# Supplementary material for: Analysis of dynamic and widespread lncRNA and miRNA expression in fetal sheep skeletal muscle
Source: PeerJ. 2020 Sep 22;8:e9957. doi: 10.7717/peerj.9957 (PMC7518186; doi:10.7717/peerj.9957)
Supplement: Supplemental Information 1 [file peerj-08-9957-s001.xlsx]

## Sheet: Sheet1
Table S1 LncRNA sequence statistics for the 5 samples.
Sample	raw_reads	raw_bases	clean_reads	clean_bases	valid_bases	Q30	GC	Total mapped reads	Uniquely mapped
E60	99.34M	12.42G	96.34M	11.92G	0.9598	0.9297	0.5431	87804435 (91.14%)	74009140 (76.82%)
E90	87.32M	10.92G	84.94M	10.52G	0.9638	0.9357	0.5437	78375606 (92.27%)	61996094 (72.99%)
E120	80.80M	10.10G	78.41M	9.70G	0.9607	0.9321	0.5442	71906903 (91.70%)	57742564 (73.64%)
D0	128.49M	16.06G	124.55M	15.41G	0.9596	0.9303	0.5369	115182008 (92.48%)	85536493 (68.67%)
D360	95.60M	11.95G	92.78M	11.48G	0.9604	0.9289	0.5352	85120012 (91.74%)	67032099 (72.25%)
