# Supplementary material for: Analysis of dynamic and widespread lncRNA and miRNA expression in fetal sheep skeletal muscle
Source: PeerJ. 2020 Sep 22;8:e9957. doi: 10.7717/peerj.9957 (PMC7518186; doi:10.7717/peerj.9957)
Supplement: Supplemental Information 2 [file peerj-08-9957-s002.xlsx]

## Sheet: Sheet1
Table S2 Small RNA sequence statistics for the 5 samples.
Sample	Raw_reads	Reads_trimmed_length	Reads_trimmed_Q20	Reads_trimmed_N	Clean_reads	Clean_reads_uniq	Aligned_reads	Aligned (%)
E60	17769644	17585680	17291474	17276885	17276885	1386478	14653778	84.82
E90	27269229	26953444	26546199	26521572	26521572	847539	24586094	92.7
E120	16453346	16301988	16059709	16044935	16044935	602541	14764613	92.02
D0	12079111	12004573	11802416	11791867	11791867	1288029	8513544	72.2
D360	10855550	10787329	10633769	10623459	10623459	433463	24586094	92.7
