# Supplementary material for: Analysis of dynamic and widespread lncRNA and miRNA expression in fetal sheep skeletal muscle
Source: PeerJ. 2020 Sep 22;8:e9957. doi: 10.7717/peerj.9957 (PMC7518186; doi:10.7717/peerj.9957)
Supplement: Supplemental Information 3 [file peerj-08-9957-s003.xlsx]

## Sheet: Sheet1
Table S3 Differentially expressed mRNAs in E60 and E90 comparisons.
gene_id	baseMean	baseMean_control_E90	baseMean_case_E60	fold Change	log2 FoldChange	P val	P adj	Up_down	Expression_E90	Expression_E60	Dbxref	Product	GO_id	GO_term	pathway	pathway_description
LOC101109747	329.879	657.913	1.84523	0.00280467	-8.47795	8.2026e-09	1.15612e-05	Down	7.56409	0.0443971	GeneID:101109747,Genbank:XM_012100429.2	mamu class II histocompatibility antigen, DR alpha chain-like	GO:0000139,GO:0002503,GO:0002504,GO:0002506,GO:0005764,GO:0005765,GO:0005886,GO:0005887,GO:0006955,GO:0009986,GO:0012507,GO:0016032,GO:0019886,GO:0023026,GO:0030658,GO:0030666,GO:0030669,GO:0031295,GO:0031902,GO:0032395,GO:0032588,GO:0042605,GO:0042613,GO:0050852,GO:0050890,GO:0060333,GO:0070062,GO:0071556	Golgi membrane|peptide antigen assembly with MHC class II protein complex|antigen processing and presentation of peptide or polysaccharide antigen via MHC class II|polysaccharide assembly with MHC class II protein complex|lysosome|lysosomal membrane|plasma membrane|integral component of plasma membrane|immune response|cell surface|ER to Golgi transport vesicle membrane|viral process|antigen proce…	ko04145,ko04514,ko04672,ko04612	Phagosome|Cell adhesion molecules (CAMs)|Intestinal immune network for IgA production|Antigen processing and presentation
BLNK	95.3005	189.678	0.922614	0.00486409	-7.68361	0.0063301	0.4461	Down	0.601834	0.00917255	GeneID:101111241,Genbank:XM_012102676.2	B-cell linker			ko04662,ko04064,ko04380	B cell receptor signaling pathway|NF-kappa B signaling pathway|Osteoclast differentiation
CFAP70	74.1649	147.407	0.922614	0.00625895	-7.31986	0.022089	0.756338	Down	0.495587	0	GeneID:101118160,Genbank:XM_012105287.1	cilia and flagella associated protein 70	GO:0005929,GO:0070062	cilium|extracellular exosome
KCNE3	68.7456	136.568	0.922614	0.00675569	-7.20968	0.0306247	0.849384	Down	0.707404	0.0136493	GeneID:101106359,Genbank:XM_012096039.2	potassium channel, voltage gated subfamily E regulatory beta subunit 3	GO:0005249,GO:0005737,GO:0008076,GO:0015459,GO:0030425,GO:0031982,GO:0032809,GO:0043204,GO:0044325,GO:0045121,GO:0086091,GO:1901387,GO:1902260,GO:1903765,GO:1903817,GO:1905025	voltage-gated potassium channel activity|cytoplasm|voltage-gated potassium channel complex|potassium channel regulator activity|dendrite|vesicle|neuronal cell body membrane|perikaryon|ion channel binding|membrane raft|regulation of heart rate by cardiac conduction|positive regulation of voltage-gated calcium channel activity|negative regulation of delayed rectifier potassium channel activity|nega…	ko04974	Protein digestion and absorption
TMEM187	129.904	257.963	1.84523	0.00715308	-7.12722	0.00141234	0.179483	Down	2.02931	0.0329812	GeneID:101121665,Genbank:XM_012107080.2	transmembrane protein 187	GO:0016021,GO:0030133	integral component of membrane|transport vesicle
FABP7	128.278	254.711	1.84523	0.0072444	-7.10892	0.00155471	0.191304	Down	2.86678	0.0366501	GeneID:101120755,Genbank:XM_004011152.3	fatty acid binding protein 7, brain	GO:0005737,GO:0005911,GO:0008289,GO:0021846,GO:0022008,GO:0042995,GO:0043025,GO:0060134,GO:0071944	cytoplasm|cell-cell junction|lipid binding|cell proliferation in forebrain|neurogenesis|cell projection|neuronal cell body|prepulse inhibition|cell periphery	ko03320	PPAR signaling pathway
CNIH2	61.1584	121.394	0.922614	0.00760015	-7.03976	0.0494714	0.96522	Down	1.15307	0.0184836	GeneID:101113182,Genbank:XM_004019690.3	cornichon family AMPA receptor auxiliary protein 2	GO:0005789,GO:0014069,GO:0016192,GO:0016247,GO:0030054,GO:0030425,GO:0032281,GO:0035249,GO:0042391,GO:0043197,GO:0043198,GO:0045211,GO:0051668,GO:1902684,GO:1903743,GO:2000310,GO:2000311	endoplasmic reticulum membrane|postsynaptic density|vesicle-mediated transport|channel regulator activity|cell junction|dendrite|AMPA glutamate receptor complex|synaptic transmission, glutamatergic|regulation of membrane potential|dendritic spine|dendritic shaft|postsynaptic membrane|localization within membrane|negative regulation of receptor localization to synapse|negative regulation of antero…
VNN1	87.6328	173.42	1.84523	0.0106402	-6.55433	0.0165163	0.65519	Down	1.02791	0.0141729	GeneID:101105005,Genbank:XM_004011338.3	vanin 1	GO:0005886,GO:0015939,GO:0017159,GO:0031225	plasma membrane|pantothenate metabolic process|pantetheine hydrolase activity|anchored component of membrane	ko00770	Pantothenate and CoA biosynthesis
ZC2HC1B	84.9231	168.001	1.84523	0.0109834	-6.50853	0.0191983	0.704632	Down	1.73188	0.0265551	GeneID:101119142,Genbank:XM_012183035.1	zinc finger, C2HC-type containing 1B	GO:0046872	metal ion binding
LOC101123120	77.3359	152.827	1.84523	0.012074	-6.37195	0.028285	0.811705	Down	0.397091	0.0073156	GeneID:101123120,Genbank:XM_015096084.1	protocadherin beta-7	GO:0005509,GO:0005887,GO:0007155,GO:0007156,GO:0007268,GO:0007416	calcium ion binding|integral component of plasma membrane|cell adhesion|homophilic cell adhesion via plasma membrane adhesion molecules|chemical synaptic transmission|synapse assembly
ME3	73.5424	145.24	1.84523	0.0127047	-6.29849	0.0347123	0.886622	Down	0.756227	0.0123981	GeneID:101102434,Genbank:XM_004019399.3	malic enzyme 3, NADP(+)-dependent, mitochondrial	GO:0004470,GO:0004471,GO:0004473,GO:0005739,GO:0005759,GO:0006090,GO:0006108,GO:0008948,GO:0009060,GO:0046872,GO:0048037,GO:0051287,GO:0055114,GO:0072592	malic enzyme activity|malate dehydrogenase (decarboxylating) (NAD+) activity|malate dehydrogenase (decarboxylating) (NADP+) activity|mitochondrion|mitochondrial matrix|pyruvate metabolic process|malate metabolic process|oxaloacetate decarboxylase activity|aerobic respiration|metal ion binding|cofactor binding|NAD binding|oxidation-reduction process|oxygen metabolic process	ko00710,ko01200,ko00620	Carbon fixation in photosynthetic organisms|Carbon metabolism|Pyruvate metabolism
SMYD3	182.772	360.931	4.61307	0.012781	-6.28985	0.00026119	0.0619483	Down	1.24259	0.0053099	GeneID:101116161,Genbank:XM_012187175.2	SET and MYND domain containing 3
SAXO2	72.4585	143.072	1.84523	0.0128972	-6.2768	0.0368387	0.902882	Down	0.206897	0	GeneID:101107638,Genbank:XM_012098527.1	stabilizer of axonemal microtubules 2	GO:0008017	microtubule binding
LOC101103408	102.726	202.685	2.76784	0.0136559	-6.19433	0.0101244	0.540828	Down	0.812166	0.0180698	GeneID:101103408,Genbank:XM_015098657.1	deoxynucleotidyltransferase terminal-interacting protein 2-like	GO:0005730,GO:0006351,GO:0006355	nucleolus|transcription, DNA-templated|regulation of transcription, DNA-templated
CFAP100	68.123	134.401	1.84523	0.0137293	-6.1866	0.046925	0.964517	Down	0.507896	0	GeneID:101117883,Genbank:XM_015102515.1	cilia and flagella associated protein 100	GO:0003341,GO:0031514,GO:0036159,GO:0070840,GO:0097545,GO:2000574	cilium movement|motile cilium|inner dynein arm assembly|dynein complex binding|axonemal outer doublet|regulation of microtubule motor activity
TCTEX1D2	184.859	364.183	5.53568	0.0152003	-6.03976	0.000336185	0.0714001	Down	6.39474	0.104171	GeneID:105602375,Genbank:XM_012096392.2	Tctex1 domain containing 2	GO:1905799	regulation of intraciliary retrograde transport
NUBPL	162.098	318.66	5.53568	0.0173718	-5.84711	0.00112854	0.160522	Down	2.0607	0.0585302	GeneID:101116606,Genbank:XM_012098781.2	nucleotide binding protein-like	GO:0005524,GO:0005739,GO:0005759,GO:0005886,GO:0032981,GO:0046872,GO:0051539,GO:0070584	ATP binding|mitochondrion|mitochondrial matrix|plasma membrane|mitochondrial respiratory chain complex I assembly|metal ion binding|4 iron, 4 sulfur cluster binding|mitochondrion morphogenesis
REL	77.7166	151.743	3.69046	0.0243205	-5.36168	0.0480389	0.964517	Down	1.04711	0.0276251	GeneID:101118600,Genbank:XM_004005929.2	v-rel avian reticuloendotheliosis viral oncogene homolog			ko04014	Ras signaling pathway
AHCY	981.674	1916.29	47.0533	0.0245543	-5.34788	2.16255e-13	6.70564e-10	Down	10.8299	0.278105	GeneID:101112500,Genbank:XM_004014507.2	adenosylhomocysteinase	GO:0004013,GO:0005829,GO:0006730,GO:0019510,GO:0033353,GO:0042470,GO:0051287	adenosylhomocysteinase activity|cytosol|one-carbon metabolic process|S-adenosylhomocysteine catabolic process|S-adenosylmethionine cycle|melanosome|NAD binding	ko00270	Cysteine and methionine metabolism
SLC22A3	269.76	525.68	13.8392	0.0263263	-5.24735	6.48817e-05	0.0214027	Down	2.0527	0.0713748	GeneID:100642179,Genbank:XM_012183210.2	solute carrier family 22 (organic cation transporter), member 3	GO:0005329,GO:0005886,GO:0005887,GO:0006855,GO:0008514,GO:0015101,GO:0015651,GO:0015695,GO:0015697,GO:0015872,GO:0016020,GO:0019534,GO:0032098,GO:0051615	dopamine transmembrane transporter activity|plasma membrane|integral component of plasma membrane|drug transmembrane transport|organic anion transmembrane transporter activity|organic cation transmembrane transporter activity|quaternary ammonium group transmembrane transporter activity|organic cation transport|quaternary ammonium group transport|dopamine transport|membrane|toxin transmembrane tra…
CGRRF1	187.466	362.015	12.9166	0.0356797	-4.80875	0.00195169	0.227511	Down	2.10766	0.0896351	GeneID:101117166,Genbank:XM_012181682.2	cell growth regulator with ring finger domain 1	GO:0005654,GO:0005783,GO:0006950,GO:0007050,GO:0008285,GO:0043231,GO:0046872	nucleoplasm|endoplasmic reticulum|response to stress|cell cycle arrest|negative regulation of cell proliferation|intracellular membrane-bounded organelle|metal ion binding
PSMB9	121.13	233.034	9.22614	0.0395915	-4.65867	0.0191091	0.704632	Down	1.11821	0	GeneID:101115834,Genbank:XM_015102647.1	proteasome subunit beta 9	GO:0002376,GO:0004298,GO:0005634,GO:0005829,GO:0005839,GO:0019774,GO:0051603,GO:1990111,GO:2000116	immune system process|threonine-type endopeptidase activity|nucleus|cytosol|proteasome core complex|proteasome core complex, beta-subunit complex|proteolysis involved in cellular protein catabolic process|spermatoproteasome complex|regulation of cysteine-type endopeptidase activity	ko03050	Proteasome
FSCN2	229.334	441.138	17.5297	0.0397374	-4.65336	0.000744155	0.117728	Down	1.39147	0	GeneID:101118036,Genbank:XM_012186440.2	fascin actin-bundling protein 2, retinal	GO:0003779,GO:0005737,GO:0007163,GO:0009653,GO:0015629,GO:0016477,GO:0030036,GO:0030674,GO:0031941,GO:0032420,GO:0042462,GO:0051015,GO:0051017	actin binding|cytoplasm|establishment or maintenance of cell polarity|anatomical structure morphogenesis|actin cytoskeleton|cell migration|actin cytoskeleton organization|protein binding, bridging|filamentous actin|stereocilium|eye photoreceptor cell development|actin filament binding|actin filament bundle assembly
PAK7	109.668	209.188	10.1488	0.0485149	-4.36543	0.0351904	0.891067	Down	0.707416	0	GeneID:101107882,Genbank:XM_004014151.3	p21 protein (Cdc42/Rac)-activated kinase 7	GO:0004674,GO:0005524,GO:0005654,GO:0005737,GO:0005739,GO:0006915,GO:0007010,GO:0007165,GO:0007266,GO:0007346,GO:0007612,GO:0007613,GO:0007626,GO:0008283,GO:0016049,GO:0016477,GO:0023014,GO:0030036,GO:0031098,GO:0032147,GO:0042981,GO:0043408,GO:0048365,GO:2001237	protein serine/threonine kinase activity|ATP binding|nucleoplasm|cytoplasm|mitochondrion|apoptotic process|cytoskeleton organization|signal transduction|Rho protein signal transduction|regulation of mitotic cell cycle|learning|memory|locomotory behavior|cell proliferation|cell growth|cell migration|signal transduction by protein phosphorylation|actin cytoskeleton organization|stress-activated pro…	ko04360,ko04810,ko04012,ko04014,ko04660,ko04510	Axon guidance|Regulation of actin cytoskeleton|ErbB signaling pathway|Ras signaling pathway|T cell receptor signaling pathway|Focal adhesion
CISD2	177.388	338.17	16.6071	0.0491087	-4.34788	0.00537077	0.400329	Down	5.32305	0.261407	GeneID:101106939,Genbank:XM_004009661.2	CDGSH iron sulfur domain 2	GO:0000422,GO:0003723,GO:0005741,GO:0005783,GO:0005789,GO:0010259,GO:0010506,GO:0016020,GO:0016021,GO:0042803,GO:0043234,GO:0046872,GO:0051537	autophagy of mitochondrion|RNA binding|mitochondrial outer membrane|endoplasmic reticulum|endoplasmic reticulum membrane|multicellular organism aging|regulation of autophagy|membrane|integral component of membrane|protein homodimerization activity|protein complex|metal ion binding|2 iron, 2 sulfur cluster binding
MYO15A	297.112	564.7	29.5236	0.052282	-4.25754	0.00032125	0.0691759	Down	0.294195	0.00638216	GeneID:101111380,Genbank:XM_015098334.1	myosin XVA	GO:0003774,GO:0003779,GO:0005516,GO:0005524,GO:0005737,GO:0007605,GO:0007626,GO:0016459,GO:0032420,GO:0042472,GO:0070062	motor activity|actin binding|calmodulin binding|ATP binding|cytoplasm|sensory perception of sound|locomotory behavior|myosin complex|stereocilium|inner ear morphogenesis|extracellular exosome
BTC	626.534	1179.26	73.8091	0.0625895	-3.99794	9.29811e-07	0.000720789	Down	6.28856	0.938127	GeneID:101103979,Genbank:XM_012180500.1	betacellulin	GO:0005154,GO:0005615,GO:0005886,GO:0007173,GO:0008083,GO:0008284,GO:0016021,GO:0051781	epidermal growth factor receptor binding|extracellular space|plasma membrane|epidermal growth factor receptor signaling pathway|growth factor activity|positive regulation of cell proliferation|integral component of membrane|positive regulation of cell division	ko04012	ErbB signaling pathway
LOC101109643	507.191	951.644	62.7378	0.0659257	-3.92302	1.10313e-05	0.00570096	Down	1.30354	0.103106	GeneID:101109643,Genbank:XM_012095884.2	interferon-induced very large GTPase 1-like	GO:0005525,GO:0005634,GO:0005829	GTP binding|nucleus|cytosol
MICU3	181.54	338.17	24.9106	0.073663	-3.76292	0.0118394	0.566538	Down	2.24097	0.0561653	GeneID:101111603,Genbank:XM_015104575.1	mitochondrial calcium uptake family member 3	GO:0005509,GO:0005743,GO:0006851,GO:0016021	calcium ion binding|mitochondrial inner membrane|mitochondrial calcium ion transmembrane transport|integral component of membrane
SRR	183.085	340.337	25.8332	0.0759047	-3.71967	0.0122312	0.572909	Down	2.72624	0.073895	GeneID:101118200,Genbank:XM_012185465.2	serine racemase	GO:0000287,GO:0003941,GO:0005509,GO:0005524,GO:0005737,GO:0006563,GO:0008721,GO:0016594,GO:0018114,GO:0030165,GO:0030170,GO:0030378,GO:0032496,GO:0042803,GO:0042866,GO:0043025,GO:0051289,GO:0070178,GO:0070179	magnesium ion binding|L-serine ammonia-lyase activity|calcium ion binding|ATP binding|cytoplasm|L-serine metabolic process|D-serine ammonia-lyase activity|glycine binding|threonine racemase activity|PDZ domain binding|pyridoxal phosphate binding|serine racemase activity|response to lipopolysaccharide|protein homodimerization activity|pyruvate biosynthetic process|neuronal cell body|protein homote…	ko00260	Glycine, serine and threonine metabolism
RPL3L	264.331	489.912	38.7498	0.0790953	-3.66026	0.00265093	0.270395	Down	3.38033	0.0608982	GeneID:101112108,Genbank:XM_012103959.2	ribosomal protein L3 like	GO:0000027,GO:0003723,GO:0003735,GO:0006412,GO:0022625	ribosomal large subunit assembly|RNA binding|structural constituent of ribosome|translation|cytosolic large ribosomal subunit	ko03010	Ribosome
LOC101108155	207.069	383.692	30.4463	0.0793507	-3.65561	0.00817359	0.500535	Down	1.23514	0.104518	GeneID:101108155,Genbank:XM_015099959.1	zinc finger protein 420-like	GO:0003677,GO:0005634,GO:0006351,GO:0006355,GO:0046872	DNA binding|nucleus|transcription, DNA-templated|regulation of transcription, DNA-templated|metal ion binding
YEATS4	197.395	365.267	29.5236	0.0808277	-3.62901	0.0104357	0.545226	Down	6.55798	1.06507	GeneID:100302361,Genbank:NM_001163059.1	YEATS domain containing 4	GO:0005654,GO:0006351,GO:0006355,GO:0008022,GO:0031965,GO:0035267,GO:0040008,GO:0043967,GO:0043968	nucleoplasm|transcription, DNA-templated|regulation of transcription, DNA-templated|protein C-terminus binding|nuclear membrane|NuA4 histone acetyltransferase complex|regulation of growth|histone H4 acetylation|histone H2A acetylation
ACOX2	206.989	382.609	31.3689	0.0819869	-3.60846	0.00889034	0.512401	Down	1.20865	0.137833	GeneID:101121460,Genbank:XM_012099804.2	acyl-CoA oxidase 2, branched chain	GO:0003995,GO:0003997,GO:0005102,GO:0005777,GO:0005782,GO:0005829,GO:0006699,GO:0010942,GO:0016402,GO:0033539,GO:0033540,GO:0033791,GO:0042803,GO:0043231,GO:0050660,GO:0071949,GO:1902884	acyl-CoA dehydrogenase activity|acyl-CoA oxidase activity|receptor binding|peroxisome|peroxisomal matrix|cytosol|bile acid biosynthetic process|positive regulation of cell death|pristanoyl-CoA oxidase activity|fatty acid beta-oxidation using acyl-CoA dehydrogenase|fatty acid beta-oxidation using acyl-CoA oxidase|3alpha,7alpha,12alpha-trihydroxy-5beta-cholestanoyl-CoA 24-hydroxylase activity|prote…	ko03320,ko04146,ko00120	PPAR signaling pathway|Peroxisome|Primary bile acid biosynthesis
FGL2	192.518	355.512	29.5236	0.0830455	-3.58995	0.0123018	0.574481	Down	2.4748	0.232588	GeneID:101118266,Genbank:XM_004007820.3	fibrinogen-like 2	GO:0005576,GO:0008233,GO:0009986,GO:0016504	extracellular region|peptidase activity|cell surface|peptidase activator activity
C1QTNF7	182.221	334.918	29.5236	0.0881519	-3.50386	0.0173681	0.673194	Down	2.46309	0.298188	GeneID:101105159,Genbank:XM_004009997.3	C1q and tumor necrosis factor related protein 7	GO:0005576,GO:0005581	extracellular region|collagen trimer
MYLK4	176.259	322.995	29.5236	0.0914058	-3.45157	0.0211705	0.751091	Down	0.485043	0.123503	GeneID:105603910,Genbank:XM_012101384.1	myosin light chain kinase family member 4	GO:0004687,GO:0005524,GO:0005622,GO:0018105,GO:0018107,GO:0035556,GO:0070062	myosin light chain kinase activity|ATP binding|intracellular|peptidyl-serine phosphorylation|peptidyl-threonine phosphorylation|intracellular signal transduction|extracellular exosome	ko04971,ko04921,ko04510,ko04020,ko04810,ko04611,ko04270,ko04022	Gastric acid secretion|Oxytocin signaling pathway|Focal adhesion|Calcium signaling pathway|Regulation of actin cytoskeleton|Platelet activation|Vascular smooth muscle contraction|cGMP-PKG signaling pathway
KLHDC7A	185.853	340.337	31.3689	0.09217	-3.43956	0.0178476	0.683232	Down	0.996872	0.102706	GeneID:101110125,Genbank:XM_004023350.2	kelch domain containing 7A	GO:0016021,GO:0016567,GO:0031463	integral component of membrane|protein ubiquitination|Cul3-RING ubiquitin ligase complex
VWA3B	165.963	302.402	29.5236	0.0976306	-3.35652	0.0296924	0.836332	Down	0.486598	0.0796803	GeneID:101112127,Genbank:XM_015094507.1	von Willebrand factor A domain containing 3B	GO:0005737	cytoplasm
OSTM1	194.202	353.344	35.0593	0.0992216	-3.3332	0.0180454	0.689102	Down	2.04192	0.236883	GeneID:101118028,Genbank:XM_004023572.2	osteopetrosis associated transmembrane protein 1	GO:0005765,GO:0005829,GO:0016021,GO:0030316,GO:0034220	lysosomal membrane|cytosol|integral component of membrane|osteoclast differentiation|ion transmembrane transport
ANKRD29	224.066	407.538	40.595	0.0996105	-3.32756	0.0107258	0.550029	Down	2.21551	0.277359	GeneID:101120373,Genbank:XM_015103627.1	ankyrin repeat domain 29
LEP	158.376	287.227	29.5236	0.102788	-3.28225	0.0379442	0.914591	Down	0.941242	0.13042	GeneID:443534,Genbank:XM_004008038.3	leptin	GO:0001936,GO:0005179,GO:0005576,GO:0006909,GO:0010507,GO:0014068,GO:0019953,GO:0030217,GO:0032008,GO:0032310,GO:0032615,GO:0032635,GO:0032760,GO:0032814,GO:0032817,GO:0032868,GO:0033210,GO:0038108,GO:0042102,GO:0042269,GO:0043410,GO:0044320,GO:0045765,GO:0046325,GO:0046427,GO:0046850,GO:0050892,GO:0050999,GO:0051726,GO:0051897,GO:0072604,GO:0072606,GO:0090335,GO:0098868,GO:1900015,GO:1900745,GO:…	regulation of endothelial cell proliferation|hormone activity|extracellular region|phagocytosis|negative regulation of autophagy|positive regulation of phosphatidylinositol 3-kinase signaling|sexual reproduction|T cell differentiation|positive regulation of TOR signaling|prostaglandin secretion|interleukin-12 production|interleukin-6 production|positive regulation of tumor necrosis factor product…	ko04060,ko04630,ko04152,ko04920,ko04080	Cytokine-cytokine receptor interaction|Jak-STAT signaling pathway|AMPK signaling pathway|Adipocytokine signaling pathway|Neuroactive ligand-receptor interaction
TMEM140	187.698	340.337	35.0593	0.103013	-3.2791	0.0221262	0.756338	Down	2.93262	0.31536	GeneID:101121849,Genbank:XM_004008081.3	transmembrane protein 140	GO:0016021	integral component of membrane
ATP8B4	396.671	718.61	74.7317	0.103995	-3.26542	0.000789083	0.121128	Down	1.80789	0.211412	GeneID:101108837,Genbank:XM_012181583.2	ATPase, class I, type 8B, member 4	GO:0000287,GO:0004012,GO:0005524,GO:0005794,GO:0005886,GO:0007030,GO:0016021,GO:0035579,GO:0043312,GO:0070821	magnesium ion binding|phospholipid-translocating ATPase activity|ATP binding|Golgi apparatus|plasma membrane|Golgi organization|integral component of membrane|specific granule membrane|neutrophil degranulation|tertiary granule membrane
ASB15	447.81	810.74	84.8805	0.104695	-3.25573	0.000380126	0.074854	Down	3.63612	0.484555	GeneID:101106002,Genbank:XM_012177062.1	ankyrin repeat and SOCS box containing 15	GO:0000151,GO:0004842,GO:0005634,GO:0005737,GO:0031625,GO:0035556	ubiquitin ligase complex|ubiquitin-protein transferase activity|nucleus|cytoplasm|ubiquitin protein ligase binding|intracellular signal transduction
MANBA	247.186	445.473	48.8985	0.109768	-3.18748	0.00964249	0.532018	Down	1.6092	0.107666	GeneID:101107963,Genbank:XM_004009666.3	mannosidase, beta A, lysosomal	GO:0004567,GO:0005764,GO:0005975	beta-mannosidase activity|lysosome|carbohydrate metabolic process	ko04142,ko00511	Lysosome|Other glycan degradation
LOC101113650	380.794	685.01	76.577	0.11179	-3.16114	0.00137679	0.176411	Down	4.45126	0.424492	GeneID:101113650,Genbank:XM_012104990.2	eukaryotic translation initiation factor 2 subunit 2	GO:0001701,GO:0002176,GO:0003743,GO:0005850,GO:0008584,GO:0046872	in utero embryonic development|male germ cell proliferation|translation initiation factor activity|eukaryotic translation initiation factor 2 complex|male gonad development|metal ion binding	ko03013	RNA transport
CD74	655.354	1176.01	134.702	0.114542	-3.12606	4.47322e-05	0.0170903	Down	8.51798	1.09646	GeneID:101102561,Genbank:XM_012178802.2	CD74 molecule, major histocompatibility complex, class II invariant chain	GO:0000139,GO:0000187,GO:0001516,GO:0001540,GO:0001934,GO:0001961,GO:0002606,GO:0002792,GO:0002830,GO:0002906,GO:0004896,GO:0005622,GO:0005765,GO:0005771,GO:0005773,GO:0005886,GO:0006461,GO:0006886,GO:0006952,GO:0007165,GO:0008283,GO:0009897,GO:0009986,GO:0012507,GO:0016020,GO:0016021,GO:0016064,GO:0019883,GO:0019886,GO:0019955,GO:0023026,GO:0030658,GO:0030666,GO:0030669,GO:0030890,GO:0032588,GO:…	Golgi membrane|activation of MAPK activity|prostaglandin biosynthetic process|amyloid-beta binding|positive regulation of protein phosphorylation|positive regulation of cytokine-mediated signaling pathway|positive regulation of dendritic cell antigen processing and presentation|negative regulation of peptide secretion|positive regulation of type 2 immune response|negative regulation of mature B c…	ko04612	Antigen processing and presentation
ACSL5	196.428	352.26	40.595	0.115242	-3.11727	0.0245818	0.787924	Down	1.5913	0.191415	GeneID:101121475,Genbank:XM_012102932.1	acyl-CoA synthetase long-chain family member 5	GO:0001676,GO:0004467,GO:0005524,GO:0005739,GO:0005741,GO:0005743,GO:0005783,GO:0005789,GO:0006631,GO:0007584,GO:0008654,GO:0009744,GO:0009749,GO:0010747,GO:0010867,GO:0015908,GO:0016020,GO:0016021,GO:0032000,GO:0032869,GO:0070723,GO:0102391,GO:2001236	long-chain fatty acid metabolic process|long-chain fatty acid-CoA ligase activity|ATP binding|mitochondrion|mitochondrial outer membrane|mitochondrial inner membrane|endoplasmic reticulum|endoplasmic reticulum membrane|fatty acid metabolic process|response to nutrient|phospholipid biosynthetic process|response to sucrose|response to glucose|positive regulation of plasma membrane long-chain fatty …	ko00071,ko00061,ko04146,ko04920,ko03320,ko02024,ko01212	Fatty acid degradation|Fatty acid biosynthesis|Peroxisome|Adipocytokine signaling pathway|PPAR signaling pathway|Quorum sensing|Fatty acid metabolism
C26H8orf48	155.966	279.64	32.2915	0.115475	-3.11435	0.0492376	0.96522	Down	0.77422	0.0982959	GeneID:101122920,Genbank:XM_012105842.2	chromosome 26 open reading frame, human C8orf48
LOC101108171	306.512	548.442	64.583	0.117757	-3.08611	0.00497927	0.384072	Down	1.49982	0	GeneID:101108171,Genbank:XM_012101466.1	BOLA class I histocompatibility antigen, alpha chain BL3-7-like	GO:0002474,GO:0006955,GO:0016021,GO:0042612	antigen processing and presentation of peptide antigen via MHC class I|immune response|integral component of membrane|MHC class I protein complex	ko04650,ko04144,ko04145,ko04514,ko04612	Natural killer cell mediated cytotoxicity|Endocytosis|Phagosome|Cell adhesion molecules (CAMs)|Antigen processing and presentation
LOC101111334	173.989	311.073	36.9046	0.118636	-3.07538	0.038047	0.914591	Down	1.74933	0.0716212	GeneID:101111334,Genbank:XM_012126306.2	uncharacterized LOC101111334
ADGRL4	230.525	407.538	53.5116	0.131305	-2.92901	0.0202574	0.728702	Down	1.33222	0.195906	GeneID:101103604,Genbank:XM_004002105.3	adhesion G protein-coupled receptor L4	GO:0004930,GO:0005509,GO:0005886,GO:0007166,GO:0007186,GO:0016021,GO:0031410,GO:0046983	G-protein coupled receptor activity|calcium ion binding|plasma membrane|cell surface receptor signaling pathway|G-protein coupled receptor signaling pathway|integral component of membrane|cytoplasmic vesicle|protein dimerization activity
CASC1	354.055	623.229	84.8805	0.136195	-2.87626	0.00447123	0.362942	Down	2.05401	0.48032	GeneID:101114856,Genbank:XM_012175163.1	cancer susceptibility candidate 1
ACTG2	232.912	408.622	57.2021	0.139988	-2.83663	0.0232355	0.774715	Down	3.94598	0.593414	GeneID:101114256,Genbank:XM_004006081.2	actin, gamma 2, smooth muscle, enteric	GO:0005524,GO:0005615,GO:0005737,GO:0010628,GO:0030027,GO:0030175,GO:0032982,GO:0044297,GO:0070062,GO:0071944,GO:0072562,GO:0090131	ATP binding|extracellular space|cytoplasm|positive regulation of gene expression|lamellipodium|filopodium|myosin filament|cell body|extracellular exosome|cell periphery|blood microparticle|mesenchyme migration	ko04270	Vascular smooth muscle contraction
ACTN3	1433.52	2514.59	352.439	0.140157	-2.83488	4.2469e-07	0.0003658	Down	7.9678	1.13519	GeneID:101115917,Genbank:XM_012102161.2	actinin, alpha 3	GO:0003779,GO:0005509	actin binding|calcium ion binding	ko04520,ko04670,ko04810,ko04530,ko04510	Adherens junction|Leukocyte transendothelial migration|Regulation of actin cytoskeleton|Tight junction|Focal adhesion
RGS5	221.692	388.028	55.3568	0.142662	-2.80933	0.0283238	0.811705	Down	2.43481	0.232084	GeneID:101110554,Genbank:XM_015092349.1	regulator of G-protein signaling 5	GO:0005096,GO:0005737,GO:0005829,GO:0005886,GO:0009968	GTPase activator activity|cytoplasm|cytosol|plasma membrane|negative regulation of signal transduction
LOC101112306	228.034	398.867	57.2021	0.143411	-2.80177	0.0263955	0.793091	Down	0.868825	0.137602	GeneID:101112306,Genbank:XM_012176330.2	sterile alpha motif domain-containing protein 9	GO:0005737,GO:0005769,GO:0005829,GO:0034058,GO:0043231	cytoplasm|early endosome|cytosol|endosomal vesicle fusion|intracellular membrane-bounded organelle
HR	334.003	583.126	84.8805	0.145561	-2.7803	0.00738007	0.471868	Down	1.25775	0.20156	GeneID:443241,Genbank:XM_004004200.3	hair growth associated	GO:0000785,GO:0000976,GO:0003677,GO:0003700,GO:0003714,GO:0005634,GO:0005654,GO:0006351,GO:0006355,GO:0016491,GO:0016604,GO:0031490,GO:0032454,GO:0033169,GO:0045892,GO:0046872	chromatin|transcription regulatory region sequence-specific DNA binding|DNA binding|DNA binding transcription factor activity|transcription corepressor activity|nucleus|nucleoplasm|transcription, DNA-templated|regulation of transcription, DNA-templated|oxidoreductase activity|nuclear body|chromatin DNA binding|histone demethylase activity (H3-K9 specific)|histone H3-K9 demethylation|negative regu…
FBXO45	347.229	605.887	88.5709	0.146184	-2.77414	0.00638877	0.446291	Down	2.02107	0.368598	GeneID:101123179,Genbank:XM_015092481.1	F-box protein 45	GO:0001764,GO:0006974,GO:0014069,GO:0016567,GO:0021799,GO:0021800,GO:0021957,GO:0021960,GO:0030054,GO:0042734,GO:0042787,GO:0043161,GO:0045211,GO:0060386	neuron migration|cellular response to DNA damage stimulus|postsynaptic density|protein ubiquitination|cerebral cortex radially oriented cell migration|cerebral cortex tangential migration|corticospinal tract morphogenesis|anterior commissure morphogenesis|cell junction|presynaptic membrane|protein ubiquitination involved in ubiquitin-dependent protein catabolic process|proteasome-mediated ubiquit…
TP63	389.997	678.507	101.488	0.149575	-2.74106	0.00422742	0.355145	Down	2.43372	0.388568	GeneID:101108874,Genbank:XM_004003041.3	tumor protein p63			ko04214,ko04391	Apoptosis - fly|Hippo signaling pathway - fly
ZCCHC12	313.571	544.106	83.0353	0.152609	-2.71209	0.0111416	0.550029	Down	2.43712	0.499839	GeneID:101107078,Genbank:XM_012107483.2	zinc finger, CCHC domain containing 12	GO:0003676,GO:0006351,GO:0008270,GO:0016607,GO:0030374,GO:0030509	nucleic acid binding|transcription, DNA-templated|zinc ion binding|nuclear speck|ligand-dependent nuclear receptor transcription coactivator activity|BMP signaling pathway
SHOX2	301.89	523.513	80.2674	0.153325	-2.70534	0.0129885	0.592021	Down	1.69347	0.208396	GeneID:101120045,Genbank:XM_015092577.1	short stature homeobox 2	GO:0000122,GO:0001501,GO:0001649,GO:0002053,GO:0002063,GO:0003170,GO:0003209,GO:0005634,GO:0007399,GO:0007507,GO:0032330,GO:0035115,GO:0043565,GO:0045880,GO:0045944,GO:0048557,GO:0048743,GO:0050772,GO:0060272,GO:0060351,GO:0060415,GO:2000172	negative regulation of transcription from RNA polymerase II promoter|skeletal system development|osteoblast differentiation|positive regulation of mesenchymal cell proliferation|chondrocyte development|heart valve development|cardiac atrium morphogenesis|nucleus|nervous system development|heart development|regulation of chondrocyte differentiation|embryonic forelimb morphogenesis|sequence-specifi…
MPZ	2133.64	3697.1	570.175	0.154222	-2.69692	6.63227e-08	7.90975e-05	Down	25.6317	4.2368	GeneID:101106820,Genbank:XM_004003721.3	myelin protein zero	GO:0005886,GO:0005887,GO:0042552,GO:0043209,GO:0098742,GO:0098743	plasma membrane|integral component of plasma membrane|myelination|myelin sheath|cell-cell adhesion via plasma-membrane adhesion molecules|cell aggregation	ko04514	Cell adhesion molecules (CAMs)
LGALSL	336.771	583.126	90.4162	0.155054	-2.68915	0.00899244	0.516366	Down	12.4753	1.77415	GeneID:101118687,Genbank:XM_015093879.1	lectin, galactoside-binding-like	GO:0005622,GO:0030246	intracellular|carbohydrate binding
PLIN4	240.315	415.125	65.5056	0.157797	-2.66386	0.0291127	0.825162	Down	0.573304	0.126884	GeneID:101114356,Genbank:XM_015095882.1	perilipin 4	GO:0005811,GO:0005829,GO:0005886,GO:0043231	lipid droplet|cytosol|plasma membrane|intracellular membrane-bounded organelle	ko03320	PPAR signaling pathway
PTGR2	463.208	794.482	131.934	0.166063	-2.5902	0.0030793	0.300261	Down	6.00871	1.12714	GeneID:101105000,Genbank:XM_004010779.3	prostaglandin reductase 2	GO:0005739,GO:0006693,GO:0036132,GO:0047522	mitochondrion|prostaglandin metabolic process|13-prostaglandin reductase activity|15-oxoprostaglandin 13-oxidase activity
LOC780455	245.631	418.376	72.8865	0.174213	-2.52108	0.0356906	0.895384	Down	1.81022	0.246768	GeneID:780455,Genbank:XM_012100329.1	caspase-14	GO:0004175,GO:0004197,GO:0005634,GO:0005737,GO:0005739,GO:0005829,GO:0008544,GO:0031012,GO:0031424,GO:0045095,GO:0070062,GO:0070268,GO:0097194,GO:0097200	endopeptidase activity|cysteine-type endopeptidase activity|nucleus|cytoplasm|mitochondrion|cytosol|epidermis development|extracellular matrix|keratinization|keratin filament|extracellular exosome|cornification|execution phase of apoptosis|cysteine-type endopeptidase activity involved in execution phase of apoptosis
RPGRIP1L	290.487	494.248	86.7257	0.17547	-2.5107	0.0226853	0.759845	Down	0.88776	0.0966413	GeneID:101115055,Genbank:XM_012189789.2	RPGRIP1-like
GATA6	282.358	477.99	86.7257	0.181438	-2.46245	0.0273133	0.803305	Down	1.0141	0.251597	GeneID:100820751,Genbank:XM_015103633.1	GATA binding protein 6
CEACAM16	592.009	1000.42	183.6	0.183523	-2.44596	0.00164382	0.199107	Down	2.95981	0.608604	GeneID:101110784,Genbank:XM_015100234.1	carcinoembryonic antigen-related cell adhesion molecule 16	GO:0005615,GO:0007605,GO:0032426,GO:0042802	extracellular space|sensory perception of sound|stereocilium tip|identical protein binding
WDR89	268.971	453.061	84.8805	0.187349	-2.4162	0.0343043	0.880269	Down	5.04248	0.883387	GeneID:101108053,Genbank:XM_012181795.2	WD repeat domain 89
VHL	546.29	919.128	173.451	0.188713	-2.40573	0.0027737	0.277442	Down	6.93968	1.40882	GeneID:101122897,Genbank:XM_015102132.1	von Hippel-Lindau tumor suppressor, E3 ubiquitin protein ligase	GO:0005634,GO:0016020,GO:0016567,GO:0030891,GO:0061630	nucleus|membrane|protein ubiquitination|VCB complex|ubiquitin protein ligase activity	ko04120,ko04212,ko04066	Ubiquitin mediated proteolysis|Longevity regulating pathway - worm|HIF-1 signaling pathway
CCDC66	458.805	766.301	151.309	0.197453	-2.34042	0.00717237	0.471188	Down	2.10635	0.421281	GeneID:101104693,Genbank:XM_004018375.3	coiled-coil domain containing 66
ARNTL	285.426	475.822	95.0292	0.199716	-2.32398	0.0352332	0.891067	Down	2.11297	0.201997	GeneID:443262,Genbank:XM_012095272.2	aryl hydrocarbon receptor nuclear translocator like	GO:0000976,GO:0001047,GO:0003700,GO:0005634,GO:0005667,GO:0006351,GO:0006355,GO:0007283,GO:0016605,GO:0032007,GO:0032922,GO:0033391,GO:0042634,GO:0042753,GO:0043161,GO:0043565,GO:0045599,GO:0045892,GO:0045893,GO:0046983,GO:0050767,GO:0050796,GO:0051726,GO:0070888,GO:0090263,GO:0090403,GO:1901985,GO:2000074,GO:2000323,GO:2000772,GO:2001016	transcription regulatory region sequence-specific DNA binding|core promoter binding|DNA binding transcription factor activity|nucleus|transcription factor complex|transcription, DNA-templated|regulation of transcription, DNA-templated|spermatogenesis|PML body|negative regulation of TOR signaling|circadian regulation of gene expression|chromatoid body|regulation of hair cycle|positive regulation o…	ko04728,ko04711,ko04710	Dopaminergic synapse|Circadian rhythm - fly|Circadian rhythm
RAB3IP	371.101	616.726	125.476	0.203454	-2.29722	0.0172719	0.672824	Down	3.74615	0.843201	GeneID:101123284,Genbank:XM_015094748.1	RAB3A interacting protein	GO:0005634,GO:0005813,GO:0005829,GO:0005856,GO:0006612,GO:0006893,GO:0017112,GO:0030027,GO:0033365,GO:0036064,GO:0042802,GO:0060271,GO:0097711	nucleus|centrosome|cytosol|cytoskeleton|protein targeting to membrane|Golgi to plasma membrane transport|Rab guanyl-nucleotide exchange factor activity|lamellipodium|protein localization to organelle|ciliary basal body|identical protein binding|cilium assembly|ciliary basal body-plasma membrane docking
LOC101109907	695.698	1147.83	243.57	0.212201	-2.23649	0.00187415	0.220127	Down	3.38834	0.769899	GeneID:101109907,Genbank:XM_004016500.3	macrophage-expressed gene 1 protein	GO:0016021	integral component of membrane
RIPK2	584.735	964.65	204.82	0.212326	-2.23565	0.00391314	0.337052	Down	4.46859	1.21219	GeneID:101115883,Genbank:XM_012184164.2	receptor interacting serine/threonine kinase 2	GO:0000165,GO:0002250,GO:0004674,GO:0004715,GO:0004871,GO:0005524,GO:0005737,GO:0005856,GO:0006915,GO:0006954,GO:0007249,GO:0010800,GO:0031982,GO:0032755,GO:0032760,GO:0033138,GO:0043065,GO:0043234,GO:0045087,GO:0050731,GO:0050852,GO:0051092,GO:0070431,GO:0071225	MAPK cascade|adaptive immune response|protein serine/threonine kinase activity|non-membrane spanning protein tyrosine kinase activity|signal transducer activity|ATP binding|cytoplasm|cytoskeleton|apoptotic process|inflammatory response|I-kappaB kinase/NF-kappaB signaling|positive regulation of peptidyl-threonine phosphorylation|vesicle|positive regulation of interleukin-6 production|positive regu…	ko04621,ko04722	NOD-like receptor signaling pathway|Neurotrophin signaling pathway
LOC101120001	316.029	521.345	110.714	0.212362	-2.2354	0.0323101	0.864587	Down	7.94414	2.18348	GeneID:101120001,Genbank:XM_004013580.3	zona pellucida sperm-binding protein 3 receptor-like	GO:0003723,GO:0005576,GO:0005615,GO:0005886,GO:0006958,GO:0030449,GO:0044216,GO:0045087,GO:0045732,GO:0045959,GO:0072562,GO:1903027	RNA binding|extracellular region|extracellular space|plasma membrane|complement activation, classical pathway|regulation of complement activation|other organism cell|innate immune response|positive regulation of protein catabolic process|negative regulation of complement activation, classical pathway|blood microparticle|regulation of opsonization
EFHB	368.991	606.971	131.011	0.215844	-2.21194	0.0218363	0.756338	Down	3.10859	0.03825	GeneID:101120979,Genbank:XM_004003424.3	EF-hand domain family member B	GO:0005509	calcium ion binding
GPR34	277.516	456.312	98.7197	0.216342	-2.20861	0.0475763	0.964517	Down	0.706598	0.187249	GeneID:105605440,Genbank:XM_012106519.2	G protein-coupled receptor 34	GO:0004930,GO:0005887,GO:0007186,GO:0045028	G-protein coupled receptor activity|integral component of plasma membrane|G-protein coupled receptor signaling pathway|G-protein coupled purinergic nucleotide receptor activity
CYSTM1	330.017	541.938	118.095	0.217911	-2.19819	0.0311768	0.854351	Down	6.56313	0.156009	GeneID:101117583,Genbank:XM_015096071.1	cysteine-rich transmembrane module containing 1
LOC101117112	301.558	494.248	108.868	0.220271	-2.18265	0.0408964	0.949968	Down	9.86129	2.32024	GeneID:101117112,Genbank:XM_004017969.2	interferon alpha-inducible protein 27-like protein 1	GO:0001836,GO:0005739,GO:0016021,GO:0043154,GO:0051902,GO:2001240	release of cytochrome c from mitochondria|mitochondrion|integral component of membrane|negative regulation of cysteine-type endopeptidase activity involved in apoptotic process|negative regulation of mitochondrial depolarization|negative regulation of extrinsic apoptotic signaling pathway in absence of ligand
PNCK	460.905	751.127	170.684	0.227237	-2.13773	0.0131391	0.592174	Down	6.70242	1.65317	GeneID:101123191,Genbank:XM_015104978.1	pregnancy up-regulated nonubiquitous CaM kinase	GO:0004683,GO:0005516,GO:0005524,GO:0005622,GO:0005634,GO:0005737,GO:0018105,GO:0018107,GO:0035556	calmodulin-dependent protein kinase activity|calmodulin binding|ATP binding|intracellular|nucleus|cytoplasm|peptidyl-serine phosphorylation|peptidyl-threonine phosphorylation|intracellular signal transduction
TFB2M	301.074	487.745	114.404	0.234557	-2.09199	0.0494867	0.96522	Down	3.98357	1.42831	GeneID:101115889,Genbank:XM_004013646.3	transcription factor B2, mitochondrial	GO:0000179,GO:0003712,GO:0003723,GO:0005759,GO:0006390,GO:0006391,GO:0042645,GO:0045893	rRNA (adenine-N6,N6-)-dimethyltransferase activity|transcription cofactor activity|RNA binding|mitochondrial matrix|transcription from mitochondrial promoter|transcription initiation from mitochondrial promoter|mitochondrial nucleoid|positive regulation of transcription, DNA-templated
PMS1	650.233	1051.36	249.106	0.236937	-2.07743	0.00475859	0.378344	Down	4.5823	1.29737	GeneID:101111691,Genbank:XM_012131197.1	PMS1 homolog 1, mismatch repair system component
LOC101115115	2228.49	3601.72	855.263	0.237459	-2.07425	1.71631e-05	0.00782636	Down	17.9716	4.9292	GeneID:101115115,Genbank:XM_012176587.2	platelet glycoprotein 4	GO:0005794,GO:0006955,GO:0007155,GO:0007166,GO:0007204,GO:0016020,GO:0016021,GO:0016324,GO:0030299,GO:0031526,GO:0031623,GO:0033993,GO:0034197,GO:0044539,GO:0045121,GO:0050702,GO:0050892,GO:0050909,GO:0070374,GO:0070508,GO:0070542,GO:0070543,GO:0071404,GO:0071726,GO:1900227,GO:1990000,GO:2000505	Golgi apparatus|immune response|cell adhesion|cell surface receptor signaling pathway|positive regulation of cytosolic calcium ion concentration|membrane|integral component of membrane|apical plasma membrane|intestinal cholesterol absorption|brush border membrane|receptor internalization|response to lipid|triglyceride transport|long-chain fatty acid import|membrane raft|interleukin-1 beta secreti…	ko04145,ko04640,ko04152,ko04920,ko03320,ko04512,ko04975	Phagosome|Hematopoietic cell lineage|AMPK signaling pathway|Adipocytokine signaling pathway|PPAR signaling pathway|ECM-receptor interaction|Fat digestion and absorption
FAM177A1	530.622	857.347	203.898	0.237824	-2.07203	0.0100341	0.540828	Down	4.89529	1.32883	GeneID:101119166,Genbank:XM_004017891.3	family with sequence similarity 177 member A1
LOC101114082	654.246	1055.7	252.796	0.239459	-2.06215	0.00493793	0.384072	Down	5.99694	1.36776	GeneID:101114082,Genbank:XM_004021546.2	annexin A8	GO:0005509,GO:0005544,GO:0007596	calcium ion binding|calcium-dependent phospholipid binding|blood coagulation
BPGM	628.417	1012.34	244.493	0.241512	-2.04983	0.00600002	0.430668	Down	4.36964	1.13225	GeneID:101121089,Genbank:XM_012177164.2	bisphosphoglycerate mutase	GO:0004082,GO:0005829,GO:0006094,GO:0006096,GO:0016787,GO:0043456,GO:0046538	bisphosphoglycerate mutase activity|cytosol|gluconeogenesis|glycolytic process|hydrolase activity|regulation of pentose-phosphate shunt|2,3-bisphosphoglycerate-dependent phosphoglycerate mutase activity	ko00260,ko00010	Glycine, serine and threonine metabolism|Glycolysis / Gluconeogenesis
LRRC38	685.011	1103.39	266.635	0.241652	-2.049	0.00437831	0.359161	Down	5.22541	1.17539	GeneID:105616619,Genbank:XM_015099075.1	leucine rich repeat containing 38	GO:0005249,GO:0005578,GO:0005615,GO:0005887,GO:0007409,GO:0008076,GO:0044325,GO:0071805,GO:0099104,GO:1903818	voltage-gated potassium channel activity|proteinaceous extracellular matrix|extracellular space|integral component of plasma membrane|axonogenesis|voltage-gated potassium channel complex|ion channel binding|potassium ion transmembrane transport|potassium channel activator activity|positive regulation of voltage-gated potassium channel activity
LOC101118851	359.514	578.79	140.237	0.242294	-2.04517	0.0352756	0.891067	Down	2.18113	0.61616	GeneID:101118851,Genbank:XM_015093371.1	kelch-like protein 23	GO:0016567,GO:0031463	protein ubiquitination|Cul3-RING ubiquitin ligase complex
SWT1	494.196	795.566	192.826	0.242376	-2.04468	0.0138838	0.601271	Down	2.01202	0.36937	GeneID:101123224,Genbank:XM_012187733.2	SWT1, RNA endoribonuclease homolog	GO:0005634,GO:0006351	nucleus|transcription, DNA-templated
ABHD10	318.533	511.59	125.476	0.245266	-2.02758	0.0495482	0.96522	Down	5.31916	1.68159	GeneID:101119354,Genbank:XM_004002909.3	abhydrolase domain containing 10	GO:0004553,GO:0005739,GO:0005829,GO:0019391,GO:0102390	hydrolase activity, hydrolyzing O-glycosyl compounds|mitochondrion|cytosol|glucuronoside catabolic process|mycophenolic acid acyl-glucuronide esterase activity
LOC105602033	331.055	531.1	131.011	0.246679	-2.01929	0.0460227	0.964517	Down	1.22979	0.36198	GeneID:105602033,Genbank:XM_015100101.1	zinc finger protein 530-like	GO:0003677,GO:0005634,GO:0006351,GO:0006355,GO:0046872	DNA binding|nucleus|transcription, DNA-templated|regulation of transcription, DNA-templated|metal ion binding
CTNNA3	441.754	704.52	178.987	0.254055	-1.97678	0.0238625	0.778872	Down	2.82132	0.963719	GeneID:101123346,Genbank:XM_004021399.3	catenin alpha 3	GO:0005737,GO:0005856,GO:0005916,GO:0008013,GO:0030027,GO:0045296,GO:0051015,GO:0086073,GO:0086091,GO:0098609,GO:0098911	cytoplasm|cytoskeleton|fascia adherens|beta-catenin binding|lamellipodium|cadherin binding|actin filament binding|bundle of His cell-Purkinje myocyte adhesion involved in cell communication|regulation of heart rate by cardiac conduction|cell-cell adhesion|regulation of ventricular cardiac muscle cell action potential	ko04390,ko04520,ko04670,ko04530	Hippo signaling pathway|Adherens junction|Leukocyte transendothelial migration|Tight junction
MAP3K6	353.149	561.448	144.85	0.257994	-1.95459	0.0455006	0.964517	Down	0.975476	0.274618	GeneID:101113737,Genbank:XM_015092860.1	mitogen-activated protein kinase kinase kinase 6	GO:0000287,GO:0004709,GO:0005524,GO:0005622,GO:0006468,GO:0007165,GO:0007257	magnesium ion binding|MAP kinase kinase kinase activity|ATP binding|intracellular|protein phosphorylation|signal transduction|activation of JUN kinase activity	ko04010	MAPK signaling pathway
EMC2	766.444	1218.28	314.611	0.258243	-1.9532	0.00427863	0.356644	Down	14.591	3.66709	GeneID:101122607,Genbank:XM_012184291.2	ER membrane protein complex subunit 2	GO:0005634,GO:0005737,GO:0005739,GO:0005783,GO:0034975,GO:0072546	nucleus|cytoplasm|mitochondrion|endoplasmic reticulum|protein folding in endoplasmic reticulum|ER membrane protein complex
LOC101111166	615.988	975.489	256.487	0.262931	-1.92724	0.0101057	0.540828	Down	5.67338	1.46947	GeneID:101111166,Genbank:XM_012107009.1	carbonyl reductase family member 4	GO:0003955,GO:0005759,GO:0006633,GO:0008753,GO:0044597,GO:0044598,GO:0047025,GO:0048038,GO:0051289,GO:0051290,GO:0055114,GO:0070402,GO:1990204	NAD(P)H dehydrogenase (quinone) activity|mitochondrial matrix|fatty acid biosynthetic process|NADPH dehydrogenase (quinone) activity|daunorubicin metabolic process|doxorubicin metabolic process|3-oxoacyl-[acyl-carrier-protein] reductase (NADH) activity|quinone binding|protein homotetramerization|protein heterotetramerization|oxidation-reduction process|NADPH binding|oxidoreductase complex
ADCYAP1R1	1405.29	2221.95	588.628	0.264915	-1.9164	0.000430312	0.078374	Down	4.07869	1.16168	GeneID:443231,Genbank:XM_015095317.1	adenylate cyclase activating polypeptide 1 (pituitary) receptor type I	GO:0004999,GO:0005886,GO:0007166,GO:0016021,GO:0043231,GO:0043235	vasoactive intestinal polypeptide receptor activity|plasma membrane|cell surface receptor signaling pathway|integral component of membrane|intracellular membrane-bounded organelle|receptor complex	ko04080,ko04024,ko04713,ko04911,ko04924	Neuroactive ligand-receptor interaction|cAMP signaling pathway|Circadian entrainment|Insulin secretion|Renin secretion
STK17B	757.912	1196.6	319.224	0.266776	-1.9063	0.0054413	0.403645	Down	8.12421	2.3565	GeneID:101119535,Genbank:XM_012141077.2	serine/threonine kinase 17b	GO:0004672,GO:0004674,GO:0005524,GO:0005634,GO:0005793,GO:0005886,GO:0006468,GO:0006915,GO:0015629,GO:0035556,GO:0046777,GO:2000271	protein kinase activity|protein serine/threonine kinase activity|ATP binding|nucleus|endoplasmic reticulum-Golgi intermediate compartment|plasma membrane|protein phosphorylation|apoptotic process|actin cytoskeleton|intracellular signal transduction|protein autophosphorylation|positive regulation of fibroblast apoptotic process
PI15	2347.17	3702.52	991.81	0.267874	-1.90037	6.11585e-05	0.0212884	Down	9.99278	3.0009	GeneID:101109187,Genbank:XM_012183887.2	peptidase inhibitor 15	GO:0007275,GO:0030414,GO:0070062	multicellular organism development|peptidase inhibitor activity|extracellular exosome
HSPA1A	6084.34	9589.06	2579.63	0.269018	-1.89423	7.42306e-06	0.00426249	Down	43.796	11.912	GeneID:100913152,Genbank:XM_012100427.2	heat shock 70kDa protein 1A	GO:0005524,GO:0005737,GO:0005813,GO:0042026,GO:0090063,GO:1901673	ATP binding|cytoplasm|centrosome|protein refolding|positive regulation of microtubule nucleation|regulation of mitotic spindle assembly	ko04010,ko04915,ko04141,ko03040,ko04612,ko04213,ko04144	MAPK signaling pathway|Estrogen signaling pathway|Protein processing in endoplasmic reticulum|Spliceosome|Antigen processing and presentation|Longevity regulating pathway - multiple species|Endocytosis
GKAP1	661.963	1041.61	282.32	0.271043	-1.88341	0.00943105	0.524082	Down	5.49116	1.89057	GeneID:101119016,Genbank:XM_015093055.1	G kinase anchoring protein 1	GO:0005794,GO:0007165,GO:0042802	Golgi apparatus|signal transduction|identical protein binding
IL33	627.704	984.16	271.249	0.275614	-1.85928	0.0121681	0.571679	Down	4.1672	1.62489	GeneID:101116705,Genbank:XM_015093205.1	interleukin 33	GO:0001819,GO:0005125,GO:0005615,GO:0005634,GO:0005694,GO:0006351,GO:0030133,GO:0042092,GO:0050729	positive regulation of cytokine production|cytokine activity|extracellular space|nucleus|chromosome|transcription, DNA-templated|transport vesicle|type 2 immune response|positive regulation of inflammatory response	ko04623	Cytosolic DNA-sensing pathway
CAAP1	1246.98	1954.23	539.729	0.276185	-1.85629	0.0010227	0.149584	Down	11.8699	2.87157	GeneID:101109512,Genbank:XM_015093251.1	caspase activity and apoptosis inhibitor 1	GO:0006915	apoptotic process
GABRG1	587.265	918.044	256.487	0.279384	-1.83968	0.0158793	0.646348	Down	2.26606	0.563618	GeneID:101121012,Genbank:XM_004009804.3	gamma-aminobutyric acid (GABA) A receptor, gamma 1	GO:0004890,GO:0005230,GO:0005254,GO:0007214,GO:0007268,GO:0016020,GO:0030054,GO:0034707,GO:0043235,GO:0045211,GO:0050811	GABA-A receptor activity|extracellular ligand-gated ion channel activity|chloride channel activity|gamma-aminobutyric acid signaling pathway|chemical synaptic transmission|membrane|cell junction|chloride channel complex|receptor complex|postsynaptic membrane|GABA receptor binding	ko04727,ko04080,ko04723	GABAergic synapse|Neuroactive ligand-receptor interaction|Retrograde endocannabinoid signaling
MYBPC2	1175.53	1837.17	513.896	0.279721	-1.83794	0.00143695	0.181126	Down	5.25048	1.56039	GeneID:101111044,Genbank:XM_004015390.3	myosin binding protein C, fast type	GO:0005200,GO:0005856,GO:0005859,GO:0006936,GO:0006941,GO:0007015,GO:0007155,GO:0008307,GO:0030018,GO:0031430,GO:0032982,GO:0045214,GO:0051015,GO:0051371,GO:0071688,GO:0097493	structural constituent of cytoskeleton|cytoskeleton|muscle myosin complex|muscle contraction|striated muscle contraction|actin filament organization|cell adhesion|structural constituent of muscle|Z disc|M band|myosin filament|sarcomere organization|actin filament binding|muscle alpha-actinin binding|striated muscle myosin thick filament assembly|structural molecule activity conferring elasticity
C1H1orf54	481.745	752.211	211.279	0.280877	-1.83199	0.0282782	0.811705	Down	25.5426	6.48414	GeneID:101103855,Genbank:XM_012180462.1	chromosome 1 open reading frame, human C1orf54	GO:0005576	extracellular region
UBXN2A	828.207	1291.98	364.433	0.282073	-1.82586	0.00562705	0.415437	Down	4.6765	1.55787	GeneID:101105733,Genbank:XM_015094244.1	UBX domain protein 2A	GO:0000045,GO:0005634,GO:0005783,GO:0005801,GO:0005829,GO:0007030,GO:0010468,GO:0019888,GO:0031396,GO:0031468,GO:0033130,GO:0042176,GO:0043130,GO:0043161,GO:0061025,GO:1990830	autophagosome assembly|nucleus|endoplasmic reticulum|cis-Golgi network|cytosol|Golgi organization|regulation of gene expression|protein phosphatase regulator activity|regulation of protein ubiquitination|nuclear envelope reassembly|acetylcholine receptor binding|regulation of protein catabolic process|ubiquitin binding|proteasome-mediated ubiquitin-dependent protein catabolic process|membrane fus…
TXN	886.243	1377.61	394.879	0.286641	-1.80268	0.00493135	0.384072	Down	48.4795	16.3403	GeneID:443439,Genbank:NM_001009421.1	thioredoxin	GO:0000122,GO:0005576,GO:0005634,GO:0005739,GO:0005829,GO:0006351,GO:0006662,GO:0009314,GO:0015035,GO:0015037,GO:0033158,GO:0043388,GO:0045454,GO:0046826,GO:0055114	negative regulation of transcription from RNA polymerase II promoter|extracellular region|nucleus|mitochondrion|cytosol|transcription, DNA-templated|glycerol ether metabolic process|response to radiation|protein disulfide oxidoreductase activity|peptide disulfide oxidoreductase activity|regulation of protein import into nucleus, translocation|positive regulation of DNA binding|cell redox homeosta…
MIS12	564.123	873.605	254.641	0.291484	-1.77851	0.0217557	0.756338	Down	7.07236	2.18631	GeneID:101105171,Genbank:XM_004012586.3	MIS12 kinetochore complex component	GO:0000070,GO:0000444,GO:0000818,GO:0034501,GO:0051301,GO:0051315,GO:0051382	mitotic sister chromatid segregation|MIS12/MIND type complex|nuclear MIS12/MIND complex|protein localization to kinetochore|cell division|attachment of mitotic spindle microtubules to kinetochore|kinetochore assembly
USB1	794.929	1229.12	360.742	0.293497	-1.76858	0.00824186	0.500535	Down	5.04674	1.54867	GeneID:101121962,Genbank:XM_012189841.2	U6 snRNA biogenesis 1	GO:0000175,GO:0005634,GO:0006397,GO:0008380,GO:0034477,GO:0045171	3'-5'-exoribonuclease activity|nucleus|mRNA processing|RNA splicing|U6 snRNA 3'-end processing|intercellular bridge
VEGFC	423.744	654.662	192.826	0.294543	-1.76345	0.0467505	0.964517	Down	4.66041	1.55207	GeneID:101105629,Genbank:XM_004021836.3	vascular endothelial growth factor C	GO:0001525,GO:0001666,GO:0001938,GO:0001954,GO:0002052,GO:0002576,GO:0005576,GO:0005615,GO:0006929,GO:0007165,GO:0008083,GO:0008284,GO:0008285,GO:0009887,GO:0016020,GO:0016331,GO:0030947,GO:0031093,GO:0031954,GO:0042056,GO:0042493,GO:0043185,GO:0043536,GO:0045766,GO:0045776,GO:0048010,GO:0050714,GO:0050731,GO:0050930,GO:0051781,GO:0060754,GO:1901492,GO:1990830	angiogenesis|response to hypoxia|positive regulation of endothelial cell proliferation|positive regulation of cell-matrix adhesion|positive regulation of neuroblast proliferation|platelet degranulation|extracellular region|extracellular space|substrate-dependent cell migration|signal transduction|growth factor activity|positive regulation of cell proliferation|negative regulation of cell prolifer…	ko04060,ko04015,ko04014,ko04151,ko04510	Cytokine-cytokine receptor interaction|Rap1 signaling pathway|Ras signaling pathway|PI3K-Akt signaling pathway|Focal adhesion
ALKBH1	501.89	774.972	228.808	0.295247	-1.76	0.0312998	0.854351	Down	3.67752	1.38878	GeneID:101111374,Genbank:XM_004011087.2	alkB homolog 1, histone H2A dioxygenase	GO:0000049,GO:0001701,GO:0001764,GO:0001890,GO:0002101,GO:0003906,GO:0005719,GO:0005739,GO:0006281,GO:0006307,GO:0006446,GO:0006448,GO:0008198,GO:0016706,GO:0031175,GO:0035552,GO:0042056,GO:0042245,GO:0043524,GO:0043734,GO:0048589,GO:0070129,GO:0070579,GO:0070989,GO:0080111,GO:0103053,GO:0140078,GO:0140080,GO:1990983,GO:1990984	tRNA binding|in utero embryonic development|neuron migration|placenta development|tRNA wobble cytosine modification|DNA-(apurinic or apyrimidinic site) lyase activity|nuclear euchromatin|mitochondrion|DNA repair|DNA dealkylation involved in DNA repair|regulation of translational initiation|regulation of translational elongation|ferrous iron binding|oxidoreductase activity, acting on paired donors…
ZNF641	719.712	1110.97	328.451	0.295642	-1.75808	0.0117134	0.56399	Down	2.11543	0.674233	GeneID:101107587,Genbank:XM_015094701.1	zinc finger protein 641	GO:0000981,GO:0003677,GO:0005634,GO:0005654,GO:0005829,GO:0006351,GO:0046872	RNA polymerase II transcription factor activity, sequence-specific DNA binding|DNA binding|nucleus|nucleoplasm|cytosol|transcription, DNA-templated|metal ion binding
LOC101102605	2225.44	3430.47	1020.41	0.297455	-1.74926	0.000248748	0.0619483	Down	35.5306	11.6546	GeneID:101102605,Genbank:XM_004002852.3	nucleophosmin	GO:0003723,GO:0004860,GO:0005654,GO:0005730,GO:0005737,GO:0005815,GO:0006281,GO:0008284,GO:0032071,GO:0043066,GO:0044387,GO:0045727,GO:0045893,GO:0045944,GO:0046599,GO:0060699,GO:0060735,GO:1902751	RNA binding|protein kinase inhibitor activity|nucleoplasm|nucleolus|cytoplasm|microtubule organizing center|DNA repair|positive regulation of cell proliferation|regulation of endodeoxyribonuclease activity|negative regulation of apoptotic process|negative regulation of protein kinase activity by regulation of protein phosphorylation|positive regulation of translation|positive regulation of transc…
LOC101117749	518.968	799.901	238.034	0.29758	-1.74865	0.0297226	0.836332	Down	2.46743	0.248229	GeneID:101117749,Genbank:XM_015093907.1	two pore calcium channel protein 2-like	GO:0005245,GO:0005764,GO:0005765,GO:0005886,GO:0006874,GO:0006939,GO:0007040,GO:0010008,GO:0010506,GO:0016021,GO:0019722,GO:0019901,GO:0033280,GO:0034220,GO:0034765,GO:0042802,GO:0072345,GO:0086010	voltage-gated calcium channel activity|lysosome|lysosomal membrane|plasma membrane|cellular calcium ion homeostasis|smooth muscle contraction|lysosome organization|endosome membrane|regulation of autophagy|integral component of membrane|calcium-mediated signaling|protein kinase binding|response to vitamin D|ion transmembrane transport|regulation of ion transmembrane transport|identical protein bi…
PLA2G4A	477.145	733.785	220.505	0.300503	-1.73455	0.0381202	0.914591	Down	3.62235	1.31213	GeneID:101111472,Genbank:XM_004013880.3	phospholipase A2 group IVA	GO:0004622,GO:0004623,GO:0005509,GO:0005544,GO:0005783,GO:0005794,GO:0005811,GO:0005829,GO:0009395,GO:0031410,GO:0042127,GO:0046456,GO:0050482,GO:0071236,GO:0102567,GO:0102568	lysophospholipase activity|phospholipase A2 activity|calcium ion binding|calcium-dependent phospholipid binding|endoplasmic reticulum|Golgi apparatus|lipid droplet|cytosol|phospholipid catabolic process|cytoplasmic vesicle|regulation of cell proliferation|icosanoid biosynthetic process|arachidonic acid secretion|cellular response to antibiotic|phospholipase A2 activity (consuming 1,2-dipalmitoylp…	ko04921,ko00564,ko00592,ko04010,ko04913,ko04726,ko04664,ko00591,ko00565,ko04730,ko04072,ko00590,ko04912,ko04370,ko04611,ko04014,ko04270,ko04750,ko04724	Oxytocin signaling pathway|Glycerophospholipid metabolism|alpha-Linolenic acid metabolism|MAPK signaling pathway|Ovarian steroidogenesis|Serotonergic synapse|Fc epsilon RI signaling pathway|Linoleic acid metabolism|Ether lipid metabolism|Long-term depression|Phospholipase D signaling pathway|Arachidonic acid metabolism|GnRH signaling pathway|VEGF signaling pathway|Platelet activation|Ras signalin…
PPP1R3A	4079.69	6261.56	1897.82	0.30309	-1.72218	6.88318e-05	0.0217789	Down	19.0909	6.09252	GeneID:101110321,Genbank:XM_015095296.1	protein phosphatase 1 regulatory subunit 3A	GO:0005977,GO:0016021	glycogen metabolic process|integral component of membrane	ko04910	Insulin signaling pathway
HMCN2	1691.44	2595.89	786.99	0.303168	-1.72181	0.000767456	0.118986	Down	1.31332	0.429731	GeneID:101101882,Genbank:XM_015093847.1	hemicentin 2	GO:0005509,GO:0005604,GO:0005938,GO:0006939,GO:0030054,GO:0030335,GO:0031012,GO:0032154,GO:0050896	calcium ion binding|basement membrane|cell cortex|smooth muscle contraction|cell junction|positive regulation of cell migration|extracellular matrix|cleavage furrow|response to stimulus
SLN	9806.01	14969.4	4642.59	0.310138	-1.68902	4.93135e-05	0.0182037	Down	350.535	114.767	GeneID:101104853,Genbank:XM_012095389.1	sarcolipin	GO:0004857,GO:0016021,GO:0016529,GO:0033017,GO:0043086,GO:0043242,GO:0051117,GO:0051924,GO:0070296,GO:0090281,GO:1901020,GO:1901077,GO:1901877,GO:1901881,GO:1901894	enzyme inhibitor activity|integral component of membrane|sarcoplasmic reticulum|sarcoplasmic reticulum membrane|negative regulation of catalytic activity|negative regulation of protein complex disassembly|ATPase binding|regulation of calcium ion transport|sarcoplasmic reticulum calcium ion transport|negative regulation of calcium ion import|negative regulation of calcium ion transmembrane transpo…
ZDHHC2	1123.44	1713.61	533.271	0.311197	-1.6841	0.00389041	0.336966	Down	8.62369	3.08529	GeneID:101111341,Genbank:XM_015104574.1	zinc finger, DHHC-type containing 2	GO:0005783,GO:0005794,GO:0005887,GO:0016409,GO:0018345,GO:0019706,GO:0055038	endoplasmic reticulum|Golgi apparatus|integral component of plasma membrane|palmitoyltransferase activity|protein palmitoylation|protein-cysteine S-palmitoyltransferase activity|recycling endosome membrane
DIAPH2	1192.07	1817.66	566.485	0.311656	-1.68197	0.0032247	0.303964	Down	4.52055	1.32	GeneID:101111608,Genbank:XM_015104667.1	diaphanous related formin 2	GO:0000910,GO:0003779,GO:0005102,GO:0005730,GO:0005769,GO:0005783,GO:0005829,GO:0007015,GO:0007275,GO:0007292,GO:0017048,GO:0043231,GO:0048477	cytokinesis|actin binding|receptor binding|nucleolus|early endosome|endoplasmic reticulum|cytosol|actin filament organization|multicellular organism development|female gamete generation|Rho GTPase binding|intracellular membrane-bounded organelle|oogenesis	ko04810	Regulation of actin cytoskeleton
TMEM62	574.433	875.773	273.094	0.311832	-1.68116	0.0282974	0.811705	Down	4.43245	1.64057	GeneID:101119826,Genbank:XM_015096962.1	transmembrane protein 62	GO:0016021,GO:0016787	integral component of membrane|hydrolase activity
KITLG	1199.56	1825.25	573.866	0.314404	-1.66931	0.0033803	0.311954	Down	5.48803	1.8742	GeneID:443371,Genbank:XM_012159728.2	KIT ligand	GO:0005173,GO:0005576,GO:0005737,GO:0005856,GO:0005886,GO:0007155,GO:0008083,GO:0016021,GO:0030027,GO:0030175	stem cell factor receptor binding|extracellular region|cytoplasm|cytoskeleton|plasma membrane|cell adhesion|growth factor activity|integral component of membrane|lamellipodium|filopodium	ko04060,ko04916,ko04015,ko04640,ko04072,ko04014,ko04151	Cytokine-cytokine receptor interaction|Melanogenesis|Rap1 signaling pathway|Hematopoietic cell lineage|Phospholipase D signaling pathway|Ras signaling pathway|PI3K-Akt signaling pathway
BCHE	1357.91	2062.62	653.211	0.31669	-1.65886	0.00237594	0.250797	Down	12.4994	4.28599	GeneID:101102112,Genbank:XM_012100076.2	butyrylcholinesterase	GO:0003990,GO:0004104,GO:0005576,GO:0005641,GO:0005783,GO:0042802,GO:0052689	acetylcholinesterase activity|cholinesterase activity|extracellular region|nuclear envelope lumen|endoplasmic reticulum|identical protein binding|carboxylic ester hydrolase activity
NOVA1	757.213	1149.99	364.433	0.3169	-1.6579	0.0148719	0.623174	Down	2.01433	0.82432	GeneID:101114392,Genbank:XM_012098737.2	neuro-oncological ventral antigen 1	GO:0000398,GO:0003723,GO:0003729,GO:0005634,GO:0005730,GO:0006396,GO:0007268,GO:0007626,GO:0008380,GO:0043231,GO:0051252	mRNA splicing, via spliceosome|RNA binding|mRNA binding|nucleus|nucleolus|RNA processing|chemical synaptic transmission|locomotory behavior|RNA splicing|intracellular membrane-bounded organelle|regulation of RNA metabolic process
LOC101117851	528.816	802.069	255.564	0.318631	-1.65004	0.0379675	0.914591	Down	4.3211	1.71172	GeneID:101117851,Genbank:XM_012182844.2	cytochrome b5 reductase 4	GO:0004128,GO:0005783,GO:0016491,GO:0020037,GO:0046872	cytochrome-b5 reductase activity, acting on NAD(P)H|endoplasmic reticulum|oxidoreductase activity|heme binding|metal ion binding	ko00520	Amino sugar and nucleotide sugar metabolism
TNFAIP6	591.73	897.45	286.01	0.318692	-1.64976	0.0290627	0.825162	Down	10.5173	3.70405	GeneID:101119185,Genbank:XM_004004704.2	TNF alpha induced protein 6	GO:0005540,GO:0007155,GO:0050728	hyaluronic acid binding|cell adhesion|negative regulation of inflammatory response
MURC	1340.98	2033.35	648.598	0.318979	-1.64847	0.00262801	0.269832	Down	13.6772	4.88949	GeneID:101122919,Genbank:XM_004004049.3	muscle-related coiled-coil protein	GO:0005737,GO:0005829,GO:0005886,GO:0005901,GO:0006351,GO:0007517,GO:0030018,GO:0030154,GO:0035023,GO:0042383,GO:0045944	cytoplasm|cytosol|plasma membrane|caveola|transcription, DNA-templated|muscle organ development|Z disc|cell differentiation|regulation of Rho protein signal transduction|sarcolemma|positive regulation of transcription from RNA polymerase II promoter
ACAT1	1053.38	1596.55	510.206	0.319567	-1.64581	0.00581489	0.425255	Down	14.3509	4.55036	GeneID:101104601,Genbank:XM_015100759.1	acetyl-CoA acetyltransferase 1	GO:0003985,GO:0005739,GO:0005743,GO:0006085,GO:0006550,GO:0006635,GO:0015937,GO:0016830,GO:0016885,GO:0046356,GO:0046872,GO:0046952,GO:1902860	acetyl-CoA C-acetyltransferase activity|mitochondrion|mitochondrial inner membrane|acetyl-CoA biosynthetic process|isoleucine catabolic process|fatty acid beta-oxidation|coenzyme A biosynthetic process|carbon-carbon lyase activity|ligase activity, forming carbon-carbon bonds|acetyl-CoA catabolic process|metal ion binding|ketone body catabolic process|propionyl-CoA biosynthetic process	ko00900,ko01200,ko00071,ko00380,ko00310,ko00072,ko00620,ko00630,ko00720,ko00280,ko02020,ko01212,ko00650,ko00640,ko00362	Terpenoid backbone biosynthesis|Carbon metabolism|Fatty acid degradation|Tryptophan metabolism|Lysine degradation|Synthesis and degradation of ketone bodies|Pyruvate metabolism|Glyoxylate and dicarboxylate metabolism|Carbon fixation pathways in prokaryotes|Valine, leucine and isoleucine degradation|Two-component system|Fatty acid metabolism|Butanoate metabolism|Propanoate metabolism|Benzoate degr…
LOC101106199	32750.7	49555.9	15945.5	0.321768	-1.63591	0.000298168	0.066063	Down	1656.23	544.171	GeneID:101106199,Genbank:XM_004016241.2	hemoglobin fetal subunit beta	GO:0005344,GO:0005506,GO:0005833,GO:0019825,GO:0020037	oxygen carrier activity|iron ion binding|hemoglobin complex|oxygen binding|heme binding
KCNE5	484.987	733.785	236.189	0.321878	-1.63541	0.0481476	0.964517	Down	18.4585	4.00743	GeneID:101114087,Genbank:XM_004022728.3	potassium channel, voltage gated subfamily E regulatory beta subunit 5	GO:0005249,GO:0005886,GO:0008016,GO:0008076,GO:0015459,GO:0044325,GO:0060048,GO:0060306,GO:0060307,GO:0060372,GO:0071435,GO:0071805,GO:0086005,GO:0086013,GO:0086014,GO:0086091,GO:1901379,GO:1901380,GO:1901381,GO:2001257	voltage-gated potassium channel activity|plasma membrane|regulation of heart contraction|voltage-gated potassium channel complex|potassium channel regulator activity|ion channel binding|cardiac muscle contraction|regulation of membrane repolarization|regulation of ventricular cardiac muscle cell membrane repolarization|regulation of atrial cardiac muscle cell membrane repolarization|potassium ion…
NR4A1	707.422	1069.79	345.058	0.322548	-1.63241	0.0196805	0.714583	Down	1.63621	0.766027	GeneID:101113222,Genbank:XM_012176030.2	nuclear receptor subfamily 4 group A member 1	GO:0001077,GO:0003707,GO:0004879,GO:0005667,GO:0005829,GO:0006915,GO:0008270,GO:0031965,GO:0035914,GO:0042803,GO:0043065,GO:0043154,GO:0043565,GO:0045444,GO:0045786,GO:0045944,GO:0046982,GO:0061469,GO:0071376	transcriptional activator activity, RNA polymerase II proximal promoter sequence-specific DNA binding|steroid hormone receptor activity|nuclear receptor activity|transcription factor complex|cytosol|apoptotic process|zinc ion binding|nuclear membrane|skeletal muscle cell differentiation|protein homodimerization activity|positive regulation of apoptotic process|negative regulation of cysteine-type…	ko04151,ko04925,ko04010	PI3K-Akt signaling pathway|Aldosterone synthesis and secretion|MAPK signaling pathway
VIT	680.912	1029.68	332.141	0.322566	-1.63233	0.0217392	0.756338	Down	3.43895	1.25827	GeneID:101123022,Genbank:XM_012173556.2	vitrin	GO:0005578	proteinaceous extracellular matrix
THNSL1	497.429	752.211	242.647	0.322579	-1.63227	0.0459117	0.964517	Down	1.99657	0.53381	GeneID:101105936,Genbank:XM_012188374.1	threonine synthase like 1
FAM109A	757.813	1145.66	369.968	0.322931	-1.6307	0.0164745	0.65519	Down	6.42963	2.23048	GeneID:106991683,Genbank:XM_015101405.1	family with sequence similarity 109 member A	GO:0001881,GO:0005769,GO:0005802,GO:0005829,GO:0007032,GO:0030136,GO:0042147,GO:0042803,GO:0055037	receptor recycling|early endosome|trans-Golgi network|cytosol|endosome organization|clathrin-coated vesicle|retrograde transport, endosome to Golgi|protein homodimerization activity|recycling endosome
HSPB8	3657.58	5523.44	1791.72	0.324384	-1.62422	0.000197292	0.0509802	Down	41.6466	13.4881	GeneID:101108164,Genbank:XM_004017375.3	heat shock protein family B (small) member 8	GO:0005634,GO:0005737,GO:0005829,GO:0042802	nucleus|cytoplasm|cytosol|identical protein binding
LOC442994	2822.92	4256.38	1389.46	0.326441	-1.61511	0.000363983	0.0734559	Down	6.31951	3.05767	GeneID:442994,Genbank:XM_004012706.3	myosin-1	GO:0003774,GO:0005516,GO:0005524,GO:0005859,GO:0030016,GO:0032982,GO:0036464,GO:0051015	motor activity|calmodulin binding|ATP binding|muscle myosin complex|myofibril|myosin filament|cytoplasmic ribonucleoprotein granule|actin filament binding	ko04530	Tight junction
LOC101108756	520.065	783.643	256.487	0.3273	-1.61131	0.0440961	0.964517	Down	2.38726	1.36629	GeneID:101108756,Genbank:XM_012182071.2	feline leukemia virus subgroup C receptor-related protein 2	GO:0005886,GO:0015232,GO:0016021,GO:0020037	plasma membrane|heme transporter activity|integral component of membrane|heme binding
PRKAA2	986.165	1480.58	491.753	0.332136	-1.59015	0.00924172	0.521664	Down	11.3738	4.85927	GeneID:100127210,Genbank:NM_001112816.1	protein kinase, AMP-activated, alpha 2 catalytic subunit	GO:0003682,GO:0004679,GO:0004712,GO:0005524,GO:0005634,GO:0005737,GO:0005794,GO:0006351,GO:0006355,GO:0006468,GO:0006633,GO:0006695,GO:0006914,GO:0010508,GO:0014850,GO:0016055,GO:0016241,GO:0016607,GO:0031588,GO:0032007,GO:0035174,GO:0035404,GO:0035556,GO:0035690,GO:0042149,GO:0042593,GO:0042752,GO:0043066,GO:0046872,GO:0047322,GO:0048511,GO:0050405,GO:0071380	chromatin binding|AMP-activated protein kinase activity|protein serine/threonine/tyrosine kinase activity|ATP binding|nucleus|cytoplasm|Golgi apparatus|transcription, DNA-templated|regulation of transcription, DNA-templated|protein phosphorylation|fatty acid biosynthetic process|cholesterol biosynthetic process|autophagy|positive regulation of autophagy|response to muscle activity|Wnt signaling p…	ko04140,ko04922,ko04920,ko04211,ko04152,ko04910,ko04068,ko04151,ko04710,ko04921,ko04213,ko04150	Regulation of autophagy|Glucagon signaling pathway|Adipocytokine signaling pathway|Longevity regulating pathway|AMPK signaling pathway|Insulin signaling pathway|FoxO signaling pathway|PI3K-Akt signaling pathway|Circadian rhythm|Oxytocin signaling pathway|Longevity regulating pathway - multiple species|mTOR signaling pathway
CEP57L1	561.323	842.172	280.475	0.333037	-1.58625	0.0400067	0.938373	Down	4.31958	1.88859	GeneID:101115715,Genbank:XM_012182647.2	centrosomal protein 57kDa-like 1	GO:0000070,GO:0005737,GO:0005813,GO:0005874,GO:0008017,GO:0042802,GO:0043015	mitotic sister chromatid segregation|cytoplasm|centrosome|microtubule|microtubule binding|identical protein binding|gamma-tubulin binding
FAM63B	795.959	1193.35	398.569	0.333992	-1.58211	0.0174117	0.673194	Down	2.35464	0.770122	GeneID:101103728,Genbank:XM_012181455.2	family with sequence similarity 63 member B	GO:0004843,GO:0005654,GO:0016807,GO:0036435,GO:0070530,GO:0071795,GO:0071796,GO:1990380	thiol-dependent ubiquitin-specific protease activity|nucleoplasm|cysteine-type carboxypeptidase activity|K48-linked polyubiquitin modification-dependent protein binding|K63-linked polyubiquitin modification-dependent protein binding|K11-linked polyubiquitin modification-dependent protein binding|K6-linked polyubiquitin modification-dependent protein binding|Lys48-specific deubiquitinase activity
TMEM100	657.77	985.244	330.296	0.335243	-1.57672	0.0286817	0.815928	Down	6.80734	2.34084	GeneID:101118965,Genbank:XM_012185137.2	transmembrane protein 100	GO:0001525,GO:0001570,GO:0001701,GO:0003198,GO:0005783,GO:0005886,GO:0007219,GO:0016021,GO:0030509,GO:0043204,GO:0043491,GO:0045603,GO:0048471,GO:0050848,GO:0051930,GO:0060842,GO:2001214	angiogenesis|vasculogenesis|in utero embryonic development|epithelial to mesenchymal transition involved in endocardial cushion formation|endoplasmic reticulum|plasma membrane|Notch signaling pathway|integral component of membrane|BMP signaling pathway|perikaryon|protein kinase B signaling|positive regulation of endothelial cell differentiation|perinuclear region of cytoplasm|regulation of calciu…
ALAS2	1484.69	2216.53	752.853	0.339654	-1.55786	0.00323957	0.303964	Down	14.4713	5.30207	GeneID:101115684,Genbank:XM_004022048.3	5'-aminolevulinate synthase 2	GO:0001666,GO:0003870,GO:0005743,GO:0005759,GO:0006782,GO:0006879,GO:0030170,GO:0030218,GO:0042541	response to hypoxia|5-aminolevulinate synthase activity|mitochondrial inner membrane|mitochondrial matrix|protoporphyrinogen IX biosynthetic process|cellular iron ion homeostasis|pyridoxal phosphate binding|erythrocyte differentiation|hemoglobin biosynthetic process	ko00260,ko00860	Glycine, serine and threonine metabolism|Porphyrin and chlorophyll metabolism
MBTPS2	989.613	1477.32	501.902	0.339737	-1.55751	0.0106084	0.548242	Down	4.77841	1.90058	GeneID:101106915,Genbank:XM_012107753.1	membrane bound transcription factor peptidase, site 2	GO:0004222,GO:0005737,GO:0008203,GO:0016021,GO:0031293,GO:0036500,GO:0046872,GO:0051091,GO:1990440	metalloendopeptidase activity|cytoplasm|cholesterol metabolic process|integral component of membrane|membrane protein intracellular domain proteolysis|ATF6-mediated unfolded protein response|metal ion binding|positive regulation of DNA binding transcription factor activity|positive regulation of transcription from RNA polymerase II promoter in response to endoplasmic reticulum stress	ko04141	Protein processing in endoplasmic reticulum
PSMA3	1094.25	1631.23	557.259	0.341618	-1.54954	0.00826477	0.500535	Down	30.0538	10.8367	GeneID:100381249,Genbank:XM_004010681.3	proteasome subunit alpha 3	GO:0004298,GO:0005634,GO:0005737,GO:0005839,GO:0006511,GO:0019773,GO:0052548	threonine-type endopeptidase activity|nucleus|cytoplasm|proteasome core complex|ubiquitin-dependent protein catabolic process|proteasome core complex, alpha-subunit complex|regulation of endopeptidase activity	ko03050	Proteasome
ZC2HC1A	550.323	818.327	282.32	0.344996	-1.53535	0.0485105	0.964517	Down	3.7915	1.40119	GeneID:101111028,Genbank:XM_004011754.3	zinc finger, C2HC-type containing 1A	GO:0046872	metal ion binding
CCDC190	804.643	1192.26	417.022	0.349773	-1.51551	0.0218923	0.756338	Down	6.89432	2.38295	GeneID:101110285,Genbank:XM_012185255.2	coiled-coil domain containing 190
MKKS	732.539	1084.96	380.117	0.350351	-1.51313	0.0277159	0.809242	Down	5.63853	2.60723	GeneID:101109032,Genbank:XM_015099529.1	McKusick-Kaufman syndrome
BOLA2B	1689.04	2501.59	876.483	0.350371	-1.51305	0.00294726	0.291047	Down	118.62	31.6106	GeneID:101114744,Genbank:XM_004020874.3	bolA family member 2B	GO:0005634,GO:0005737,GO:0005829,GO:0035722,GO:0044571,GO:0070062,GO:0097428	nucleus|cytoplasm|cytosol|interleukin-12-mediated signaling pathway|[2Fe-2S] cluster assembly|extracellular exosome|protein maturation by iron-sulfur cluster transfer
TMOD4	890.712	1313.66	467.765	0.356078	-1.48973	0.0187928	0.699887	Down	5.36204	2.74832	GeneID:101113115,Genbank:XM_012181020.2	tropomodulin 4	GO:0005523,GO:0005865,GO:0006936,GO:0007015,GO:0030239,GO:0051015,GO:0051694	tropomyosin binding|striated muscle thin filament|muscle contraction|actin filament organization|myofibril assembly|actin filament binding|pointed-end actin filament capping
MBP	724.871	1068.7	381.04	0.356544	-1.48785	0.0310492	0.854351	Down	2.0648	0.674316	GeneID:101109407,Genbank:XM_015103528.1	myelin basic protein	GO:0005516,GO:0005543,GO:0005886,GO:0007417,GO:0019911,GO:0033269,GO:0042552,GO:0043025,GO:0043209,GO:0043218,GO:0043234,GO:0071944	calmodulin binding|phospholipid binding|plasma membrane|central nervous system development|structural constituent of myelin sheath|internode region of axon|myelination|neuronal cell body|myelin sheath|compact myelin|protein complex|cell periphery
COX5A	815.437	1200.94	429.938	0.358003	-1.48196	0.0240825	0.782757	Down	19.6707	8.16819	GeneID:100170667,Genbank:XM_015101795.1	cytochrome oxidase subunit Va	GO:0004129,GO:0005743,GO:0046872	cytochrome-c oxidase activity|mitochondrial inner membrane|metal ion binding	ko00190,ko04260	Oxidative phosphorylation|Cardiac muscle contraction
KPNA3	955.69	1405.79	505.592	0.359651	-1.47533	0.0166925	0.65519	Down	5.08265	2.15907	GeneID:101117855,Genbank:XM_015098074.1	karyopherin alpha 3 (importin alpha 4)	GO:0005643,GO:0005654,GO:0005829,GO:0006607,GO:0008022,GO:0008139,GO:0008565	nuclear pore|nucleoplasm|cytosol|NLS-bearing protein import into nucleus|protein C-terminus binding|nuclear localization sequence binding|protein transporter activity
ANKRD23	1396.94	2053.95	739.936	0.360251	-1.47293	0.00619417	0.438513	Down	7.15903	3.50552	GeneID:101113927,Genbank:XM_015094510.1	ankyrin repeat domain 23	GO:0005634,GO:0005654,GO:0005829,GO:0006631,GO:0015629,GO:0031432,GO:0031674,GO:0035994,GO:0060297	nucleus|nucleoplasm|cytosol|fatty acid metabolic process|actin cytoskeleton|titin binding|I band|response to muscle stretch|regulation of sarcomere organization
BBS9	664.886	975.489	354.284	0.363186	-1.46122	0.041023	0.949968	Down	3.26245	1.46965	GeneID:101118868,Genbank:XM_012176829.1	Bardet-Biedl syndrome 9	GO:0000242,GO:0005829,GO:0005929,GO:0007601,GO:0015031,GO:0016020,GO:0034451,GO:0034464,GO:0035869,GO:0045444,GO:0050896,GO:0060170,GO:0060271,GO:0061512	pericentriolar material|cytosol|cilium|visual perception|protein transport|membrane|centriolar satellite|BBSome|ciliary transition zone|fat cell differentiation|response to stimulus|ciliary membrane|cilium assembly|protein localization to cilium
GPCPD1	1421.8	2084.3	759.311	0.364301	-1.4568	0.00645438	0.448738	Down	6.07738	2.58078	GeneID:101115143,Genbank:XM_012188683.2	glycerophosphocholine phosphodiesterase 1	GO:0005829,GO:0007519,GO:0008889,GO:0030643,GO:0046475,GO:0047389,GO:2001070	cytosol|skeletal muscle tissue development|glycerophosphodiester phosphodiesterase activity|cellular phosphate ion homeostasis|glycerophospholipid catabolic process|glycerophosphocholine phosphodiesterase activity|starch binding	ko00564	Glycerophospholipid metabolism
IGSF10	5071.83	7425.64	2718.02	0.366032	-1.44996	0.000584678	0.0954195	Down	9.15267	3.64731	GeneID:101116950,Genbank:XM_015092590.1	immunoglobulin superfamily member 10	GO:0001503,GO:0005576,GO:2001222	ossification|extracellular region|regulation of neuron migration
ATP2A1	19713.6	28798.6	10628.5	0.369063	-1.43806	0.000765852	0.118986	Down	96.7165	37.5645	GeneID:101111766,Genbank:XM_004020864.3	ATPase, Ca++ transporting, cardiac muscle, fast twitch 1	GO:0005388,GO:0005524,GO:0016021,GO:0033017,GO:0046872	calcium-transporting ATPase activity|ATP binding|integral component of membrane|sarcoplasmic reticulum membrane|metal ion binding	ko04972,ko04020,ko04022	Pancreatic secretion|Calcium signaling pathway|cGMP-PKG signaling pathway
MYOZ1	10806.4	15785.6	5827.23	0.369149	-1.43773	0.000511785	0.0881634	Down	140.562	54.2705	GeneID:101119610,Genbank:XM_004021473.2	myozenin 1	GO:0003779,GO:0005634,GO:0015629,GO:0030018,GO:0030239,GO:0031143,GO:0031433,GO:0051373	actin binding|nucleus|actin cytoskeleton|Z disc|myofibril assembly|pseudopodium|telethonin binding|FATZ binding
DDIT4L	1468.14	2142.82	793.448	0.370281	-1.43331	0.00675881	0.45363	Down	10.7181	4.04711	GeneID:101109448,Genbank:XM_015096396.1	DNA damage inducible transcript 4 like	GO:0005737,GO:0009968	cytoplasm|negative regulation of signal transduction
SOCS4	1046.75	1526.1	567.408	0.371803	-1.42739	0.0163559	0.65519	Down	4.19627	1.73971	GeneID:101117935,Genbank:XM_004010662.3	suppressor of cytokine signaling 4	GO:0004860,GO:0005737,GO:0006469,GO:0007175,GO:0016567,GO:0019221,GO:0032436,GO:0035556,GO:0040008,GO:0042059,GO:0046426	protein kinase inhibitor activity|cytoplasm|negative regulation of protein kinase activity|negative regulation of epidermal growth factor-activated receptor activity|protein ubiquitination|cytokine-mediated signaling pathway|positive regulation of proteasomal ubiquitin-dependent protein catabolic process|intracellular signal transduction|regulation of growth|negative regulation of epidermal growt…	ko04910,ko04630,ko04917	Insulin signaling pathway|Jak-STAT signaling pathway|Prolactin signaling pathway
CSF1R	1334.74	1943.39	726.097	0.373624	-1.42034	0.00920372	0.521664	Down	4.76834	1.91729	GeneID:101109969,Genbank:XM_015095701.1	colony stimulating factor 1 receptor	GO:0005011,GO:0005524,GO:0005622,GO:0005886,GO:0006954,GO:0007169,GO:0008284,GO:0008360,GO:0009986,GO:0016021,GO:0018108,GO:0019955,GO:0030316,GO:0030335,GO:0031529,GO:0036006,GO:0042531,GO:0045087,GO:0045124,GO:0046488,GO:0046777,GO:0048015,GO:0070374,GO:0071345,GO:0071902,GO:2000249	macrophage colony-stimulating factor receptor activity|ATP binding|intracellular|plasma membrane|inflammatory response|transmembrane receptor protein tyrosine kinase signaling pathway|positive regulation of cell proliferation|regulation of cell shape|cell surface|integral component of membrane|peptidyl-tyrosine phosphorylation|cytokine binding|osteoclast differentiation|positive regulation of cel…	ko04060,ko04144,ko04380,ko04015,ko04640,ko04014,ko04151	Cytokine-cytokine receptor interaction|Endocytosis|Osteoclast differentiation|Rap1 signaling pathway|Hematopoietic cell lineage|Ras signaling pathway|PI3K-Akt signaling pathway
SRP54	1147.97	1671.34	624.61	0.373718	-1.41998	0.0134543	0.599886	Down	10.4343	4.78647	GeneID:101118904,Genbank:XM_012098800.2	signal recognition particle 54kDa	GO:0003924,GO:0005525,GO:0005634,GO:0005786,GO:0005829,GO:0006616,GO:0006617,GO:0008144,GO:0008312,GO:0019003,GO:0030942,GO:0042493,GO:0043021,GO:0045047	GTPase activity|GTP binding|nucleus|signal recognition particle, endoplasmic reticulum targeting|cytosol|SRP-dependent cotranslational protein targeting to membrane, translocation|SRP-dependent cotranslational protein targeting to membrane, signal sequence recognition|drug binding|7S RNA binding|GDP binding|endoplasmic reticulum signal peptide binding|response to drug|ribonucleoprotein complex bi…	ko02024,ko03070,ko03060	Quorum sensing|Bacterial secretion system|Protein export
PI16	990.181	1441.56	538.807	0.373767	-1.41979	0.0193575	0.70616	Down	7.79776	3.00878	GeneID:101122471,Genbank:XM_004018787.3	peptidase inhibitor 16	GO:0005576,GO:0030414	extracellular region|peptidase inhibitor activity
ETV1	1084.98	1574.87	595.086	0.377863	-1.40407	0.0166241	0.65519	Down	5.10787	2.34572	GeneID:101123624,Genbank:XM_012176424.2	ets variant 1	GO:0000978,GO:0000981,GO:0001077,GO:0005634,GO:0006357,GO:0007411,GO:0007517,GO:0007638,GO:0030154,GO:0048935	RNA polymerase II proximal promoter sequence-specific DNA binding|RNA polymerase II transcription factor activity, sequence-specific DNA binding|transcriptional activator activity, RNA polymerase II proximal promoter sequence-specific DNA binding|nucleus|regulation of transcription from RNA polymerase II promoter|axon guidance|muscle organ development|mechanosensory behavior|cell differentiation|…
LYNX1	752.939	1092.55	413.331	0.378318	-1.40233	0.0384824	0.918676	Down	13.2408	6.02841	GeneID:101119226,Genbank:XM_004011616.3	Ly6/neurotoxin 1	GO:0005783,GO:0005886,GO:0007271,GO:0008200,GO:0009986,GO:0030425,GO:0030548,GO:0030550,GO:0031225,GO:0033130,GO:0099601	endoplasmic reticulum|plasma membrane|synaptic transmission, cholinergic|ion channel inhibitor activity|cell surface|dendrite|acetylcholine receptor regulator activity|acetylcholine receptor inhibitor activity|anchored component of membrane|acetylcholine receptor binding|regulation of neurotransmitter receptor activity
DUSP26	4437.38	6425.22	2449.54	0.381238	-1.39124	0.00107453	0.154312	Down	47.2881	17.9031	GeneID:101108886,Genbank:XM_015104598.1	dual specificity phosphatase 26 (putative)	GO:0000122,GO:0001102,GO:0002039,GO:0004647,GO:0004725,GO:0005634,GO:0005739,GO:0005794,GO:0008138,GO:0044387,GO:0045785,GO:0070373,GO:1902310	negative regulation of transcription from RNA polymerase II promoter|RNA polymerase II activating transcription factor binding|p53 binding|phosphoserine phosphatase activity|protein tyrosine phosphatase activity|nucleus|mitochondrion|Golgi apparatus|protein tyrosine/serine/threonine phosphatase activity|negative regulation of protein kinase activity by regulation of protein phosphorylation|positi…
INPP5F	2319.06	3355.68	1282.43	0.382168	-1.38772	0.00304071	0.298374	Down	9.02038	3.68045	GeneID:101122650,Genbank:XM_012103020.1	inositol polyphosphate-5-phosphatase F	GO:0001921,GO:0005769,GO:0005905,GO:0006661,GO:0008344,GO:0008934,GO:0014898,GO:0030424,GO:0030425,GO:0031161,GO:0031901,GO:0033137,GO:0034595,GO:0034596,GO:0042532,GO:0042803,GO:0043025,GO:0045334,GO:0046856,GO:0048015,GO:0048681,GO:0051896,GO:0052832,GO:0052833,GO:0055037,GO:0072583,GO:2000145,GO:2001135	positive regulation of receptor recycling|early endosome|clathrin-coated pit|phosphatidylinositol biosynthetic process|adult locomotory behavior|inositol monophosphate 1-phosphatase activity|cardiac muscle hypertrophy in response to stress|axon|dendrite|phosphatidylinositol catabolic process|early endosome membrane|negative regulation of peptidyl-serine phosphorylation|phosphatidylinositol phosph…
RORA	953.652	1372.19	535.116	0.389973	-1.35855	0.027191	0.801463	Down	4.22269	1.76179	GeneID:101102986,Genbank:XM_015096689.1	RAR-related orphan receptor A	GO:0000977,GO:0001046,GO:0001222,GO:0001223,GO:0001228,GO:0001525,GO:0003677,GO:0003700,GO:0003707,GO:0004879,GO:0005634,GO:0005654,GO:0006355,GO:0006367,GO:0006805,GO:0006809,GO:0008013,GO:0008134,GO:0008142,GO:0008270,GO:0008589,GO:0010575,GO:0010906,GO:0019218,GO:0019221,GO:0021702,GO:0021930,GO:0030522,GO:0032922,GO:0036315,GO:0042692,GO:0042753,GO:0043030,GO:0043124,GO:0043565,GO:0045599,GO:…	RNA polymerase II regulatory region sequence-specific DNA binding|core promoter sequence-specific DNA binding|transcription corepressor binding|transcription coactivator binding|transcriptional activator activity, RNA polymerase II transcription regulatory region sequence-specific DNA binding|angiogenesis|DNA binding|DNA binding transcription factor activity|steroid hormone receptor activity|nucl…	ko04710	Circadian rhythm
CMBL	768.669	1105.55	431.783	0.390558	-1.35639	0.0432283	0.964517	Down	10.9087	4.53637	GeneID:101121802,Genbank:XM_004017085.3	carboxymethylenebutenolidase homolog (Pseudomonas)	GO:0005829,GO:0016787	cytosol|hydrolase activity	ko00623,ko00361,ko00364	Toluene degradation|Chlorocyclohexane and chlorobenzene degradation|Fluorobenzoate degradation
ENO3	12445.2	17897	6993.41	0.39076	-1.35565	0.00107493	0.154312	Down	148.642	59.1558	GeneID:443086,Genbank:XM_012185588.2	enolase 3 (beta, muscle)	GO:0000015,GO:0000287,GO:0004634,GO:0005886,GO:0006096	phosphopyruvate hydratase complex|magnesium ion binding|phosphopyruvate hydratase activity|plasma membrane|glycolytic process	ko04066,ko00680,ko03018,ko01200,ko01230,ko00010	HIF-1 signaling pathway|Methane metabolism|RNA degradation|Carbon metabolism|Biosynthesis of amino acids|Glycolysis / Gluconeogenesis
TSPYL2	832.021	1194.43	469.611	0.393166	-1.34679	0.0380648	0.914591	Down	4.26952	1.81894	GeneID:101110211,Genbank:XM_015104896.1	TSPY-like 2	GO:0000182,GO:0005634,GO:0005654,GO:0005730,GO:0005737,GO:0006334,GO:0006351,GO:0006355,GO:0007049,GO:0008156,GO:0009966,GO:0016569,GO:0030308,GO:0036498,GO:0045786,GO:0045859	rDNA binding|nucleus|nucleoplasm|nucleolus|cytoplasm|nucleosome assembly|transcription, DNA-templated|regulation of transcription, DNA-templated|cell cycle|negative regulation of DNA replication|regulation of signal transduction|covalent chromatin modification|negative regulation of cell growth|IRE1-mediated unfolded protein response|negative regulation of cell cycle|regulation of protein kinase …
GPRC5C	1546.29	2219.78	872.793	0.393189	-1.34671	0.00957542	0.530205	Down	9.87474	4.67795	GeneID:101105426,Genbank:XM_015098972.1	G protein-coupled receptor, class C, group 5, member C	GO:0004930,GO:0005886,GO:0016021	G-protein coupled receptor activity|plasma membrane|integral component of membrane
BLOC1S6	1311.78	1882.69	740.859	0.39351	-1.34553	0.0139838	0.601826	Down	9.26352	3.32219	GeneID:101113763,Genbank:XM_004010646.3	biogenesis of lysosomal organelles complex-1, subunit 6, pallidin	GO:0005737,GO:0005768,GO:0007596,GO:0008089,GO:0019898,GO:0030133,GO:0030318,GO:0031083,GO:0031175,GO:0032402,GO:0032816,GO:0033299,GO:0035646,GO:0042803,GO:0046907,GO:0048490,GO:0050942,GO:0051015,GO:0061025,GO:1904115	cytoplasm|endosome|blood coagulation|anterograde axonal transport|extrinsic component of membrane|transport vesicle|melanocyte differentiation|BLOC-1 complex|neuron projection development|melanosome transport|positive regulation of natural killer cell activation|secretion of lysosomal enzymes|endosome to melanosome transport|protein homodimerization activity|intracellular transport|anterograde sy…
MTUS1	1338.04	1919.55	756.543	0.394126	-1.34327	0.0135153	0.599886	Down	4.18447	1.68811	GeneID:101118923,Genbank:XM_004021727.3	microtubule associated tumor suppressor 1
CHRDL1	1023.49	1467.57	579.402	0.394804	-1.34079	0.0250244	0.787924	Down	4.90229	2.00932	GeneID:101113311,Genbank:XM_012107545.2	chordin-like 1	GO:0001503,GO:0001654,GO:0005576,GO:0005788,GO:0007399,GO:0030154,GO:0030509,GO:0030514,GO:0043687,GO:0044267,GO:0048749	ossification|eye development|extracellular region|endoplasmic reticulum lumen|nervous system development|cell differentiation|BMP signaling pathway|negative regulation of BMP signaling pathway|post-translational protein modification|cellular protein metabolic process|compound eye development
ZNF672	953.168	1365.68	540.652	0.395883	-1.33685	0.0296893	0.836332	Down	6.04459	2.08346	GeneID:101104149,Genbank:XM_012178391.2	zinc finger protein 672	GO:0003677,GO:0003700,GO:0005654,GO:0006351,GO:0006355,GO:0046872	DNA binding|DNA binding transcription factor activity|nucleoplasm|transcription, DNA-templated|regulation of transcription, DNA-templated|metal ion binding
USP16	1180.79	1690.85	670.74	0.396689	-1.33392	0.0187557	0.699887	Down	5.77657	2.15329	GeneID:101109404,Genbank:XM_012186775.2	ubiquitin specific peptidase 16	GO:0000278,GO:0003713,GO:0004197,GO:0004843,GO:0005634,GO:0006351,GO:0006357,GO:0006511,GO:0006974,GO:0008270,GO:0016578,GO:0035522,GO:0036459,GO:0042393,GO:0043130,GO:0045893,GO:0045901,GO:0045944,GO:0051289,GO:0051301,GO:0051726,GO:0070537	mitotic cell cycle|transcription coactivator activity|cysteine-type endopeptidase activity|thiol-dependent ubiquitin-specific protease activity|nucleus|transcription, DNA-templated|regulation of transcription from RNA polymerase II promoter|ubiquitin-dependent protein catabolic process|cellular response to DNA damage stimulus|zinc ion binding|histone deubiquitination|monoubiquitinated histone H2A…
CITED4	797.163	1141.32	453.003	0.396911	-1.33311	0.0435826	0.964517	Down	5.22128	2.48673	GeneID:101122913,Genbank:XM_004003498.3	Cbp/p300-interacting transactivator, with Glu/Asp rich carboxy-terminal domain, 4	GO:0001105,GO:0003713,GO:0005634,GO:0005737,GO:0006357,GO:0032502,GO:0043627	RNA polymerase II transcription coactivator activity|transcription coactivator activity|nucleus|cytoplasm|regulation of transcription from RNA polymerase II promoter|developmental process|response to estrogen
TMEM182	3610.11	5158.17	2062.04	0.399762	-1.32279	0.00227672	0.245127	Down	47.541	20.8372	GeneID:101102300,Genbank:XM_015094483.1	transmembrane protein 182	GO:0016021	integral component of membrane
UFC1	1031.73	1472.99	590.473	0.400867	-1.3188	0.0269548	0.799029	Down	20.6658	9.26773	GeneID:101102771,Genbank:XM_004002685.3	ubiquitin-fold modifier conjugating enzyme 1	GO:0005737,GO:0034976,GO:0070062,GO:0071568,GO:0071569,GO:1990592	cytoplasm|response to endoplasmic reticulum stress|extracellular exosome|UFM1 transferase activity|protein ufmylation|protein K69-linked ufmylation
ENTPD1	1162.77	1659.42	666.127	0.401423	-1.31681	0.0209734	0.745807	Down	3.97467	1.60423	GeneID:101107489,Genbank:XM_012102637.1	ectonucleoside triphosphate diphosphohydrolase 1
TBC1D19	818.012	1167.34	468.688	0.401502	-1.31652	0.0439041	0.964517	Down	1.92598	1.09158	GeneID:101108310,Genbank:XM_012179776.2	TBC1 domain family member 19	GO:0005096	GTPase activator activity
ERMARD	803.482	1145.66	461.307	0.402657	-1.31238	0.0461355	0.964517	Down	6.2724	2.98835	GeneID:101117594,Genbank:XM_012183285.2	ER membrane-associated RNA degradation	GO:0005789,GO:0007275,GO:0016021	endoplasmic reticulum membrane|multicellular organism development|integral component of membrane
PERM1	1277.12	1819.83	734.401	0.403555	-1.30916	0.0176976	0.679168	Down	2.5519	1.06352	GeneID:101109109,Genbank:XM_015099294.1	PPARGC1 and ESRR induced regulator, muscle 1	GO:0005634,GO:0005737,GO:0006351,GO:0006355,GO:0014850	nucleus|cytoplasm|transcription, DNA-templated|regulation of transcription, DNA-templated|response to muscle activity
LOC101108797	59894	85342.3	34445.8	0.403619	-1.30893	0.0065857	0.452909	Down	1723.58	741.807	GeneID:101108797,Genbank:XM_015103978.1	hemoglobin subunit alpha-1/2	GO:0005344,GO:0005506,GO:0005833,GO:0019825,GO:0020037	oxygen carrier activity|iron ion binding|hemoglobin complex|oxygen binding|heme binding
AASS	1252.77	1784.06	721.484	0.404405	-1.30613	0.0187208	0.699887	Down	5.14148	2.42698	GeneID:101103973,Genbank:XM_012177031.2	aminoadipate-semialdehyde synthase	GO:0004753,GO:0005737,GO:0005739,GO:0006091,GO:0019878,GO:0033512,GO:0047130,GO:0047131	saccharopine dehydrogenase activity|cytoplasm|mitochondrion|generation of precursor metabolites and energy|lysine biosynthetic process via aminoadipic acid|L-lysine catabolic process to acetyl-CoA via saccharopine|saccharopine dehydrogenase (NADP+, L-lysine-forming) activity|saccharopine dehydrogenase (NAD+, L-glutamate-forming) activity	ko00310	Lysine degradation
PLEKHB2	1870.27	2662	1078.54	0.40516	-1.30344	0.00810335	0.498549	Down	13.3546	5.78239	GeneID:101105216,Genbank:XM_004004480.3	pleckstrin homology domain containing B2	GO:0055038	recycling endosome membrane
C1H3orf38	1444.62	2056.11	833.12	0.405192	-1.30332	0.0139495	0.601826	Down	5.85257	2.54547	GeneID:101122486,Genbank:XM_004002845.3	chromosome 1 open reading frame, human C3orf38	GO:0006915	apoptotic process
PLSCR4	1952.79	2779.06	1126.51	0.405357	-1.30273	0.00744773	0.472708	Down	13.0471	5.28402	GeneID:101103365,Genbank:XM_015092619.1	phospholipid scramblase 4	GO:0005509,GO:0005886,GO:0016021,GO:0017121,GO:0017124,GO:0017128,GO:0019899,GO:0042609,GO:0070062,GO:0071222	calcium ion binding|plasma membrane|integral component of membrane|phospholipid scrambling|SH3 domain binding|phospholipid scramblase activity|enzyme binding|CD4 receptor binding|extracellular exosome|cellular response to lipopolysaccharide
LOC101105607	872.854	1241.04	504.67	0.406651	-1.29814	0.041275	0.950859	Down	27.3511	9.91373	GeneID:101105607,Genbank:XM_012099892.1	selenoprotein K	GO:0002376,GO:0005783,GO:0005789,GO:0005794,GO:0005886,GO:0006816,GO:0016021,GO:0018345,GO:0032469	immune system process|endoplasmic reticulum|endoplasmic reticulum membrane|Golgi apparatus|plasma membrane|calcium ion transport|integral component of membrane|protein palmitoylation|endoplasmic reticulum calcium ion homeostasis
PDE4B	1409.84	2004.09	815.591	0.406963	-1.29703	0.0151688	0.630501	Down	5.63566	2.13789	GeneID:101111757,Genbank:XM_012169417.2	phosphodiesterase 4B	GO:0000930,GO:0001780,GO:0004115,GO:0005813,GO:0005829,GO:0006198,GO:0007186,GO:0008021,GO:0014069,GO:0016020,GO:0030018,GO:0030552,GO:0030593,GO:0032729,GO:0032743,GO:0035690,GO:0043015,GO:0043197,GO:0044325,GO:0046872,GO:0050852,GO:0050900,GO:0060076,GO:0071222,GO:0071872,GO:0071944,GO:0086004,GO:1901841,GO:1901898	gamma-tubulin complex|neutrophil homeostasis|3',5'-cyclic-AMP phosphodiesterase activity|centrosome|cytosol|cAMP catabolic process|G-protein coupled receptor signaling pathway|synaptic vesicle|postsynaptic density|membrane|Z disc|cAMP binding|neutrophil chemotaxis|positive regulation of interferon-gamma production|positive regulation of interleukin-2 production|cellular response to drug|gamma-tub…	ko00230,ko04024	Purine metabolism|cAMP signaling pathway
LOC101107908	2231.98	3164.92	1299.04	0.41045	-1.28472	0.00639039	0.446291	Down	21.3876	7.4223	GeneID:101107908,Genbank:XM_012100968.2	BOLA class I histocompatibility antigen, alpha chain BL3-7-like	GO:0002474,GO:0006955,GO:0016021,GO:0042612	antigen processing and presentation of peptide antigen via MHC class I|immune response|integral component of membrane|MHC class I protein complex	ko04650,ko04144,ko04145,ko04514,ko04612	Natural killer cell mediated cytotoxicity|Endocytosis|Phagosome|Cell adhesion molecules (CAMs)|Antigen processing and presentation
MYOC	947.323	1342.92	551.723	0.410837	-1.28336	0.0370816	0.903952	Down	6.2215	2.62897	GeneID:101105836,Genbank:XM_004013693.3	myocilin, trabecular meshwork inducible glucocorticoid response	GO:0001649,GO:0001953,GO:0005578,GO:0005741,GO:0005743,GO:0005758,GO:0005783,GO:0005791,GO:0005794,GO:0005929,GO:0014068,GO:0014734,GO:0022011,GO:0030335,GO:0031012,GO:0031175,GO:0031410,GO:0033268,GO:0035024,GO:0038031,GO:0038133,GO:0043408,GO:0045162,GO:0046872,GO:0051496,GO:0051497,GO:0051894,GO:0051897,GO:0051901,GO:0060348,GO:0070062,GO:1900026	osteoblast differentiation|negative regulation of cell-matrix adhesion|proteinaceous extracellular matrix|mitochondrial outer membrane|mitochondrial inner membrane|mitochondrial intermembrane space|endoplasmic reticulum|rough endoplasmic reticulum|Golgi apparatus|cilium|positive regulation of phosphatidylinositol 3-kinase signaling|skeletal muscle hypertrophy|myelination in peripheral nervous sys…
PARN	960.688	1361.35	560.027	0.411376	-1.28147	0.0363223	0.902882	Down	5.92118	2.72944	GeneID:101112185,Genbank:XM_012104133.2	poly(A)-specific ribonuclease	GO:0000184,GO:0003723,GO:0004535,GO:0005634,GO:0005737,GO:0019901,GO:0032212,GO:0043169,GO:0046872,GO:0051973,GO:0090669,GO:0110008,GO:1904872	nuclear-transcribed mRNA catabolic process, nonsense-mediated decay|RNA binding|poly(A)-specific ribonuclease activity|nucleus|cytoplasm|protein kinase binding|positive regulation of telomere maintenance via telomerase|cation binding|metal ion binding|positive regulation of telomerase activity|telomerase RNA stabilization|ncRNA deadenylation|regulation of telomerase RNA localization to Cajal body	ko03018	RNA degradation
SKIL	1160.18	1643.16	677.199	0.412133	-1.27882	0.0249546	0.787924	Down	3.99711	1.82507	GeneID:101117895,Genbank:XM_012099403.2	SKI-like proto-oncogene	GO:0000122,GO:0030512,GO:0046332	negative regulation of transcription from RNA polymerase II promoter|negative regulation of transforming growth factor beta receptor signaling pathway|SMAD binding	ko04550	Signaling pathways regulating pluripotency of stem cells
GBAS	1600.23	2256.63	943.834	0.418249	-1.25757	0.014323	0.607771	Down	14.1081	6.26119	GeneID:101107759,Genbank:XM_015104187.1	glioblastoma amplified sequence	GO:0005739,GO:0005741,GO:0005887,GO:0006119,GO:0006754,GO:0016020,GO:1901843,GO:2000984	mitochondrion|mitochondrial outer membrane|integral component of plasma membrane|oxidative phosphorylation|ATP biosynthetic process|membrane|positive regulation of high voltage-gated calcium channel activity|negative regulation of ATP citrate synthase activity
FRMPD1	1828.46	2577.46	1079.46	0.418807	-1.25564	0.0111408	0.550029	Down	4.37943	1.95753	GeneID:101106908,Genbank:XM_015093136.1	FERM and PDZ domain containing 1	GO:0005829,GO:0005856,GO:0005886,GO:0008277,GO:0043234,GO:0070062,GO:0090150	cytosol|cytoskeleton|plasma membrane|regulation of G-protein coupled receptor protein signaling pathway|protein complex|extracellular exosome|establishment of protein localization to membrane
RASGRP2	2597.2	3659.17	1535.23	0.419557	-1.25306	0.00597822	0.430668	Down	17.5155	7.61009	GeneID:101104023,Genbank:XM_012102103.1	RAS guanyl releasing protein 2 (calcium and DAG-regulated)	GO:0005085,GO:0005509,GO:0005829,GO:0007264,GO:0030054,GO:0032587,GO:0043005,GO:0045202	guanyl-nucleotide exchange factor activity|calcium ion binding|cytosol|small GTPase mediated signal transduction|cell junction|ruffle membrane|neuron projection|synapse	ko04062,ko04010,ko04015,ko04611,ko04014	Chemokine signaling pathway|MAPK signaling pathway|Rap1 signaling pathway|Platelet activation|Ras signaling pathway
RFC4	931.607	1311.49	551.723	0.420684	-1.24919	0.043626	0.964517	Down	11.9621	5.18216	GeneID:101112103,Genbank:XM_012097477.2	replication factor C subunit 4			ko03430,ko03030,ko03420	Mismatch repair|DNA replication|Nucleotide excision repair
ATPAF1	1082.49	1522.85	642.139	0.42167	-1.24581	0.0330611	0.872493	Down	5.91887	2.75753	GeneID:101112620,Genbank:XM_012133115.2	ATP synthase mitochondrial F1 complex assembly factor 1	GO:0005739,GO:0033615	mitochondrion|mitochondrial proton-transporting ATP synthase complex assembly
WWP1	1219.39	1713.61	725.175	0.423185	-1.24064	0.0267073	0.79602	Down	4.70789	1.93238	GeneID:101117426,Genbank:XM_012184173.2	WW domain containing E3 ubiquitin protein ligase 1			ko04120,ko04144	Ubiquitin mediated proteolysis|Endocytosis
LRRC39	1117.25	1568.37	666.127	0.424726	-1.2354	0.0324555	0.864587	Down	8.97481	5.28277	GeneID:101113112,Genbank:XM_004002232.3	leucine rich repeat containing 39	GO:0031430	M band
ESRRG	1129.45	1583.54	675.353	0.426482	-1.22944	0.0325837	0.866513	Down	3.59362	2.39349	GeneID:101102323,Genbank:XM_004013593.3	estrogen-related receptor gamma	GO:0000977,GO:0001228,GO:0003707,GO:0003708,GO:0005496,GO:0005634,GO:0006355,GO:0008270,GO:0045893,GO:0045944,GO:0050682	RNA polymerase II regulatory region sequence-specific DNA binding|transcriptional activator activity, RNA polymerase II transcription regulatory region sequence-specific DNA binding|steroid hormone receptor activity|retinoic acid receptor activity|steroid binding|nucleus|regulation of transcription, DNA-templated|zinc ion binding|positive regulation of transcription, DNA-templated|positive regula…
CDC23	1106.87	1546.69	667.05	0.431275	-1.21332	0.0362235	0.902882	Down	8.25416	3.84311	GeneID:101109612,Genbank:XM_004008830.3	cell division cycle 23	GO:0005680,GO:0007080,GO:0030071,GO:0051301,GO:0070979	anaphase-promoting complex|mitotic metaphase plate congression|regulation of mitotic metaphase/anaphase transition|cell division|protein K11-linked ubiquitination	ko04914,ko04114,ko04110,ko04120,ko04111,ko04113	Progesterone-mediated oocyte maturation|Oocyte meiosis|Cell cycle|Ubiquitin mediated proteolysis|Cell cycle - yeast|Meiosis - yeast
AHI1	1029.07	1437.22	620.919	0.432028	-1.2108	0.041941	0.954685	Down	3.07724	1.60402	GeneID:101120502,Genbank:XM_015097421.1	Abelson helper integration site 1	GO:0001738,GO:0001947,GO:0002092,GO:0005813,GO:0005814,GO:0005829,GO:0005911,GO:0005912,GO:0005929,GO:0007169,GO:0007417,GO:0010842,GO:0016192,GO:0030862,GO:0030902,GO:0034613,GO:0035844,GO:0035845,GO:0036038,GO:0036064,GO:0039008,GO:0039023,GO:0042802,GO:0043066,GO:0045944,GO:0050795,GO:0060271,GO:0065001,GO:0070121,GO:0070986,GO:0071599,GO:0097711,GO:0097730	morphogenesis of a polarized epithelium|heart looping|positive regulation of receptor internalization|centrosome|centriole|cytosol|cell-cell junction|adherens junction|cilium|transmembrane receptor protein tyrosine kinase signaling pathway|central nervous system development|retina layer formation|vesicle-mediated transport|positive regulation of polarized epithelial cell differentiation|hindbrain…
COMMD10	985.182	1374.36	596.009	0.433664	-1.20535	0.0464031	0.964517	Down	19.0768	5.8598	GeneID:101116310,Genbank:XM_004008693.3	COMM domain containing 10	GO:0005634,GO:0005737,GO:0006351,GO:0006355	nucleus|cytoplasm|transcription, DNA-templated|regulation of transcription, DNA-templated
TMEM65	1934.74	2697.77	1171.72	0.434329	-1.20314	0.0134595	0.599886	Down	13.0299	5.39533	GeneID:101102911,Genbank:XM_015097742.1	transmembrane protein 65	GO:0003231,GO:0005743,GO:0005886,GO:0014704,GO:0016021,GO:1903779	cardiac ventricle development|mitochondrial inner membrane|plasma membrane|intercalated disc|integral component of membrane|regulation of cardiac conduction
PDPN	1181.72	1647.49	715.948	0.434568	-1.20234	0.0335358	0.875318	Down	8.97267	3.84381	GeneID:101112240,Genbank:XM_004013802.3	podoplanin	GO:0000902,GO:0001726,GO:0001946,GO:0005102,GO:0005829,GO:0005886,GO:0005887,GO:0007266,GO:0008285,GO:0008360,GO:0010718,GO:0016020,GO:0016323,GO:0016324,GO:0019956,GO:0030027,GO:0030054,GO:0030168,GO:0030175,GO:0030324,GO:0030335,GO:0031258,GO:0031410,GO:0031527,GO:0031528,GO:0032587,GO:0042995,GO:0043066,GO:0044319,GO:0045121,GO:0048535,GO:0051087,GO:0051272,GO:0060838,GO:0061851,GO:0070252,GO:…	cell morphogenesis|ruffle|lymphangiogenesis|receptor binding|cytosol|plasma membrane|integral component of plasma membrane|Rho protein signal transduction|negative regulation of cell proliferation|regulation of cell shape|positive regulation of epithelial to mesenchymal transition|membrane|basolateral plasma membrane|apical plasma membrane|chemokine binding|lamellipodium|cell junction|platelet ac…
TAB3	1071.47	1492.5	650.443	0.435808	-1.19824	0.04092	0.949968	Down	4.10557	1.99404	GeneID:101119184,Genbank:XM_015104845.1	TGF-beta activated kinase 1/MAP3K7 binding protein 3	GO:0000187,GO:0002223,GO:0002755,GO:0005829,GO:0005886,GO:0007249,GO:0007254,GO:0010008,GO:0010507,GO:0038095,GO:0046872,GO:0051092,GO:0070062,GO:0070423,GO:0070498	activation of MAPK activity|stimulatory C-type lectin receptor signaling pathway|MyD88-dependent toll-like receptor signaling pathway|cytosol|plasma membrane|I-kappaB kinase/NF-kappaB signaling|JNK cascade|endosome membrane|negative regulation of autophagy|Fc-epsilon receptor signaling pathway|metal ion binding|positive regulation of NF-kappaB transcription factor activity|extracellular exosome|n…	ko04621,ko04668,ko04064	NOD-like receptor signaling pathway|TNF signaling pathway|NF-kappa B signaling pathway
DTNA	2214.94	3084.71	1345.17	0.436077	-1.19735	0.0110152	0.550029	Down	14.9972	7.18567	GeneID:101111507,Genbank:XM_012103361.2	dystrobrevin alpha	GO:0005737,GO:0006941,GO:0007165,GO:0007268,GO:0007274,GO:0008270,GO:0030054,GO:0030165,GO:0030424,GO:0031234,GO:0042383,GO:0043234,GO:0045202	cytoplasm|striated muscle contraction|signal transduction|chemical synaptic transmission|neuromuscular synaptic transmission|zinc ion binding|cell junction|PDZ domain binding|axon|extrinsic component of cytoplasmic side of plasma membrane|sarcolemma|protein complex|synapse
SMTNL1	3069.85	4270.47	1869.22	0.437707	-1.19196	0.0069909	0.46518	Down	24.4447	9.2726	GeneID:101120950,Genbank:XM_015100830.1	smoothelin-like 1	GO:0004864,GO:0005516,GO:0005523,GO:0005634,GO:0005737,GO:0008157,GO:0014823,GO:0017020,GO:0018105,GO:0031430,GO:0031674,GO:0042493,GO:0043292,GO:0043621,GO:0045892,GO:0045907,GO:0048644,GO:0051401,GO:0097718,GO:0097756	protein phosphatase inhibitor activity|calmodulin binding|tropomyosin binding|nucleus|cytoplasm|protein phosphatase 1 binding|response to activity|myosin phosphatase regulator activity|peptidyl-serine phosphorylation|M band|I band|response to drug|contractile fiber|protein self-association|negative regulation of transcription, DNA-templated|positive regulation of vasoconstriction|muscle organ mor…
SNX13	2278.9	3169.26	1388.53	0.438126	-1.19058	0.0109391	0.550029	Down	7.43597	2.94426	GeneID:101118182,Genbank:XM_015095213.1	sorting nexin 13	GO:0005769,GO:0006886,GO:0009968,GO:0031901,GO:0032266,GO:0035091,GO:0043547	early endosome|intracellular protein transport|negative regulation of signal transduction|early endosome membrane|phosphatidylinositol-3-phosphate binding|phosphatidylinositol binding|positive regulation of GTPase activity
STARD8	999.147	1388.45	609.848	0.43923	-1.18695	0.0485245	0.964517	Down	2.98178	1.29032	GeneID:101120222,Genbank:XM_015104923.1	StAR related lipid transfer domain containing 8	GO:0005096,GO:0005829,GO:0005925,GO:0007165,GO:0008289,GO:0051056	GTPase activator activity|cytosol|focal adhesion|signal transduction|lipid binding|regulation of small GTPase mediated signal transduction
GFRA1	2706.4	3756.72	1656.09	0.440835	-1.18169	0.00886661	0.512401	Down	5.70073	2.59987	GeneID:101120125,Genbank:XM_004020339.3	GDNF family receptor alpha 1	GO:0004872,GO:0005886,GO:0007169,GO:0007399,GO:0009653,GO:0019898,GO:0031225	receptor activity|plasma membrane|transmembrane receptor protein tyrosine kinase signaling pathway|nervous system development|anatomical structure morphogenesis|extrinsic component of membrane|anchored component of membrane
CCDC69	4955.13	6873.95	3036.32	0.441715	-1.17881	0.00496459	0.384072	Down	22.5105	10.1313	GeneID:101111284,Genbank:XM_012179296.2	coiled-coil domain containing 69	GO:0005737,GO:0030496,GO:0051233,GO:0051255	cytoplasm|midbody|spindle midzone|spindle midzone assembly
PDHA1	1717.45	2381.28	1053.63	0.442462	-1.17637	0.0191885	0.704632	Down	22.4886	9.32185	GeneID:101110118,Genbank:XM_004021953.3	pyruvate dehydrogenase (lipoamide) alpha 1	GO:0004738,GO:0004739,GO:0005730,GO:0005739,GO:0005759,GO:0006006,GO:0006086,GO:0006099,GO:0034604,GO:0043209,GO:0045254,GO:0061732	pyruvate dehydrogenase activity|pyruvate dehydrogenase (acetyl-transferring) activity|nucleolus|mitochondrion|mitochondrial matrix|glucose metabolic process|acetyl-CoA biosynthetic process from pyruvate|tricarboxylic acid cycle|pyruvate dehydrogenase (NAD+) activity|myelin sheath|pyruvate dehydrogenase complex|mitochondrial acetyl-CoA biosynthetic process from pyruvate	ko04066,ko01200,ko00620,ko04922,ko00020,ko00010	HIF-1 signaling pathway|Carbon metabolism|Pyruvate metabolism|Glucagon signaling pathway|Citrate cycle (TCA cycle)|Glycolysis / Gluconeogenesis
NDUFB11	3956.91	5485.5	2428.32	0.44268	-1.17566	0.00599154	0.430668	Down	112.646	52.8959	GeneID:101117734,Genbank:XM_004022140.2	NADH:ubiquinone oxidoreductase subunit B11	GO:0005747,GO:0016021,GO:0032981,GO:0055114	mitochondrial respiratory chain complex I|integral component of membrane|mitochondrial respiratory chain complex I assembly|oxidation-reduction process	ko00190	Oxidative phosphorylation
PRCP	1473.09	2042.02	904.162	0.442777	-1.17535	0.0252764	0.787924	Down	14.9277	6.94264	GeneID:101107644,Genbank:XM_012101699.1	prolylcarboxypeptidase	GO:0003085,GO:0004180,GO:0005764,GO:0006508,GO:0008236,GO:0008239,GO:0043535,GO:0060055	negative regulation of systemic arterial blood pressure|carboxypeptidase activity|lysosome|proteolysis|serine-type peptidase activity|dipeptidyl-peptidase activity|regulation of blood vessel endothelial cell migration|angiogenesis involved in wound healing	ko04974,ko04614	Protein digestion and absorption|Renin-angiotensin system
RRAS	2876.11	3985.42	1766.81	0.443318	-1.17359	0.00858157	0.503972	Down	46.3	20.7059	GeneID:101107545,Genbank:XM_004015377.3	related RAS viral (r-ras) oncogene homolog	GO:0002521,GO:0003924,GO:0005525,GO:0005829,GO:0005886,GO:0007165,GO:0019003,GO:0030336,GO:0032403,GO:0045766,GO:0051896,GO:0060325,GO:0070372	leukocyte differentiation|GTPase activity|GTP binding|cytosol|plasma membrane|signal transduction|GDP binding|negative regulation of cell migration|protein complex binding|positive regulation of angiogenesis|regulation of protein kinase B signaling|face morphogenesis|regulation of ERK1 and ERK2 cascade	ko04024,ko04010,ko04360,ko04015,ko04072,ko04810,ko04530,ko04014	cAMP signaling pathway|MAPK signaling pathway|Axon guidance|Rap1 signaling pathway|Phospholipase D signaling pathway|Regulation of actin cytoskeleton|Tight junction|Ras signaling pathway
PREX2	2548.47	3531.27	1565.68	0.443375	-1.1734	0.0101942	0.540828	Down	4.62685	2.22128	GeneID:101103244,Genbank:XM_004011725.3	phosphatidylinositol-3,4,5-trisphosphate-dependent Rac exchange factor 2	GO:0005096,GO:0005737,GO:0005829,GO:0005886,GO:0006469,GO:0007186,GO:0008344,GO:0014065,GO:0030676,GO:0032007,GO:0035023,GO:0048813	GTPase activator activity|cytoplasm|cytosol|plasma membrane|negative regulation of protein kinase activity|G-protein coupled receptor signaling pathway|adult locomotory behavior|phosphatidylinositol 3-kinase signaling|Rac guanyl-nucleotide exchange factor activity|negative regulation of TOR signaling|regulation of Rho protein signal transduction|dendrite morphogenesis
PGAM2	10279.6	14241.1	6318.06	0.443651	-1.1725	0.00431754	0.357963	Down	182.965	86.1548	GeneID:101123502,Genbank:XM_004018189.3	phosphoglycerate mutase 2	GO:0004082,GO:0005829,GO:0006094,GO:0006096,GO:0016787,GO:0043456,GO:0046538	bisphosphoglycerate mutase activity|cytosol|gluconeogenesis|glycolytic process|hydrolase activity|regulation of pentose-phosphate shunt|2,3-bisphosphoglycerate-dependent phosphoglycerate mutase activity	ko00260,ko00680,ko04922,ko01200,ko01230,ko00010	Glycine, serine and threonine metabolism|Methane metabolism|Glucagon signaling pathway|Carbon metabolism|Biosynthesis of amino acids|Glycolysis / Gluconeogenesis
ADAMTSL4	1493.32	2065.87	920.769	0.445705	-1.16584	0.0258272	0.787924	Down	4.66953	2.09632	GeneID:101106381,Genbank:XM_015092231.1	ADAMTS like 4	GO:0002020,GO:0002064,GO:0005614,GO:0005615,GO:0005788,GO:0006915,GO:0008233,GO:0030198,GO:0036066,GO:0043065	protease binding|epithelial cell development|interstitial matrix|extracellular space|endoplasmic reticulum lumen|apoptotic process|peptidase activity|extracellular matrix organization|protein O-linked fucosylation|positive regulation of apoptotic process
FAM46C	2194.63	3034.86	1354.4	0.446281	-1.16398	0.0135903	0.599886	Down	7.40871	3.4948	GeneID:101108706,Genbank:XM_012179427.2	family with sequence similarity 46 member C	GO:0016779	nucleotidyltransferase activity
TMEM33	1383.15	1911.96	854.341	0.44684	-1.16217	0.0300692	0.843385	Down	5.93006	2.84832	GeneID:101118275,Genbank:XM_004009794.3	transmembrane protein 33	GO:0005635,GO:0005643,GO:0005783,GO:0005789,GO:0017056,GO:0030176,GO:0034613,GO:0034976,GO:0042470,GO:0051292,GO:0070062,GO:0071786,GO:1903371,GO:1903896,GO:1903899	nuclear envelope|nuclear pore|endoplasmic reticulum|endoplasmic reticulum membrane|structural constituent of nuclear pore|integral component of endoplasmic reticulum membrane|cellular protein localization|response to endoplasmic reticulum stress|melanosome|nuclear pore complex assembly|extracellular exosome|endoplasmic reticulum tubular network organization|regulation of endoplasmic reticulum tub…
IFI6	1082.86	1496.83	668.895	0.446873	-1.16206	0.046372	0.964517	Down	29.2935	11.8774	GeneID:101106828,Genbank:XM_012150992.1	interferon, alpha-inducible protein 6	GO:0001836,GO:0005739,GO:0016021,GO:0043154,GO:0051902,GO:2001240	release of cytochrome c from mitochondria|mitochondrion|integral component of membrane|negative regulation of cysteine-type endopeptidase activity involved in apoptotic process|negative regulation of mitochondrial depolarization|negative regulation of extrinsic apoptotic signaling pathway in absence of ligand
FAM117A	2581.34	3563.79	1598.89	0.448649	-1.15634	0.01111	0.550029	Down	15.6581	6.99267	GeneID:101118802,Genbank:XM_015098721.1	family with sequence similarity 117 member A
ASB5	2955.47	4078.63	1832.31	0.449247	-1.15442	0.00936539	0.523425	Down	20.33	10.5096	GeneID:101108021,Genbank:XM_004021684.3	ankyrin repeat and SOCS box containing 5	GO:0005622,GO:0016567,GO:0035556	intracellular|protein ubiquitination|intracellular signal transduction
LOC101119269	1586.39	2188.35	984.429	0.44985	-1.15248	0.0248338	0.787924	Down	11.286	5.51337	GeneID:101119269,Genbank:XM_004003256.3	selenoprotein T	GO:0004791,GO:0005783,GO:0005789,GO:0007204,GO:0009749,GO:0016021,GO:0031016,GO:0035773,GO:0042593,GO:0045454,GO:0060124,GO:0098869	thioredoxin-disulfide reductase activity|endoplasmic reticulum|endoplasmic reticulum membrane|positive regulation of cytosolic calcium ion concentration|response to glucose|integral component of membrane|pancreas development|insulin secretion involved in cellular response to glucose stimulus|glucose homeostasis|cell redox homeostasis|positive regulation of growth hormone secretion|cellular oxidan…
IL6R	1573.78	2167.75	979.816	0.451996	-1.14562	0.0260326	0.787924	Down	4.87769	2.31254	GeneID:101103369,Genbank:XM_015091697.1	interleukin 6 receptor	GO:0004896,GO:0016021	cytokine receptor activity|integral component of membrane	ko04060,ko04066,ko04630,ko04640,ko04151	Cytokine-cytokine receptor interaction|HIF-1 signaling pathway|Jak-STAT signaling pathway|Hematopoietic cell lineage|PI3K-Akt signaling pathway
BTG3	1115.29	1535.85	694.728	0.45234	-1.14452	0.0472457	0.964517	Down	18.2585	9.31012	GeneID:100620049,Genbank:NM_001246212.1	BTG family member 3			ko03018	RNA degradation
CAPRIN2	1514.53	2084.3	944.757	0.453274	-1.14154	0.0283192	0.811705	Down	5.71655	2.53198	GeneID:101109694,Genbank:XM_012175078.2	caprin family member 2	GO:0003723,GO:0005102,GO:0005634,GO:0005737,GO:0005739,GO:0005813,GO:0005829,GO:0005886,GO:0017148,GO:0030308,GO:0032092,GO:0033138,GO:0043235,GO:0045944,GO:0046872,GO:0050775,GO:0061003,GO:0090263	RNA binding|receptor binding|nucleus|cytoplasm|mitochondrion|centrosome|cytosol|plasma membrane|negative regulation of translation|negative regulation of cell growth|positive regulation of protein binding|positive regulation of peptidyl-serine phosphorylation|receptor complex|positive regulation of transcription from RNA polymerase II promoter|metal ion binding|positive regulation of dendrite mor…
EMC7	1689.11	2322.75	1055.47	0.454406	-1.13795	0.0240289	0.782657	Down	20.2274	10.1686	GeneID:101123302,Genbank:XM_004010419.3	ER membrane protein complex subunit 7	GO:0016021,GO:0030246,GO:0072546	integral component of membrane|carbohydrate binding|ER membrane protein complex
LOC101115427	1802.73	2473.41	1132.05	0.457687	-1.12757	0.0227794	0.761146	Down	5.04488	2.36231	GeneID:101115427,Genbank:XM_015104327.1	mitogen-activated protein kinase kinase kinase MLK4	GO:0004706,GO:0005524,GO:0005737,GO:0006468,GO:0007257,GO:0042803,GO:0046777	JUN kinase kinase kinase activity|ATP binding|cytoplasm|protein phosphorylation|activation of JUN kinase activity|protein homodimerization activity|protein autophosphorylation
MTHFD2L	1174.83	1610.64	739.014	0.458832	-1.12396	0.0470075	0.964517	Down	9.15757	5.76358	GeneID:101104908,Genbank:XM_015096560.1	methylenetetrahydrofolate dehydrogenase (NADP+ dependent) 2-like	GO:0000105,GO:0004477,GO:0004487,GO:0004488,GO:0005739,GO:0005743,GO:0005759,GO:0006164,GO:0006730,GO:0009086,GO:0009256,GO:0035999,GO:0046655	histidine biosynthetic process|methenyltetrahydrofolate cyclohydrolase activity|methylenetetrahydrofolate dehydrogenase (NAD+) activity|methylenetetrahydrofolate dehydrogenase (NADP+) activity|mitochondrion|mitochondrial inner membrane|mitochondrial matrix|purine nucleotide biosynthetic process|one-carbon metabolic process|methionine biosynthetic process|10-formyltetrahydrofolate metabolic proces…	ko00670	One carbon pool by folate
TPM1	92472.2	126643	58300.9	0.460355	-1.11918	0.0296137	0.836332	Down	1107.07	524.895	GeneID:100145865,Genbank:XM_012180570.2	tropomyosin 1 (alpha)			ko04261,ko04260	Adrenergic signaling in cardiomyocytes|Cardiac muscle contraction
KCNB1	1189.5	1627.98	751.008	0.461312	-1.11619	0.0475332	0.964517	Down	1.82856	0.839643	GeneID:101121535,Genbank:XM_004014630.3	potassium channel, voltage gated Shab related subfamily B, member 1	GO:0001508,GO:0005249,GO:0005251,GO:0005886,GO:0006813,GO:0006904,GO:0007215,GO:0008076,GO:0010701,GO:0016021,GO:0016328,GO:0030054,GO:0030424,GO:0030425,GO:0031669,GO:0032809,GO:0033605,GO:0034765,GO:0042383,GO:0042593,GO:0043204,GO:0045211,GO:0045956,GO:0046676,GO:0046982,GO:0051260,GO:0071333,GO:0071805,GO:0072659,GO:0090314,GO:0098900,GO:1900454,GO:2000671	action potential|voltage-gated potassium channel activity|delayed rectifier potassium channel activity|plasma membrane|potassium ion transport|vesicle docking involved in exocytosis|glutamate receptor signaling pathway|voltage-gated potassium channel complex|positive regulation of norepinephrine secretion|integral component of membrane|lateral plasma membrane|cell junction|axon|dendrite|cellular …
LOC101123603	1267.82	1732.04	803.597	0.463961	-1.10792	0.0442955	0.964517	Down	11.874	5.31955	GeneID:101123603,Genbank:XM_015093017.1	F-box/WD repeat-containing protein 12-like	GO:0000209,GO:0004842,GO:0005829,GO:0043687	protein polyubiquitination|ubiquitin-protein transferase activity|cytosol|post-translational protein modification
EDA2R	1323.66	1806.82	840.501	0.465182	-1.10413	0.0419646	0.954685	Down	6.15379	3.05346	GeneID:101118670,Genbank:XM_012106827.2	ectodysplasin A2 receptor	GO:0004872,GO:0005031,GO:0005622,GO:0005886,GO:0005887,GO:0007275,GO:0008544,GO:0009888,GO:0010668,GO:0016021,GO:0033209,GO:0043123,GO:0046330,GO:0051092,GO:0072332	receptor activity|tumor necrosis factor-activated receptor activity|intracellular|plasma membrane|integral component of plasma membrane|multicellular organism development|epidermis development|tissue development|ectodermal cell differentiation|integral component of membrane|tumor necrosis factor-mediated signaling pathway|positive regulation of I-kappaB kinase/NF-kappaB signaling|positive regulat…	ko04060	Cytokine-cytokine receptor interaction
LOC101117035	1240.3	1690.85	789.758	0.467078	-1.09827	0.0477973	0.964517	Down	5.70468	2.90832	GeneID:101117035,Genbank:XM_012096009.2	zinc finger protein 148	GO:0003677,GO:0005634,GO:0006351,GO:0006355,GO:0046872	DNA binding|nucleus|transcription, DNA-templated|regulation of transcription, DNA-templated|metal ion binding
PYGM	16224.5	22092.7	10356.3	0.468768	-1.09305	0.00887338	0.512401	Down	95.1624	48.2822	GeneID:442998,Genbank:NM_001009192.2	phosphorylase, glycogen, muscle	GO:0005980,GO:0008184,GO:0030170,GO:0102250,GO:0102499	glycogen catabolic process|glycogen phosphorylase activity|pyridoxal phosphate binding|linear malto-oligosaccharide phosphorylase activity|SHG alpha-glucan phosphorylase activity	ko04910,ko04922,ko00500	Insulin signaling pathway|Glucagon signaling pathway|Starch and sucrose metabolism
PPM1K	3745.91	5098.56	2393.26	0.4694	-1.09111	0.0110628	0.550029	Down	17.231	8.6054	GeneID:101119821,Genbank:XM_004009714.3	protein phosphatase, Mg2+/Mn2+ dependent 1K	GO:0004722,GO:0005759,GO:0046872	protein serine/threonine phosphatase activity|mitochondrial matrix|metal ion binding
MAP3K7CL	3471.13	4722.45	2219.81	0.470054	-1.0891	0.0119526	0.568446	Down	45.5773	23.69	GeneID:101108531,Genbank:XM_004002786.2	MAP3K7 C-terminal like	GO:0000186,GO:0004709,GO:0005622	activation of MAPKK activity|MAP kinase kinase kinase activity|intracellular
LOC443471	29053.9	39498.6	18609.1	0.471133	-1.08579	0.0137435	0.600539	Down	59.2563	29.8579	GeneID:443471,Genbank:XM_015098654.1	myosin-2	GO:0003774,GO:0005516,GO:0005524,GO:0030016,GO:0030017,GO:0032982,GO:0051015	motor activity|calmodulin binding|ATP binding|myofibril|sarcomere|myosin filament|actin filament binding	ko04530	Tight junction
SMCHD1	3102.26	4216.28	1988.23	0.471561	-1.08448	0.0137507	0.600539	Down	8.32256	3.81831	GeneID:101122749,Genbank:XM_012103522.1	structural maintenance of chromosomes flexible hinge domain containing 1	GO:0001740,GO:0005524,GO:0016887,GO:0043584,GO:0051276,GO:0060821	Barr body|ATP binding|ATPase activity|nose development|chromosome organization|inactivation of X chromosome by DNA methylation
POLR2B	3282.78	4460.15	2105.41	0.472048	-1.083	0.0130975	0.592021	Down	18.122	8.96188	GeneID:101111368,Genbank:XM_004009846.2	polymerase (RNA) II (DNA directed) polypeptide B, 140kDa	GO:0000398,GO:0003677,GO:0003682,GO:0003723,GO:0003899,GO:0005634,GO:0005654,GO:0005665,GO:0006283,GO:0006351,GO:0006366,GO:0006367,GO:0006368,GO:0006370,GO:0008543,GO:0016020,GO:0016070,GO:0032549,GO:0035019,GO:0042795,GO:0046872,GO:0050434,GO:0060964	mRNA splicing, via spliceosome|DNA binding|chromatin binding|RNA binding|DNA-directed 5'-3' RNA polymerase activity|nucleus|nucleoplasm|DNA-directed RNA polymerase II, core complex|transcription-coupled nucleotide-excision repair|transcription, DNA-templated|transcription from RNA polymerase II promoter|transcription initiation from RNA polymerase II promoter|transcription elongation from RNA pol…	ko00230,ko00240,ko03020	Purine metabolism|Pyrimidine metabolism|RNA polymerase
GPAT3	1673.87	2272.89	1074.85	0.472898	-1.0804	0.0323877	0.864587	Down	17.8094	9.75013	GeneID:101119394,Genbank:XM_012180287.2	glycerol-3-phosphate acyltransferase 3	GO:0003841,GO:0004366,GO:0005783,GO:0005789,GO:0006654,GO:0016021,GO:0016024,GO:0019432,GO:0032006,GO:0102420	1-acylglycerol-3-phosphate O-acyltransferase activity|glycerol-3-phosphate O-acyltransferase activity|endoplasmic reticulum|endoplasmic reticulum membrane|phosphatidic acid biosynthetic process|integral component of membrane|CDP-diacylglycerol biosynthetic process|triglyceride biosynthetic process|regulation of TOR signaling|sn-1-glycerol-3-phosphate C16:0-DCA-CoA acyl transferase activity	ko00564,ko00561	Glycerophospholipid metabolism|Glycerolipid metabolism
CAV2	1774.74	2407.29	1142.2	0.474474	-1.0756	0.0303676	0.846798	Down	12.8915	7.15339	GeneID:100126571,Genbank:XM_015095079.1	caveolin 2	GO:0000139,GO:0001937,GO:0005634,GO:0005901,GO:0006906,GO:0007005,GO:0007029,GO:0031234,GO:0031748,GO:0048278,GO:0048471,GO:0048741,GO:0060161,GO:0070836	Golgi membrane|negative regulation of endothelial cell proliferation|nucleus|caveola|vesicle fusion|mitochondrion organization|endoplasmic reticulum organization|extrinsic component of cytoplasmic side of plasma membrane|D1 dopamine receptor binding|vesicle docking|perinuclear region of cytoplasm|skeletal muscle fiber development|positive regulation of dopamine receptor signaling pathway|caveola …	ko04144,ko04510	Endocytosis|Focal adhesion
DUSP1	7831.72	10617.7	5045.78	0.475225	-1.07332	0.00887817	0.512401	Down	71.9674	36.1498	GeneID:101107632,Genbank:XM_004016868.3	dual specificity phosphatase 1			ko04010	MAPK signaling pathway
TTLL7	1829.18	2475.57	1182.79	0.477784	-1.06557	0.0305347	0.848432	Down	8.07193	4.39483	GeneID:101108264,Genbank:XM_012174694.2	tubulin tyrosine ligase like 7	GO:0005524,GO:0005829,GO:0005874,GO:0005929,GO:0007399,GO:0018095,GO:0030154,GO:0030425,GO:0043014,GO:0043204,GO:0048487,GO:0070740	ATP binding|cytosol|microtubule|cilium|nervous system development|protein polyglutamylation|cell differentiation|dendrite|alpha-tubulin binding|perikaryon|beta-tubulin binding|tubulin-glutamic acid ligase activity
UBE2G1	1864.78	2520.01	1209.55	0.479976	-1.05896	0.0306956	0.84983	Down	13.1191	6.46771	GeneID:101111725,Genbank:XM_015098314.1	ubiquitin conjugating enzyme E2G 1	GO:0000209,GO:0004842,GO:0005524,GO:0005737,GO:0006511,GO:0016567,GO:0031625,GO:0044257,GO:0061630,GO:0061631,GO:0070062,GO:0070534,GO:0070936	protein polyubiquitination|ubiquitin-protein transferase activity|ATP binding|cytoplasm|ubiquitin-dependent protein catabolic process|protein ubiquitination|ubiquitin protein ligase binding|cellular protein catabolic process|ubiquitin protein ligase activity|ubiquitin conjugating enzyme activity|extracellular exosome|protein K63-linked ubiquitination|protein K48-linked ubiquitination	ko04120,ko04141	Ubiquitin mediated proteolysis|Protein processing in endoplasmic reticulum
TSPAN12	1532.39	2070.2	994.578	0.480425	-1.05762	0.0411263	0.949968	Down	13.0588	6.634	GeneID:101102475,Genbank:XM_004008009.3	tetraspanin 12	GO:0001525,GO:0005887,GO:0007166,GO:0010842,GO:0045765	angiogenesis|integral component of plasma membrane|cell surface receptor signaling pathway|retina layer formation|regulation of angiogenesis
STAG2	5594.56	7556.79	3632.33	0.480671	-1.05688	0.0109236	0.550029	Down	20.0988	10.402	GeneID:101116633,Genbank:XM_004022364.3	stromal antigen 2	GO:0000775,GO:0000785,GO:0005634,GO:0005654,GO:0005694,GO:0005829,GO:0007062,GO:0008278,GO:0016020,GO:0016363,GO:0032876,GO:0051301,GO:0051321,GO:0097431,GO:1901673	chromosome, centromeric region|chromatin|nucleus|nucleoplasm|chromosome|cytosol|sister chromatid cohesion|cohesin complex|membrane|nuclear matrix|negative regulation of DNA endoreduplication|cell division|meiotic cell cycle|mitotic spindle pole|regulation of mitotic spindle assembly	ko04113,ko04111,ko04110	Meiosis - yeast|Cell cycle - yeast|Cell cycle
PPM1B	1841.06	2486.41	1195.71	0.480897	-1.0562	0.0317	0.858149	Down	4.34649	2.29196	GeneID:101112467,Genbank:XM_012172519.2	protein phosphatase, Mg2+/Mn2+ dependent 1B	GO:0000287,GO:0004722,GO:0005730,GO:0005829,GO:0006470,GO:0006499,GO:0016020,GO:0030145,GO:0032688,GO:0035970,GO:0042347,GO:0043124,GO:0050687	magnesium ion binding|protein serine/threonine phosphatase activity|nucleolus|cytosol|protein dephosphorylation|N-terminal protein myristoylation|membrane|manganese ion binding|negative regulation of interferon-beta production|peptidyl-threonine dephosphorylation|negative regulation of NF-kappaB import into nucleus|negative regulation of I-kappaB kinase/NF-kappaB signaling|negative regulation of …	ko04010,ko04013	MAPK signaling pathway|MAPK signaling pathway - fly
LMBRD2	1680.46	2268.55	1092.37	0.481529	-1.05431	0.0364991	0.902882	Down	12.1606	4.04124	GeneID:101109911,Genbank:XM_012097060.2	LMBR1 domain containing 2	GO:0016020,GO:0016021	membrane|integral component of membrane
RCC1	1852.56	2498.34	1206.78	0.483033	-1.04981	0.0324383	0.864587	Down	11.5173	5.25223	GeneID:101102961,Genbank:XM_012150585.1	regulator of chromosome condensation 1	GO:0000082,GO:0000790,GO:0000794,GO:0003682,GO:0005087,GO:0005634,GO:0005654,GO:0005737,GO:0007052,GO:0007059,GO:0007088,GO:0008536,GO:0016032,GO:0031491,GO:0031492,GO:0031965,GO:0042393,GO:0043199,GO:0043234,GO:0046982,GO:0051225,GO:0051290,GO:0051301	G1/S transition of mitotic cell cycle|nuclear chromatin|condensed nuclear chromosome|chromatin binding|Ran guanyl-nucleotide exchange factor activity|nucleus|nucleoplasm|cytoplasm|mitotic spindle organization|chromosome segregation|regulation of mitotic nuclear division|Ran GTPase binding|viral process|nucleosome binding|nucleosomal DNA binding|nuclear membrane|histone binding|sulfate binding|pro…
DERA	1821.27	2456.07	1186.48	0.483082	-1.04966	0.0332558	0.872493	Down	4.16563	2.18933	GeneID:101103966,Genbank:XM_004006820.3	deoxyribose-phosphate aldolase (putative)	GO:0004139,GO:0005634,GO:0005737,GO:0009264,GO:0016052,GO:0046121,GO:0046386	deoxyribose-phosphate aldolase activity|nucleus|cytoplasm|deoxyribonucleotide catabolic process|carbohydrate catabolic process|deoxyribonucleoside catabolic process|deoxyribose phosphate catabolic process	ko00030	Pentose phosphate pathway
CPT1B	1430.41	1927.13	933.685	0.484494	-1.04545	0.0480388	0.964517	Down	6.66409	3.30909	GeneID:443193,Genbank:NM_001009259.1	carnitine palmitoyltransferase 1B	GO:0004095,GO:0005741,GO:0006635,GO:0016021	carnitine O-palmitoyltransferase activity|mitochondrial outer membrane|fatty acid beta-oxidation|integral component of membrane	ko00071,ko04922,ko04152,ko04920,ko03320,ko01212	Fatty acid degradation|Glucagon signaling pathway|AMPK signaling pathway|Adipocytokine signaling pathway|PPAR signaling pathway|Fatty acid metabolism
MMRN1	1475.36	1985.66	965.054	0.486011	-1.04094	0.0468426	0.964517	Down	5.08456	2.78426	GeneID:101117586,Genbank:XM_012179683.2	multimerin 1	GO:0002576,GO:0005509,GO:0005576,GO:0007155,GO:0007596,GO:0031012,GO:0031093	platelet degranulation|calcium ion binding|extracellular region|cell adhesion|blood coagulation|extracellular matrix|platelet alpha granule lumen
FAM126A	1930.56	2598.05	1263.06	0.486156	-1.04051	0.0320829	0.860575	Down	10.5748	4.1798	GeneID:101108827,Genbank:XM_012176508.2	family with sequence similarity 126 member A	GO:0004871,GO:0005829,GO:0005886,GO:0042552,GO:0043005,GO:0046854,GO:0072659	signal transducer activity|cytosol|plasma membrane|myelination|neuron projection|phosphatidylinositol phosphorylation|protein localization to plasma membrane
ATP6V1A	1453.26	1955.31	951.215	0.486477	-1.03956	0.0481674	0.964517	Down	7.51452	4.05639	GeneID:101102025,Genbank:XM_012190737.2	ATPase, H+ transporting, lysosomal 70kDa, V1 subunit A	GO:0005524,GO:0005739,GO:0005765,GO:0005829,GO:0005886,GO:0005902,GO:0006879,GO:0015991,GO:0016324,GO:0033180,GO:0036295,GO:0043209,GO:0046034,GO:0046961	ATP binding|mitochondrion|lysosomal membrane|cytosol|plasma membrane|microvillus|cellular iron ion homeostasis|ATP hydrolysis coupled proton transport|apical plasma membrane|proton-transporting V-type ATPase, V1 domain|cellular response to increased oxygen levels|myelin sheath|ATP metabolic process|proton-transporting ATPase activity, rotational mechanism	ko04966,ko04145,ko00190,ko04721,ko04150	Collecting duct acid secretion|Phagosome|Oxidative phosphorylation|Synaptic vesicle cycle|mTOR signaling pathway
LOC494436	6400.88	8610.32	4191.44	0.486792	-1.03862	0.0117751	0.565205	Down	39.6314	21.2035	GeneID:494436,Genbank:XM_004018936.3	heat shock 70 kDa protein 1B	GO:0005524,GO:0005737,GO:0005813,GO:0042026,GO:0090063,GO:1901673	ATP binding|cytoplasm|centrosome|protein refolding|positive regulation of microtubule nucleation|regulation of mitotic spindle assembly	ko04010,ko04915,ko04141,ko03040,ko04612,ko04213,ko04144	MAPK signaling pathway|Estrogen signaling pathway|Protein processing in endoplasmic reticulum|Spliceosome|Antigen processing and presentation|Longevity regulating pathway - multiple species|Endocytosis
LUM	9824.37	13207	6441.69	0.487747	-1.0358	0.0114181	0.558444	Down	98.2289	53.4865	GeneID:101112967,Genbank:XM_012174076.2	lumican	GO:0005518,GO:0005578,GO:0005583,GO:0005615,GO:0007601,GO:0030199,GO:0032914,GO:0045944	collagen binding|proteinaceous extracellular matrix|fibrillar collagen trimer|extracellular space|visual perception|collagen fibril organization|positive regulation of transforming growth factor beta1 production|positive regulation of transcription from RNA polymerase II promoter
PDLIM3	9985.54	13414.1	6557.02	0.488817	-1.03263	0.0116799	0.56399	Down	93.3242	47.3222	GeneID:101113652,Genbank:XM_004021706.3	PDZ and LIM domain 3	GO:0007015,GO:0007507,GO:0008092,GO:0008307,GO:0015629,GO:0030018,GO:0046872	actin filament organization|heart development|cytoskeletal protein binding|structural constituent of muscle|actin cytoskeleton|Z disc|metal ion binding
GGTA2P	4695.61	6306	3085.22	0.489252	-1.03135	0.0140737	0.602758	Down	28.4607	18.6722	GeneID:443282,Genbank:XM_012159455.2	glycoprotein, alpha-galactosyltransferase 2, pseudogene	GO:0005794,GO:0005975,GO:0009247,GO:0016021,GO:0016757,GO:0030259,GO:0031982,GO:0031985,GO:0032580,GO:0033580,GO:0046872,GO:0047276	Golgi apparatus|carbohydrate metabolic process|glycolipid biosynthetic process|integral component of membrane|transferase activity, transferring glycosyl groups|lipid glycosylation|vesicle|Golgi cisterna|Golgi cisterna membrane|protein galactosylation at cell surface|metal ion binding|N-acetyllactosaminide 3-alpha-galactosyltransferase activity	ko00601	Glycosphingolipid biosynthesis - lacto and neolacto series
CYYR1	1542.62	2071.29	1013.95	0.489528	-1.03054	0.0460477	0.964517	Down	12.2403	7.80493	GeneID:101111331,Genbank:XM_015092383.1	cysteine/tyrosine-rich 1	GO:0016021	integral component of membrane
C1QA	2491.16	3343.76	1638.56	0.490036	-1.02904	0.0244884	0.787924	Down	40.0198	20.6259	GeneID:101102126,Genbank:XM_012152629.1	complement component 1, q subcomponent, A chain	GO:0005581,GO:0005615,GO:0006958,GO:0045087	collagen trimer|extracellular space|complement activation, classical pathway|innate immune response	ko04610	Complement and coagulation cascades
KLHL15	1679.8	2253.38	1106.21	0.490913	-1.02646	0.0416547	0.953936	Down	5.54926	2.42344	GeneID:101114417,Genbank:XM_015104832.1	kelch like family member 15	GO:0005634,GO:0031463,GO:0042787,GO:0071630,GO:2000042	nucleus|Cul3-RING ubiquitin ligase complex|protein ubiquitination involved in ubiquitin-dependent protein catabolic process|nuclear protein quality control by the ubiquitin-proteasome system|negative regulation of double-strand break repair via homologous recombination
RPS6KA3	1884.4	2523.27	1245.53	0.493618	-1.01853	0.0369929	0.903952	Down	5.34954	3.07088	GeneID:101111428,Genbank:XM_012106386.2	ribosomal protein S6 kinase, 90kDa, polypeptide 3	GO:0000287,GO:0002224,GO:0004674,GO:0005524,GO:0005634,GO:0005737,GO:0007049,GO:0019901,GO:0032496,GO:0035556,GO:0043027,GO:0043154,GO:0045944	magnesium ion binding|toll-like receptor signaling pathway|protein serine/threonine kinase activity|ATP binding|nucleus|cytoplasm|cell cycle|protein kinase binding|response to lipopolysaccharide|intracellular signal transduction|cysteine-type endopeptidase inhibitor activity involved in apoptotic process|negative regulation of cysteine-type endopeptidase activity involved in apoptotic process|pos…	ko04914,ko04722,ko04010,ko04114,ko04720,ko04150	Progesterone-mediated oocyte maturation|Neurotrophin signaling pathway|MAPK signaling pathway|Oocyte meiosis|Long-term potentiation|mTOR signaling pathway
TMEM87A	2347.46	3142.16	1552.76	0.49417	-1.01692	0.0281206	0.811705	Down	16.1499	8.15142	GeneID:101116912,Genbank:XM_012181283.2	transmembrane protein 87A	GO:0005829,GO:0016021,GO:0032580,GO:0042147	cytosol|integral component of membrane|Golgi cisterna membrane|retrograde transport, endosome to Golgi
NRK	54347.7	72729.2	35966.3	0.494523	-1.01589	0.0315496	0.858149	Down	116.783	62.2911	GeneID:101102458,Genbank:XM_012107652.2	Nik related kinase	GO:0005524,GO:0005737,GO:0007256,GO:0007346,GO:0007567,GO:0008285,GO:0008349,GO:0031098,GO:0042981,GO:0048812,GO:0060721	ATP binding|cytoplasm|activation of JNKK activity|regulation of mitotic cell cycle|parturition|negative regulation of cell proliferation|MAP kinase kinase kinase kinase activity|stress-activated protein kinase signaling cascade|regulation of apoptotic process|neuron projection morphogenesis|regulation of spongiotrophoblast cell proliferation
MMADHC	1620.76	2166.67	1074.85	0.496082	-1.01135	0.0469106	0.964517	Down	18.2362	9.89479	GeneID:101120894,Genbank:XM_012137855.1	methylmalonic aciduria (cobalamin deficiency) cblD type, with homocystinuria
GJA4	4493.36	6005.76	2980.97	0.496351	-1.01057	0.0164747	0.65519	Down	53.6362	26.3596	GeneID:101107643,Genbank:XM_015091849.1	gap junction protein alpha 4	GO:0005922,GO:0007154,GO:0016021	connexin complex|cell communication|integral component of membrane
PPP1R15A	2584.95	3451.06	1718.83	0.498058	-1.00561	0.0267206	0.79602	Down	9.7544	4.83395	GeneID:101102415,Genbank:XM_012190639.2	protein phosphatase 1 regulatory subunit 15A	GO:0005741,GO:0005789,GO:0006417,GO:0006915	mitochondrial outer membrane|endoplasmic reticulum membrane|regulation of translation|apoptotic process	ko04141	Protein processing in endoplasmic reticulum
CNTLN	1752.6	2339.01	1166.18	0.498581	-1.0041	0.0436787	0.964517	Down	3.83345	1.99011	GeneID:101122503,Genbank:XM_015093231.1	centlein	GO:0005654,GO:0005737,GO:0005813,GO:0005814,GO:0005829,GO:0010457,GO:0019901,GO:0019904,GO:0030674,GO:0033365,GO:0070062	nucleoplasm|cytoplasm|centrosome|centriole|cytosol|centriole-centriole cohesion|protein kinase binding|protein domain specific binding|protein binding, bridging|protein localization to organelle|extracellular exosome
SOD2	2121.34	2831.09	1411.6	0.498607	-1.00403	0.0341204	0.880269	Down	26.9725	15.2271	GeneID:780457,Genbank:NM_001280703.1	superoxide dismutase 2, mitochondrial	GO:0001315,GO:0004784,GO:0005759,GO:0006357,GO:0006801,GO:0030145	age-dependent response to reactive oxygen species|superoxide dismutase activity|mitochondrial matrix|regulation of transcription from RNA polymerase II promoter|superoxide metabolic process|manganese ion binding	ko04212,ko04146,ko04211,ko04013,ko04068,ko04213	Longevity regulating pathway - worm|Peroxisome|Longevity regulating pathway|MAPK signaling pathway - fly|FoxO signaling pathway|Longevity regulating pathway - multiple species
SSC5D	2514.69	1675.67	3353.7	2.00141	1.00101	0.0283114	0.811705	Up	2.79762	6.83448	GeneID:101119500,Genbank:XM_015100312.1	scavenger receptor cysteine rich family, 5 domains	GO:0001968,GO:0005044,GO:0005615,GO:0005622,GO:0005737,GO:0007275,GO:0016020,GO:0031012,GO:0042494,GO:0043236,GO:0045087,GO:0050829,GO:0050830,GO:0050840,GO:2000483	fibronectin binding|scavenger receptor activity|extracellular space|intracellular|cytoplasm|multicellular organism development|membrane|extracellular matrix|detection of bacterial lipoprotein|laminin binding|innate immune response|defense response to Gram-negative bacterium|defense response to Gram-positive bacterium|extracellular matrix binding|negative regulation of interleukin-8 secretion
RCC2	2665.03	1774.31	3555.75	2.00402	1.0029	0.0262633	0.790652	Up	11.9507	22.077	GeneID:101107424,Genbank:XM_015092882.1	regulator of chromosome condensation 2	GO:0003723,GO:0005730,GO:0005829,GO:0005874,GO:0005886,GO:0007062,GO:0007229,GO:0008017,GO:0010762,GO:0010971,GO:0019901,GO:0019904,GO:0030334,GO:0030496,GO:0031267,GO:0031901,GO:0034260,GO:0034506,GO:0045184,GO:0048041,GO:0048365,GO:0051301,GO:0051895,GO:0051987,GO:0072356,GO:0090630,GO:1900025,GO:1900027,GO:1990023	RNA binding|nucleolus|cytosol|microtubule|plasma membrane|sister chromatid cohesion|integrin-mediated signaling pathway|microtubule binding|regulation of fibroblast migration|positive regulation of G2/M transition of mitotic cell cycle|protein kinase binding|protein domain specific binding|regulation of cell migration|midbody|small GTPase binding|early endosome membrane|negative regulation of GTP…
LTBP2	2730.45	1816.58	3644.33	2.00615	1.00443	0.0253658	0.787924	Up	2.28211	4.56734	GeneID:101107605,Genbank:XM_015097181.1	latent transforming growth factor beta binding protein 2	GO:0001527,GO:0005509,GO:0005578,GO:0008201,GO:0019838,GO:0050436,GO:0071953	microfibril|calcium ion binding|proteinaceous extracellular matrix|heparin binding|growth factor binding|microfibril binding|elastic fiber
FBN2	23454.5	15580.7	31328.3	2.01071	1.0077	0.0192247	0.704632	Up	20.8588	45.7244	GeneID:101104991,Genbank:XM_004008653.3	fibrillin 2	GO:0001527,GO:0005201,GO:0005509,GO:0005576,GO:0005578,GO:0022617,GO:0030023,GO:0030198,GO:0030326,GO:0030501,GO:0031012,GO:0035583,GO:0043010,GO:0045669,GO:0048048,GO:0060346,GO:0090287	microfibril|extracellular matrix structural constituent|calcium ion binding|extracellular region|proteinaceous extracellular matrix|extracellular matrix disassembly|extracellular matrix constituent conferring elasticity|extracellular matrix organization|embryonic limb morphogenesis|positive regulation of bone mineralization|extracellular matrix|sequestering of TGFbeta in extracellular matrix|came…
CIC	5121.85	3391.45	6852.25	2.02045	1.01468	0.0150295	0.62639	Up	3.64553	7.18134	GeneID:101102258,Genbank:XM_012190467.2	capicua transcriptional repressor	GO:0000122,GO:0003677,GO:0003682,GO:0005634,GO:0005654,GO:0006351,GO:0007420,GO:0007612,GO:0007613,GO:0035176,GO:0043231,GO:0043234,GO:0045892,GO:0048286	negative regulation of transcription from RNA polymerase II promoter|DNA binding|chromatin binding|nucleus|nucleoplasm|transcription, DNA-templated|brain development|learning|memory|social behavior|intracellular membrane-bounded organelle|protein complex|negative regulation of transcription, DNA-templated|lung alveolus development	ko04013	MAPK signaling pathway - fly
GTF2IRD1	2009.51	1327.75	2691.27	2.02694	1.0193	0.0338908	0.880164	Up	2.0124	3.64827	GeneID:101114076,Genbank:XM_015104199.1	GTF2I repeat domain containing 1	GO:0000981,GO:0003677,GO:0003700,GO:0003705,GO:0005634,GO:0005654,GO:0005737,GO:0005829,GO:0006355,GO:0006366,GO:0007275,GO:0014886	RNA polymerase II transcription factor activity, sequence-specific DNA binding|DNA binding|DNA binding transcription factor activity|transcription factor activity, RNA polymerase II distal enhancer sequence-specific binding|nucleus|nucleoplasm|cytoplasm|cytosol|regulation of transcription, DNA-templated|transcription from RNA polymerase II promoter|multicellular organism development|transition be…	ko04022,ko03022	cGMP-PKG signaling pathway|Basal transcription factors
MCRS1	2386.14	1566.2	3206.08	2.04704	1.03354	0.0252149	0.787924	Up	9.24491	18.1815	GeneID:101123364,Genbank:XM_012174334.2	microspherule protein 1	GO:0000123,GO:0002151,GO:0005634,GO:0005654,GO:0005730,GO:0005737,GO:0005783,GO:0005844,GO:0006281,GO:0006310,GO:0006351,GO:0006355,GO:0006464,GO:0008266,GO:0010521,GO:0016579,GO:0030425,GO:0031011,GO:0034046,GO:0043204,GO:0043981,GO:0043982,GO:0043984,GO:0051974,GO:0071339,GO:1904357,GO:1904751	histone acetyltransferase complex|G-quadruplex RNA binding|nucleus|nucleoplasm|nucleolus|cytoplasm|endoplasmic reticulum|polysome|DNA repair|DNA recombination|transcription, DNA-templated|regulation of transcription, DNA-templated|cellular protein modification process|poly(U) RNA binding|telomerase inhibitor activity|protein deubiquitination|dendrite|Ino80 complex|poly(G) binding|perikaryon|histo…
ZFHX4	5252.42	3441.31	7063.53	2.05257	1.03743	0.0127993	0.590596	Up	2.34586	5.1298	GeneID:101110246,Genbank:XM_012183892.2	zinc finger homeobox 4	GO:0005634,GO:0006351,GO:0006355,GO:0008270,GO:0043565	nucleus|transcription, DNA-templated|regulation of transcription, DNA-templated|zinc ion binding|sequence-specific DNA binding
CIT	2239.95	1467.57	3012.33	2.0526	1.03745	0.0267496	0.79602	Up	1.56816	3.39985	GeneID:101107309,Genbank:XM_012097810.2	citron rho-interacting serine/threonine kinase	GO:0000086,GO:0000278,GO:0000281,GO:0004674,GO:0005524,GO:0005829,GO:0005886,GO:0007030,GO:0008064,GO:0016020,GO:0017048,GO:0017124,GO:0030165,GO:0030496,GO:0031985,GO:0032154,GO:0032467,GO:0035556,GO:0043025,GO:0046872,GO:0048699,GO:0051402,GO:0097110	G2/M transition of mitotic cell cycle|mitotic cell cycle|mitotic cytokinesis|protein serine/threonine kinase activity|ATP binding|cytosol|plasma membrane|Golgi organization|regulation of actin polymerization or depolymerization|membrane|Rho GTPase binding|SH3 domain binding|PDZ domain binding|midbody|Golgi cisterna|cleavage furrow|positive regulation of cytokinesis|intracellular signal transducti…
SRGAP2	3687.14	2398.62	4975.66	2.07438	1.05268	0.0143475	0.607771	Up	5.2694	13.0487	GeneID:101116493,Genbank:XM_015099137.1	SLIT-ROBO Rho GTPase activating protein 2			ko04360	Axon guidance
ZNF598	2562.86	1665.92	3459.8	2.07681	1.05437	0.0205417	0.735518	Up	3.45645	8.98671	GeneID:101113383,Genbank:XM_015103858.1	zinc finger protein 598	GO:0003723,GO:0006513,GO:0016567,GO:0043022,GO:0046872,GO:0061630,GO:0072344	RNA binding|protein monoubiquitination|protein ubiquitination|ribosome binding|metal ion binding|ubiquitin protein ligase activity|rescue of stalled ribosome
POLE	1346.04	873.605	1818.47	2.08157	1.05767	0.0499782	0.96522	Up	0.924521	1.91362	GeneID:101116176,Genbank:XM_012097642.2	polymerase (DNA directed), epsilon, catalytic subunit			ko03030,ko03420,ko00230,ko00240,ko03410	DNA replication|Nucleotide excision repair|Purine metabolism|Pyrimidine metabolism|Base excision repair
NYAP1	3156.86	2042.02	4271.7	2.0919	1.06481	0.0152685	0.63295	Up	4.69366	9.47822	GeneID:101121909,Genbank:XM_015103927.1	neuronal tyrosine-phosphorylated phosphoinositide-3-kinase adaptor 1	GO:0005622,GO:0014065,GO:0048812	intracellular|phosphatidylinositol 3-kinase signaling|neuron projection morphogenesis
AEBP1	5444.29	3521.52	7367.07	2.09202	1.06489	0.0104787	0.545226	Up	13.4842	28.3081	GeneID:101119132,Genbank:XM_012176971.2	AE binding protein 1	GO:0000122,GO:0000977,GO:0001227,GO:0003714,GO:0004180,GO:0004181,GO:0004185,GO:0005516,GO:0005576,GO:0005615,GO:0006351,GO:0006355,GO:0006518,GO:0008270,GO:0016485,GO:0070062	negative regulation of transcription from RNA polymerase II promoter|RNA polymerase II regulatory region sequence-specific DNA binding|transcriptional repressor activity, RNA polymerase II transcription regulatory region sequence-specific DNA binding|transcription corepressor activity|carboxypeptidase activity|metallocarboxypeptidase activity|serine-type carboxypeptidase activity|calmodulin bindi…
SERPINF1	8467.61	5473.58	11461.6	2.09399	1.06626	0.00925803	0.521664	Up	44.229	92.6916	GeneID:100192425,Genbank:XM_012185064.2	serpin peptidase inhibitor, clade F (alpha-2 antiplasmin, pigment epithelium derived factor), member 1	GO:0004867,GO:0005576,GO:0005615,GO:0016525,GO:0031012,GO:0042470,GO:0050769,GO:0060770	serine-type endopeptidase inhibitor activity|extracellular region|extracellular space|negative regulation of angiogenesis|extracellular matrix|melanosome|positive regulation of neurogenesis|negative regulation of epithelial cell proliferation involved in prostate gland development	ko04310	Wnt signaling pathway
STAT6	1386.24	893.115	1879.36	2.10428	1.07333	0.044676	0.964517	Up	2.18996	4.28622	GeneID:101102134,Genbank:XM_004006557.3	signal transducer and activator of transcription 6, interleukin-4 induced			ko04630	Jak-STAT signaling pathway
BOC	4818.08	3103.14	6533.03	2.1053	1.07402	0.0104797	0.545226	Up	4.76387	8.97285	GeneID:101123082,Genbank:XM_015092446.1	BOC cell adhesion associated, oncogene regulated	GO:0005654,GO:0005886,GO:0005887,GO:0007155,GO:0007224,GO:0007411,GO:0044295,GO:0045663,GO:0051149	nucleoplasm|plasma membrane|integral component of plasma membrane|cell adhesion|smoothened signaling pathway|axon guidance|axonal growth cone|positive regulation of myoblast differentiation|positive regulation of muscle cell differentiation	ko04360,ko04340	Axon guidance|Hedgehog signaling pathway
RPTOR	1999.06	1286.56	2711.56	2.1076	1.0756	0.0255384	0.787924	Up	1.93906	4.92882	GeneID:101119321,Genbank:XM_012186448.2	regulatory associated protein of MTOR, complex 1	GO:0001030,GO:0001031,GO:0001032,GO:0001156,GO:0001558,GO:0001932,GO:0005654,GO:0005737,GO:0005764,GO:0005829,GO:0008361,GO:0009267,GO:0010494,GO:0010506,GO:0010800,GO:0019901,GO:0030291,GO:0030295,GO:0030307,GO:0030674,GO:0031669,GO:0031929,GO:0031931,GO:0032008,GO:0032403,GO:0033138,GO:0038202,GO:0045945,GO:0046676,GO:0071230,GO:0071233,GO:0071889,GO:0071902,GO:1900087	RNA polymerase III type 1 promoter DNA binding|RNA polymerase III type 2 promoter DNA binding|RNA polymerase III type 3 promoter DNA binding|TFIIIC-class transcription factor binding|regulation of cell growth|regulation of protein phosphorylation|nucleoplasm|cytoplasm|lysosome|cytosol|regulation of cell size|cellular response to starvation|cytoplasmic stress granule|regulation of autophagy|positi…	ko04211,ko04152,ko04910,ko04151,ko04213,ko04150	Longevity regulating pathway|AMPK signaling pathway|Insulin signaling pathway|PI3K-Akt signaling pathway|Longevity regulating pathway - multiple species|mTOR signaling pathway
KDELR3	1808.17	1157.58	2458.77	2.12406	1.08682	0.0279676	0.811705	Up	11.3202	27.0642	GeneID:101121418,Genbank:XM_015095020.1	KDEL endoplasmic reticulum protein retention receptor 3	GO:0000139,GO:0005783,GO:0005789,GO:0006621,GO:0006890,GO:0015031,GO:0016021,GO:0030133,GO:0036498,GO:0046923	Golgi membrane|endoplasmic reticulum|endoplasmic reticulum membrane|protein retention in ER lumen|retrograde vesicle-mediated transport, Golgi to ER|protein transport|integral component of membrane|transport vesicle|IRE1-mediated unfolded protein response|ER retention sequence binding
ARFGEF3	2443.24	1558.61	3327.87	2.13514	1.09433	0.01737	0.673194	Up	1.40143	3.16323	GeneID:101113941,Genbank:XM_012182972.2	ARFGEF family member 3	GO:0005086,GO:0010923,GO:0016021,GO:0030658,GO:0032012	ARF guanyl-nucleotide exchange factor activity|negative regulation of phosphatase activity|integral component of membrane|transport vesicle membrane|regulation of ARF protein signal transduction
CEP250	3411.47	2165.59	4657.36	2.15062	1.10475	0.0110015	0.550029	Up	1.74964	3.67451	GeneID:101120102,Genbank:XM_015099493.1	centrosomal protein 250kDa	GO:0000086,GO:0000278,GO:0005813,GO:0005814,GO:0005815,GO:0005829,GO:0005929,GO:0008022,GO:0008104,GO:0010389,GO:0010457,GO:0019901,GO:0019904,GO:0030997,GO:0033365,GO:0043234,GO:0048471,GO:0070062,GO:0097711,GO:1904781,GO:1905515	G2/M transition of mitotic cell cycle|mitotic cell cycle|centrosome|centriole|microtubule organizing center|cytosol|cilium|protein C-terminus binding|protein localization|regulation of G2/M transition of mitotic cell cycle|centriole-centriole cohesion|protein kinase binding|protein domain specific binding|regulation of centriole-centriole cohesion|protein localization to organelle|protein complex…
ELN	5266.56	3327.5	7205.62	2.16547	1.11468	0.00756309	0.472911	Up	8.79928	21.65	GeneID:101111152,Genbank:XM_015103908.1	elastin	GO:0005201,GO:0005578,GO:0071953	extracellular matrix structural constituent|proteinaceous extracellular matrix|elastic fiber	ko04974	Protein digestion and absorption
BCORL1	1498.28	941.889	2054.66	2.18143	1.12527	0.0312048	0.854351	Up	1.51954	3.60532	GeneID:101121071,Genbank:XM_015105058.1	BCL6 corepressor-like 1	GO:0005654,GO:0005886,GO:0006351,GO:0006355,GO:0016569	nucleoplasm|plasma membrane|transcription, DNA-templated|regulation of transcription, DNA-templated|covalent chromatin modification
PLAC9	2280.65	1431.8	3129.51	2.18571	1.1281	0.0157742	0.646313	Up	14.807	31.2413	GeneID:101106391,Genbank:XM_004021513.3	placenta specific 9	GO:0005576	extracellular region
ZFHX3	3172.91	1991.08	4354.74	2.18712	1.12903	0.0101456	0.540828	Up	1.3669	3.23165	GeneID:101114208,Genbank:XM_015100188.1	zinc finger homeobox 3			ko04550	Signaling pathways regulating pluripotency of stem cells
ZNF516	2046.33	1283.31	2809.36	2.18915	1.13037	0.0183798	0.696725	Up	3.09461	6.38655	GeneID:101109931,Genbank:XM_015103531.1	zinc finger protein 516	GO:0000987,GO:0003700,GO:0005634,GO:0006366,GO:0007165,GO:0007275,GO:0009409,GO:0033613,GO:0043565,GO:0044212,GO:0045893,GO:0046872,GO:0050873,GO:0060612	proximal promoter sequence-specific DNA binding|DNA binding transcription factor activity|nucleus|transcription from RNA polymerase II promoter|signal transduction|multicellular organism development|response to cold|activating transcription factor binding|sequence-specific DNA binding|transcription regulatory region DNA binding|positive regulation of transcription, DNA-templated|metal ion binding…
MED25	1842.99	1154.33	2531.65	2.19318	1.13303	0.0214081	0.756338	Up	2.97287	8.25903	GeneID:101113696,Genbank:XM_015100654.1	mediator complex subunit 25	GO:0005634,GO:0006351,GO:0006355	nucleus|transcription, DNA-templated|regulation of transcription, DNA-templated
JRK	1413.73	884.444	1943.03	2.19689	1.13546	0.0327948	0.869148	Up	2.91197	6.67134	GeneID:101117087,Genbank:XM_015097704.1	Jrk helix-turn-helix protein	GO:0003677,GO:0003729,GO:0005634,GO:0005737,GO:0030529	DNA binding|mRNA binding|nucleus|cytoplasm|intracellular ribonucleoprotein complex
LOC101105018	1708.22	1066.53	2349.9	2.2033	1.13967	0.0234297	0.776182	Up	3.74335	9.1324	GeneID:101105018,Genbank:XM_012094856.2	zinc finger protein 264-like	GO:0003677,GO:0005634,GO:0006351,GO:0006355,GO:0046872	DNA binding|nucleus|transcription, DNA-templated|regulation of transcription, DNA-templated|metal ion binding
COL5A1	56901.3	35501.3	78301.3	2.20559	1.14116	0.0166396	0.65519	Up	50.6795	119.434	GeneID:101107777,Genbank:XM_015094097.1	collagen, type V, alpha 1	GO:0001568,GO:0003007,GO:0005178,GO:0005201,GO:0005576,GO:0005588,GO:0005604,GO:0005788,GO:0007155,GO:0008201,GO:0016477,GO:0030198,GO:0030199,GO:0030574,GO:0031012,GO:0032964,GO:0035313,GO:0035989,GO:0043394,GO:0043588,GO:0045112,GO:0046872,GO:0048407,GO:0048592,GO:0051128,GO:0070062,GO:0097435,GO:1903225	blood vessel development|heart morphogenesis|integrin binding|extracellular matrix structural constituent|extracellular region|collagen type V trimer|basement membrane|endoplasmic reticulum lumen|cell adhesion|heparin binding|cell migration|extracellular matrix organization|collagen fibril organization|collagen catabolic process|extracellular matrix|collagen biosynthetic process|wound healing, sp…	ko04974	Protein digestion and absorption
ABI3BP	11439.2	7109.15	15769.3	2.21817	1.14937	0.00522201	0.394937	Up	9.09134	24.5174	GeneID:101108803,Genbank:XM_012189081.2	ABI family member 3 binding protein	GO:0005518,GO:0005576,GO:0005614,GO:0005615,GO:0008201,GO:0010811,GO:0030198,GO:0031012	collagen binding|extracellular region|interstitial matrix|extracellular space|heparin binding|positive regulation of cell-substrate adhesion|extracellular matrix organization|extracellular matrix
BGN	11832.1	7330.26	16334	2.22829	1.15594	0.00501742	0.385099	Up	38.6544	90.2182	GeneID:443011,Genbank:XM_015104664.1	biglycan	GO:0004860,GO:0005539,GO:0005576,GO:0005578,GO:0005615,GO:0005737,GO:0006469,GO:0009986,GO:0019221,GO:0019800,GO:0030133,GO:0042383,GO:0046426,GO:0050840	protein kinase inhibitor activity|glycosaminoglycan binding|extracellular region|proteinaceous extracellular matrix|extracellular space|cytoplasm|negative regulation of protein kinase activity|cell surface|cytokine-mediated signaling pathway|peptide cross-linking via chondroitin 4-sulfate glycosaminoglycan|transport vesicle|sarcolemma|negative regulation of JAK-STAT cascade|extracellular matrix b…
UHRF1	6209.44	3829.34	8589.54	2.24309	1.16549	0.00487544	0.3837	Up	10.1781	23.6796	GeneID:101113067,Genbank:XM_012179203.2	ubiquitin-like with PHD and ring finger domains 1	GO:0000122,GO:0000790,GO:0000791,GO:0000792,GO:0004842,GO:0005657,GO:0005720,GO:0006281,GO:0006351,GO:0007049,GO:0008270,GO:0010216,GO:0010390,GO:0016363,GO:0016574,GO:0031493,GO:0035064,GO:0042393,GO:0042787,GO:0042802,GO:0044729,GO:0051865,GO:0061630,GO:0090308	negative regulation of transcription from RNA polymerase II promoter|nuclear chromatin|euchromatin|heterochromatin|ubiquitin-protein transferase activity|replication fork|nuclear heterochromatin|DNA repair|transcription, DNA-templated|cell cycle|zinc ion binding|maintenance of DNA methylation|histone monoubiquitination|nuclear matrix|histone ubiquitination|nucleosomal histone binding|methylated h…
CIZ1	2066.75	1272.47	2861.03	2.2484	1.1689	0.0145995	0.615436	Up	3.7649	7.96789	GeneID:101109005,Genbank:XM_012162197.2	CDKN1A interacting zinc finger protein 1
IDH2	1899.4	1168.42	2630.37	2.25122	1.17071	0.0166548	0.65519	Up	5.90536	14.9518	GeneID:101102843,Genbank:XM_004018054.3	isocitrate dehydrogenase 2 (NADP+), mitochondrial	GO:0000287,GO:0004450,GO:0005739,GO:0005743,GO:0005777,GO:0005829,GO:0006097,GO:0006099,GO:0006102,GO:0006103,GO:0051287	magnesium ion binding|isocitrate dehydrogenase (NADP+) activity|mitochondrion|mitochondrial inner membrane|peroxisome|cytosol|glyoxylate cycle|tricarboxylic acid cycle|isocitrate metabolic process|2-oxoglutarate metabolic process|NAD binding	ko01200,ko04146,ko00020,ko00720,ko01210,ko01230,ko00480	Carbon metabolism|Peroxisome|Citrate cycle (TCA cycle)|Carbon fixation pathways in prokaryotes|2-Oxocarboxylic acid metabolism|Biosynthesis of amino acids|Glutathione metabolism
HMCN1	3105.97	1909.79	4302.15	2.25268	1.17164	0.00788958	0.487661	Up	1.25971	3.37903	GeneID:101109289,Genbank:XM_004013873.3	hemicentin 1	GO:0005509,GO:0005604,GO:0005938,GO:0007049,GO:0007601,GO:0030054,GO:0032154,GO:0050896,GO:0051301,GO:0070062	calcium ion binding|basement membrane|cell cortex|cell cycle|visual perception|cell junction|cleavage furrow|response to stimulus|cell division|extracellular exosome
LMOD2	1303.65	799.901	1807.4	2.25953	1.17602	0.0314649	0.857348	Up	3.68805	8.97545	GeneID:101106254,Genbank:XM_004008025.3	leiomodin 2 (cardiac)	GO:0003779,GO:0003785,GO:0005523,GO:0005865,GO:0005884,GO:0006936,GO:0030016,GO:0030017,GO:0030041,GO:0030838,GO:0031430,GO:0045010,GO:0045214,GO:0051694	actin binding|actin monomer binding|tropomyosin binding|striated muscle thin filament|actin filament|muscle contraction|myofibril|sarcomere|actin filament polymerization|positive regulation of actin filament polymerization|M band|actin nucleation|sarcomere organization|pointed-end actin filament capping
LOC101123186	4383.08	2681.51	6084.64	2.26911	1.18213	0.00528465	0.397082	Up	107.964	267.567	GeneID:101123186,Genbank:XM_004004719.3	60S ribosomal protein L26	GO:0003735,GO:0005654,GO:0005730,GO:0006364,GO:0006412,GO:0006977,GO:0015934,GO:0022626,GO:0042273,GO:0045727,GO:0048027,GO:0071480,GO:1902164,GO:1902167,GO:1904803	structural constituent of ribosome|nucleoplasm|nucleolus|rRNA processing|translation|DNA damage response, signal transduction by p53 class mediator resulting in cell cycle arrest|large ribosomal subunit|cytosolic ribosome|ribosomal large subunit biogenesis|positive regulation of translation|mRNA 5'-UTR binding|cellular response to gamma radiation|positive regulation of DNA damage response, signal…	ko03010	Ribosome
MEI1	1204.79	735.952	1673.62	2.27409	1.18529	0.0348869	0.888156	Up	1.84843	4.0315	GeneID:101103890,Genbank:XM_012175705.2	meiotic double-stranded break formation protein 1	GO:0005623,GO:0007127,GO:0007141,GO:0007286,GO:0045141	cell|meiosis I|male meiosis I|spermatid development|meiotic telomere clustering
EP400	2985.12	1823.08	4147.15	2.2748	1.18574	0.00756463	0.472911	Up	1.22384	3.04278	GeneID:101117449,Genbank:XM_015101563.1	E1A binding protein p400
ANGPTL6	4205.31	2567.7	5842.91	2.27554	1.18621	0.00530159	0.397082	Up	19.532	48.1919	GeneID:101111541,Genbank:XM_012177868.2	angiopoietin like 6	GO:0001525,GO:0030141,GO:0030154,GO:0070062	angiogenesis|secretory granule|cell differentiation|extracellular exosome
BCKDK	1341.85	817.243	1866.45	2.28383	1.19146	0.0278308	0.809547	Up	4.08406	11.2845	GeneID:101104290,Genbank:XM_004020920.2	branched chain ketoacid dehydrogenase kinase	GO:0004674,GO:0005524,GO:0005947,GO:0009083,GO:0016310,GO:0047323	protein serine/threonine kinase activity|ATP binding|mitochondrial alpha-ketoglutarate dehydrogenase complex|branched-chain amino acid catabolic process|phosphorylation|[3-methyl-2-oxobutanoate dehydrogenase (acetyl-transferring)] kinase activity
MYC	2353.08	1431.8	3274.36	2.28688	1.19338	0.0102329	0.540828	Up	6.65615	17.3562	GeneID:443447,Genbank:NM_001009426.1	v-myc avian myelocytomatosis viral oncogene homolog	GO:0000165,GO:0000981,GO:0003677,GO:0003700,GO:0005634,GO:0005654,GO:0005730,GO:0005819,GO:0006338,GO:0006351,GO:0006355,GO:0006879,GO:0006919,GO:0006974,GO:0008284,GO:0009314,GO:0010332,GO:0016604,GO:0032204,GO:0032403,GO:0032873,GO:0042493,GO:0042981,GO:0043066,GO:0043280,GO:0045656,GO:0045893,GO:0045944,GO:0046983,GO:0048146,GO:0050679,GO:0051276,GO:0051782,GO:0060070,GO:0070888,GO:0097193,GO:…	MAPK cascade|RNA polymerase II transcription factor activity, sequence-specific DNA binding|DNA binding|DNA binding transcription factor activity|nucleus|nucleoplasm|nucleolus|spindle|chromatin remodeling|transcription, DNA-templated|regulation of transcription, DNA-templated|cellular iron ion homeostasis|activation of cysteine-type endopeptidase activity involved in apoptotic process|cellular re…	ko04110,ko04390,ko04550,ko04391,ko04151,ko04310,ko04010,ko04630,ko04350,ko04919,ko04012	Cell cycle|Hippo signaling pathway|Signaling pathways regulating pluripotency of stem cells|Hippo signaling pathway - fly|PI3K-Akt signaling pathway|Wnt signaling pathway|MAPK signaling pathway|Jak-STAT signaling pathway|TGF-beta signaling pathway|Thyroid hormone signaling pathway|ErbB signaling pathway
EBF3	3028.68	1838.26	4219.11	2.29517	1.1986	0.0068206	0.455804	Up	9.74151	25.0841	GeneID:101107152,Genbank:XM_015103504.1	early B-cell factor 3	GO:0000978,GO:0001077,GO:0005634,GO:0007275,GO:0045893,GO:0045944,GO:0046872	RNA polymerase II proximal promoter sequence-specific DNA binding|transcriptional activator activity, RNA polymerase II proximal promoter sequence-specific DNA binding|nucleus|multicellular organism development|positive regulation of transcription, DNA-templated|positive regulation of transcription from RNA polymerase II promoter|metal ion binding
EML4	2432.5	1476.24	3388.76	2.29553	1.19883	0.00938546	0.523425	Up	3.00513	7.43679	GeneID:101115950,Genbank:XM_012172883.2	echinoderm microtubule associated protein like 4	GO:0005737,GO:0005874,GO:0007026,GO:0008017	cytoplasm|microtubule|negative regulation of microtubule depolymerization|microtubule binding
COL6A3	33138.9	20072.3	46205.4	2.30195	1.20286	0.00723597	0.471868	Up	19.2533	46.8092	GeneID:443051,Genbank:XM_015091643.1	collagen, type VI, alpha 3	GO:0004867,GO:0005576,GO:0005578,GO:0005589,GO:0005615,GO:0005788,GO:0007155,GO:0007517,GO:0030198,GO:0030574,GO:0031012,GO:0042383,GO:0070062,GO:1903561	serine-type endopeptidase inhibitor activity|extracellular region|proteinaceous extracellular matrix|collagen type VI trimer|extracellular space|endoplasmic reticulum lumen|cell adhesion|muscle organ development|extracellular matrix organization|collagen catabolic process|extracellular matrix|sarcolemma|extracellular exosome|extracellular vesicle	ko04974,ko04151,ko04512,ko04510	Protein digestion and absorption|PI3K-Akt signaling pathway|ECM-receptor interaction|Focal adhesion
HIF3A	2199.4	1325.58	3073.23	2.3184	1.21313	0.0101737	0.540828	Up	3.60004	8.62986	GeneID:100135687,Genbank:XM_012190565.1	hypoxia inducible factor 3, alpha subunit
ETV5	1570.1	946.225	2193.98	2.31866	1.21329	0.0187127	0.699887	Up	3.15377	8.41397	GeneID:101115418,Genbank:XM_012097604.2	ets variant 5	GO:0000977,GO:0000981,GO:0001228,GO:0003700,GO:0005634,GO:0005654,GO:0005886,GO:0006357,GO:0007274,GO:0007626,GO:0030154,GO:0034599,GO:0044212,GO:0045666,GO:0045893,GO:0045944,GO:0048133,GO:0050807,GO:0060252,GO:0060762,GO:0071340	RNA polymerase II regulatory region sequence-specific DNA binding|RNA polymerase II transcription factor activity, sequence-specific DNA binding|transcriptional activator activity, RNA polymerase II transcription regulatory region sequence-specific DNA binding|DNA binding transcription factor activity|nucleus|nucleoplasm|plasma membrane|regulation of transcription from RNA polymerase II promoter|…
C3H2orf40	4988.93	2993.67	6984.19	2.33299	1.22218	0.00360369	0.321551	Up	42.0734	101.754	GeneID:101114506,Genbank:XM_004005917.3	chromosome 3 open reading frame, human C2orf40	GO:0005615,GO:0005737,GO:0007417,GO:0008285,GO:0009611,GO:0016324,GO:0030133	extracellular space|cytoplasm|central nervous system development|negative regulation of cell proliferation|response to wounding|apical plasma membrane|transport vesicle
ABAT	1395.89	836.753	1955.02	2.33644	1.22431	0.0221477	0.756338	Up	1.72567	4.57741	GeneID:101105462,Genbank:XM_004020759.3	4-aminobutyrate aminotransferase	GO:0005739,GO:0005759,GO:0005829,GO:0009450,GO:0030170,GO:0032144,GO:0032145,GO:0034386,GO:0042135,GO:0042803,GO:0046872,GO:0047298,GO:0048148,GO:0051537	mitochondrion|mitochondrial matrix|cytosol|gamma-aminobutyric acid catabolic process|pyridoxal phosphate binding|4-aminobutyrate transaminase complex|succinate-semialdehyde dehydrogenase binding|4-aminobutyrate:2-oxoglutarate transaminase activity|neurotransmitter catabolic process|protein homodimerization activity|metal ion binding|(S)-3-amino-2-methylpropionate transaminase activity|behavioral …	ko00410,ko04727,ko00650,ko00280,ko00250,ko00640	beta-Alanine metabolism|GABAergic synapse|Butanoate metabolism|Valine, leucine and isoleucine degradation|Alanine, aspartate and glutamate metabolism|Propanoate metabolism
FAM65C	2117.17	1268.14	2966.2	2.33903	1.22591	0.010083	0.540828	Up	2.7147	5.66653	GeneID:101118467,Genbank:XM_015099514.1	family with sequence similarity 65 member C
DPP4	981.078	587.461	1374.69	2.34006	1.22655	0.0432293	0.964517	Up	1.92546	4.79528	GeneID:100170324,Genbank:XM_012135683.2	dipeptidyl-peptidase 4	GO:0002020,GO:0004252,GO:0005102,GO:0005576,GO:0007155,GO:0008239,GO:0008284,GO:0009986,GO:0010716,GO:0016021,GO:0016324,GO:0030027,GO:0030054,GO:0030139,GO:0031258,GO:0031295,GO:0042803,GO:0043542,GO:0045121,GO:0071438	protease binding|serine-type endopeptidase activity|receptor binding|extracellular region|cell adhesion|dipeptidyl-peptidase activity|positive regulation of cell proliferation|cell surface|negative regulation of extracellular matrix disassembly|integral component of membrane|apical plasma membrane|lamellipodium|cell junction|endocytic vesicle|lamellipodium membrane|T cell costimulation|protein ho…	ko04974	Protein digestion and absorption
GLIS3	948.558	565.784	1331.33	2.35308	1.23455	0.0446646	0.964517	Up	1.16435	2.74324	GeneID:101111939,Genbank:XM_015093195.1	GLIS family zinc finger 3	GO:0000122,GO:0003677,GO:0005634,GO:0006366,GO:0045944,GO:0046872	negative regulation of transcription from RNA polymerase II promoter|DNA binding|nucleus|transcription from RNA polymerase II promoter|positive regulation of transcription from RNA polymerase II promoter|metal ion binding
NRXN1	910.883	543.022	1278.74	2.35486	1.23564	0.0479651	0.964517	Up	0.790027	2.32956	GeneID:101104646,Genbank:XM_015094031.1	neurexin 1	GO:0005105,GO:0005246,GO:0005509,GO:0005730,GO:0005783,GO:0005886,GO:0006904,GO:0007268,GO:0007269,GO:0007416,GO:0007612,GO:0009986,GO:0010628,GO:0010629,GO:0010739,GO:0016021,GO:0030054,GO:0030534,GO:0031175,GO:0031965,GO:0031982,GO:0033130,GO:0033138,GO:0035176,GO:0042297,GO:0042734,GO:0043025,GO:0043234,GO:0045743,GO:0050839,GO:0050885,GO:0051897,GO:0051965,GO:0051968,GO:0060134,GO:0061178,GO:…	type 1 fibroblast growth factor receptor binding|calcium channel regulator activity|calcium ion binding|nucleolus|endoplasmic reticulum|plasma membrane|vesicle docking involved in exocytosis|chemical synaptic transmission|neurotransmitter secretion|synapse assembly|learning|cell surface|positive regulation of gene expression|negative regulation of gene expression|positive regulation of protein ki…	ko04514	Cell adhesion molecules (CAMs)
DOC2B	1094.24	651.41	1537.07	2.35961	1.23855	0.0334431	0.874372	Up	2.58533	6.46047	GeneID:101102501,Genbank:XM_015098559.1	double C2-like domains, beta	GO:0005509,GO:0005544,GO:0005737,GO:0005886,GO:0006906,GO:0008104,GO:0017158,GO:0019905,GO:0030276,GO:0031340,GO:0032024,GO:0045956,GO:0048791,GO:0070382,GO:0098793	calcium ion binding|calcium-dependent phospholipid binding|cytoplasm|plasma membrane|vesicle fusion|protein localization|regulation of calcium ion-dependent exocytosis|syntaxin binding|clathrin binding|positive regulation of vesicle fusion|positive regulation of insulin secretion|positive regulation of calcium ion-dependent exocytosis|calcium ion-regulated exocytosis of neurotransmitter|exocytic …
ASTN1	917.422	544.106	1290.74	2.37222	1.24623	0.0455206	0.964517	Up	1.1332	3.25239	GeneID:101118463,Genbank:XM_015099329.1	astrotactin 1	GO:0001764,GO:0005768,GO:0007158,GO:0007626,GO:0009897,GO:0016021,GO:0030136,GO:0043204	neuron migration|endosome|neuron cell-cell adhesion|locomotory behavior|external side of plasma membrane|integral component of membrane|clathrin-coated vesicle|perikaryon
B3GAT1	1541.23	911.54	2170.91	2.38158	1.25192	0.0159253	0.646348	Up	3.09488	7.10677	GeneID:101116508,Genbank:XM_012096668.2	beta-1,3-glucuronyltransferase 1	GO:0000139,GO:0005576,GO:0005789,GO:0005796,GO:0005975,GO:0006486,GO:0008499,GO:0015018,GO:0016021,GO:0030204,GO:0046872,GO:0050650	Golgi membrane|extracellular region|endoplasmic reticulum membrane|Golgi lumen|carbohydrate metabolic process|protein glycosylation|UDP-galactose:beta-N-acetylglucosamine beta-1,3-galactosyltransferase activity|galactosylgalactosylxylosylprotein 3-beta-glucuronosyltransferase activity|integral component of membrane|chondroitin sulfate metabolic process|metal ion binding|chondroitin sulfate proteo…	ko00514	Other types of O-glycan biosynthesis
ITGA4	1361.94	802.069	1921.8	2.39606	1.26066	0.0195375	0.711056	Up	3.33831	7.42136	GeneID:443499,Genbank:XM_004004537.3	integrin alpha 4	GO:0001968,GO:0003366,GO:0005886,GO:0005925,GO:0007159,GO:0007160,GO:0007229,GO:0009986,GO:0015026,GO:0016020,GO:0030183,GO:0030198,GO:0034113,GO:0034446,GO:0034669,GO:0035987,GO:0043113,GO:0046872,GO:0050776,GO:0050839,GO:0050900,GO:0050901,GO:0050904,GO:0070062,GO:0071345,GO:0090074,GO:1903238,GO:1990405,GO:1990771,GO:2000406	fibronectin binding|cell-matrix adhesion involved in ameboidal cell migration|plasma membrane|focal adhesion|leukocyte cell-cell adhesion|cell-matrix adhesion|integrin-mediated signaling pathway|cell surface|coreceptor activity|membrane|B cell differentiation|extracellular matrix organization|heterotypic cell-cell adhesion|substrate adhesion-dependent cell spreading|integrin alpha4-beta7 complex|…	ko04514,ko04670,ko04672,ko04640,ko04810,ko04151,ko04512,ko04510	Cell adhesion molecules (CAMs)|Leukocyte transendothelial migration|Intestinal immune network for IgA production|Hematopoietic cell lineage|Regulation of actin cytoskeleton|PI3K-Akt signaling pathway|ECM-receptor interaction|Focal adhesion
FBLN1	5792.26	3405.54	8178.97	2.40167	1.26404	0.00239763	0.250797	Up	15.302	37.4247	GeneID:100037704,Genbank:XM_015095064.1	fibulin 1
TPM3	26847.8	15759.6	37936	2.40718	1.26734	0.00387717	0.336966	Up	117.957	317.978	GeneID:101108973,Genbank:XM_004002541.3	tropomyosin 3
ABR	2926.93	1716.86	4137	2.40963	1.26881	0.00446558	0.362942	Up	6.02998	13.7068	GeneID:101112992,Genbank:XM_004012530.3	active BCR-related	GO:0002692,GO:0005089,GO:0005096,GO:0005829,GO:0005886,GO:0007420,GO:0016020,GO:0030036,GO:0032496,GO:0035023,GO:0035556,GO:0042472,GO:0043114,GO:0043314,GO:0043547,GO:0050728,GO:0050766,GO:0050885,GO:0060313	negative regulation of cellular extravasation|Rho guanyl-nucleotide exchange factor activity|GTPase activator activity|cytosol|plasma membrane|brain development|membrane|actin cytoskeleton organization|response to lipopolysaccharide|regulation of Rho protein signal transduction|intracellular signal transduction|inner ear morphogenesis|regulation of vascular permeability|negative regulation of neu…
THBS2	6962.54	4080.8	9844.29	2.41235	1.27044	0.00210571	0.236828	Up	9.17244	23.0669	GeneID:101116840,Genbank:XM_015097277.1	thrombospondin 2	GO:0005509,GO:0007155,GO:0008201,GO:0016525,GO:0030198,GO:0031012	calcium ion binding|cell adhesion|heparin binding|negative regulation of angiogenesis|extracellular matrix organization|extracellular matrix	ko04151,ko04512,ko04510,ko04145	PI3K-Akt signaling pathway|ECM-receptor interaction|Focal adhesion|Phagosome
SDK2	2300.74	1348.34	3253.14	2.41269	1.27064	0.00661201	0.452909	Up	1.04903	2.88431	GeneID:101106954,Genbank:XM_015098409.1	sidekick cell adhesion molecule 2
SALL2	876.333	512.674	1239.99	2.41868	1.27422	0.0448156	0.964517	Up	1.07459	2.82027	GeneID:101107790,Genbank:XM_004010361.3	spalt-like transcription factor 2	GO:0000122,GO:0000977,GO:0001228,GO:0001654,GO:0003700,GO:0005634,GO:0006366,GO:0007165,GO:0016581,GO:0021915,GO:0043565,GO:0044212,GO:0045944,GO:0046872	negative regulation of transcription from RNA polymerase II promoter|RNA polymerase II regulatory region sequence-specific DNA binding|transcriptional activator activity, RNA polymerase II transcription regulatory region sequence-specific DNA binding|eye development|DNA binding transcription factor activity|nucleus|transcription from RNA polymerase II promoter|signal transduction|NuRD complex|neu…
GALNT10	1569.85	918.044	2221.65	2.41999	1.275	0.0136197	0.599886	Up	4.12268	10.9864	GeneID:101109536,Genbank:XM_015095703.1	polypeptide N-acetylgalactosaminyltransferase 10			ko00512	Mucin type O-Glycan biosynthesis
TSKU	2285.55	1336.42	3234.68	2.42041	1.27525	0.00650253	0.450068	Up	5.04272	12.4895	GeneID:101109738,Genbank:XM_015100813.1	tsukushi, small leucine rich proteoglycan	GO:0004930,GO:0005615,GO:0005886,GO:0007188,GO:0010468,GO:0021540,GO:0021670,GO:0021960,GO:0030178,GO:0043010,GO:0061073	G-protein coupled receptor activity|extracellular space|plasma membrane|adenylate cyclase-modulating G-protein coupled receptor signaling pathway|regulation of gene expression|corpus callosum morphogenesis|lateral ventricle development|anterior commissure morphogenesis|negative regulation of Wnt signaling pathway|camera-type eye development|ciliary body morphogenesis
HTRA3	3158.41	1845.84	4470.99	2.42219	1.27631	0.00379628	0.335876	Up	6.10681	16.2099	GeneID:101119395,Genbank:XM_015096658.1	HtrA serine peptidase 3	GO:0001558,GO:0004175,GO:0004252,GO:0005520,GO:0005576,GO:0006508,GO:0008236,GO:0030512,GO:0030514	regulation of cell growth|endopeptidase activity|serine-type endopeptidase activity|insulin-like growth factor binding|extracellular region|proteolysis|serine-type peptidase activity|negative regulation of transforming growth factor beta receptor signaling pathway|negative regulation of BMP signaling pathway
NOV	5655.11	3298.24	8011.98	2.42917	1.28046	0.00213925	0.236828	Up	16.2389	40.9892	GeneID:101113859,Genbank:XM_004011765.3	nephroblastoma overexpressed	GO:0001525,GO:0002062,GO:0005112,GO:0005178,GO:0005520,GO:0005576,GO:0005578,GO:0005615,GO:0005737,GO:0005921,GO:0007267,GO:0008083,GO:0008201,GO:0010468,GO:0010761,GO:0010832,GO:0014909,GO:0030308,GO:0030424,GO:0030425,GO:0033627,GO:0035767,GO:0042347,GO:0043025,GO:0043231,GO:0044342,GO:0045747,GO:0046676,GO:0048659,GO:0050728,GO:0060326,GO:0060392,GO:0060548,GO:0061484,GO:0071603,GO:0090027,GO:…	angiogenesis|chondrocyte differentiation|Notch binding|integrin binding|insulin-like growth factor binding|extracellular region|proteinaceous extracellular matrix|extracellular space|cytoplasm|gap junction|cell-cell signaling|growth factor activity|heparin binding|regulation of gene expression|fibroblast migration|negative regulation of myotube differentiation|smooth muscle cell migration|negativ…
CD276	2503.37	1449.14	3557.6	2.45497	1.2957	0.00483182	0.382207	Up	4.37634	11.121	GeneID:101111370,Genbank:XM_015096712.1	CD276 molecule	GO:0005102,GO:0006955,GO:0008283,GO:0009897,GO:0016021,GO:0042102,GO:0042110,GO:0045078,GO:0050776,GO:0070062	receptor binding|immune response|cell proliferation|external side of plasma membrane|integral component of membrane|positive regulation of T cell proliferation|T cell activation|positive regulation of interferon-gamma biosynthetic process|regulation of immune response|extracellular exosome	ko04514	Cell adhesion molecules (CAMs)
SDC3	3443.59	1983.49	4903.69	2.47225	1.30582	0.00273949	0.275799	Up	6.99716	18.8747	GeneID:101121322,Genbank:XM_004005049.3	syndecan 3	GO:0001523,GO:0005796,GO:0005886,GO:0006024,GO:0006027,GO:0009986,GO:0016020,GO:0016021,GO:0016477,GO:0030203,GO:0031012,GO:0042802,GO:0043202,GO:0050900	retinoid metabolic process|Golgi lumen|plasma membrane|glycosaminoglycan biosynthetic process|glycosaminoglycan catabolic process|cell surface|membrane|integral component of membrane|cell migration|glycosaminoglycan metabolic process|extracellular matrix|identical protein binding|lysosomal lumen|leukocyte migration	ko04514	Cell adhesion molecules (CAMs)
YARS	1158.11	666.584	1649.63	2.47476	1.30729	0.0221431	0.756338	Up	2.53402	7.36734	GeneID:101111862,Genbank:XM_004005012.3	tyrosyl-tRNA synthetase	GO:0000049,GO:0004831,GO:0005524,GO:0006418,GO:0006437,GO:0017101,GO:0017102	tRNA binding|tyrosine-tRNA ligase activity|ATP binding|tRNA aminoacylation for protein translation|tyrosyl-tRNA aminoacylation|aminoacyl-tRNA synthetase multienzyme complex|methionyl glutamyl tRNA synthetase complex	ko00970	Aminoacyl-tRNA biosynthesis
LOC105608581	1114.19	640.571	1587.82	2.47875	1.30962	0.0238244	0.778872	Up	1.89101	5.27262	GeneID:105608581,Genbank:XM_012175539.2	potassium voltage-gated channel subfamily A member 6	GO:0005249,GO:0005251,GO:0005886,GO:0005887,GO:0006813,GO:0008076,GO:0030424,GO:0034705,GO:0034765,GO:0043679,GO:0051260,GO:0071805	voltage-gated potassium channel activity|delayed rectifier potassium channel activity|plasma membrane|integral component of plasma membrane|potassium ion transport|voltage-gated potassium channel complex|axon|potassium channel complex|regulation of ion transmembrane transport|axon terminus|protein homooligomerization|potassium ion transmembrane transport
ELF4	892.618	508.338	1276.9	2.51191	1.32878	0.0352882	0.891067	Up	1.49998	3.15524	GeneID:101121321,Genbank:XM_015105059.1	E74-like factor 4 (ets domain transcription factor)	GO:0000978,GO:0001077,GO:0001787,GO:0001866,GO:0005654,GO:0016604,GO:0016605,GO:0030154,GO:0045087,GO:0045893,GO:0045944	RNA polymerase II proximal promoter sequence-specific DNA binding|transcriptional activator activity, RNA polymerase II proximal promoter sequence-specific DNA binding|natural killer cell proliferation|NK T cell proliferation|nucleoplasm|nuclear body|PML body|cell differentiation|innate immune response|positive regulation of transcription, DNA-templated|positive regulation of transcription from R…	ko04214	Apoptosis - fly
ADGRB2	820.358	467.151	1173.57	2.51218	1.32894	0.0418906	0.954685	Up	0.551809	1.486	GeneID:101106749,Genbank:XM_015092851.1	adhesion G protein-coupled receptor B2	GO:0004930,GO:0005813,GO:0005886,GO:0007166,GO:0007186,GO:0007422,GO:0016021,GO:0016525,GO:0033173,GO:0051965	G-protein coupled receptor activity|centrosome|plasma membrane|cell surface receptor signaling pathway|G-protein coupled receptor signaling pathway|peripheral nervous system development|integral component of membrane|negative regulation of angiogenesis|calcineurin-NFAT signaling cascade|positive regulation of synapse assembly
XPO4	4690.8	2669.59	6712.02	2.51425	1.33013	0.00165909	0.199399	Up	5.58703	14.9978	GeneID:101118197,Genbank:XM_015098187.1	exportin 4	GO:0005049,GO:0005643,GO:0005654,GO:0005737,GO:0005829,GO:0008536,GO:0046827	nuclear export signal receptor activity|nuclear pore|nucleoplasm|cytoplasm|cytosol|Ran GTPase binding|positive regulation of protein export from nucleus
SLC29A2	1361.14	772.804	1949.48	2.52261	1.33492	0.013596	0.599886	Up	2.27605	6.61977	GeneID:101105961,Genbank:XM_015103193.1	solute carrier family 29 (equilibrative nucleoside transporter), member 2	GO:0005337,GO:0005730,GO:0005886,GO:0005887,GO:0006139,GO:0008283,GO:0015858,GO:0016323,GO:0031965	nucleoside transmembrane transporter activity|nucleolus|plasma membrane|integral component of plasma membrane|nucleobase-containing compound metabolic process|cell proliferation|nucleoside transport|basolateral plasma membrane|nuclear membrane
MTCL1	2627.98	1487.08	3768.88	2.53442	1.34165	0.00325008	0.303964	Up	1.39059	3.58971	GeneID:101103445,Genbank:XM_015103544.1	microtubule crosslinking factor 1	GO:0000922,GO:0001578,GO:0003723,GO:0005615,GO:0005737,GO:0005856,GO:0008017,GO:0010506,GO:0016324,GO:0016327,GO:0016328,GO:0030496,GO:0042803,GO:0045197,GO:0090314,GO:0097427,GO:2000576	spindle pole|microtubule bundle formation|RNA binding|extracellular space|cytoplasm|cytoskeleton|microtubule binding|regulation of autophagy|apical plasma membrane|apicolateral plasma membrane|lateral plasma membrane|midbody|protein homodimerization activity|establishment or maintenance of epithelial cell apical/basal polarity|positive regulation of protein targeting to membrane|microtubule bundl…
PLK1	1719.33	967.902	2470.76	2.5527	1.35202	0.00735582	0.471868	Up	5.03117	14.527	GeneID:101105713,Genbank:XM_004020841.2	polo-like kinase 1	GO:0000070,GO:0000086,GO:0000122,GO:0000278,GO:0000281,GO:0000287,GO:0000776,GO:0000785,GO:0000795,GO:0000922,GO:0000942,GO:0001578,GO:0004674,GO:0005524,GO:0005634,GO:0005737,GO:0005813,GO:0005819,GO:0005876,GO:0006468,GO:0007094,GO:0007098,GO:0008017,GO:0010800,GO:0010997,GO:0016321,GO:0016567,GO:0018105,GO:0019901,GO:0030496,GO:0031648,GO:0032436,GO:0032465,GO:0042802,GO:0043066,GO:0043393,GO:…	mitotic sister chromatid segregation|G2/M transition of mitotic cell cycle|negative regulation of transcription from RNA polymerase II promoter|mitotic cell cycle|mitotic cytokinesis|magnesium ion binding|kinetochore|chromatin|synaptonemal complex|spindle pole|condensed nuclear chromosome outer kinetochore|microtubule bundle formation|protein serine/threonine kinase activity|ATP binding|nucleus|c…	ko04068,ko04914,ko04114,ko04110	FoxO signaling pathway|Progesterone-mediated oocyte maturation|Oocyte meiosis|Cell cycle
RBM20	1328.22	745.707	1910.73	2.56231	1.35745	0.0128507	0.591208	Up	1.10618	2.95985	GeneID:101119433,Genbank:XM_015103413.1	RNA binding motif protein 20	GO:0003723,GO:0005634,GO:0006397,GO:0007507,GO:0008270,GO:0008380,GO:0033120	RNA binding|nucleus|mRNA processing|heart development|zinc ion binding|RNA splicing|positive regulation of RNA splicing
AGBL1	979.179	549.526	1408.83	2.56372	1.35824	0.0257574	0.787924	Up	1.24727	2.72229	GeneID:101115736,Genbank:XM_015101881.1	ATP/GTP binding protein-like 1	GO:0004181,GO:0005829,GO:0008270,GO:0015631,GO:0035609,GO:0035610	metallocarboxypeptidase activity|cytosol|zinc ion binding|tubulin binding|C-terminal protein deglutamylation|protein side chain deglutamylation
PIP5K1C	1035.49	580.958	1490.02	2.56477	1.35883	0.0226657	0.759845	Up	1.09233	2.60499	GeneID:101115537,Genbank:XM_004008609.3	phosphatidylinositol-4-phosphate 5-kinase, type I, gamma	GO:0001891,GO:0001931,GO:0005524,GO:0005829,GO:0005925,GO:0006661,GO:0006887,GO:0006909,GO:0006935,GO:0007016,GO:0007409,GO:0010008,GO:0016308,GO:0032587,GO:0046488,GO:0070527,GO:1990147	phagocytic cup|uropod|ATP binding|cytosol|focal adhesion|phosphatidylinositol biosynthetic process|exocytosis|phagocytosis|chemotaxis|cytoskeletal anchoring at plasma membrane|axonogenesis|endosome membrane|1-phosphatidylinositol-4-phosphate 5-kinase activity|ruffle membrane|phosphatidylinositol metabolic process|platelet aggregation|talin binding	ko00562,ko04144,ko04011,ko04139,ko04072,ko04810,ko04666,ko04070	Inositol phosphate metabolism|Endocytosis|MAPK signaling pathway - yeast|Regulation of mitophagy - yeast|Phospholipase D signaling pathway|Regulation of actin cytoskeleton|Fc gamma R-mediated phagocytosis|Phosphatidylinositol signaling system
LOC101122637	931.493	522.429	1340.56	2.56601	1.35953	0.0286106	0.815403	Up	22.0759	66.699	GeneID:101122637,Genbank:XM_004019042.3	histone H2B type 1	GO:0000786,GO:0003677,GO:0005634,GO:0006334,GO:0046982	nucleosome|DNA binding|nucleus|nucleosome assembly|protein heterodimerization activity
SLC16A3	1444.53	808.572	2080.49	2.57305	1.36348	0.0102556	0.540828	Up	6.37052	15.1654	GeneID:101111643,Genbank:XM_012186385.1	solute carrier family 16 (monocarboxylate transporter), member 3	GO:0003723,GO:0005886,GO:0005887,GO:0008028,GO:0015129,GO:0015293,GO:0016021,GO:0031965,GO:0035879	RNA binding|plasma membrane|integral component of plasma membrane|monocarboxylic acid transmembrane transporter activity|lactate transmembrane transporter activity|symporter activity|integral component of membrane|nuclear membrane|plasma membrane lactate transport
ARHGEF37	709.478	396.699	1022.26	2.57691	1.36564	0.0492471	0.96522	Up	0.978686	2.32269	GeneID:101121007,Genbank:XM_004008962.2	Rho guanine nucleotide exchange factor 37	GO:0005089,GO:0005737,GO:0007264,GO:0035023,GO:0043547	Rho guanyl-nucleotide exchange factor activity|cytoplasm|small GTPase mediated signal transduction|regulation of Rho protein signal transduction|positive regulation of GTPase activity
INTS9	704.161	393.447	1014.88	2.57944	1.36706	0.0497417	0.96522	Up	1.65305	4.56556	GeneID:101116454,Genbank:XM_012128594.1	integrator complex subunit 9	GO:0005634,GO:0016180,GO:0032039	nucleus|snRNA processing|integrator complex
ZNF469	1809.58	1009.09	2610.08	2.58656	1.37104	0.00586789	0.427116	Up	0.549852	1.732	GeneID:101106028,Genbank:XM_015100154.1	zinc finger protein 469	GO:0003677,GO:0005634,GO:0006351,GO:0006355,GO:0046872	DNA binding|nucleus|transcription, DNA-templated|regulation of transcription, DNA-templated|metal ion binding
EPHA5	1067.58	590.713	1544.46	2.61456	1.38657	0.0187365	0.699887	Up	1.16216	2.90724	GeneID:101119989,Genbank:XM_015096530.1	EPH receptor A5	GO:0005003,GO:0005004,GO:0005005,GO:0005524,GO:0005791,GO:0005886,GO:0005887,GO:0007411,GO:0009897,GO:0019933,GO:0021766,GO:0030424,GO:0030425,GO:0032793,GO:0032956,GO:0043025,GO:0043087,GO:0048013,GO:0048471,GO:0048666,GO:0061178	ephrin receptor activity|GPI-linked ephrin receptor activity|transmembrane-ephrin receptor activity|ATP binding|rough endoplasmic reticulum|plasma membrane|integral component of plasma membrane|axon guidance|external side of plasma membrane|cAMP-mediated signaling|hippocampus development|axon|dendrite|positive regulation of CREB transcription factor activity|regulation of actin cytoskeleton organ…	ko04360	Axon guidance
ARHGEF10	2836.62	1569.45	4103.79	2.61479	1.38669	0.00205834	0.236389	Up	1.6512	6.08765	GeneID:101104295,Genbank:XM_015104542.1	Rho guanine nucleotide exchange factor 10	GO:0005089,GO:0005813,GO:0005829,GO:0019894,GO:0022011,GO:0035023,GO:0051298,GO:0051496,GO:0090307,GO:0090630	Rho guanyl-nucleotide exchange factor activity|centrosome|cytosol|kinesin binding|myelination in peripheral nervous system|regulation of Rho protein signal transduction|centrosome duplication|positive regulation of stress fiber assembly|mitotic spindle assembly|activation of GTPase activity
COL16A1	30048.2	16588.7	43507.7	2.62273	1.39107	0.00178378	0.211113	Up	27.2651	71.8577	GeneID:101107002,Genbank:XM_015092852.1	collagen, type XVI, alpha 1
DUSP22	932.232	513.758	1350.71	2.62907	1.39455	0.024838	0.787924	Up	1.06533	3.48305	GeneID:101102433,Genbank:XM_012101407.2	dual specificity phosphatase 22	GO:0000122,GO:0000188,GO:0002710,GO:0004725,GO:0005634,GO:0005737,GO:0006470,GO:0006915,GO:0007179,GO:0007275,GO:0008138,GO:0008283,GO:0042127,GO:0046330,GO:0050860,GO:0050868	negative regulation of transcription from RNA polymerase II promoter|inactivation of MAPK activity|negative regulation of T cell mediated immunity|protein tyrosine phosphatase activity|nucleus|cytoplasm|protein dephosphorylation|apoptotic process|transforming growth factor beta receptor signaling pathway|multicellular organism development|protein tyrosine/serine/threonine phosphatase activity|cel…
LOC101115905	728.252	401.034	1055.47	2.63187	1.39609	0.0422588	0.958445	Up	4.36273	9.52464	GeneID:101115905,Genbank:XM_004017315.3	filamin-interacting protein FAM101A	GO:0005737,GO:0005856,GO:0031005,GO:0061181,GO:0061572	cytoplasm|cytoskeleton|filamin binding|regulation of chondrocyte development|actin filament bundle organization
LOC105604169	1227.95	675.255	1780.65	2.637	1.39889	0.0126412	0.586793	Up	1.49383	6.28922	GeneID:105604169,Genbank:XM_015102926.1	neuron navigator 2-like	GO:0003025,GO:0004386,GO:0005524,GO:0005614,GO:0005654,GO:0007605,GO:0007608,GO:0007626,GO:0008201,GO:0021554,GO:0021563,GO:0021564	regulation of systemic arterial blood pressure by baroreceptor feedback|helicase activity|ATP binding|interstitial matrix|nucleoplasm|sensory perception of sound|sensory perception of smell|locomotory behavior|heparin binding|optic nerve development|glossopharyngeal nerve development|vagus nerve development
SERTAD4	980.218	538.687	1421.75	2.63929	1.40015	0.0216104	0.756338	Up	1.09538	2.98776	GeneID:101120766,Genbank:XM_004013917.3	SERTA domain containing 4	GO:0005634	nucleus
THBS4	25406.6	13910.5	36902.7	2.65287	1.40756	0.00130559	0.171541	Up	44.0859	122.988	GeneID:101115211,Genbank:XM_015096703.1	thrombospondin 4	GO:0001938,GO:0005178,GO:0005509,GO:0005604,GO:0005615,GO:0005783,GO:0006986,GO:0008083,GO:0008201,GO:0016525,GO:0016529,GO:0030198,GO:0031012,GO:0034103,GO:0034976,GO:0048266,GO:0048771,GO:0050731,GO:0051451,GO:0051781,GO:0071603,GO:0090023	positive regulation of endothelial cell proliferation|integrin binding|calcium ion binding|basement membrane|extracellular space|endoplasmic reticulum|response to unfolded protein|growth factor activity|heparin binding|negative regulation of angiogenesis|sarcoplasmic reticulum|extracellular matrix organization|extracellular matrix|regulation of tissue remodeling|response to endoplasmic reticulum …	ko04151,ko04512,ko04510,ko04145	PI3K-Akt signaling pathway|ECM-receptor interaction|Focal adhesion|Phagosome
NAV1	2443.22	1328.83	3557.6	2.67724	1.42074	0.00217805	0.237806	Up	1.33481	3.76225	GeneID:101112917,Genbank:XM_015099118.1	neuron navigator 1	GO:0001578,GO:0001764,GO:0005737,GO:0005874,GO:0043194	microtubule bundle formation|neuron migration|cytoplasm|microtubule|axon initial segment
NAIF1	702.352	381.525	1023.18	2.68182	1.42321	0.0415859	0.953768	Up	1.17892	3.05252	GeneID:101122260,Genbank:XM_004005612.3	nuclear apoptosis inducing factor 1	GO:0005634,GO:0005654,GO:0005739,GO:0005829,GO:0005886,GO:0030308,GO:1902108	nucleus|nucleoplasm|mitochondrion|cytosol|plasma membrane|negative regulation of cell growth|regulation of mitochondrial membrane permeability involved in apoptotic process
CKB	1852.24	1005.84	2698.65	2.68298	1.42384	0.00403845	0.344023	Up	18.6885	48.5083	GeneID:105601847,Genbank:XM_015101829.1	creatine kinase, brain	GO:0004111,GO:0005524,GO:0005739,GO:0007420,GO:0030644	creatine kinase activity|ATP binding|mitochondrion|brain development|cellular chloride ion homeostasis	ko00330	Arginine and proline metabolism
TNNT1	24211.1	13052	35370.3	2.70994	1.43826	0.000971764	0.143488	Up	172.251	505.217	GeneID:101122212,Genbank:XM_015100114.1	troponin T type 1 (skeletal, slow)	GO:0003009,GO:0005523,GO:0005861,GO:0014883,GO:0045932	skeletal muscle contraction|tropomyosin binding|troponin complex|transition between fast and slow fiber|negative regulation of muscle contraction
ST3GAL4	2034.45	1092.55	2976.35	2.72423	1.44585	0.0027993	0.278207	Up	7.38697	20.1288	GeneID:100127212,Genbank:XM_012101527.2	ST3 beta-galactoside alpha-2,3-sialyltransferase 4			ko00601	Glycosphingolipid biosynthesis - lacto and neolacto series
SLIT3	2346.26	1259.46	3433.05	2.7258	1.44668	0.00199015	0.230264	Up	1.46793	4.07815	GeneID:101104341,Genbank:XM_015101217.1	slit guidance ligand 3	GO:0005102,GO:0005509,GO:0005615,GO:0005886,GO:0007411,GO:0008285,GO:0009887,GO:0010629,GO:0030308,GO:0032870,GO:0035385,GO:0048495,GO:0048846,GO:0050919,GO:0051414,GO:0061364,GO:0070100	receptor binding|calcium ion binding|extracellular space|plasma membrane|axon guidance|negative regulation of cell proliferation|animal organ morphogenesis|negative regulation of gene expression|negative regulation of cell growth|cellular response to hormone stimulus|Roundabout signaling pathway|Roundabout binding|axon extension involved in axon guidance|negative chemotaxis|response to cortisol|a…	ko04360	Axon guidance
RALGAPA2	659.199	353.344	965.054	2.7312	1.44954	0.0435081	0.964517	Up	0.318311	1.07151	GeneID:101123574,Genbank:XM_015099665.1	Ral GTPase activating protein, alpha subunit 2 (catalytic)	GO:0005096,GO:0005615,GO:0005634,GO:0005737,GO:0005829,GO:0005886,GO:0046982,GO:0051056,GO:0090630	GTPase activator activity|extracellular space|nucleus|cytoplasm|cytosol|plasma membrane|protein heterodimerization activity|regulation of small GTPase mediated signal transduction|activation of GTPase activity
COL25A1	1255.93	673.088	1838.77	2.73184	1.44987	0.00928659	0.521664	Up	1.18504	3.98993	GeneID:101120576,Genbank:XM_012179524.2	collagen, type XXV, alpha 1	GO:0001540,GO:0005576,GO:0005581,GO:0005615,GO:0005788,GO:0005886,GO:0005887,GO:0008201,GO:0016021,GO:0030574,GO:0060385	amyloid-beta binding|extracellular region|collagen trimer|extracellular space|endoplasmic reticulum lumen|plasma membrane|integral component of plasma membrane|heparin binding|integral component of membrane|collagen catabolic process|axonogenesis involved in innervation
ZMIZ1	1141	610.223	1671.78	2.73962	1.45397	0.0116832	0.56399	Up	0.773551	1.96164	GeneID:101111251,Genbank:XM_015104300.1	zinc finger, MIZ-type containing 1	GO:0001570,GO:0001701,GO:0003007,GO:0005654,GO:0005737,GO:0006351,GO:0007296,GO:0007569,GO:0008270,GO:0016607,GO:0043231,GO:0045582,GO:0045747,GO:0045944,GO:0048146,GO:0048589,GO:0048844	vasculogenesis|in utero embryonic development|heart morphogenesis|nucleoplasm|cytoplasm|transcription, DNA-templated|vitellogenesis|cell aging|zinc ion binding|nuclear speck|intracellular membrane-bounded organelle|positive regulation of T cell differentiation|positive regulation of Notch signaling pathway|positive regulation of transcription from RNA polymerase II promoter|positive regulation of…
MYL6B	9302.39	4974.99	13629.8	2.73966	1.45399	0.000434737	0.078374	Up	92.3245	268.362	GeneID:101110925,Genbank:XM_015094795.1	myosin light chain 6B	GO:0003774,GO:0005509,GO:0006936,GO:0007519,GO:0008307,GO:0016459,GO:0016461,GO:0030049	motor activity|calcium ion binding|muscle contraction|skeletal muscle tissue development|structural constituent of muscle|myosin complex|unconventional myosin complex|muscle filament sliding	ko04921,ko04270	Oxytocin signaling pathway|Vascular smooth muscle contraction
ZC4H2	831.581	444.39	1218.77	2.74258	1.45553	0.0255092	0.787924	Up	2.67241	7.35542	GeneID:101111604,Genbank:XM_004022032.3	zinc finger, C4H2 domain containing	GO:0005634,GO:0005737,GO:0007399,GO:0007528,GO:0021522,GO:0030054,GO:0045211,GO:0045666,GO:0046872	nucleus|cytoplasm|nervous system development|neuromuscular junction development|spinal cord motor neuron differentiation|cell junction|postsynaptic membrane|positive regulation of neuron differentiation|metal ion binding
TENM1	1120.74	598.3	1643.18	2.74641	1.45755	0.0120348	0.56893	Up	0.607875	1.77853	GeneID:101117563,Genbank:XM_015105051.1	teneurin transmembrane protein 1	GO:0000902,GO:0005576,GO:0005634,GO:0005737,GO:0005783,GO:0005794,GO:0005856,GO:0005886,GO:0005887,GO:0006351,GO:0006355,GO:0006359,GO:0007157,GO:0007218,GO:0016363,GO:0016607,GO:0030838,GO:0033138,GO:0042803,GO:0043005,GO:0043406,GO:0046982,GO:0048471,GO:0048666,GO:0050839,GO:0051491,GO:0090316	cell morphogenesis|extracellular region|nucleus|cytoplasm|endoplasmic reticulum|Golgi apparatus|cytoskeleton|plasma membrane|integral component of plasma membrane|transcription, DNA-templated|regulation of transcription, DNA-templated|regulation of transcription from RNA polymerase III promoter|heterophilic cell-cell adhesion via plasma membrane cell adhesion molecules|neuropeptide signaling path…
TRAM2	1201.58	630.816	1772.34	2.8096	1.49036	0.00853179	0.502954	Up	2.05112	6.60903	GeneID:101119083,Genbank:XM_015102763.1	translocation associated membrane protein 2	GO:0015031,GO:0016021,GO:0032964,GO:0045048	protein transport|integral component of membrane|collagen biosynthetic process|protein insertion into ER membrane
KCNMA1	1211.27	630.816	1791.72	2.84031	1.50605	0.00771464	0.480353	Up	2.39095	6.49528	GeneID:100270685,Genbank:NM_001303455.1	potassium channel, calcium activated large conductance subfamily M alpha, member 1	GO:0001666,GO:0003779,GO:0005249,GO:0005267,GO:0005737,GO:0005783,GO:0005886,GO:0005901,GO:0006813,GO:0006970,GO:0007268,GO:0007605,GO:0007623,GO:0007628,GO:0008076,GO:0009897,GO:0015269,GO:0016021,GO:0016324,GO:0019228,GO:0030007,GO:0032344,GO:0034465,GO:0034765,GO:0042311,GO:0042391,GO:0042491,GO:0043065,GO:0043195,GO:0045211,GO:0045475,GO:0045794,GO:0046541,GO:0046872,GO:0048469,GO:0050885,GO:…	response to hypoxia|actin binding|voltage-gated potassium channel activity|potassium channel activity|cytoplasm|endoplasmic reticulum|plasma membrane|caveola|potassium ion transport|response to osmotic stress|chemical synaptic transmission|sensory perception of sound|circadian rhythm|adult walking behavior|voltage-gated potassium channel complex|external side of plasma membrane|calcium-activated …	ko04924,ko04972,ko04970,ko04911,ko04270,ko04022	Renin secretion|Pancreatic secretion|Salivary secretion|Insulin secretion|Vascular smooth muscle contraction|cGMP-PKG signaling pathway
C1QTNF5	583.987	303.486	864.489	2.84854	1.51022	0.0462841	0.964517	Up	2.71471	9.54266	GeneID:105602415,Genbank:XM_015100772.1	C1q and tumor necrosis factor related protein 5	GO:0005581,GO:0005923,GO:0009306,GO:0016324,GO:0016328,GO:0030133,GO:0042802,GO:0042995,GO:0048839,GO:0070062,GO:0070206	collagen trimer|bicellular tight junction|protein secretion|apical plasma membrane|lateral plasma membrane|transport vesicle|identical protein binding|cell projection|inner ear development|extracellular exosome|protein trimerization
CBLN2	1256.7	652.494	1860.91	2.852	1.51197	0.00675407	0.45363	Up	3.6089	10.1278	GeneID:101112017,Genbank:XM_015103575.1	cerebellin 2 precursor	GO:0005615,GO:0051965	extracellular space|positive regulation of synapse assembly
ADAMTS7	2948.7	1519.6	4377.8	2.8809	1.52652	0.000667995	0.107881	Up	2.54429	7.17379	GeneID:101114142,Genbank:XM_015101792.1	ADAM metallopeptidase with thrombospondin type 1 motif 7	GO:0004222,GO:0005578,GO:0005615,GO:0005788,GO:0008237,GO:0009986,GO:0032331,GO:0036066,GO:0046872,GO:0051603,GO:0071347,GO:0071356,GO:0071773	metalloendopeptidase activity|proteinaceous extracellular matrix|extracellular space|endoplasmic reticulum lumen|metallopeptidase activity|cell surface|negative regulation of chondrocyte differentiation|protein O-linked fucosylation|metal ion binding|proteolysis involved in cellular protein catabolic process|cellular response to interleukin-1|cellular response to tumor necrosis factor|cellular re…
DLG2	836.53	430.299	1242.76	2.88813	1.53014	0.0188244	0.699887	Up	1.2164	4.41853	GeneID:101104867,Genbank:XM_015102898.1	discs, large homolog 2 (Drosophila)	GO:0004385,GO:0005829,GO:0005886,GO:0007268,GO:0007399,GO:0010923,GO:0014069,GO:0016020,GO:0019233,GO:0019900,GO:0030054,GO:0035255,GO:0043113,GO:0044224,GO:0045211,GO:0097120	guanylate kinase activity|cytosol|plasma membrane|chemical synaptic transmission|nervous system development|negative regulation of phosphatase activity|postsynaptic density|membrane|sensory perception of pain|kinase binding|cell junction|ionotropic glutamate receptor binding|receptor clustering|juxtaparanode region of axon|postsynaptic membrane|receptor localization to synapse	ko04390	Hippo signaling pathway
PTPN23	640.657	327.331	953.983	2.91443	1.54321	0.0341891	0.880269	Up	0.471814	1.99618	GeneID:101122558,Genbank:XM_015102160.1	protein tyrosine phosphatase, non-receptor type 23	GO:0004725,GO:0005634,GO:0005654,GO:0005737,GO:0005768,GO:0005769,GO:0005829,GO:0010633,GO:0015031,GO:0016604,GO:0019901,GO:0032456,GO:0036064,GO:0043162,GO:0045022,GO:0060271,GO:0061357,GO:0070062,GO:0071345,GO:1903387,GO:1903393,GO:2000643	protein tyrosine phosphatase activity|nucleus|nucleoplasm|cytoplasm|endosome|early endosome|cytosol|negative regulation of epithelial cell migration|protein transport|nuclear body|protein kinase binding|endocytic recycling|ciliary basal body|ubiquitin-dependent protein catabolic process via the multivesicular body sorting pathway|early endosome to late endosome transport|cilium assembly|positive …
FAT3	2974.75	1516.34	4433.16	2.92359	1.54774	0.000555029	0.0915444	Up	1.05209	3.29632	GeneID:101107744,Genbank:XM_015103059.1	FAT atypical cadherin 3	GO:0005509,GO:0005886,GO:0007156,GO:0007275,GO:0016021	calcium ion binding|plasma membrane|homophilic cell adhesion via plasma membrane adhesion molecules|multicellular organism development|integral component of membrane
SNCAIP	1047.55	532.184	1562.91	2.93678	1.55424	0.00919983	0.521664	Up	1.56006	4.27002	GeneID:101111543,Genbank:XM_004008678.3	synuclein alpha interacting protein	GO:0005654,GO:0005737,GO:0005829,GO:0008021,GO:0008219,GO:0031625,GO:0036464,GO:0042417,GO:0042734,GO:0042802,GO:0043025,GO:0044267,GO:0046928,GO:0090083	nucleoplasm|cytoplasm|cytosol|synaptic vesicle|cell death|ubiquitin protein ligase binding|cytoplasmic ribonucleoprotein granule|dopamine metabolic process|presynaptic membrane|identical protein binding|neuronal cell body|cellular protein metabolic process|regulation of neurotransmitter secretion|regulation of inclusion body assembly
PDF	529.28	268.801	789.758	2.93807	1.55487	0.0499897	0.96522	Up	1.97204	7.26548	GeneID:101112923,Genbank:XM_004015605.3	peptide deformylase (mitochondrial)	GO:0005739,GO:0006412,GO:0008284,GO:0018206,GO:0031365,GO:0042586,GO:0043686,GO:0046872	mitochondrion|translation|positive regulation of cell proliferation|peptidyl-methionine modification|N-terminal protein amino acid modification|peptide deformylase activity|co-translational protein modification|metal ion binding
SLC45A4	748.321	379.357	1117.29	2.94521	1.55837	0.022429	0.759845	Up	0.787108	3.31872	GeneID:101118622,Genbank:XM_015097713.1	solute carrier family 45 member 4	GO:0008506,GO:0015770,GO:0016021	sucrose:proton symporter activity|sucrose transport|integral component of membrane
ZNF185	1996.33	1008.01	2984.66	2.96095	1.56606	0.00132007	0.171987	Up	2.39434	7.184	GeneID:101105140,Genbank:XM_012107133.2	zinc finger protein 185 (LIM domain)	GO:0005737,GO:0005925,GO:0008270,GO:0015629,GO:0051015	cytoplasm|focal adhesion|zinc ion binding|actin cytoskeleton|actin filament binding
TGFB3	2882.35	1452.4	4312.3	2.96909	1.57002	0.000498493	0.0878255	Up	4.90703	15.2446	GeneID:554323,Genbank:XM_004010802.3	transforming growth factor beta 3	GO:0001666,GO:0005114,GO:0005125,GO:0005615,GO:0007179,GO:0007435,GO:0008083,GO:0008156,GO:0010718,GO:0010862,GO:0010936,GO:0016049,GO:0030501,GO:0030509,GO:0031012,GO:0032570,GO:0032967,GO:0034713,GO:0034714,GO:0042127,GO:0042802,GO:0042981,GO:0043408,GO:0043932,GO:0045216,GO:0045740,GO:0045893,GO:0048468,GO:0050431,GO:0051781,GO:0060325,GO:0060395,GO:0070483	response to hypoxia|type II transforming growth factor beta receptor binding|cytokine activity|extracellular space|transforming growth factor beta receptor signaling pathway|salivary gland morphogenesis|growth factor activity|negative regulation of DNA replication|positive regulation of epithelial to mesenchymal transition|positive regulation of pathway-restricted SMAD protein phosphorylation|neg…	ko04110,ko04390,ko04060,ko04010,ko04350,ko04068,ko04144	Cell cycle|Hippo signaling pathway|Cytokine-cytokine receptor interaction|MAPK signaling pathway|TGF-beta signaling pathway|FoxO signaling pathway|Endocytosis
WDR25	539.59	270.969	808.21	2.98266	1.5766	0.0450793	0.964517	Up	1.18345	4.92144	GeneID:101119425,Genbank:XM_015102052.1	WD repeat domain 25
ERN1	872.615	437.886	1307.34	2.98558	1.57801	0.0138591	0.601271	Up	0.505574	1.94962	GeneID:101102746,Genbank:XM_015098372.1	endoplasmic reticulum to nucleus signaling 1	GO:0000287,GO:0001935,GO:0004521,GO:0004674,GO:0005161,GO:0005524,GO:0005637,GO:0005737,GO:0005739,GO:0005783,GO:0005789,GO:0006351,GO:0006355,GO:0006379,GO:0006402,GO:0006468,GO:0006987,GO:0007050,GO:0007257,GO:0016241,GO:0019899,GO:0030176,GO:0030544,GO:0033120,GO:0034976,GO:0035924,GO:0036289,GO:0036498,GO:0042802,GO:0042803,GO:0043531,GO:0046777,GO:0051879,GO:0070054,GO:0070055,GO:0070059,GO:…	magnesium ion binding|endothelial cell proliferation|endoribonuclease activity|protein serine/threonine kinase activity|platelet-derived growth factor receptor binding|ATP binding|nuclear inner membrane|cytoplasm|mitochondrion|endoplasmic reticulum|endoplasmic reticulum membrane|transcription, DNA-templated|regulation of transcription, DNA-templated|mRNA cleavage|mRNA catabolic process|protein ph…	ko04210,ko04141	Apoptosis|Protein processing in endoplasmic reticulum
IFRD1	708.64	354.428	1062.85	2.99878	1.58438	0.0233939	0.776182	Up	0.778183	3.19121	GeneID:101112558,Genbank:XM_012176784.2	interferon-related developmental regulator 1	GO:0007275,GO:0030154	multicellular organism development|cell differentiation
WISP1	1492.37	744.623	2240.11	3.00838	1.58898	0.00266896	0.270454	Up	3.22498	10.0115	GeneID:101120418,Genbank:XM_015097652.1	WNT1 inducible signaling pathway protein 1	GO:0001558,GO:0005178,GO:0005520,GO:0005578,GO:0005615,GO:0005829,GO:0007155,GO:0007165,GO:0007267,GO:0008201,GO:0016055,GO:0060548	regulation of cell growth|integrin binding|insulin-like growth factor binding|proteinaceous extracellular matrix|extracellular space|cytosol|cell adhesion|signal transduction|cell-cell signaling|heparin binding|Wnt signaling pathway|negative regulation of cell death
SFRP2	2590.86	1291.98	3889.74	3.01068	1.59009	0.000549896	0.0915444	Up	8.40758	27.6388	GeneID:100302355,Genbank:NM_001163053.1	secreted frizzled-related protein 2	GO:0001968,GO:0004930,GO:0005178,GO:0005615,GO:0007267,GO:0007275,GO:0016021,GO:0017147,GO:0030154,GO:0031012,GO:0033630,GO:0035567,GO:0042813,GO:0060070,GO:1902230	fibronectin binding|G-protein coupled receptor activity|integrin binding|extracellular space|cell-cell signaling|multicellular organism development|integral component of membrane|Wnt-protein binding|cell differentiation|extracellular matrix|positive regulation of cell adhesion mediated by integrin|non-canonical Wnt signaling pathway|Wnt-activated receptor activity|canonical Wnt signaling pathway|…	ko04310	Wnt signaling pathway
CMIP	576.781	287.227	866.335	3.0162	1.59273	0.0370418	0.903952	Up	0.599959	2.84933	GeneID:101121541,Genbank:XM_015100145.1	c-Maf inducing protein	GO:0005654,GO:0005829	nucleoplasm|cytosol
GMPR	1308.67	650.326	1967.01	3.02466	1.59677	0.00381283	0.335876	Up	6.05096	19.018	GeneID:101102594,Genbank:XM_004019123.3	guanosine monophosphate reductase	GO:0003920,GO:0006144,GO:0009117,GO:0046872,GO:1902560	GMP reductase activity|purine nucleobase metabolic process|nucleotide metabolic process|metal ion binding|GMP reductase complex	ko00230	Purine metabolism
TMEM132E	1501.97	743.54	2260.4	3.04006	1.6041	0.00239216	0.250797	Up	1.60591	4.68977	GeneID:101114122,Genbank:XM_015098502.1	transmembrane protein 132E	GO:0016021	integral component of membrane
SHISA3	2024.29	999.334	3049.24	3.05127	1.60941	0.000940244	0.14153	Up	6.35561	22.1306	GeneID:101119048,Genbank:XM_015096480.1	shisa family member 3	GO:0005789,GO:0007275,GO:0016021	endoplasmic reticulum membrane|multicellular organism development|integral component of membrane
PADI2	651.706	320.828	982.584	3.06265	1.61478	0.0258966	0.787924	Up	1.06001	3.59675	GeneID:101108464,Genbank:XM_015092884.1	peptidyl arginine deiminase, type II	GO:0004668,GO:0005509,GO:0005634,GO:0005737,GO:0010848,GO:0018101,GO:0021762,GO:0030331,GO:0030520,GO:0035327,GO:0036413,GO:0036414,GO:0048096,GO:0070062,GO:0070100,GO:1901624,GO:1990830	protein-arginine deiminase activity|calcium ion binding|nucleus|cytoplasm|regulation of chromatin disassembly|protein citrullination|substantia nigra development|estrogen receptor binding|intracellular estrogen receptor signaling pathway|transcriptionally active chromatin|histone H3-R26 citrullination|histone citrullination|chromatin-mediated maintenance of transcription|extracellular exosome|neg…
LOC105616457	816.362	401.034	1231.69	3.07128	1.61884	0.0141161	0.602909	Up	3.79805	15.6035	GeneID:105616457,Genbank:XM_012186704.2	translation initiation factor IF-2
PER1	2611.82	1282.23	3941.41	3.07388	1.62006	0.000426978	0.078374	Up	2.90533	8.96075	GeneID:100174984,Genbank:XM_015098631.1	period circadian clock 1	GO:0000122,GO:0000978,GO:0000989,GO:0002028,GO:0005654,GO:0005737,GO:0005829,GO:0006351,GO:0007623,GO:0008134,GO:0009649,GO:0010608,GO:0019900,GO:0031490,GO:0031625,GO:0032922,GO:0042634,GO:0042752,GO:0043124,GO:0043153,GO:0043966,GO:0043967,GO:0045892,GO:0045944,GO:0046329,GO:0051591,GO:0070888,GO:0070932,GO:0097167,GO:1900015,GO:1900744,GO:2000323	negative regulation of transcription from RNA polymerase II promoter|RNA polymerase II proximal promoter sequence-specific DNA binding|transcription factor activity, transcription factor binding|regulation of sodium ion transport|nucleoplasm|cytoplasm|cytosol|transcription, DNA-templated|circadian rhythm|transcription factor binding|entrainment of circadian clock|posttranscriptional regulation of…	ko04713,ko04711,ko04710	Circadian entrainment|Circadian rhythm - fly|Circadian rhythm
DCX	2698	1324.5	4071.5	3.07399	1.62011	0.000392731	0.07562	Up	2.10507	6.70562	GeneID:101109861,Genbank:XM_004022416.3	doublecortin	GO:0001764,GO:0005829,GO:0005856,GO:0005874,GO:0005875,GO:0007399,GO:0007417,GO:0008017,GO:0019901,GO:0035556,GO:0043005	neuron migration|cytosol|cytoskeleton|microtubule|microtubule associated complex|nervous system development|central nervous system development|microtubule binding|protein kinase binding|intracellular signal transduction|neuron projection
MARK4	836.924	410.789	1263.06	3.07471	1.62045	0.013076	0.592021	Up	0.892095	3.55573	GeneID:101115819,Genbank:XM_015100242.1	MAP/microtubule affinity-regulating kinase 4	GO:0000226,GO:0000930,GO:0001578,GO:0004674,GO:0005524,GO:0005737,GO:0005813,GO:0005815,GO:0005874,GO:0007049,GO:0007399,GO:0008017,GO:0008284,GO:0015630,GO:0030010,GO:0030030,GO:0036064,GO:0043005,GO:0043015,GO:0050321,GO:0051301	microtubule cytoskeleton organization|gamma-tubulin complex|microtubule bundle formation|protein serine/threonine kinase activity|ATP binding|cytoplasm|centrosome|microtubule organizing center|microtubule|cell cycle|nervous system development|microtubule binding|positive regulation of cell proliferation|microtubule cytoskeleton|establishment of cell polarity|cell projection organization|ciliary b…
SLC31A2	1002.96	490.996	1514.93	3.08543	1.62547	0.00750039	0.472708	Up	5.67951	17.1806	GeneID:101109241,Genbank:XM_004004003.3	solute carrier family 31 (copper transporter), member 2	GO:0005375,GO:0005770,GO:0005887,GO:0006825,GO:0006878,GO:0055037,GO:1902311	copper ion transmembrane transporter activity|late endosome|integral component of plasma membrane|copper ion transport|cellular copper ion homeostasis|recycling endosome|regulation of copper ion transmembrane transport
CTHRC1	3114.47	1521.76	4707.18	3.09324	1.62912	0.000259738	0.0619483	Up	17.6163	57.3491	GeneID:101121943,Genbank:XM_004011798.3	collagen triple helix repeat containing 1
LOC101112188	636.599	309.989	963.209	3.10724	1.63563	0.0255724	0.787924	Up	2.08443	10.6929	GeneID:101112188,Genbank:XM_012104582.1	uncharacterized LOC101112188	GO:0010923,GO:0016021	negative regulation of phosphatase activity|integral component of membrane
CHRM2	505.444	246.04	764.847	3.10863	1.63628	0.0439814	0.964517	Up	0.852363	3.08217	GeneID:101102897,Genbank:XM_015095398.1	cholinergic receptor, muscarinic 2	GO:0005886,GO:0005887,GO:0006940,GO:0007186,GO:0007187,GO:0007188,GO:0007197,GO:0007207,GO:0007213,GO:0007271,GO:0007399,GO:0008016,GO:0008144,GO:0009615,GO:0016021,GO:0016907,GO:0030054,GO:0030425,GO:0030665,GO:0032279,GO:0032280,GO:0043025,GO:0043679,GO:0045202,GO:0045211,GO:0061024,GO:1990763	plasma membrane|integral component of plasma membrane|regulation of smooth muscle contraction|G-protein coupled receptor signaling pathway|G-protein coupled receptor signaling pathway, coupled to cyclic nucleotide second messenger|adenylate cyclase-modulating G-protein coupled receptor signaling pathway|adenylate cyclase-inhibiting G-protein coupled acetylcholine receptor signaling pathway|phosph…	ko04024,ko04725,ko04020,ko04810,ko04080,ko04151	cAMP signaling pathway|Cholinergic synapse|Calcium signaling pathway|Regulation of actin cytoskeleton|Neuroactive ligand-receptor interaction|PI3K-Akt signaling pathway
HOXC5	873.954	424.88	1323.03	3.11389	1.63872	0.0106916	0.550029	Up	1.39749	4.16109	GeneID:101121669,Genbank:XM_004006281.3	homeobox C5	GO:0003700,GO:0005654,GO:0006351,GO:0009952,GO:0030054,GO:0043565,GO:0048706	DNA binding transcription factor activity|nucleoplasm|transcription, DNA-templated|anterior/posterior pattern specification|cell junction|sequence-specific DNA binding|embryonic skeletal system development
ANKRD13B	838.527	407.538	1269.52	3.11509	1.63927	0.0120362	0.56893	Up	0.935294	3.95367	GeneID:101110425,Genbank:XM_004012519.3	ankyrin repeat domain 13B	GO:0005737,GO:0005769,GO:0005770,GO:0005886,GO:0043231	cytoplasm|early endosome|late endosome|plasma membrane|intracellular membrane-bounded organelle
CPXM2	803.1	390.196	1216.01	3.1164	1.63988	0.0135867	0.599886	Up	1.36821	4.41535	GeneID:101103861,Genbank:XM_004020358.3	carboxypeptidase X (M14 family), member 2	GO:0005615,GO:0006508,GO:0008270	extracellular space|proteolysis|zinc ion binding
TMEM59L	533.006	256.879	809.132	3.14986	1.65529	0.0368565	0.902882	Up	2.21339	6.91773	GeneID:101108652,Genbank:XM_015095572.1	transmembrane protein 59 like	GO:0000139,GO:0016021	Golgi membrane|integral component of membrane
KERA	6068.12	2915.63	9220.6	3.16248	1.66105	7.58464e-05	0.0233743	Up	21.3226	82.8339	GeneID:101112715,Genbank:XM_012174075.2	keratocan	GO:0005578,GO:0005615	proteinaceous extracellular matrix|extracellular space
AFF3	1196	574.455	1817.55	3.16396	1.66173	0.00357377	0.321551	Up	0.731781	2.89869	GeneID:101111623,Genbank:XM_015093896.1	AF4/FMR2 family member 3
PARVB	716.137	343.589	1088.68	3.16857	1.66383	0.0170491	0.665818	Up	1.07212	3.16744	GeneID:101118176,Genbank:XM_004007041.3	parvin beta	GO:0003779,GO:0005856,GO:0005886,GO:0005925,GO:0007155,GO:0030018,GO:0030027,GO:0030031,GO:0030032,GO:0031532,GO:0071963	actin binding|cytoskeleton|plasma membrane|focal adhesion|cell adhesion|Z disc|lamellipodium|cell projection assembly|lamellipodium assembly|actin cytoskeleton reorganization|establishment or maintenance of cell polarity regulating cell shape	ko04510	Focal adhesion
WDFY4	698.423	334.918	1061.93	3.17071	1.66481	0.0181826	0.690938	Up	0.354977	1.07996	GeneID:101117047,Genbank:XM_012105524.2	WDFY family member 4	GO:0016021	integral component of membrane
KCNAB2	885.626	420.544	1350.71	3.21181	1.68339	0.00847197	0.502851	Up	1.08624	2.89675	GeneID:101122538,Genbank:XM_012187397.1	potassium channel, voltage gated subfamily A regulatory beta subunit 2	GO:0002244,GO:0004033,GO:0005249,GO:0005829,GO:0005856,GO:0008076,GO:0014069,GO:0015459,GO:0016020,GO:0030054,GO:0030424,GO:0031234,GO:0034705,GO:0043005,GO:0043679,GO:0044224,GO:0050905,GO:0055114,GO:0070995,GO:1901379,GO:1990031,GO:2000008	hematopoietic progenitor cell differentiation|aldo-keto reductase (NADP) activity|voltage-gated potassium channel activity|cytosol|cytoskeleton|voltage-gated potassium channel complex|postsynaptic density|potassium channel regulator activity|membrane|cell junction|axon|extrinsic component of cytoplasmic side of plasma membrane|potassium channel complex|neuron projection|axon terminus|juxtaparanod…
DRP2	837.26	396.699	1277.82	3.22113	1.68757	0.00988782	0.540828	Up	0.531318	1.71768	GeneID:101104809,Genbank:XM_012107684.2	dystrophin related protein 2	GO:0007417,GO:0008270,GO:0014069,GO:0030054,GO:0030425,GO:0043204,GO:0045211,GO:0050808	central nervous system development|zinc ion binding|postsynaptic density|cell junction|dendrite|perikaryon|postsynaptic membrane|synapse organization
LDOC1	550.777	260.13	841.424	3.23462	1.6936	0.0303559	0.846798	Up	1.46504	5.16658	GeneID:101121572,Genbank:XM_012107219.2	leucine zipper, down-regulated in cancer 1	GO:0005634	nucleus
NTM	1077.06	507.254	1646.87	3.24663	1.69894	0.0041764	0.35383	Up	2.92748	10.714	GeneID:101118143,Genbank:XM_015102918.1	neurotrimin	GO:0005886,GO:0007155,GO:0031225	plasma membrane|cell adhesion|anchored component of membrane
RPS6KA4	906.868	427.047	1386.69	3.24715	1.69918	0.00733372	0.471868	Up	2.28467	7.11463	GeneID:101117122,Genbank:XM_012102099.1	ribosomal protein S6 kinase, 90kDa, polypeptide 4	GO:0000287,GO:0001818,GO:0004674,GO:0004711,GO:0005524,GO:0005634,GO:0005654,GO:0005737,GO:0005829,GO:0006355,GO:0006468,GO:0006954,GO:0016572,GO:0032793,GO:0033129,GO:0035066,GO:0035556,GO:0043987,GO:0043988,GO:0045944,GO:0051092,GO:0070498	magnesium ion binding|negative regulation of cytokine production|protein serine/threonine kinase activity|ribosomal protein S6 kinase activity|ATP binding|nucleus|nucleoplasm|cytoplasm|cytosol|regulation of transcription, DNA-templated|protein phosphorylation|inflammatory response|histone phosphorylation|positive regulation of CREB transcription factor activity|positive regulation of histone phos…	ko04668,ko04010	TNF signaling pathway|MAPK signaling pathway
HOXA10	910.097	427.047	1393.15	3.26228	1.70588	0.00703624	0.466196	Up	1.92123	6.21138	GeneID:101105239,Genbank:XM_004007939.2	homeobox A10	GO:0000978,GO:0001077,GO:0001501,GO:0005634,GO:0005667,GO:0005737,GO:0007275,GO:0007283,GO:0007338,GO:0008584,GO:0009952,GO:0009954,GO:0030326,GO:0042826,GO:0045944,GO:0060065	RNA polymerase II proximal promoter sequence-specific DNA binding|transcriptional activator activity, RNA polymerase II proximal promoter sequence-specific DNA binding|skeletal system development|nucleus|transcription factor complex|cytoplasm|multicellular organism development|spermatogenesis|single fertilization|male gonad development|anterior/posterior pattern specification|proximal/distal patt…
REC8	501.408	235.201	767.615	3.26365	1.70649	0.0367585	0.902882	Up	0.917659	3.15417	GeneID:101116402,Genbank:XM_012180931.2	REC8 meiotic recombination protein	GO:0000724,GO:0000778,GO:0000780,GO:0000793,GO:0000794,GO:0000795,GO:0000798,GO:0000800,GO:0001556,GO:0001673,GO:0003682,GO:0005634,GO:0006302,GO:0007062,GO:0007129,GO:0007130,GO:0007141,GO:0007286,GO:0009566,GO:0030893,GO:0034991,GO:0051321,GO:0072520	double-strand break repair via homologous recombination|condensed nuclear chromosome kinetochore|condensed nuclear chromosome, centromeric region|condensed chromosome|condensed nuclear chromosome|synaptonemal complex|nuclear cohesin complex|lateral element|oocyte maturation|male germ cell nucleus|chromatin binding|nucleus|double-strand break repair|sister chromatid cohesion|synapsis|synaptonemal …	ko04114	Oocyte meiosis
KIAA0825	594.588	278.556	910.62	3.26907	1.70888	0.0238305	0.778872	Up	0.549955	2.92174	GeneID:101107863,Genbank:XM_012178953.1	KIAA0825 ortholog
FMN1	466.904	217.859	715.948	3.28629	1.71646	0.0423497	0.958525	Up	0.176789	1.22819	GeneID:101101987,Genbank:XM_012181148.2	formin 1	GO:0003779,GO:0005634,GO:0005737,GO:0005884,GO:0005886,GO:0005912,GO:0008017,GO:0010467,GO:0015630,GO:0017124,GO:0035136,GO:0035137,GO:0045010,GO:0048705,GO:0048813,GO:0051127,GO:0051894,GO:0072092	actin binding|nucleus|cytoplasm|actin filament|plasma membrane|adherens junction|microtubule binding|gene expression|microtubule cytoskeleton|SH3 domain binding|forelimb morphogenesis|hindlimb morphogenesis|actin nucleation|skeletal system morphogenesis|dendrite morphogenesis|positive regulation of actin nucleation|positive regulation of focal adhesion assembly|ureteric bud invasion
NLGN2	598.279	278.556	918.001	3.29557	1.72053	0.0225714	0.759845	Up	0.953868	3.73801	GeneID:101120588,Genbank:XM_012185648.2	neuroligin 2	GO:0002087,GO:0004872,GO:0005886,GO:0005887,GO:0007158,GO:0007416,GO:0009986,GO:0016020,GO:0019233,GO:0030054,GO:0032024,GO:0032230,GO:0035418,GO:0035641,GO:0042043,GO:0042734,GO:0042802,GO:0045202,GO:0045211,GO:0045217,GO:0048488,GO:0050804,GO:0050808,GO:0050839,GO:0050885,GO:0051965,GO:0051968,GO:0052689,GO:0060077,GO:0072553,GO:0089717,GO:0097104,GO:0097105,GO:0097116,GO:0097119,GO:0097151,GO:…	regulation of respiratory gaseous exchange by neurological system process|receptor activity|plasma membrane|integral component of plasma membrane|neuron cell-cell adhesion|synapse assembly|cell surface|membrane|sensory perception of pain|cell junction|positive regulation of insulin secretion|positive regulation of synaptic transmission, GABAergic|protein localization to synapse|locomotory explora…	ko04514	Cell adhesion molecules (CAMs)
JMJD7	486.843	225.446	748.24	3.31893	1.73072	0.036863	0.902882	Up	1.98245	7.88239	GeneID:101116914,Genbank:XM_012181259.2	jumonji domain containing 7
KIF24	2209.07	1009.09	3409.06	3.37835	1.75632	0.000242705	0.0616868	Up	1.89881	6.57188	GeneID:101123527,Genbank:XM_012118196.2	kinesin family member 24	GO:0003777,GO:0005524,GO:0005814,GO:0005829,GO:0005871,GO:0005874,GO:0007018,GO:0007019,GO:0008017,GO:0016887,GO:0042802,GO:0043234,GO:0060271,GO:0097711	microtubule motor activity|ATP binding|centriole|cytosol|kinesin complex|microtubule|microtubule-based movement|microtubule depolymerization|microtubule binding|ATPase activity|identical protein binding|protein complex|cilium assembly|ciliary basal body-plasma membrane docking
CAPG	617.895	281.808	953.983	3.38522	1.75925	0.0181778	0.690938	Up	2.47885	9.3234	GeneID:101101968,Genbank:XM_012169224.2	capping protein (actin filament), gelsolin-like	GO:0005576,GO:0005654,GO:0005730,GO:0005814,GO:0019904,GO:0042470,GO:0045296,GO:0051015,GO:0051016,GO:0072686,GO:0090543	extracellular region|nucleoplasm|nucleolus|centriole|protein domain specific binding|melanosome|cadherin binding|actin filament binding|barbed-end actin filament capping|mitotic spindle|Flemming body
FMOD	12673.4	5759.72	19587.1	3.4007	1.76583	2.56965e-05	0.0110666	Up	22.4432	80.8211	GeneID:101111037,Genbank:XM_004013542.3	fibromodulin	GO:0005578,GO:0005615,GO:0030199	proteinaceous extracellular matrix|extracellular space|collagen fibril organization
KIF17	552.819	250.376	855.263	3.41592	1.77227	0.0235549	0.777934	Up	0.48652	1.66976	GeneID:101101877,Genbank:XM_015093728.1	kinesin family member 17	GO:0005524,GO:0005829,GO:0005871,GO:0005874,GO:0005929,GO:0005930,GO:0007018,GO:0008017,GO:0008574,GO:0016192,GO:0022008,GO:0030030,GO:0030992,GO:0032391,GO:0032839,GO:0035735,GO:0036064,GO:0098971,GO:1990075	ATP binding|cytosol|kinesin complex|microtubule|cilium|axoneme|microtubule-based movement|microtubule binding|ATP-dependent microtubule motor activity, plus-end-directed|vesicle-mediated transport|neurogenesis|cell projection organization|intraciliary transport particle B|photoreceptor connecting cilium|dendrite cytoplasm|intraciliary transport involved in cilium assembly|ciliary basal body|anter…
COL11A2	16038.3	7250.05	24826.6	3.42434	1.77582	2.90732e-05	0.0116764	Up	10.5996	36.8055	GeneID:101116356,Genbank:XM_015102571.1	collagen, type XI, alpha 2	GO:0005201,GO:0005576,GO:0005578,GO:0005581,GO:0046872	extracellular matrix structural constituent|extracellular region|proteinaceous extracellular matrix|collagen trimer|metal ion binding	ko04974	Protein digestion and absorption
TMEM231	423.832	190.762	656.901	3.44356	1.7839	0.0445743	0.964517	Up	1.00969	4.60235	GeneID:101117782,Genbank:XM_004014913.3	transmembrane protein 231	GO:0001701,GO:0001944,GO:0007224,GO:0016021,GO:0032880,GO:0035869,GO:0036038,GO:0042733,GO:0043010,GO:0060170,GO:0060271,GO:0060563	in utero embryonic development|vasculature development|smoothened signaling pathway|integral component of membrane|regulation of protein localization|ciliary transition zone|MKS complex|embryonic digit morphogenesis|camera-type eye development|ciliary membrane|cilium assembly|neuroepithelial cell differentiation
GAS2	1123.17	500.751	1745.59	3.48593	1.80155	0.00210616	0.236828	Up	1.61403	5.59133	GeneID:101112173,Genbank:XM_012101757.2	growth arrest specific 2	GO:0005829,GO:0005884,GO:0006915,GO:0007050,GO:0008017,GO:0008360,GO:0016020	cytosol|actin filament|apoptotic process|cell cycle arrest|microtubule binding|regulation of cell shape|membrane
LAMA1	2364.05	1045.94	3682.15	3.52042	1.81575	0.000120632	0.0352884	Up	1.21632	4.38218	GeneID:101102692,Genbank:XM_012103553.2	laminin subunit alpha 1	GO:0005102,GO:0005201,GO:0005576,GO:0005578,GO:0005604,GO:0005606,GO:0005608,GO:0005615,GO:0007155,GO:0007166,GO:0008022,GO:0016020,GO:0030155,GO:0030198,GO:0030334,GO:0031012,GO:0045995	receptor binding|extracellular matrix structural constituent|extracellular region|proteinaceous extracellular matrix|basement membrane|laminin-1 complex|laminin-3 complex|extracellular space|cell adhesion|cell surface receptor signaling pathway|protein C-terminus binding|membrane|regulation of cell adhesion|extracellular matrix organization|regulation of cell migration|extracellular matrix|regula…	ko04151,ko04512,ko04510	PI3K-Akt signaling pathway|ECM-receptor interaction|Focal adhesion
RSPO2	498.815	218.943	778.686	3.55657	1.83049	0.0260095	0.787924	Up	1.11725	4.63216	GeneID:101119143,Genbank:XM_015097839.1	R-spondin 2	GO:0001649,GO:0005102,GO:0005576,GO:0008201,GO:0009986,GO:0016055,GO:0030177,GO:0030282,GO:0035115,GO:0035116,GO:0042489,GO:0060437,GO:0060441,GO:0060535,GO:0071542,GO:0090263	osteoblast differentiation|receptor binding|extracellular region|heparin binding|cell surface|Wnt signaling pathway|positive regulation of Wnt signaling pathway|bone mineralization|embryonic forelimb morphogenesis|embryonic hindlimb morphogenesis|negative regulation of odontogenesis of dentin-containing tooth|lung growth|epithelial tube branching involved in lung morphogenesis|trachea cartilage m…
PPL	2000.63	873.605	3127.66	3.58018	1.84003	0.000181135	0.0475986	Up	1.24769	4.93024	GeneID:101104034,Genbank:XM_015103882.1	periplakin	GO:0001533,GO:0005200,GO:0005634,GO:0005739,GO:0005829,GO:0005856,GO:0009612,GO:0030057,GO:0045296,GO:0070062,GO:0070268	cornified envelope|structural constituent of cytoskeleton|nucleus|mitochondrion|cytosol|cytoskeleton|response to mechanical stimulus|desmosome|cadherin binding|extracellular exosome|cornification
FHOD3	1594.35	689.346	2499.36	3.6257	1.85826	0.000381415	0.074854	Up	0.865464	3.97566	GeneID:101115334,Genbank:XM_015103594.1	formin homology 2 domain containing 3	GO:0003779,GO:0005865,GO:0030018,GO:0030837,GO:0045214,GO:0051639,GO:0055003	actin binding|striated muscle thin filament|Z disc|negative regulation of actin filament polymerization|sarcomere organization|actin filament network formation|cardiac myofibril assembly
MUSK	2032.6	869.269	3195.93	3.67658	1.87836	0.000126963	0.0357898	Up	1.27415	5.08295	GeneID:101112879,Genbank:XM_004004018.3	muscle, skeletal, receptor tyrosine kinase	GO:0001934,GO:0004713,GO:0004714,GO:0005524,GO:0005886,GO:0005887,GO:0006355,GO:0007275,GO:0007528,GO:0008582,GO:0016020,GO:0030054,GO:0030154,GO:0030165,GO:0031594,GO:0043113,GO:0043235,GO:0043525,GO:0045202,GO:0045211,GO:0046872,GO:0071340,GO:1904395,GO:2000541	positive regulation of protein phosphorylation|protein tyrosine kinase activity|transmembrane receptor protein tyrosine kinase activity|ATP binding|plasma membrane|integral component of plasma membrane|regulation of transcription, DNA-templated|multicellular organism development|neuromuscular junction development|regulation of synaptic growth at neuromuscular junction|membrane|cell junction|cell …
LOC105602998	384.45	163.665	605.235	3.698	1.88675	0.0436601	0.964517	Up	1.60274	4.38204	GeneID:105602998,Genbank:XM_015101431.1	DEP domain-containing protein 5-like	GO:0005096,GO:0005764,GO:0005765,GO:0005829,GO:0010506,GO:0032007,GO:0032403,GO:0034198,GO:0035556,GO:0048471,GO:1904262,GO:1990130	GTPase activator activity|lysosome|lysosomal membrane|cytosol|regulation of autophagy|negative regulation of TOR signaling|protein complex binding|cellular response to amino acid starvation|intracellular signal transduction|perinuclear region of cytoplasm|negative regulation of TORC1 signaling|GATOR1 complex
DPP6	369.585	156.078	583.092	3.7359	1.90145	0.0463469	0.964517	Up	0.154077	1.00787	GeneID:101105907,Genbank:XM_015095146.1	dipeptidyl-peptidase 6	GO:0005886,GO:0008076,GO:0008236,GO:0015459,GO:0072659,GO:1901379	plasma membrane|voltage-gated potassium channel complex|serine-type peptidase activity|potassium channel regulator activity|protein localization to plasma membrane|regulation of potassium ion transmembrane transport
CACNA1C	1035.05	432.467	1637.64	3.78674	1.92096	0.00153431	0.190304	Up	0.526947	2.1943	GeneID:101116562,Genbank:XM_015095005.1	calcium channel, voltage-dependent, L type, alpha 1C subunit	GO:0002095,GO:0002520,GO:0005245,GO:0005516,GO:0005737,GO:0005886,GO:0005891,GO:0006816,GO:0006874,GO:0006939,GO:0007204,GO:0007268,GO:0007507,GO:0007628,GO:0008217,GO:0008331,GO:0008542,GO:0014069,GO:0016020,GO:0016021,GO:0017156,GO:0019229,GO:0019899,GO:0030018,GO:0030073,GO:0030252,GO:0030315,GO:0034765,GO:0035115,GO:0042593,GO:0043010,GO:0043025,GO:0043198,GO:0045211,GO:0046620,GO:0046872,GO:…	caveolar macromolecular signaling complex|immune system development|voltage-gated calcium channel activity|calmodulin binding|cytoplasm|plasma membrane|voltage-gated calcium channel complex|calcium ion transport|cellular calcium ion homeostasis|smooth muscle contraction|positive regulation of cytosolic calcium ion concentration|chemical synaptic transmission|heart development|adult walking behavi…	ko04924,ko04727,ko04728,ko04261,ko04925,ko04911,ko04713,ko04724,ko04024,ko04010,ko04725,ko04723,ko04270,ko04020,ko04912,ko04742,ko04022,ko04726,ko04720,ko04921,ko04260	Renin secretion|GABAergic synapse|Dopaminergic synapse|Adrenergic signaling in cardiomyocytes|Aldosterone synthesis and secretion|Insulin secretion|Circadian entrainment|Glutamatergic synapse|cAMP signaling pathway|MAPK signaling pathway|Cholinergic synapse|Retrograde endocannabinoid signaling|Vascular smooth muscle contraction|Calcium signaling pathway|GnRH signaling pathway|Taste transduction|c…
COL11A1	39899.4	16414.2	63384.5	3.86156	1.94918	2.93717e-05	0.0116764	Up	25.8866	107.889	GeneID:101117548,Genbank:XM_004002245.3	collagen, type XI, alpha 1	GO:0001502,GO:0001503,GO:0002063,GO:0005201,GO:0005576,GO:0005592,GO:0005615,GO:0005788,GO:0006029,GO:0007601,GO:0007605,GO:0030198,GO:0030199,GO:0030574,GO:0030674,GO:0035987,GO:0035989,GO:0042472,GO:0046872,GO:0048704,GO:0050840,GO:0050910,GO:0055010	cartilage condensation|ossification|chondrocyte development|extracellular matrix structural constituent|extracellular region|collagen type XI trimer|extracellular space|endoplasmic reticulum lumen|proteoglycan metabolic process|visual perception|sensory perception of sound|extracellular matrix organization|collagen fibril organization|collagen catabolic process|protein binding, bridging|endoderma…	ko04974	Protein digestion and absorption
SKIDA1	363.024	148.491	577.556	3.8895	1.95958	0.0422844	0.958445	Up	0.337995	1.32866	GeneID:101112839,Genbank:XM_015099570.1	SKI/DACH domain containing 1
AJAP1	451.026	184.259	717.794	3.89557	1.96183	0.0235829	0.777934	Up	0.293485	0.999274	GeneID:101123222,Genbank:XM_004013763.3	adherens junctions associated protein 1	GO:0001953,GO:0005913,GO:0007155,GO:0008013,GO:0009898,GO:0009986,GO:0016323,GO:0016324,GO:0030860,GO:0032403,GO:0044214,GO:0044291,GO:0061045	negative regulation of cell-matrix adhesion|cell-cell adherens junction|cell adhesion|beta-catenin binding|cytoplasmic side of plasma membrane|cell surface|basolateral plasma membrane|apical plasma membrane|regulation of polarized epithelial cell differentiation|protein complex binding|spanning component of plasma membrane|cell-cell contact zone|negative regulation of wound healing
LOC101102992	1463.25	595.048	2331.45	3.91808	1.97015	0.000255248	0.0619483	Up	2.43506	9.61652	GeneID:101102992,Genbank:XM_015097694.1	collagen alpha-1(IX) chain	GO:0005576,GO:0005578,GO:0005594,GO:0005788,GO:0009887,GO:0030020,GO:0030198,GO:0046872	extracellular region|proteinaceous extracellular matrix|collagen type IX trimer|endoplasmic reticulum lumen|animal organ morphogenesis|extracellular matrix structural constituent conferring tensile strength|extracellular matrix organization|metal ion binding	ko04974,ko04151,ko04512,ko04510	Protein digestion and absorption|PI3K-Akt signaling pathway|ECM-receptor interaction|Focal adhesion
GJD2	505.989	203.769	808.21	3.96631	1.9878	0.0154837	0.640157	Up	0.901103	4.6526	GeneID:101103323,Genbank:XM_004010426.3	gap junction protein delta 2	GO:0001508,GO:0005922,GO:0007267,GO:0007268,GO:0007601,GO:0016021	action potential|connexin complex|cell-cell signaling|chemical synaptic transmission|visual perception|integral component of membrane	ko04540	Gap junction
BAMBI	346.152	138.736	553.568	3.99008	1.99642	0.0436855	0.964517	Up	2.42168	7.85994	GeneID:443242,Genbank:NM_001009761.1	BMP and activin membrane-bound inhibitor	GO:0016021,GO:0030512,GO:0090263	integral component of membrane|negative regulation of transforming growth factor beta receptor signaling pathway|positive regulation of canonical Wnt signaling pathway	ko04350,ko04310	TGF-beta signaling pathway|Wnt signaling pathway
GRIA3	568.033	225.446	910.62	4.03919	2.01406	0.00976563	0.536902	Up	0.665177	3.23423	GeneID:443273,Genbank:XM_012107365.2	glutamate receptor, ionotropic, AMPA 3	GO:0001540,GO:0004971,GO:0005231,GO:0005234,GO:0005886,GO:0006810,GO:0007215,GO:0030054,GO:0030666,GO:0032281,GO:0045211	amyloid-beta binding|AMPA glutamate receptor activity|excitatory extracellular ligand-gated ion channel activity|extracellularly glutamate-gated ion channel activity|plasma membrane|transport|glutamate receptor signaling pathway|cell junction|endocytic vesicle membrane|AMPA glutamate receptor complex|postsynaptic membrane	ko04024,ko04728,ko04723,ko04730,ko04080,ko04713,ko04724	cAMP signaling pathway|Dopaminergic synapse|Retrograde endocannabinoid signaling|Long-term depression|Neuroactive ligand-receptor interaction|Circadian entrainment|Glutamatergic synapse
SLC7A10	336.062	133.317	538.807	4.04155	2.01491	0.0450567	0.964517	Up	0.625627	3.37438	GeneID:101118297,Genbank:XM_015100192.1	solute carrier family 7 (neutral amino acid transporter light chain, asc system), member 10	GO:0005886,GO:0005887,GO:0006865,GO:0015175,GO:0015194,GO:0015297,GO:0015804,GO:0016020,GO:0042941,GO:0042942,GO:0050900	plasma membrane|integral component of plasma membrane|amino acid transport|neutral amino acid transmembrane transporter activity|L-serine transmembrane transporter activity|antiporter activity|neutral amino acid transport|membrane|D-alanine transport|D-serine transport|leukocyte migration
LRP8	358.769	140.904	576.634	4.09239	2.03294	0.0367124	0.902882	Up	0.24582	0.783887	GeneID:101116697,Genbank:XM_015091990.1	LDL receptor related protein 8	GO:0000122,GO:0001523,GO:0004888,GO:0005041,GO:0005509,GO:0005576,GO:0005875,GO:0005886,GO:0005901,GO:0006508,GO:0006629,GO:0006897,GO:0007165,GO:0008035,GO:0014069,GO:0016020,GO:0016021,GO:0019221,GO:0019894,GO:0021541,GO:0021987,GO:0030229,GO:0030424,GO:0030425,GO:0032793,GO:0034185,GO:0038025,GO:0038026,GO:0042493,GO:0043025,GO:0043235,GO:0050731,GO:0050804,GO:0061003,GO:0061098,GO:0071363,GO:…	negative regulation of transcription from RNA polymerase II promoter|retinoid metabolic process|transmembrane signaling receptor activity|low-density lipoprotein receptor activity|calcium ion binding|extracellular region|microtubule associated complex|plasma membrane|caveola|proteolysis|lipid metabolic process|endocytosis|signal transduction|high-density lipoprotein particle binding|postsynaptic …
ZBTB16	1135.56	437.886	1833.23	4.18655	2.06576	0.000451092	0.0803876	Up	2.00609	8.05325	GeneID:101110790,Genbank:XM_012096530.2	zinc finger and BTB domain containing 16
YY2	357.062	136.568	577.556	4.22906	2.08034	0.0332587	0.872493	Up	0.627142	2.88681	GeneID:105605393,Genbank:XM_012106397.1	YY2 transcription factor	GO:0000987,GO:0001228,GO:0005634,GO:0006357,GO:0043565,GO:0045944,GO:0046872	proximal promoter sequence-specific DNA binding|transcriptional activator activity, RNA polymerase II transcription regulatory region sequence-specific DNA binding|nucleus|regulation of transcription from RNA polymerase II promoter|sequence-specific DNA binding|positive regulation of transcription from RNA polymerase II promoter|metal ion binding
COL2A1	18393.7	6982.33	29805	4.26864	2.09378	1.36356e-06	0.000919156	Up	13.2079	57.3117	GeneID:100196905,Genbank:XM_012174384.2	collagen, type II, alpha 1	GO:0001502,GO:0001894,GO:0001958,GO:0002062,GO:0003007,GO:0005201,GO:0005576,GO:0005585,GO:0005604,GO:0005615,GO:0005737,GO:0006029,GO:0007417,GO:0007601,GO:0007605,GO:0010468,GO:0030199,GO:0030903,GO:0042289,GO:0042472,GO:0042802,GO:0046872,GO:0048407,GO:0060021,GO:0060174,GO:0060272,GO:0060351,GO:0071599,GO:0071773,GO:2001240	cartilage condensation|tissue homeostasis|endochondral ossification|chondrocyte differentiation|heart morphogenesis|extracellular matrix structural constituent|extracellular region|collagen type II trimer|basement membrane|extracellular space|cytoplasm|proteoglycan metabolic process|central nervous system development|visual perception|sensory perception of sound|regulation of gene expression|coll…	ko04974,ko04151,ko04512,ko04510	Protein digestion and absorption|PI3K-Akt signaling pathway|ECM-receptor interaction|Focal adhesion
PENK	557.598	209.188	906.007	4.33106	2.11472	0.00734041	0.471868	Up	1.78795	7.60738	GeneID:101109024,Genbank:XM_015097769.1	proenkephalin	GO:0001515,GO:0001662,GO:0001964,GO:0002118,GO:0005184,GO:0005576,GO:0005886,GO:0007218,GO:0007268,GO:0007600,GO:0007626,GO:0019233,GO:0030425,GO:0031628,GO:0042742,GO:0043025,GO:0043679	opioid peptide activity|behavioral fear response|startle response|aggressive behavior|neuropeptide hormone activity|extracellular region|plasma membrane|neuropeptide signaling pathway|chemical synaptic transmission|sensory perception|locomotory behavior|sensory perception of pain|dendrite|opioid receptor binding|defense response to bacterium|neuronal cell body|axon terminus
CACNA1G	1619.13	606.971	2631.3	4.33512	2.11607	5.63541e-05	0.0203189	Up	0.614031	3.10693	GeneID:101117004,Genbank:XM_015098338.1	calcium channel, voltage-dependent, T type, alpha 1G subunit	GO:0005248,GO:0005737,GO:0005886,GO:0005891,GO:0007268,GO:0008332,GO:0010045,GO:0019228,GO:0034765,GO:0042391,GO:0045956,GO:0060371,GO:0070509,GO:0070588,GO:0086002,GO:0086010,GO:0086015,GO:0086016,GO:0086018,GO:0086027,GO:0086045,GO:0086046,GO:0086056,GO:0086059,GO:0086091,GO:0097110	voltage-gated sodium channel activity|cytoplasm|plasma membrane|voltage-gated calcium channel complex|chemical synaptic transmission|low voltage-gated calcium channel activity|response to nickel cation|neuronal action potential|regulation of ion transmembrane transport|regulation of membrane potential|positive regulation of calcium ion-dependent exocytosis|regulation of atrial cardiac muscle cell…	ko04713,ko04925,ko04020,ko04010	Circadian entrainment|Aldosterone synthesis and secretion|Calcium signaling pathway|MAPK signaling pathway
OLFM1	681.847	254.711	1108.98	4.35388	2.1223	0.00333186	0.309324	Up	1.56998	8.07434	GeneID:101109602,Genbank:XM_012160309.2	olfactomedin 1	GO:0003190,GO:0005506,GO:0005615,GO:0005623,GO:0005783,GO:0007399,GO:0009055,GO:0010628,GO:0010629,GO:0010718,GO:0020037,GO:0023041,GO:0030054,GO:0030424,GO:0030516,GO:0043025,GO:0043204,GO:0044295,GO:0045202,GO:0060317	atrioventricular valve formation|iron ion binding|extracellular space|cell|endoplasmic reticulum|nervous system development|electron transfer activity|positive regulation of gene expression|negative regulation of gene expression|positive regulation of epithelial to mesenchymal transition|heme binding|neuronal signal transduction|cell junction|axon|regulation of axon extension|neuronal cell body|p…
HOPX	1019.69	368.518	1670.85	4.53398	2.18078	0.000395073	0.07562	Up	3.48665	14.3455	GeneID:101118190,Genbank:XM_012180015.2	HOP homeobox	GO:0000122,GO:0001829,GO:0003677,GO:0005634,GO:0005737,GO:0006351,GO:0006357,GO:0007507,GO:0008016,GO:0016575,GO:0043393,GO:0043415,GO:0048286,GO:0051155	negative regulation of transcription from RNA polymerase II promoter|trophectodermal cell differentiation|DNA binding|nucleus|cytoplasm|transcription, DNA-templated|regulation of transcription from RNA polymerase II promoter|heart development|regulation of heart contraction|histone deacetylation|regulation of protein binding|positive regulation of skeletal muscle tissue regeneration|lung alveolus…
ADAMTS14	1355.84	484.493	2227.19	4.59695	2.20068	7.68892e-05	0.0233743	Up	0.588203	2.75755	GeneID:101106305,Genbank:XM_015104296.1	ADAM metallopeptidase with thrombospondin type 1 motif 14	GO:0004222,GO:0005576,GO:0005578,GO:0030199,GO:0030574,GO:0046872	metalloendopeptidase activity|extracellular region|proteinaceous extracellular matrix|collagen fibril organization|collagen catabolic process|metal ion binding
FKBP5	1723.71	611.307	2836.12	4.63943	2.21395	1.9197e-05	0.0085037	Up	2.25793	10.8727	GeneID:101118565,Genbank:XM_015102673.1	FK506 binding protein 5	GO:0003755,GO:0005528,GO:0005654,GO:0005737,GO:0005829,GO:0006457,GO:0016020,GO:0031072,GO:0061077,GO:0070062	peptidyl-prolyl cis-trans isomerase activity|FK506 binding|nucleoplasm|cytoplasm|cytosol|protein folding|membrane|heat shock protein binding|chaperone-mediated protein folding|extracellular exosome	ko04915	Estrogen signaling pathway
CRISPLD2	385.663	136.568	634.758	4.64791	2.21658	0.0189577	0.70148	Up	0.926341	4.68309	GeneID:101102507,Genbank:XM_004015503.2	cysteine-rich secretory protein LCCL domain containing 2	GO:0005578,GO:0008201,GO:0030133,GO:0030198,GO:0060325	proteinaceous extracellular matrix|heparin binding|transport vesicle|extracellular matrix organization|face morphogenesis
MYH7B	10296.4	3640.74	16952.1	4.65622	2.21916	1.6313e-07	0.000158073	Up	5.04982	23.1444	GeneID:101119327,Genbank:XM_015099843.1	myosin, heavy chain 7B, cardiac muscle, beta	GO:0003774,GO:0005524,GO:0016020,GO:0032982,GO:0051015,GO:0097512	motor activity|ATP binding|membrane|myosin filament|actin filament binding|cardiac myofibril	ko04530	Tight junction
LOC105606609	277.121	97.5489	456.694	4.68169	2.22703	0.0463493	0.964517	Up	0.37564	1.7798	GeneID:105606609,Genbank:XM_015092756.1	AT-hook-containing transcription factor	GO:0000978,GO:0001077,GO:0001650,GO:0005654,GO:0005813,GO:0005829,GO:0016020,GO:0043231,GO:0045944	RNA polymerase II proximal promoter sequence-specific DNA binding|transcriptional activator activity, RNA polymerase II proximal promoter sequence-specific DNA binding|fibrillar center|nucleoplasm|centrosome|cytosol|membrane|intracellular membrane-bounded organelle|positive regulation of transcription from RNA polymerase II promoter
GPN3	272.347	95.3812	449.313	4.71071	2.23594	0.0474946	0.964517	Up	0.543931	4.88603	GeneID:101104273,Genbank:XM_015101630.1	GPN-loop GTPase 3	GO:0003924,GO:0005525,GO:0005622,GO:0043234,GO:0044376,GO:1990022	GTPase activity|GTP binding|intracellular|protein complex|RNA polymerase II complex import to nucleus|RNA polymerase III complex localization to nucleus
GALNT13	286.048	99.7167	472.378	4.73721	2.24404	0.0414624	0.953303	Up	0.661341	3.61483	GeneID:101115605,Genbank:XM_004004690.3	polypeptide N-acetylgalactosaminyltransferase 13			ko00512	Mucin type O-Glycan biosynthesis
LSAMP	342.394	119.226	565.562	4.7436	2.24598	0.0253182	0.787924	Up	1.31475	3.56522	GeneID:101104028,Genbank:XM_015092455.1	limbic system-associated membrane protein	GO:0005576,GO:0005829,GO:0005886,GO:0006501,GO:0007155,GO:0007399,GO:0031225,GO:0035641	extracellular region|cytosol|plasma membrane|C-terminal protein lipidation|cell adhesion|nervous system development|anchored component of membrane|locomotory exploration behavior
APBA2	348.011	120.31	575.711	4.78522	2.25858	0.0234131	0.776182	Up	0.185791	1.78594	GeneID:101119256,Genbank:XM_004017805.3	amyloid beta (A4) precursor protein-binding, family A, member 2	GO:0001540,GO:0001701,GO:0005546,GO:0005829,GO:0005886,GO:0007268,GO:0007626,GO:0008021,GO:0010468,GO:0015031,GO:0016079,GO:0035264	amyloid-beta binding|in utero embryonic development|phosphatidylinositol-4,5-bisphosphate binding|cytosol|plasma membrane|chemical synaptic transmission|locomotory behavior|synaptic vesicle|regulation of gene expression|protein transport|synaptic vesicle exocytosis|multicellular organism growth
TTC31	595.483	203.769	987.197	4.84469	2.2764	0.00314001	0.302378	Up	0.55688	3.92989	GeneID:101107183,Genbank:XM_015093892.1	tetratricopeptide repeat domain 31
MDGA2	281.112	95.3812	466.843	4.8945	2.29116	0.0394361	0.927795	Up	0.254899	1.94427	GeneID:101121099,Genbank:XM_012181309.2	MAM domain containing glycosylphosphatidylinositol anchor 2	GO:0005576,GO:0005886,GO:0006501,GO:0021522,GO:0031225	extracellular region|plasma membrane|C-terminal protein lipidation|spinal cord motor neuron differentiation|anchored component of membrane
VIPR2	434.504	141.988	727.02	5.1203	2.35623	0.00849761	0.502851	Up	0.259612	1.65446	GeneID:100500781,Genbank:XM_015095467.1	vasoactive intestinal peptide receptor 2	GO:0004930,GO:0004999,GO:0005886,GO:0005887,GO:0007165,GO:0007166,GO:0007186,GO:0007190,GO:0007267,GO:0048662	G-protein coupled receptor activity|vasoactive intestinal polypeptide receptor activity|plasma membrane|integral component of plasma membrane|signal transduction|cell surface receptor signaling pathway|G-protein coupled receptor signaling pathway|activation of adenylate cyclase activity|cell-cell signaling|negative regulation of smooth muscle cell proliferation	ko04080,ko04024	Neuroactive ligand-receptor interaction|cAMP signaling pathway
PAX1	243.379	78.0391	408.718	5.23735	2.38884	0.0467868	0.964517	Up	0.285739	1.0537	GeneID:101102749,Genbank:XM_015099454.1	paired box 1
NLGN4X	537.685	164.749	910.62	5.52731	2.46658	0.00241027	0.250797	Up	0.377303	1.65353	GeneID:101117049,Genbank:XM_015104781.1	neuroligin 4, X-linked	GO:0003360,GO:0004872,GO:0005886,GO:0005887,GO:0007158,GO:0007612,GO:0009986,GO:0014069,GO:0016021,GO:0021549,GO:0030054,GO:0030182,GO:0030425,GO:0030534,GO:0031404,GO:0035176,GO:0035265,GO:0042043,GO:0042803,GO:0045202,GO:0045211,GO:0045216,GO:0048488,GO:0050808,GO:0050839,GO:0052689,GO:0060076,GO:0071625,GO:0089717,GO:0090394,GO:0097104,GO:0097105,GO:0097110,GO:0098983,GO:0098985,GO:0099054	brainstem development|receptor activity|plasma membrane|integral component of plasma membrane|neuron cell-cell adhesion|learning|cell surface|postsynaptic density|integral component of membrane|cerebellum development|cell junction|neuron differentiation|dendrite|adult behavior|chloride ion binding|social behavior|organ growth|neurexin family protein binding|protein homodimerization activity|synap…	ko04514	Cell adhesion molecules (CAMs)
RNF24	327.485	98.6328	556.336	5.64048	2.49582	0.0161282	0.651175	Up	0.80004	6.15455	GeneID:101119578,Genbank:XM_012188713.1	ring finger protein 24	GO:0000139,GO:0000209,GO:0005794,GO:0008270,GO:0016021,GO:0042787,GO:0043161,GO:0061630	Golgi membrane|protein polyubiquitination|Golgi apparatus|zinc ion binding|integral component of membrane|protein ubiquitination involved in ubiquitin-dependent protein catabolic process|proteasome-mediated ubiquitin-dependent protein catabolic process|ubiquitin protein ligase activity
DIRAS2	364.192	108.388	619.997	5.72018	2.51606	0.0105391	0.546482	Up	0.407902	2.4764	GeneID:101105051,Genbank:XM_004004063.3	DIRAS family, GTP-binding RAS-like 2	GO:0003924,GO:0005525,GO:0005886,GO:0007165	GTPase activity|GTP binding|plasma membrane|signal transduction
COL8A1	714.903	209.188	1220.62	5.83502	2.54474	0.000412468	0.0770469	Up	0.539118	3.3962	GeneID:101107564,Genbank:XM_004002871.2	collagen, type VIII, alpha 1	GO:0001525,GO:0005576,GO:0005591,GO:0005788,GO:0007155,GO:0010811,GO:0030198,GO:0030574,GO:0031012,GO:0035987,GO:0048593,GO:0050673,GO:0070062	angiogenesis|extracellular region|collagen type VIII trimer|endoplasmic reticulum lumen|cell adhesion|positive regulation of cell-substrate adhesion|extracellular matrix organization|collagen catabolic process|extracellular matrix|endodermal cell differentiation|camera-type eye morphogenesis|epithelial cell proliferation|extracellular exosome
PCYT1B	278.218	81.2908	475.146	5.84502	2.54721	0.0241474	0.783089	Up	0.199698	1.06448	GeneID:101115344,Genbank:XM_004021974.3	phosphate cytidylyltransferase 1, choline, beta	GO:0001541,GO:0004105,GO:0005783,GO:0007283	ovarian follicle development|choline-phosphate cytidylyltransferase activity|endoplasmic reticulum|spermatogenesis	ko00564,ko00440	Glycerophospholipid metabolism|Phosphonate and phosphinate metabolism
LOC101111988	1704.55	496.416	2912.69	5.86745	2.55273	1.24956e-06	0.0008806	Up	10.5976	63.881	GeneID:101111988,Genbank:XM_012189092.2	agouti-signaling protein	GO:0005576,GO:0005622,GO:0006091,GO:0008343,GO:0009755,GO:0031781,GO:0031782,GO:0032402,GO:0032438,GO:0040030,GO:0042438,GO:0048023,GO:0071514	extracellular region|intracellular|generation of precursor metabolites and energy|adult feeding behavior|hormone-mediated signaling pathway|type 3 melanocortin receptor binding|type 4 melanocortin receptor binding|melanosome transport|melanosome organization|regulation of molecular function, epigenetic|melanin biosynthetic process|positive regulation of melanin biosynthetic process|genetic imprin…	ko04916	Melanogenesis
TNMD	9330.1	2693.43	15966.8	5.92803	2.56755	2.17591e-09	3.37352e-06	Up	29.9589	196.106	GeneID:100125616,Genbank:XM_004022505.3	tenomodulin	GO:0001886,GO:0001937,GO:0005635,GO:0005737,GO:0016021,GO:0016525,GO:0035990,GO:0071773	endothelial cell morphogenesis|negative regulation of endothelial cell proliferation|nuclear envelope|cytoplasm|integral component of membrane|negative regulation of angiogenesis|tendon cell differentiation|cellular response to BMP stimulus
GRIA1	244.117	69.3681	418.867	6.03832	2.59415	0.0319795	0.860575	Up	0.151166	0.932036	GeneID:443271,Genbank:XM_012178832.2	glutamate receptor, ionotropic, AMPA 1	GO:0000139,GO:0001540,GO:0004971,GO:0005231,GO:0005234,GO:0005789,GO:0005886,GO:0006888,GO:0007165,GO:0007268,GO:0007616,GO:0008021,GO:0008066,GO:0009986,GO:0012507,GO:0014069,GO:0030054,GO:0030165,GO:0030425,GO:0030666,GO:0031623,GO:0031901,GO:0032281,GO:0032591,GO:0033116,GO:0043025,GO:0043197,GO:0044308,GO:0044309,GO:0048208,GO:0055037,GO:0055038,GO:0060292,GO:0098839,GO:0099583,GO:1904315	Golgi membrane|amyloid-beta binding|AMPA glutamate receptor activity|excitatory extracellular ligand-gated ion channel activity|extracellularly glutamate-gated ion channel activity|endoplasmic reticulum membrane|plasma membrane|ER to Golgi vesicle-mediated transport|signal transduction|chemical synaptic transmission|long-term memory|synaptic vesicle|glutamate receptor activity|cell surface|ER to …	ko04024,ko04728,ko04723,ko04720,ko04730,ko04080,ko04713,ko04724	cAMP signaling pathway|Dopaminergic synapse|Retrograde endocannabinoid signaling|Long-term potentiation|Long-term depression|Neuroactive ligand-receptor interaction|Circadian entrainment|Glutamatergic synapse
ITGBL1	1528.57	431.383	2625.76	6.08684	2.60569	1.72217e-06	0.00111252	Up	1.4135	8.91117	GeneID:101112990,Genbank:XM_012184919.2	integrin beta like 1	GO:0005615,GO:0005886,GO:0007155	extracellular space|plasma membrane|cell adhesion
TG	242.192	68.2842	416.099	6.09363	2.6073	0.0319012	0.860167	Up	0.0709394	0.365957	GeneID:101122868,Genbank:XM_012183529.1	thyroglobulin	GO:0005179,GO:0005576,GO:0042393,GO:0042446	hormone activity|extracellular region|histone binding|hormone biosynthetic process	ko04918	Thyroid hormone synthesis
OSTN	542.714	151.743	933.685	6.15308	2.62131	0.00129186	0.171541	Up	1.31262	8.71903	GeneID:100125617,Genbank:XM_004003038.3	osteocrin
GAS2L2	305.216	84.5424	525.89	6.22043	2.63701	0.0147621	0.62025	Up	0.121203	1.37906	GeneID:101112583,Genbank:XM_015098501.1	growth arrest specific 2 like 2	GO:0001578,GO:0005737,GO:0005856,GO:0007026,GO:0008017,GO:0008093,GO:0051015	microtubule bundle formation|cytoplasm|cytoskeleton|negative regulation of microtubule depolymerization|microtubule binding|cytoskeletal adaptor activity|actin filament binding
PLEKHN1	200.629	55.2777	345.98	6.25895	2.64592	0.0492136	0.96522	Up	0.26499	1.02533	GeneID:101107808,Genbank:XM_015099296.1	pleckstrin homology domain containing N1	GO:0005886	plasma membrane
ABCA3	212.865	58.5294	367.2	6.27378	2.64934	0.0419953	0.954685	Up	0.0909977	0.58601	GeneID:101115931,Genbank:XM_015104022.1	ATP binding cassette subfamily A member 3	GO:0005524,GO:0005789,GO:0006638,GO:0006869,GO:0016021,GO:0042626,GO:0043231	ATP binding|endoplasmic reticulum membrane|neutral lipid metabolic process|lipid transport|integral component of membrane|ATPase activity, coupled to transmembrane movement of substances|intracellular membrane-bounded organelle	ko02010	ABC transporters
KCNK2	324.452	88.8779	560.027	6.30108	2.6556	0.0113706	0.557879	Up	0.311811	1.88665	GeneID:101111729,Genbank:XM_004013882.3	potassium channel, two pore domain subfamily K, member 2	GO:0003231,GO:0005634,GO:0005783,GO:0005789,GO:0005886,GO:0005887,GO:0007186,GO:0007613,GO:0008076,GO:0009612,GO:0009986,GO:0010942,GO:0015271,GO:0016324,GO:0019870,GO:0022841,GO:0030322,GO:0030424,GO:0043025,GO:0044305,GO:0048678,GO:0060044,GO:0071456,GO:0071805,GO:0090102,GO:0097449,GO:1900039,GO:2000279	cardiac ventricle development|nucleus|endoplasmic reticulum|endoplasmic reticulum membrane|plasma membrane|integral component of plasma membrane|G-protein coupled receptor signaling pathway|memory|voltage-gated potassium channel complex|response to mechanical stimulus|cell surface|positive regulation of cell death|outward rectifier potassium channel activity|apical plasma membrane|potassium chann…	ko04971	Gastric acid secretion
THAP8	247.647	67.2004	428.093	6.3704	2.67138	0.0265847	0.79602	Up	0.491645	2.5188	GeneID:101105433,Genbank:XM_004015209.3	THAP domain containing 8	GO:0003677,GO:0046872	DNA binding|metal ion binding
PRSS35	5881.75	1582.46	10181	6.43368	2.68564	7.37221e-10	1.26999e-06	Up	7.17774	49.2354	GeneID:101115799,Genbank:XM_012182461.2	protease, serine 35	GO:0005576,GO:0005739	extracellular region|mitochondrion
IGF2BP1	1526.04	409.705	2642.37	6.44943	2.68917	8.78757e-07	0.000717066	Up	0.956437	6.34428	GeneID:101113253,Genbank:XM_015098729.1	insulin like growth factor 2 mRNA binding protein 1
ACAN	2072.8	553.861	3591.74	6.4849	2.69709	8.33381e-08	9.22909e-05	Up	0.556963	3.63835	GeneID:443001,Genbank:XM_012098454.2	aggrecan	GO:0001501,GO:0005201,GO:0005509,GO:0005540,GO:0005576,GO:0005578,GO:0007155,GO:0007417,GO:0030246	skeletal system development|extracellular matrix structural constituent|calcium ion binding|hyaluronic acid binding|extracellular region|proteinaceous extracellular matrix|cell adhesion|central nervous system development|carbohydrate binding
C24H16orf45	245.64	65.0326	426.248	6.55437	2.71246	0.0251922	0.787924	Up	0.380034	1.49606	GeneID:101110475,Genbank:XM_015104091.1	chromosome 24 open reading frame, human C16orf45
LIPG	318.975	83.4585	554.491	6.64391	2.73203	0.010081	0.540828	Up	0.229617	1.87661	GeneID:101111679,Genbank:XM_012103679.2	lipase, endothelial	GO:0004465,GO:0004620,GO:0005576,GO:0005615,GO:0005769,GO:0005794,GO:0006629,GO:0007584,GO:0008201,GO:0008283,GO:0008970,GO:0009395,GO:0009986,GO:0010983,GO:0032376,GO:0034375,GO:0042632,GO:0043691,GO:0050746,GO:0055091	lipoprotein lipase activity|phospholipase activity|extracellular region|extracellular space|early endosome|Golgi apparatus|lipid metabolic process|response to nutrient|heparin binding|cell proliferation|phosphatidylcholine 1-acylhydrolase activity|phospholipid catabolic process|cell surface|positive regulation of high-density lipoprotein particle clearance|positive regulation of cholesterol trans…	ko00561	Glycerolipid metabolism
LOC105616544	287.883	74.7875	500.979	6.6987	2.74388	0.014239	0.606488	Up	0.329946	2.04646	GeneID:105616544,Genbank:XM_015099015.1	putative uncharacterized protein C1orf196
LEFTY2	298.494	74.7875	522.2	6.98244	2.80373	0.0109368	0.550029	Up	0.412984	2.77322	GeneID:101111566,Genbank:XM_004013630.3	left-right determination factor 2	GO:0002576,GO:0005125,GO:0005160,GO:0005576,GO:0005615,GO:0007179,GO:0007275,GO:0008083,GO:0010862,GO:0016049,GO:0030509,GO:0031012,GO:0031093,GO:0042981,GO:0043408,GO:0048468,GO:0060395	platelet degranulation|cytokine activity|transforming growth factor beta receptor binding|extracellular region|extracellular space|transforming growth factor beta receptor signaling pathway|multicellular organism development|growth factor activity|positive regulation of pathway-restricted SMAD protein phosphorylation|cell growth|BMP signaling pathway|extracellular matrix|platelet alpha granule lu…	ko04350	TGF-beta signaling pathway
MYL3	7926.83	1968.32	13885.3	7.05441	2.81853	8.3581e-11	1.8512e-07	Up	28.4642	202.368	GeneID:101115408,Genbank:XM_004018504.3	myosin, light chain 3, alkali	GO:0002026,GO:0003785,GO:0005509,GO:0006942,GO:0016459,GO:0031672,GO:0031674,GO:0055010,GO:0060048	regulation of the force of heart contraction|actin monomer binding|calcium ion binding|regulation of striated muscle contraction|myosin complex|A band|I band|ventricular cardiac muscle tissue morphogenesis|cardiac muscle contraction	ko04261,ko04260	Adrenergic signaling in cardiomyocytes|Cardiac muscle contraction
GHDC	225.078	55.2777	394.879	7.14354	2.83664	0.026071	0.787924	Up	0.31597	1.6891	GeneID:101122535,Genbank:XM_004012922.3	GH3 domain containing	GO:0005576,GO:0005635,GO:0005783,GO:0016020,GO:0034774,GO:0035580,GO:0043312	extracellular region|nuclear envelope|endoplasmic reticulum|membrane|secretory granule lumen|specific granule lumen|neutrophil degranulation
RDM1	229.772	56.3616	403.182	7.15349	2.83865	0.0243977	0.787924	Up	0.525237	4.24513	GeneID:101119320,Genbank:XM_004012999.3	RAD52 motif containing 1	GO:0003677,GO:0003723,GO:0005730,GO:0005829,GO:0006281,GO:0006310,GO:0015030,GO:0016605	DNA binding|RNA binding|nucleolus|cytosol|DNA repair|DNA recombination|Cajal body|PML body
LOC106991883	267.322	65.0326	469.611	7.22115	2.85223	0.0146079	0.615436	Up	0.356953	3.19355	GeneID:106991883,Genbank:XM_015103826.1	myelin-associated oligodendrocyte basic protein-like	GO:0003964,GO:0004519,GO:0006310,GO:0046872	RNA-directed DNA polymerase activity|endonuclease activity|DNA recombination|metal ion binding
BFSP1	1080.98	262.298	1899.66	7.24238	2.85646	3.93886e-06	0.00244272	Up	1.01576	8.10171	GeneID:101121536,Genbank:XM_015099450.1	beaded filament structural protein 1	GO:0005212,GO:0005882,GO:0005886,GO:0005938	structural constituent of eye lens|intermediate filament|plasma membrane|cell cortex
KCNQ3	183.677	44.439	322.915	7.26648	2.86126	0.0448938	0.964517	Up	0.123203	1.11552	GeneID:101120673,Genbank:XM_015097653.1	potassium channel, voltage gated KQT-like subfamily Q, member 3	GO:0005249,GO:0005516,GO:0005887,GO:0008076,GO:0009986,GO:0016021,GO:0033268,GO:0034765,GO:0043194,GO:0060081,GO:0071805	voltage-gated potassium channel activity|calmodulin binding|integral component of plasma membrane|voltage-gated potassium channel complex|cell surface|integral component of membrane|node of Ranvier|regulation of ion transmembrane transport|axon initial segment|membrane hyperpolarization|potassium ion transmembrane transport	ko04725	Cholinergic synapse
CNR1	248.927	59.6132	438.242	7.35142	2.87802	0.0175961	0.678633	Up	0.171877	1.17568	GeneID:101111639,Genbank:XM_004011281.2	cannabinoid receptor 1 (brain)	GO:0002866,GO:0004949,GO:0005741,GO:0005886,GO:0005887,GO:0007186,GO:0007187,GO:0007188,GO:0007283,GO:0007413,GO:0007568,GO:0007584,GO:0007613,GO:0008144,GO:0010976,GO:0019233,GO:0030424,GO:0030426,GO:0031622,GO:0031999,GO:0032228,GO:0032496,GO:0033004,GO:0033602,GO:0035094,GO:0038171,GO:0042220,GO:0042593,GO:0042734,GO:0043065,GO:0043278,GO:0045121,GO:0045471,GO:0045759,GO:0045776,GO:0045777,GO:…	positive regulation of acute inflammatory response to antigenic stimulus|cannabinoid receptor activity|mitochondrial outer membrane|plasma membrane|integral component of plasma membrane|G-protein coupled receptor signaling pathway|G-protein coupled receptor signaling pathway, coupled to cyclic nucleotide second messenger|adenylate cyclase-modulating G-protein coupled receptor signaling pathway|sp…	ko04015,ko04723,ko04080	Rap1 signaling pathway|Retrograde endocannabinoid signaling|Neuroactive ligand-receptor interaction
SMOC2	1553.1	364.183	2742.01	7.52921	2.9125	1.14842e-07	0.000118701	Up	1.22887	8.916	GeneID:101116580,Genbank:XM_012183279.2	SPARC related modular calcium binding 2	GO:0005509,GO:0005604,GO:0005614,GO:0007165,GO:0008201,GO:0010811,GO:0030198	calcium ion binding|basement membrane|interstitial matrix|signal transduction|heparin binding|positive regulation of cell-substrate adhesion|extracellular matrix organization
COL9A3	1328.21	299.15	2357.28	7.87992	2.97818	2.66741e-07	0.000243268	Up	1.03375	7.86259	GeneID:101120183,Genbank:XM_015099476.1	collagen, type IX, alpha 3	GO:0005576,GO:0005578,GO:0005594,GO:0005788,GO:0008584,GO:0008585,GO:0030020,GO:0030198	extracellular region|proteinaceous extracellular matrix|collagen type IX trimer|endoplasmic reticulum lumen|male gonad development|female gonad development|extracellular matrix structural constituent conferring tensile strength|extracellular matrix organization	ko04974,ko04151,ko04512,ko04510	Protein digestion and absorption|PI3K-Akt signaling pathway|ECM-receptor interaction|Focal adhesion
PDZK1	451.195	99.7167	802.674	8.04955	3.00891	0.000872889	0.132679	Up	0.585853	4.93542	GeneID:101116106,Genbank:XM_012179902.2	PDZ domain containing 1	GO:0005886,GO:0015879,GO:0030165,GO:0031526,GO:0032414,GO:0044070,GO:0090314,GO:1904064	plasma membrane|carnitine transport|PDZ domain binding|brush border membrane|positive regulation of ion transmembrane transporter activity|regulation of anion transport|positive regulation of protein targeting to membrane|positive regulation of cation transmembrane transport
FOXP4	382.716	84.5424	680.889	8.05382	3.00967	0.00214092	0.236828	Up	0.132382	1.64974	GeneID:101108524,Genbank:XM_015102586.1	forkhead box P4	GO:0000981,GO:0005634,GO:0006351,GO:0009653,GO:0030154,GO:0043565,GO:0046872	RNA polymerase II transcription factor activity, sequence-specific DNA binding|nucleus|transcription, DNA-templated|anatomical structure morphogenesis|cell differentiation|sequence-specific DNA binding|metal ion binding
UPP1	206.362	45.5228	367.2	8.06629	3.01191	0.0252477	0.787924	Up	0.541426	4.55843	GeneID:101107953,Genbank:XM_004007697.3	uridine phosphorylase 1	GO:0004850,GO:0005634,GO:0005654,GO:0005737,GO:0006218,GO:0006220,GO:0009166,GO:0042149,GO:0044206,GO:0046108	uridine phosphorylase activity|nucleus|nucleoplasm|cytoplasm|uridine catabolic process|pyrimidine nucleotide metabolic process|nucleotide catabolic process|cellular response to glucose starvation|UMP salvage|uridine metabolic process	ko00983,ko00240	Drug metabolism - other enzymes|Pyrimidine metabolism
GREM1	535.982	117.059	954.905	8.15749	3.02813	0.00028333	0.0645992	Up	0.334043	3.08996	GeneID:101102396,Genbank:XM_012181152.2	gremlin 1, DAN family BMP antagonist	GO:0000902,GO:0001658,GO:0002042,GO:0002092,GO:0003257,GO:0003337,GO:0005125,GO:0005615,GO:0006915,GO:0007165,GO:0007267,GO:0008284,GO:0009954,GO:0009986,GO:0010717,GO:0016015,GO:0030199,GO:0030297,GO:0030308,GO:0030326,GO:0030502,GO:0030514,GO:0032331,GO:0033689,GO:0036122,GO:0042346,GO:0042803,GO:0043066,GO:0043184,GO:0045668,GO:0045766,GO:0045892,GO:0045944,GO:0046851,GO:0048018,GO:0048263,GO:…	cell morphogenesis|branching involved in ureteric bud morphogenesis|cell migration involved in sprouting angiogenesis|positive regulation of receptor internalization|positive regulation of transcription from RNA polymerase II promoter involved in myocardial precursor cell differentiation|mesenchymal to epithelial transition involved in metanephros morphogenesis|cytokine activity|extracellular spa…
C3H12orf75	170.196	36.8518	303.54	8.23677	3.04208	0.0429423	0.964517	Up	0.0274145	3.10301	GeneID:101103059,Genbank:XM_015094833.1	chromosome 3 open reading frame, human C12orf75
MYL7	346.008	74.7875	617.229	8.2531	3.04494	0.00320539	0.303964	Up	1.44747	9.95158	GeneID:101117156,Genbank:XM_004007986.3	myosin light chain 7	GO:0005509,GO:0016459	calcium ion binding|myosin complex	ko04670,ko04510,ko04810,ko04530	Leukocyte transendothelial migration|Focal adhesion|Regulation of actin cytoskeleton|Tight junction
KCNK1	218.898	46.6067	391.188	8.39339	3.06925	0.018892	0.700721	Up	0.397587	3.30607	GeneID:101115679,Genbank:XM_015104331.1	potassium channel, two pore domain subfamily K, member 1	GO:0005242,GO:0005267,GO:0005272,GO:0005887,GO:0016021,GO:0016324,GO:0022841,GO:0030054,GO:0030322,GO:0030425,GO:0034705,GO:0035725,GO:0042802,GO:0043204,GO:0043231,GO:0045202,GO:0055037,GO:0060075,GO:0071805,GO:1902937	inward rectifier potassium channel activity|potassium channel activity|sodium channel activity|integral component of plasma membrane|integral component of membrane|apical plasma membrane|potassium ion leak channel activity|cell junction|stabilization of membrane potential|dendrite|potassium channel complex|sodium ion transmembrane transport|identical protein binding|perikaryon|intracellular membr…
ADORA1	645.379	136.568	1154.19	8.45136	3.07918	6.41877e-05	0.0214027	Up	0.337502	6.94414	GeneID:101109816,Genbank:XM_012186906.2	adenosine A1 receptor	GO:0001609,GO:0002686,GO:0003093,GO:0005886,GO:0016021,GO:0043197,GO:0050728,GO:0051930,GO:0060079,GO:0070256,GO:1900453	G-protein coupled adenosine receptor activity|negative regulation of leukocyte migration|regulation of glomerular filtration|plasma membrane|integral component of membrane|dendritic spine|negative regulation of inflammatory response|regulation of sensory perception of pain|excitatory postsynaptic potential|negative regulation of mucus secretion|negative regulation of long term synaptic depression	ko04024,ko04923,ko04924,ko04080,ko04071,ko04022	cAMP signaling pathway|Regulation of lipolysis in adipocytes|Renin secretion|Neuroactive ligand-receptor interaction|Sphingolipid signaling pathway|cGMP-PKG signaling pathway
CNTN5	239.437	49.8583	429.016	8.60469	3.10512	0.0129475	0.592021	Up	0.154746	0.96796	GeneID:101121624,Genbank:XM_012095338.1	contactin 5	GO:0005576,GO:0005829,GO:0005886,GO:0006501,GO:0007155,GO:0007605,GO:0031225	extracellular region|cytosol|plasma membrane|C-terminal protein lipidation|cell adhesion|sensory perception of sound|anchored component of membrane
TMEM35	627.827	130.065	1125.59	8.65404	3.11337	6.67828e-05	0.0215709	Up	1.02374	8.99206	GeneID:101104301,Genbank:XM_004022480.3	transmembrane protein 35	GO:0005778,GO:0016021,GO:0031410	peroxisomal membrane|integral component of membrane|cytoplasmic vesicle
LRFN5	625.821	127.897	1123.74	8.78629	3.13525	6.17889e-05	0.0212884	Up	0.362764	3.2965	GeneID:101103927,Genbank:XM_012098859.2	leucine rich repeat and fibronectin type III domain containing 5	GO:0005578,GO:0005615,GO:0009986,GO:0016021	proteinaceous extracellular matrix|extracellular space|cell surface|integral component of membrane
GAP43	147.408	28.1808	266.635	9.4616	3.24208	0.0496315	0.96522	Up	0.217812	2.38517	GeneID:101103773,Genbank:XM_004002936.3	growth associated protein 43	GO:0005516,GO:0005737,GO:0010001,GO:0014069,GO:0016198,GO:0030054,GO:0030424,GO:0031527,GO:0032584,GO:0040008,GO:0045165,GO:0051489,GO:0061564	calmodulin binding|cytoplasm|glial cell differentiation|postsynaptic density|axon choice point recognition|cell junction|axon|filopodium membrane|growth cone membrane|regulation of growth|cell fate commitment|regulation of filopodium assembly|axon development
POLM	160.025	30.3486	289.701	9.54579	3.25486	0.0386134	0.918676	Up	0.00945443	1.06484	GeneID:101118098,Genbank:XM_004007990.3	polymerase (DNA directed), mu			ko03450	Non-homologous end-joining
PPIF	255.341	46.6067	464.075	9.95725	3.31575	0.00663198	0.452909	Up	0.441979	4.41583	GeneID:101111516,Genbank:XM_015104465.1	peptidylprolyl isomerase F	GO:0002931,GO:0003755,GO:0005757,GO:0005759,GO:0006457,GO:0008637,GO:0010849,GO:0010939,GO:0032780,GO:0043066,GO:0046902,GO:0070266,GO:0070301,GO:0071243,GO:0071277,GO:0090200,GO:0090201,GO:0090324,GO:1902445,GO:1902686,GO:2000276,GO:2001243	response to ischemia|peptidyl-prolyl cis-trans isomerase activity|mitochondrial permeability transition pore complex|mitochondrial matrix|protein folding|apoptotic mitochondrial changes|regulation of proton-transporting ATPase activity, rotational mechanism|regulation of necrotic cell death|negative regulation of ATPase activity|negative regulation of apoptotic process|regulation of mitochondrial…	ko04020,ko04022	Calcium signaling pathway|cGMP-PKG signaling pathway
PLEKHG6	169.631	29.2647	309.998	10.5929	3.40503	0.0262085	0.790538	Up	0.0744412	0.7384	GeneID:101110410,Genbank:XM_012176133.2	pleckstrin homology and RhoGEF domain containing G6	GO:0000922,GO:0005089,GO:0005096,GO:0005737,GO:0005813,GO:0005902,GO:0030054,GO:0032154,GO:0035023	spindle pole|Rho guanyl-nucleotide exchange factor activity|GTPase activator activity|cytoplasm|centrosome|microvillus|cell junction|cleavage furrow|regulation of Rho protein signal transduction
NTRK3	567.422	93.2134	1041.63	11.1747	3.48216	2.77191e-05	0.011615	Up	0.31367	2.99658	GeneID:101121631,Genbank:XM_015101882.1	neurotrophic tyrosine kinase, receptor, type 3			ko04722	Neurotrophin signaling pathway
LOC101120178	151.237	23.8453	278.629	11.6849	3.54657	0.0316531	0.858149	Up	0.0901852	1.13409	GeneID:101120178,Genbank:XM_012185682.2	RING finger protein 186-like
ARHGAP44	180.922	26.013	335.831	12.9101	3.69043	0.0136789	0.600539	Up	0.0840353	1.02976	GeneID:101104674,Genbank:XM_015098324.1	Rho GTPase activating protein 44	GO:0005096,GO:0005543,GO:0005829,GO:0006887,GO:0007165,GO:0030054,GO:0031256,GO:0032956,GO:0035021,GO:0043197,GO:0048365,GO:0051056,GO:0055037,GO:0061001,GO:0098886,GO:0098887	GTPase activator activity|phospholipid binding|cytosol|exocytosis|signal transduction|cell junction|leading edge membrane|regulation of actin cytoskeleton organization|negative regulation of Rac protein signal transduction|dendritic spine|Rac GTPase binding|regulation of small GTPase mediated signal transduction|recycling endosome|regulation of dendritic spine morphogenesis|modification of dendri…
TMEM30B	266.609	36.8518	496.366	13.4693	3.7516	0.00212627	0.236828	Up	0.185224	2.60662	GeneID:101118618,Genbank:XM_004011044.3	transmembrane protein 30B	GO:0005886,GO:0015247,GO:0015917,GO:0016021,GO:0070863	plasma membrane|aminophospholipid transmembrane transporter activity|aminophospholipid transport|integral component of membrane|positive regulation of protein exit from endoplasmic reticulum
DSG2	177.071	23.8453	330.296	13.8516	3.79198	0.0127961	0.590596	Up	0.0627432	0.935142	GeneID:101118655,Genbank:XM_012103873.1	desmoglein 2
NOXA1	141.608	18.4259	264.79	14.3705	3.84504	0.0273572	0.803305	Up	0.0192365	0.765344	GeneID:101104479,Genbank:XM_015093799.1	NADPH oxidase activator 1	GO:0005829,GO:0006801,GO:0010310,GO:0016176,GO:0017124,GO:0019899,GO:0043020,GO:0048365,GO:0060263	cytosol|superoxide metabolic process|regulation of hydrogen peroxide metabolic process|superoxide-generating NADPH oxidase activator activity|SH3 domain binding|enzyme binding|NADPH oxidase complex|Rac GTPase binding|regulation of respiratory burst
LOC101109377	217.527	28.1808	406.873	14.4379	3.85179	0.0047217	0.377346	Up	0.200222	1.7786	GeneID:101109377,Genbank:XM_012188612.2	dihydrodiol dehydrogenase 3-like	GO:0005737,GO:0016491	cytoplasm|oxidoreductase activity	ko00140,ko00590,ko04913	Steroid hormone biosynthesis|Arachidonic acid metabolism|Ovarian steroidogenesis
LOC106991550	118.301	15.1743	221.427	14.5923	3.86713	0.0461146	0.964517	Up	0.812417	7.44484	GeneID:106991550,Genbank:XM_015100141.1	synaptopodin 2-like protein
LOC101116768	220.214	27.0969	413.331	15.2538	3.9311	0.00384647	0.336925	Up	0.0762538	1.16016	GeneID:101116768,Genbank:XM_015101450.1	RIMS-binding protein 3A	GO:0005737,GO:0005856,GO:0007283,GO:0030154	cytoplasm|cytoskeleton|spermatogenesis|cell differentiation
BCL11B	182.826	20.5937	345.058	16.7555	4.06657	0.0073621	0.471868	Up	0	1.50519	GeneID:101116868,Genbank:XM_015101817.1	B-cell CLL/lymphoma 11B (zinc finger protein)
CHDH	163.751	18.4259	309.076	16.774	4.06815	0.0119013	0.567746	Up	0.036018	0.539683	GeneID:101106116,Genbank:XM_015102371.1	choline dehydrogenase	GO:0005743,GO:0008812,GO:0019285,GO:0042426,GO:0050660	mitochondrial inner membrane|choline dehydrogenase activity|glycine betaine biosynthetic process from choline|choline catabolic process|flavin adenine dinucleotide binding	ko00260	Glycine, serine and threonine metabolism
LOC101117431	184.129	19.5098	348.748	17.8755	4.15992	0.00616599	0.438513	Up	0.12857	1.42338	GeneID:101117431,Genbank:XM_012186091.2	keratin, type I cytoskeletal 13
ASB18	271.038	28.1808	513.896	18.2357	4.18869	0.000725428	0.115949	Up	0.192776	2.86128	GeneID:101103518,Genbank:XM_004001771.3	ankyrin repeat and SOCS box containing 18	GO:0000151,GO:0004842,GO:0005634,GO:0005737,GO:0005829,GO:0031625,GO:0035556,GO:0043687	ubiquitin ligase complex|ubiquitin-protein transferase activity|nucleus|cytoplasm|cytosol|ubiquitin protein ligase binding|intracellular signal transduction|post-translational protein modification
DDC	178.893	17.342	340.445	19.6312	4.29508	0.00575785	0.423079	Up	0	2.22855	GeneID:101106765,Genbank:XM_012176271.2	dopa decarboxylase	GO:0004058,GO:0006520,GO:0030170,GO:0042416	aromatic-L-amino-acid decarboxylase activity|cellular amino acid metabolic process|pyridoxal phosphate binding|dopamine biosynthetic process	ko04728,ko00901,ko00380,ko00950,ko00350,ko00340,ko00965,ko04726,ko00360	Dopaminergic synapse|Indole alkaloid biosynthesis|Tryptophan metabolism|Isoquinoline alkaloid biosynthesis|Tyrosine metabolism|Histidine metabolism|Betalain biosynthesis|Serotonergic synapse|Phenylalanine metabolism
SMIM8	290.875	28.1808	553.568	19.6435	4.29598	0.000353697	0.0734559	Up	0.366263	10.0262	GeneID:101114279,Genbank:XM_012182809.2	small integral membrane protein 8	GO:0016021	integral component of membrane
GRM7	419.463	39.0196	799.906	20.5001	4.35756	1.40027e-05	0.00657871	Up	0.148126	3.49547	GeneID:443520,Genbank:XM_004018303.3	glutamate receptor, metabotropic 7	GO:0001642,GO:0005246,GO:0005509,GO:0005886,GO:0005887,GO:0005938,GO:0007186,GO:0007193,GO:0007196,GO:0007268,GO:0007605,GO:0008066,GO:0010855,GO:0014050,GO:0016021,GO:0016595,GO:0030165,GO:0030424,GO:0030425,GO:0032279,GO:0042734,GO:0043198,GO:0043235,GO:0045211,GO:0048786,GO:0051966,GO:0070905	group III metabotropic glutamate receptor activity|calcium channel regulator activity|calcium ion binding|plasma membrane|integral component of plasma membrane|cell cortex|G-protein coupled receptor signaling pathway|adenylate cyclase-inhibiting G-protein coupled receptor signaling pathway|adenylate cyclase-inhibiting G-protein coupled glutamate receptor signaling pathway|chemical synaptic transm…	ko04080,ko04072,ko04724	Neuroactive ligand-receptor interaction|Phospholipase D signaling pathway|Glutamatergic synapse
EYA2	488.198	39.0196	937.376	24.0232	4.58636	1.18699e-06	0.000876338	Up	0.155359	3.63305	GeneID:101118806,Genbank:XM_004014621.3	EYA transcriptional coactivator and phosphatase 2	GO:0000287,GO:0004725,GO:0005634,GO:0005739,GO:0005829,GO:0006281,GO:0006351,GO:0006355,GO:0007275,GO:0014706,GO:0016576,GO:0030154,GO:0045739,GO:0048856,GO:0097192,GO:0097345,GO:2001240	magnesium ion binding|protein tyrosine phosphatase activity|nucleus|mitochondrion|cytosol|DNA repair|transcription, DNA-templated|regulation of transcription, DNA-templated|multicellular organism development|striated muscle tissue development|histone dephosphorylation|cell differentiation|positive regulation of DNA repair|anatomical structure development|extrinsic apoptotic signaling pathway in a…
ZNF385C	108.591	8.67102	208.511	24.0469	4.58778	0.0305357	0.848432	Up	0	0.626451	GeneID:101109723,Genbank:XM_015098784.1	zinc finger protein 385C	GO:0002039,GO:0003723,GO:0005634,GO:0008270,GO:0072332	p53 binding|RNA binding|nucleus|zinc ion binding|intrinsic apoptotic signaling pathway by p53 class mediator
BCO1	286.7	21.6775	551.723	25.4514	4.66967	0.000160006	0.0427713	Up	0	3.01695	GeneID:101121875,Genbank:NM_001308571.1	beta-carotene oxygenase 1	GO:0001523,GO:0003834,GO:0005829,GO:0035238,GO:0042572,GO:0042574,GO:0046872,GO:1901810	retinoid metabolic process|beta-carotene 15,15'-monooxygenase activity|cytosol|vitamin A biosynthetic process|retinol metabolic process|retinal metabolic process|metal ion binding|beta-carotene metabolic process	ko00830	Retinol metabolism
FRMPD3	146.118	10.8388	281.397	25.9621	4.69834	0.00875108	0.511987	Up	0.0121457	0.295776	GeneID:101115608,Genbank:XM_004022732.3	FERM and PDZ domain containing 3	GO:0005856,GO:0005886,GO:0030667,GO:0043312,GO:0070821	cytoskeleton|plasma membrane|secretory granule membrane|neutrophil degranulation|tertiary granule membrane
LOC101104297	204.485	14.0904	394.879	28.0247	4.80863	0.00121138	0.164748	Up	0.0322747	0.888506	GeneID:101104297,Genbank:XM_004004555.3	tetratricopeptide repeat protein 30B	GO:0005929,GO:0030992,GO:0042073,GO:0060271	cilium|intraciliary transport particle B|intraciliary transport|cilium assembly
CACNA2D3	129.811	8.67102	250.951	28.9414	4.85506	0.012347	0.574858	Up	0	0.433335	GeneID:101105365,Genbank:XM_012099890.2	calcium channel, voltage-dependent, alpha 2/delta subunit 3	GO:0005244,GO:0005262,GO:0005886,GO:0016021,GO:0034765,GO:0046872,GO:0061337	voltage-gated ion channel activity|calcium channel activity|plasma membrane|integral component of membrane|regulation of ion transmembrane transport|metal ion binding|cardiac conduction	ko04010,ko04261,ko04921,ko04260	MAPK signaling pathway|Adrenergic signaling in cardiomyocytes|Oxytocin signaling pathway|Cardiac muscle contraction
EMB	81.5126	4.33551	158.69	36.6023	5.19386	0.048464	0.964517	Up	0.0290278	1.12632	GeneID:101121040,Genbank:XM_012096956.1	embigin	GO:0005886,GO:0005887,GO:0008028,GO:0030054,GO:0035879,GO:0045202	plasma membrane|integral component of plasma membrane|monocarboxylic acid transmembrane transporter activity|cell junction|plasma membrane lactate transport|synapse
C24H16orf54	123.191	6.50326	239.88	36.8861	5.205	0.0108569	0.550029	Up	0	1.00939	GeneID:101102448,Genbank:XM_015104165.1	chromosome 24 open reading frame, human C16orf54	GO:0016021	integral component of membrane
PLAC1	106.884	4.33551	209.433	48.3065	5.59415	0.0140131	0.601826	Up	0.0667507	2.59285	GeneID:101108458,Genbank:XM_012107306.2	placenta specific 1	GO:0001890,GO:0005576	placenta development|extracellular region
LOC101122148	2484.51	85.6263	4883.4	57.0315	5.83369	7.20788e-25	1.11751e-20	Up	2.5559	2.02133	GeneID:101122148,Genbank:XM_004002430.3	histone H2A type 2-A	GO:0000786,GO:0000790,GO:0003677,GO:0005634,GO:0006342,GO:0046982,GO:0070062	nucleosome|nuclear chromatin|DNA binding|nucleus|chromatin silencing|protein heterodimerization activity|extracellular exosome
MFI2	110.494	3.25163	217.737	66.9624	6.06528	0.00839919	0.502851	Up	0.00607504	0.46931	GeneID:101102773,Genbank:XM_015092488.1	antigen p97 (melanoma associated) identified by monoclonal antibodies 133.2 and 96.5	GO:0005506,GO:0005576,GO:0005788,GO:0005886,GO:0005887,GO:0006501,GO:0009986,GO:0010756,GO:0043687,GO:0044267,GO:0046658,GO:0055072,GO:0070062,GO:0090091,GO:0097286,GO:1900025	iron ion binding|extracellular region|endoplasmic reticulum lumen|plasma membrane|integral component of plasma membrane|C-terminal protein lipidation|cell surface|positive regulation of plasminogen activation|post-translational protein modification|cellular protein metabolic process|anchored component of plasma membrane|iron ion homeostasis|extracellular exosome|positive regulation of extracellul…
POLN	155.322	4.33551	306.308	70.651	6.14264	0.00115953	0.163431	Up	0	0.768079	GeneID:101102646,Genbank:XM_015096317.1	polymerase (DNA directed) nu			ko03460	Fanconi anemia pathway
RGS11	85.5031	2.16775	168.838	77.8863	6.2833	0.0224432	0.759845	Up	0	0.479909	GeneID:101121907,Genbank:XM_015103832.1	regulator of G-protein signaling 11	GO:0004871,GO:0005096,GO:0005737,GO:0005834,GO:0005886,GO:0007186,GO:0008277,GO:0009968,GO:0031681,GO:0035556,GO:0043234	signal transducer activity|GTPase activator activity|cytoplasm|heterotrimeric G-protein complex|plasma membrane|G-protein coupled receptor signaling pathway|regulation of G-protein coupled receptor protein signaling pathway|negative regulation of signal transduction|G-protein beta-subunit binding|intracellular signal transduction|protein complex
ABCA4	85.9644	2.16775	169.761	78.3119	6.29116	0.0219039	0.756338	Up	0.00321851	0.257443	GeneID:101107561,Genbank:XM_004002210.3	ATP binding cassette subfamily A member 4			ko02010	ABC transporters
FAM81A	176.542	4.33551	348.748	80.44	6.32984	0.000364816	0.0734559	Up	0.0096148	0.780643	GeneID:101115214,Genbank:XM_015097004.1	family with sequence similarity 81 member A
LOC105613298	96.5744	2.16775	190.981	88.1009	6.46109	0.0121463	0.571679	Up	0	1.8758	GeneID:105613298,Genbank:XM_015100382.1	uncharacterized LOC105613298	GO:0005262,GO:0005509,GO:0016020,GO:0016021,GO:0030246,GO:0050982	calcium channel activity|calcium ion binding|membrane|integral component of membrane|carbohydrate binding|detection of mechanical stimulus
YPEL4	103.494	2.16775	204.82	94.485	6.56201	0.00821955	0.500535	Up	0	4.09318	GeneID:101121709,Genbank:XM_012096653.2	yippee like 4	GO:0005730,GO:0046872	nucleolus|metal ion binding
CAMKV	118.256	2.16775	234.344	108.105	6.75628	0.00360873	0.321551	Up	0.0147979	1.35078	GeneID:101123415,Genbank:XM_015102414.1	CaM kinase-like vesicle-associated	GO:0004683,GO:0005516,GO:0005524,GO:0005622,GO:0005886,GO:0018105,GO:0018107,GO:0030659,GO:0035556	calmodulin-dependent protein kinase activity|calmodulin binding|ATP binding|intracellular|plasma membrane|peptidyl-serine phosphorylation|peptidyl-threonine phosphorylation|cytoplasmic vesicle membrane|intracellular signal transduction
LOC101117326	118.717	2.16775	235.267	108.53	6.76195	0.00351939	0.319091	Up	0.00847075	0.93805	GeneID:101117326,Genbank:XM_004008067.3	carboxypeptidase A1			ko04974,ko04972	Protein digestion and absorption|Pancreatic secretion
RWDD3	70.6606	1.08388	140.237	129.385	7.01553	0.0318372	0.859937	Up	0.0179222	1.22219	GeneID:101119436,Genbank:XM_004003587.2	RWD domain containing 3	GO:0005634,GO:0005737,GO:0032088,GO:0033235,GO:1902073	nucleus|cytoplasm|negative regulation of NF-kappaB transcription factor activity|positive regulation of protein sumoylation|positive regulation of hypoxia-inducible factor-1alpha signaling pathway
ERAS	74.3511	1.08388	147.618	136.195	7.08953	0.025747	0.787924	Up	0.00874471	0.465634	GeneID:101108988,Genbank:XM_012106746.2	ES cell expressed Ras	GO:0003924,GO:0005525,GO:0005886,GO:0007165	GTPase activity|GTP binding|plasma membrane|signal transduction
LOC105602432	75.735	1.08388	150.386	138.748	7.11633	0.0237989	0.778872	Up	0	0.299691	GeneID:105602432,Genbank:XM_015101216.1	liprin-alpha-1-like	GO:0005198,GO:0005886,GO:0016021,GO:0019031	structural molecule activity|plasma membrane|integral component of membrane|viral envelope
LOC101105339	83.5772	1.08388	166.071	153.219	7.25945	0.0156657	0.644248	Up	0.0290634	2.42954	GeneID:101105339,Genbank:XM_004012197.3	nuclear transcription factor Y subunit beta	GO:0000980,GO:0003700,GO:0006351,GO:0016602,GO:0032993,GO:0045893,GO:0046982,GO:0070491,GO:1990830	RNA polymerase II distal enhancer sequence-specific DNA binding|DNA binding transcription factor activity|transcription, DNA-templated|CCAAT-binding factor complex|protein-DNA complex|positive regulation of transcription, DNA-templated|protein heterodimerization activity|repressing transcription factor binding|cellular response to leukemia inhibitory factor	ko04612	Antigen processing and presentation
LOC105616696	90.0355	1.08388	178.987	165.136	7.36751	0.0107716	0.550029	Up	0	0	GeneID:105616696,Genbank:XM_015099644.1	coiled-coil domain-containing protein 24-like
LOC105609992	99.2616	1.08388	197.439	182.16	7.50907	0.00615822	0.438513	Up	0	1.01108	GeneID:105609992,Genbank:XM_012175579.1	uncharacterized LOC105609992
NLRP6	126.479	1.08388	251.874	232.382	7.86036	0.00121019	0.164748	Up	0	0.492926	GeneID:101106640,Genbank:XM_015103029.1	NLR family, pyrin domain containing 6	GO:0002862,GO:0005000,GO:0005524,GO:0005886,GO:0006954,GO:0009617,GO:0010506,GO:0031965,GO:0034122,GO:0042060,GO:0043124,GO:0045087,GO:0050727,GO:0061702,GO:0070255,GO:0070373	negative regulation of inflammatory response to antigenic stimulus|vasopressin receptor activity|ATP binding|plasma membrane|inflammatory response|response to bacterium|regulation of autophagy|nuclear membrane|negative regulation of toll-like receptor signaling pathway|wound healing|negative regulation of I-kappaB kinase/NF-kappaB signaling|innate immune response|regulation of inflammatory respon…
CDHR1	531.045	1.08388	1061.01	978.899	9.93502	4.21072e-14	2.1761e-10	Up	0.00823555	3.65401	GeneID:101113303,Genbank:XM_012105432.1	cadherin related family member 1	GO:0005509,GO:0005886,GO:0007156,GO:0007601,GO:0016021,GO:0050896	calcium ion binding|plasma membrane|homophilic cell adhesion via plasma membrane adhesion molecules|visual perception|integral component of membrane|response to stimulus
ANO3	90.8775	0	181.755	Inf	Inf	0.00451118	0.364278	Up	0	0.476248	GeneID:101114464,Genbank:XM_012096108.2	anoctamin 3	GO:0005229,GO:0005886,GO:0016021,GO:0016048,GO:0017128,GO:0034220,GO:0046983,GO:0050982,GO:0061590,GO:0061591	intracellular calcium activated chloride channel activity|plasma membrane|integral component of membrane|detection of temperature stimulus|phospholipid scramblase activity|ion transmembrane transport|protein dimerization activity|detection of mechanical stimulus|calcium activated phosphatidylcholine scrambling|calcium activated galactosylceramide scrambling
ATP4A	84.8805	0	169.761	Inf	Inf	0.00668964	0.452909	Up	0	0.428953	GeneID:101116166,Genbank:XM_015099955.1	ATPase, H+/K+ exchanging, alpha polypeptide	GO:0000287,GO:0005391,GO:0005524,GO:0005886,GO:0008900,GO:0015991,GO:0016021	magnesium ion binding|sodium:potassium-exchanging ATPase activity|ATP binding|plasma membrane|hydrogen:potassium-exchanging ATPase activity|ATP hydrolysis coupled proton transport|integral component of membrane	ko00190,ko04971,ko04966	Oxidative phosphorylation|Gastric acid secretion|Collecting duct acid secretion
B3GAT2	95.0292	0	190.058	Inf	Inf	0.00340771	0.312622	Up	0	1.40152	GeneID:101102248,Genbank:XM_015097680.1	beta-1,3-glucuronyltransferase 2	GO:0000139,GO:0005975,GO:0006486,GO:0015018,GO:0016021,GO:0030203,GO:0030204,GO:0046872,GO:0050650	Golgi membrane|carbohydrate metabolic process|protein glycosylation|galactosylgalactosylxylosylprotein 3-beta-glucuronosyltransferase activity|integral component of membrane|glycosaminoglycan metabolic process|chondroitin sulfate metabolic process|metal ion binding|chondroitin sulfate proteoglycan biosynthetic process	ko00514	Other types of O-glycan biosynthesis
C1H2orf54	60.8925	0	121.785	Inf	Inf	0.0312902	0.854351	Up	0	0.654879	GeneID:101103205,Genbank:XM_004003438.2	chromosome 1 open reading frame, human C2orf54
CA10	133.779	0	267.558	Inf	Inf	0.000267707	0.0619483	Up	0	0.534842	GeneID:101117429,Genbank:XM_012185124.2	carbonic anhydrase X
CCKBR	57.6634	0	115.327	Inf	Inf	0.0393484	0.927795	Up	0	0.510811	GeneID:101118381,Genbank:XM_012095888.2	cholecystokinin B receptor	GO:0005886,GO:0007204,GO:0008284,GO:0015054,GO:0016021	plasma membrane|positive regulation of cytosolic calcium ion concentration|positive regulation of cell proliferation|gastrin receptor activity|integral component of membrane	ko04971,ko04080,ko04020	Gastric acid secretion|Neuroactive ligand-receptor interaction|Calcium signaling pathway
CDH8	70.1187	0	140.237	Inf	Inf	0.0166038	0.65519	Up	0	0.522984	GeneID:101106707,Genbank:XM_004015044.3	cadherin 8, type 2	GO:0005509,GO:0005886,GO:0007155,GO:0007156,GO:0009409,GO:0016021,GO:0034332,GO:0035249,GO:0042802,GO:0043083,GO:0043679	calcium ion binding|plasma membrane|cell adhesion|homophilic cell adhesion via plasma membrane adhesion molecules|response to cold|integral component of membrane|adherens junction organization|synaptic transmission, glutamatergic|identical protein binding|synaptic cleft|axon terminus
CFAP74	83.9579	0	167.916	Inf	Inf	0.00707971	0.46708	Up	0	0.292317	GeneID:101122804,Genbank:XM_015099275.1	cilia and flagella associated protein 74	GO:0005930,GO:0035082	axoneme|axoneme assembly
CH25H	58.1247	0	116.249	Inf	Inf	0.0380877	0.914591	Up	0	0.482298	GeneID:101121645,Genbank:XM_012102514.1	cholesterol 25-hydroxylase	GO:0001567,GO:0005506,GO:0005789,GO:0008203,GO:0008395,GO:0016021,GO:0016126,GO:0035754	cholesterol 25-hydroxylase activity|iron ion binding|endoplasmic reticulum membrane|cholesterol metabolic process|steroid hydroxylase activity|integral component of membrane|sterol biosynthetic process|B cell chemotaxis	ko00120	Primary bile acid biosynthesis
COL9A2	840.501	0	1681	Inf	Inf	4.56881e-22	3.54174e-18	Up	0	5.10478	GeneID:101121906,Genbank:XM_015091656.1	collagen, type IX, alpha 2	GO:0001501,GO:0005576,GO:0005578,GO:0005594,GO:0005788,GO:0030020,GO:0030198	skeletal system development|extracellular region|proteinaceous extracellular matrix|collagen type IX trimer|endoplasmic reticulum lumen|extracellular matrix structural constituent conferring tensile strength|extracellular matrix organization	ko04974,ko04151,ko04512,ko04510	Protein digestion and absorption|PI3K-Akt signaling pathway|ECM-receptor interaction|Focal adhesion
CSMD3	109.33	0	218.66	Inf	Inf	0.00130488	0.171541	Up	0	0.283731	GeneID:101116738,Genbank:XM_015097835.1	CUB and Sushi multiple domains 3	GO:0005886,GO:0016021,GO:0050773	plasma membrane|integral component of membrane|regulation of dendrite development
CTXN2	57.2021	0	114.404	Inf	Inf	0.0406403	0.948927	Up	0	0.482649	GeneID:101111808,Genbank:XM_004010638.2	cortexin 2	GO:0016021	integral component of membrane
DGKI	127.321	0	254.641	Inf	Inf	0.00040992	0.0770469	Up	0	0.318001	GeneID:101108481,Genbank:XM_015095118.1	diacylglycerol kinase, iota	GO:0003951,GO:0004143,GO:0005095,GO:0005524,GO:0005634,GO:0005654,GO:0005737,GO:0005829,GO:0005886,GO:0007205,GO:0007269,GO:0008021,GO:0014069,GO:0017016,GO:0030168,GO:0032045,GO:0035556,GO:0043025,GO:0043197,GO:0043234,GO:0043679,GO:0045202,GO:0046579,GO:0046834,GO:0046872,GO:0046959,GO:0048471,GO:0048786,GO:0051966,GO:0060076,GO:0060079,GO:0097060,GO:1900452	NAD+ kinase activity|diacylglycerol kinase activity|GTPase inhibitor activity|ATP binding|nucleus|nucleoplasm|cytoplasm|cytosol|plasma membrane|protein kinase C-activating G-protein coupled receptor signaling pathway|neurotransmitter secretion|synaptic vesicle|postsynaptic density|Ras GTPase binding|platelet activation|guanyl-nucleotide exchange factor complex|intracellular signal transduction|ne…	ko00564,ko04072,ko04070,ko00561	Glycerophospholipid metabolism|Phospholipase D signaling pathway|Phosphatidylinositol signaling system|Glycerolipid metabolism
DSP	398.569	0	797.139	Inf	Inf	1.29708e-11	3.35165e-08	Up	0	0.771275	GeneID:101119169,Genbank:XM_015102859.1	desmoplakin
EPYC	55.3568	0	110.714	Inf	Inf	0.0460568	0.964517	Up	0	0.394701	GeneID:101112468,Genbank:XM_015094588.1	epiphycan	GO:0005578,GO:0005615,GO:0007409	proteinaceous extracellular matrix|extracellular space|axonogenesis
FAM217A	142.544	0	285.088	Inf	Inf	0.000149022	0.0412515	Up	0	1.641	GeneID:101121722,Genbank:XM_015102625.1	family with sequence similarity 217 member A
FAM83H	108.868	0	217.737	Inf	Inf	0.00134559	0.17385	Up	0	0.519494	GeneID:101116996,Genbank:XM_015097592.1	family with sequence similarity 83 member H	GO:0005737,GO:0019901,GO:0030335,GO:0031214,GO:0044380,GO:0045095,GO:0045104,GO:1990254	cytoplasm|protein kinase binding|positive regulation of cell migration|biomineral tissue development|protein localization to cytoskeleton|keratin filament|intermediate filament cytoskeleton organization|keratin filament binding
GABRB1	131.934	0	263.868	Inf	Inf	0.000302533	0.066063	Up	0	0.781332	GeneID:101122358,Genbank:XM_004009810.3	gamma-aminobutyric acid (GABA) A receptor, beta 1	GO:0004890,GO:0005887,GO:0006811,GO:0007214,GO:0015276,GO:0022851,GO:0030054,GO:0034707,GO:0045211,GO:0071420,GO:1902711	GABA-A receptor activity|integral component of plasma membrane|ion transport|gamma-aminobutyric acid signaling pathway|ligand-gated ion channel activity|GABA-gated chloride ion channel activity|cell junction|chloride channel complex|postsynaptic membrane|cellular response to histamine|GABA-A receptor complex	ko04726,ko04727,ko04723,ko04080	Serotonergic synapse|GABAergic synapse|Retrograde endocannabinoid signaling|Neuroactive ligand-receptor interaction
GLDC	110.714	0	221.427	Inf	Inf	0.0011908	0.164748	Up	0	0.880573	GeneID:101117476,Genbank:XM_004004372.3	glycine dehydrogenase (decarboxylating)	GO:0004375,GO:0005634,GO:0005739,GO:0005759,GO:0005886,GO:0005960,GO:0006546,GO:0009055,GO:0016594,GO:0016829,GO:0019464,GO:0019899,GO:0030170,GO:0036255,GO:0042803,GO:0070280,GO:1903442,GO:1990830	glycine dehydrogenase (decarboxylating) activity|nucleus|mitochondrion|mitochondrial matrix|plasma membrane|glycine cleavage complex|glycine catabolic process|electron transfer activity|glycine binding|lyase activity|glycine decarboxylation via glycine cleavage system|enzyme binding|pyridoxal phosphate binding|response to methylamine|protein homodimerization activity|pyridoxal binding|response to…	ko00260,ko01200,ko00630	Glycine, serine and threonine metabolism|Carbon metabolism|Glyoxylate and dicarboxylate metabolism
GPR135	65.5056	0	131.011	Inf	Inf	0.0226915	0.759845	Up	0	0.38385	GeneID:105613058,Genbank:XM_015097100.1	G protein-coupled receptor 135	GO:0004930,GO:0005886,GO:0016021	G-protein coupled receptor activity|plasma membrane|integral component of membrane
HPCA	76.577	0	153.154	Inf	Inf	0.0109539	0.550029	Up	0	1.21476	GeneID:101110911,Genbank:XM_015093610.1	hippocalcin	GO:0003779,GO:0005509,GO:0005737,GO:0005829,GO:0007420,GO:0010518,GO:0014070,GO:0019722,GO:0019898,GO:0019900,GO:0030424,GO:0031283,GO:0031584,GO:0032590,GO:0032809,GO:0032839,GO:0042802,GO:0043204,GO:0044327,GO:0045762,GO:0048839,GO:0060041,GO:0071257,GO:0071277,GO:0090314,GO:1901385,GO:1901986,GO:1902065,GO:1904009,GO:1904010	actin binding|calcium ion binding|cytoplasm|cytosol|brain development|positive regulation of phospholipase activity|response to organic cyclic compound|calcium-mediated signaling|extrinsic component of membrane|kinase binding|axon|negative regulation of guanylate cyclase activity|activation of phospholipase D activity|dendrite membrane|neuronal cell body membrane|dendrite cytoplasm|identical prot…
HS3ST3B1	101.488	0	202.975	Inf	Inf	0.00221288	0.239919	Up	0	0.551314	GeneID:101115554,Genbank:XM_004012715.3	heparan sulfate-glucosamine 3-sulfotransferase 3B1	GO:0000139,GO:0005887,GO:0006477,GO:0008467,GO:0033872	Golgi membrane|integral component of plasma membrane|protein sulfation|[heparan sulfate]-glucosamine 3-sulfotransferase 1 activity|[heparan sulfate]-glucosamine 3-sulfotransferase 3 activity	ko00534	Glycosaminoglycan biosynthesis - heparan sulfate / heparin
ISL2	83.0353	0	166.071	Inf	Inf	0.00748252	0.472708	Up	0	0.899788	GeneID:101103270,Genbank:XM_004017828.3	ISL LIM homeobox 2	GO:0003677,GO:0005634,GO:0006355,GO:0021520,GO:0021524,GO:0031290,GO:0043565,GO:0045665,GO:0046872,GO:0048666,GO:0048935	DNA binding|nucleus|regulation of transcription, DNA-templated|spinal cord motor neuron cell fate specification|visceral motor neuron differentiation|retinal ganglion cell axon guidance|sequence-specific DNA binding|negative regulation of neuron differentiation|metal ion binding|neuron development|peripheral nervous system neuron development
KCNC1	64.1217	0	128.243	Inf	Inf	0.024984	0.787924	Up	0	0.415582	GeneID:101113880,Genbank:XM_004016119.3	potassium channel, voltage gated Shaw related subfamily C, member 1	GO:0005251,GO:0007420,GO:0008076,GO:0009636,GO:0009642,GO:0009986,GO:0010996,GO:0014075,GO:0016020,GO:0019894,GO:0021549,GO:0021759,GO:0030425,GO:0030673,GO:0032589,GO:0032590,GO:0032809,GO:0034765,GO:0034767,GO:0035690,GO:0035864,GO:0043025,GO:0044325,GO:0051260,GO:0051262,GO:0071774,GO:0071805,GO:1901379,GO:1901381,GO:1903818,GO:1990089	delayed rectifier potassium channel activity|brain development|voltage-gated potassium channel complex|response to toxic substance|response to light intensity|cell surface|response to auditory stimulus|response to amine|membrane|kinesin binding|cerebellum development|globus pallidus development|dendrite|axolemma|neuron projection membrane|dendrite membrane|neuronal cell body membrane|regulation o…
KRT1	63.6604	0	127.321	Inf	Inf	0.025801	0.787924	Up	0	0.582983	GeneID:101109430,Genbank:XM_015094647.1	keratin 1, type II	GO:0005198,GO:0005886,GO:0045095	structural molecule activity|plasma membrane|keratin filament
KRT15	110.714	0	221.427	Inf	Inf	0.0011908	0.164748	Up	0	0.700739	GeneID:101117682,Genbank:XM_004012902.3	keratin 15, type I	GO:0005198,GO:0005882	structural molecule activity|intermediate filament
KRT17	73.3478	0	146.696	Inf	Inf	0.0134553	0.599886	Up	0	1.11174	GeneID:100303604,Genbank:NM_001308600.1	keratin 17, type I	GO:0005198,GO:0005737,GO:0005882,GO:0031069	structural molecule activity|cytoplasm|intermediate filament|hair follicle morphogenesis
LIPH	81.19	0	162.38	Inf	Inf	0.00833692	0.502851	Up	0	0.691115	GeneID:101116788,Genbank:XM_012097736.2	lipase, member H	GO:0005576,GO:0016020,GO:0016042,GO:0052689	extracellular region|membrane|lipid catabolic process|carboxylic ester hydrolase activity
LOC101108653	91.3388	0	182.678	Inf	Inf	0.00437238	0.359161	Up	0	0.160493	GeneID:101108653,Genbank:XM_015095860.1	lipid phosphate phosphohydrolase 3-like	GO:0001568,GO:0001702,GO:0001933,GO:0005178,GO:0005789,GO:0005886,GO:0005887,GO:0006644,GO:0007155,GO:0008195,GO:0030111,GO:0034109,GO:0042392,GO:0042577,GO:0044328,GO:0044329,GO:0044330,GO:0046839,GO:0050731,GO:0050821,GO:0051091,GO:0060020,GO:0060070,GO:0070062,GO:0098609,GO:1902068	blood vessel development|gastrulation with mouth forming second|negative regulation of protein phosphorylation|integrin binding|endoplasmic reticulum membrane|plasma membrane|integral component of plasma membrane|phospholipid metabolic process|cell adhesion|phosphatidate phosphatase activity|regulation of Wnt signaling pathway|homotypic cell-cell adhesion|sphingosine-1-phosphate phosphatase activ…	ko00564,ko00561,ko00565,ko04072,ko00600,ko04666,ko04975	Glycerophospholipid metabolism|Glycerolipid metabolism|Ether lipid metabolism|Phospholipase D signaling pathway|Sphingolipid metabolism|Fc gamma R-mediated phagocytosis|Fat digestion and absorption
LOC101111827	84.8805	0	169.761	Inf	Inf	0.00668964	0.452909	Up	0	1.28016	GeneID:101111827,Genbank:XM_015100358.1	cationic amino acid transporter 3-like	GO:0005886,GO:0006865,GO:0015171,GO:0015181,GO:0015189,GO:0016021	plasma membrane|amino acid transport|amino acid transmembrane transporter activity|arginine transmembrane transporter activity|L-lysine transmembrane transporter activity|integral component of membrane
LOC105602051	65.5056	0	131.011	Inf	Inf	0.0226915	0.759845	Up	0	1.13095	GeneID:105602051,Genbank:XM_015100138.1	uncharacterized LOC105602051	GO:0005759,GO:0016491	mitochondrial matrix|oxidoreductase activity
LOC105605390	92.7227	0	185.445	Inf	Inf	0.00398074	0.34098	Up	0	4.42616	GeneID:105605390,Genbank:XM_015091660.1	protein BEX3-like	GO:0005123,GO:0005634,GO:0005829,GO:0008625,GO:0042802,GO:0046872	death receptor binding|nucleus|cytosol|extrinsic apoptotic signaling pathway via death domain receptors|identical protein binding|metal ion binding	ko04722	Neurotrophin signaling pathway
LOC105609873	54.4342	0	108.868	Inf	Inf	0.0488768	0.96522	Up	0	0.54631	GeneID:105609873,Genbank:XM_012139753.1	60S ribosomal protein L36a-like	GO:0003735,GO:0005634,GO:0005783,GO:0005829,GO:0005886,GO:0006412,GO:0022625	structural constituent of ribosome|nucleus|endoplasmic reticulum|cytosol|plasma membrane|translation|cytosolic large ribosomal subunit	ko03010	Ribosome
LOC105616100	64.1217	0	128.243	Inf	Inf	0.024984	0.787924	Up	0	0.231896	GeneID:105616100,Genbank:XM_012184190.2	RNA-binding Raly-like protein	GO:0003723,GO:0005634,GO:0042802	RNA binding|nucleus|identical protein binding
LOC105616740	70.1187	0	140.237	Inf	Inf	0.0166038	0.65519	Up	0	0.235006	GeneID:105616740,Genbank:XM_015099875.1	uncharacterized LOC105616740
LOC106991332	131.934	0	263.868	Inf	Inf	0.000302533	0.066063	Up	0	2.48451	GeneID:106991332,Genbank:XM_015097623.1	collagen alpha-1(IX) chain-like	GO:0005576,GO:0005578,GO:0005594,GO:0005788,GO:0009887,GO:0030020,GO:0030198,GO:0046872	extracellular region|proteinaceous extracellular matrix|collagen type IX trimer|endoplasmic reticulum lumen|animal organ morphogenesis|extracellular matrix structural constituent conferring tensile strength|extracellular matrix organization|metal ion binding	ko04974,ko04151,ko04512,ko04510	Protein digestion and absorption|PI3K-Akt signaling pathway|ECM-receptor interaction|Focal adhesion
LOC106991403	180.371	0	360.742	Inf	Inf	1.15635e-05	0.00578324	Up	0	4.15363	GeneID:106991403,Genbank:XM_015098368.1	microtubule-associated protein tau-like	GO:0000226,GO:0005829,GO:0005874,GO:0005886,GO:0008017,GO:0030424,GO:0030426,GO:0031116,GO:0045298,GO:0045773	microtubule cytoskeleton organization|cytosol|microtubule|plasma membrane|microtubule binding|axon|growth cone|positive regulation of microtubule polymerization|tubulin complex|positive regulation of axon extension	ko04010	MAPK signaling pathway
LOXHD1	75.6543	0	151.309	Inf	Inf	0.0116096	0.56399	Up	0	0.223843	GeneID:101112528,Genbank:XM_004020525.3	lipoxygenase homology domains 1	GO:0005262,GO:0007605,GO:0016020,GO:0032420,GO:0050982	calcium channel activity|sensory perception of sound|membrane|stereocilium|detection of mechanical stimulus
LRRC34	65.5056	0	131.011	Inf	Inf	0.0226915	0.759845	Up	0	0.867616	GeneID:101114161,Genbank:XM_012099609.2	leucine rich repeat containing 34	GO:0005730,GO:0005737,GO:0030154	nucleolus|cytoplasm|cell differentiation
MAB21L2	113.943	0	227.886	Inf	Inf	0.000965745	0.143488	Up	0	1.72559	GeneID:101106795,Genbank:XM_004017205.3	mab-21-like 2 (C. elegans)	GO:0001654,GO:0005634,GO:0005737,GO:0008284,GO:0010172,GO:0043010	eye development|nucleus|cytoplasm|positive regulation of cell proliferation|embryonic body morphogenesis|camera-type eye development
MAMDC4	64.583	0	129.166	Inf	Inf	0.0241937	0.783089	Up	0	0	GeneID:106990223,Genbank:XM_015093801.1	MAM domain containing 4	GO:0015031,GO:0016021	protein transport|integral component of membrane
MAPK10	56.2795	0	112.559	Inf	Inf	0.0433058	0.964517	Up	0	0.6964	GeneID:101120665,Genbank:XM_015096610.1	mitogen-activated protein kinase 10			ko04214,ko04141,ko04620,ko04722,ko04071,ko04914,ko04391,ko04728,ko04668,ko04380,ko04014,ko04510,ko04013,ko04310,ko04024,ko04010,ko04621,ko04723,ko04664,ko04912,ko04910,ko04068,ko04917,ko04212,ko04210,ko04622,ko04215,ko04012,ko04920,ko04750	Apoptosis - fly|Protein processing in endoplasmic reticulum|Toll-like receptor signaling pathway|Neurotrophin signaling pathway|Sphingolipid signaling pathway|Progesterone-mediated oocyte maturation|Hippo signaling pathway - fly|Dopaminergic synapse|TNF signaling pathway|Osteoclast differentiation|Ras signaling pathway|Focal adhesion|MAPK signaling pathway - fly|Wnt signaling pathway|cAMP signali…
MGAT5B	62.7378	0	125.476	Inf	Inf	0.0275164	0.804931	Up	0	0.293367	GeneID:101115810,Genbank:XM_015098392.1	mannosyl (alpha-1,6-)-glycoprotein beta-1,6-N-acetyl-glucosaminyltransferase, isozyme B	GO:0000139,GO:0005794,GO:0006487,GO:0016021,GO:0030144,GO:0046872	Golgi membrane|Golgi apparatus|protein N-linked glycosylation|integral component of membrane|alpha-1,6-mannosylglycoprotein 6-beta-N-acetylglucosaminyltransferase activity|metal ion binding	ko00510,ko00514	N-Glycan biosynthesis|Other types of O-glycan biosynthesis
MUC1	77.9609	0	155.922	Inf	Inf	0.0100696	0.540828	Up	0	0.342988	GeneID:101106133,Genbank:XM_015092284.1	mucin 1, cell surface associated	GO:0005615,GO:0005634,GO:0005737,GO:0005886,GO:0007155,GO:0016021,GO:0016324	extracellular space|nucleus|cytoplasm|plasma membrane|cell adhesion|integral component of membrane|apical plasma membrane
PHACTR3	63.1991	0	126.398	Inf	Inf	0.026645	0.79602	Up	0	0.326261	GeneID:101114041,Genbank:XM_004014426.3	phosphatase and actin regulator 3	GO:0003779,GO:0004864,GO:0005654,GO:0008157,GO:0016363	actin binding|protein phosphatase inhibitor activity|nucleoplasm|protein phosphatase 1 binding|nuclear matrix
PRRT4	187.291	0	374.581	Inf	Inf	7.28621e-06	0.00426249	Up	0	0.830197	GeneID:101103891,Genbank:XM_015095369.1	proline-rich transmembrane protein 4	GO:0016021	integral component of membrane
RSPH9	54.8955	0	109.791	Inf	Inf	0.047457	0.964517	Up	0	1.14826	GeneID:101116098,Genbank:XM_012100711.2	radial spoke head 9 homolog (Chlamydomonas)	GO:0005737,GO:0005856,GO:0005929,GO:0035082,GO:0044458,GO:0060294	cytoplasm|cytoskeleton|cilium|axoneme assembly|motile cilium assembly|cilium movement involved in cell motility
SHC3	268.481	0	536.961	Inf	Inf	4.14759e-08	5.35869e-05	Up	0	1.83485	GeneID:101107936,Genbank:XM_015093021.1	SHC (Src homology 2 domain containing) transforming protein 3	GO:0000165,GO:0001784,GO:0004871,GO:0005088,GO:0005829,GO:0005886,GO:0007169,GO:0007173,GO:0007265,GO:0007411,GO:0007417,GO:0007611,GO:0030971,GO:0035249	MAPK cascade|phosphotyrosine residue binding|signal transducer activity|Ras guanyl-nucleotide exchange factor activity|cytosol|plasma membrane|transmembrane receptor protein tyrosine kinase signaling pathway|epidermal growth factor receptor signaling pathway|Ras protein signal transduction|axon guidance|central nervous system development|learning or memory|receptor tyrosine kinase binding|synapti…	ko04062,ko04722,ko04650,ko04915,ko04072,ko04012,ko04910,ko04014,ko04510,ko04917	Chemokine signaling pathway|Neurotrophin signaling pathway|Natural killer cell mediated cytotoxicity|Estrogen signaling pathway|Phospholipase D signaling pathway|ErbB signaling pathway|Insulin signaling pathway|Ras signaling pathway|Focal adhesion|Prolactin signaling pathway
SLC6A20	57.2021	0	114.404	Inf	Inf	0.0406403	0.948927	Up	0	0.524121	GeneID:101104534,Genbank:XM_015102462.1	solute carrier family 6 (proline IMINO transporter), member 20	GO:0005328,GO:0005887,GO:0006865,GO:0015171,GO:0015193,GO:0015816,GO:0015824,GO:0015838,GO:0016324,GO:0035524	neurotransmitter:sodium symporter activity|integral component of plasma membrane|amino acid transport|amino acid transmembrane transporter activity|L-proline transmembrane transporter activity|glycine transport|proline transport|amino-acid betaine transport|apical plasma membrane|proline transmembrane transport
SLITRK3	91.8001	0	183.6	Inf	Inf	0.00423773	0.355145	Up	0	0.560121	GeneID:101102360,Genbank:XM_004003193.3	SLIT and NTRK like family member 3	GO:0005886,GO:0007409,GO:0016021,GO:0051965	plasma membrane|axonogenesis|integral component of membrane|positive regulation of synapse assembly
SPEM1	107.485	0	214.969	Inf	Inf	0.0014762	0.184572	Up	0	1.09359	GeneID:101120848,Genbank:XM_015098621.1	spermatid maturation 1	GO:0005737,GO:0007275,GO:0007283,GO:0016021,GO:0030154	cytoplasm|multicellular organism development|spermatogenesis|integral component of membrane|cell differentiation
STK32A	54.8955	0	109.791	Inf	Inf	0.047457	0.964517	Up	0	0.289529	GeneID:101114354,Genbank:XM_004008932.3	serine/threonine kinase 32A	GO:0004674,GO:0005524,GO:0005622,GO:0005886,GO:0018105,GO:0035556,GO:0046872	protein serine/threonine kinase activity|ATP binding|intracellular|plasma membrane|peptidyl-serine phosphorylation|intracellular signal transduction|metal ion binding
SYCP1	70.1187	0	140.237	Inf	Inf	0.0166038	0.65519	Up	0	0.406784	GeneID:101104025,Genbank:XM_015092191.1	synaptonemal complex protein 1	GO:0000711,GO:0000775,GO:0000795,GO:0000801,GO:0000802,GO:0001673,GO:0003677,GO:0007129,GO:0007130,GO:0007131,GO:0007283,GO:0032880,GO:0035092,GO:0051026,GO:0051301,GO:0051878	meiotic DNA repair synthesis|chromosome, centromeric region|synaptonemal complex|central element|transverse filament|male germ cell nucleus|DNA binding|synapsis|synaptonemal complex assembly|reciprocal meiotic recombination|spermatogenesis|regulation of protein localization|sperm chromatin condensation|chiasma assembly|cell division|lateral element assembly
SYT1	73.8091	0	147.618	Inf	Inf	0.0130623	0.592021	Up	0	0.984565	GeneID:101102712,Genbank:XM_012173980.2	synaptotagmin 1	GO:0005509,GO:0005516,GO:0005544,GO:0005546,GO:0005794,GO:0005829,GO:0005886,GO:0006906,GO:0014059,GO:0016021,GO:0017075,GO:0017158,GO:0019905,GO:0030054,GO:0030136,GO:0030276,GO:0030424,GO:0030672,GO:0031045,GO:0042584,GO:0042734,GO:0048306,GO:0048488,GO:0048791,GO:0050750,GO:0050806,GO:0051966,GO:0098746,GO:1903861	calcium ion binding|calmodulin binding|calcium-dependent phospholipid binding|phosphatidylinositol-4,5-bisphosphate binding|Golgi apparatus|cytosol|plasma membrane|vesicle fusion|regulation of dopamine secretion|integral component of membrane|syntaxin-1 binding|regulation of calcium ion-dependent exocytosis|syntaxin binding|cell junction|clathrin-coated vesicle|clathrin binding|axon|synaptic vesi…	ko04721	Synaptic vesicle cycle
SYT2	62.7378	0	125.476	Inf	Inf	0.0275164	0.804931	Up	0	0	GeneID:101114341,Genbank:XM_015099417.1	synaptotagmin II	GO:0005509,GO:0005544,GO:0005886,GO:0006906,GO:0016021,GO:0017158,GO:0019905,GO:0030054,GO:0030276,GO:0030665,GO:0030672,GO:0042584,GO:0043533,GO:0048488,GO:0048791,GO:0061024,GO:1903861	calcium ion binding|calcium-dependent phospholipid binding|plasma membrane|vesicle fusion|integral component of membrane|regulation of calcium ion-dependent exocytosis|syntaxin binding|cell junction|clathrin binding|clathrin-coated vesicle membrane|synaptic vesicle membrane|chromaffin granule membrane|inositol 1,3,4,5 tetrakisphosphate binding|synaptic vesicle endocytosis|calcium ion-regulated ex…
TEX29	55.3568	0	110.714	Inf	Inf	0.0460568	0.964517	Up	0	0.45683	GeneID:101117090,Genbank:XM_015098273.1	testis expressed 29	GO:0016021	integral component of membrane
TMIE	145.312	0	290.623	Inf	Inf	0.000123691	0.0355131	Up	0	1.16312	GeneID:101116181,Genbank:XM_004018507.3	transmembrane inner ear	GO:0007605,GO:0016021,GO:0042472	sensory perception of sound|integral component of membrane|inner ear morphogenesis
TXNDC8	58.586	0	117.172	Inf	Inf	0.0368604	0.902882	Up	0	0	GeneID:101113724,Genbank:XM_012113716.2	thioredoxin domain containing 8 (spermatozoa)	GO:0001669,GO:0001675,GO:0004791,GO:0005737,GO:0005794,GO:0006662,GO:0007275,GO:0007283,GO:0016671,GO:0034599,GO:0036126,GO:0045454,GO:0047134,GO:0070062	acrosomal vesicle|acrosome assembly|thioredoxin-disulfide reductase activity|cytoplasm|Golgi apparatus|glycerol ether metabolic process|multicellular organism development|spermatogenesis|oxidoreductase activity, acting on a sulfur group of donors, disulfide as acceptor|cellular response to oxidative stress|sperm flagellum|cell redox homeostasis|protein-disulfide reductase activity|extracellular e…
USP50	72.8865	0	145.773	Inf	Inf	0.0138613	0.601271	Up	0	0.432405	GeneID:101106690,Genbank:XM_012181567.2	ubiquitin specific peptidase 50	GO:0006511,GO:0016579,GO:0036459	ubiquitin-dependent protein catabolic process|protein deubiquitination|thiol-dependent ubiquitinyl hydrolase activity
VWA3A	64.1217	0	128.243	Inf	Inf	0.024984	0.787924	Up	0	0.236703	GeneID:101114581,Genbank:XM_004021191.3	von Willebrand factor A domain containing 3A	GO:0005576	extracellular region
ZBED2	59.9699	0	119.94	Inf	Inf	0.0333995	0.874372	Up	0	0.215506	GeneID:101118152,Genbank:XM_012190132.1	zinc finger, BED-type containing 2	GO:0003677,GO:0046872	DNA binding|metal ion binding
ZIC3	124.092	0	248.183	Inf	Inf	0.000505839	0.0881183	Up	0	1.21436	GeneID:101116459,Genbank:XM_015104737.1	Zic family member 3	GO:0000977,GO:0000978,GO:0001077,GO:0001947,GO:0003700,GO:0005634,GO:0005654,GO:0005737,GO:0007368,GO:0007389,GO:0009952,GO:0030154,GO:0030324,GO:0035469,GO:0035545,GO:0043565,GO:0045893,GO:0045944,GO:0046872,GO:0071907,GO:0071910	RNA polymerase II regulatory region sequence-specific DNA binding|RNA polymerase II proximal promoter sequence-specific DNA binding|transcriptional activator activity, RNA polymerase II proximal promoter sequence-specific DNA binding|heart looping|DNA binding transcription factor activity|nucleus|nucleoplasm|cytoplasm|determination of left/right symmetry|pattern specification process|anterior/pos…	ko04550	Signaling pathways regulating pluripotency of stem cells
ADIPOQ	464.983	929.966	0	0	#NAME?	8.42152e-14	3.26418e-10	Down	5.7349	0	GeneID:101111848,Genbank:XM_004003053.2	adiponectin, C1Q and collagen domain containing	GO:0001934,GO:0005102,GO:0005179,GO:0005581,GO:0005615,GO:0005623,GO:0005783,GO:0006006,GO:0006635,GO:0009749,GO:0009967,GO:0009986,GO:0010642,GO:0010739,GO:0010745,GO:0010804,GO:0010875,GO:0010906,GO:0019395,GO:0030336,GO:0030853,GO:0031953,GO:0032270,GO:0032720,GO:0032757,GO:0032869,GO:0033034,GO:0033691,GO:0034115,GO:0034383,GO:0034612,GO:0035690,GO:0042593,GO:0042802,GO:0042803,GO:0043123,GO:…	positive regulation of protein phosphorylation|receptor binding|hormone activity|collagen trimer|extracellular space|cell|endoplasmic reticulum|glucose metabolic process|fatty acid beta-oxidation|response to glucose|positive regulation of signal transduction|cell surface|negative regulation of platelet-derived growth factor receptor signaling pathway|positive regulation of protein kinase A signal…	ko04211,ko04152,ko04920,ko03320	Longevity regulating pathway|AMPK signaling pathway|Adipocytokine signaling pathway|PPAR signaling pathway
ATL1	66.1165	132.233	0	0	#NAME?	0.0188215	0.699887	Down	0.340358	0	GeneID:101104070,Genbank:XM_012181329.2	atlastin GTPase 1	GO:0000137,GO:0000139,GO:0003924,GO:0005525,GO:0005783,GO:0005789,GO:0005794,GO:0007029,GO:0007409,GO:0016021,GO:0030424,GO:0042802,GO:0051260,GO:0071782,GO:0098826,GO:1990809	Golgi cis cisterna|Golgi membrane|GTPase activity|GTP binding|endoplasmic reticulum|endoplasmic reticulum membrane|Golgi apparatus|endoplasmic reticulum organization|axonogenesis|integral component of membrane|axon|identical protein binding|protein homooligomerization|endoplasmic reticulum tubular network|endoplasmic reticulum tubular network membrane|endoplasmic reticulum tubular network membran…
BEX4	55.2777	110.555	0	0	#NAME?	0.0411751	0.949968	Down	2.36589	0	GeneID:101119115,Genbank:XM_004022455.3	brain expressed X-linked 4	GO:0000922,GO:0005634,GO:0005737,GO:0005874,GO:0007059,GO:0030334,GO:0042127,GO:0042826,GO:0043014,GO:1904428	spindle pole|nucleus|cytoplasm|microtubule|chromosome segregation|regulation of cell migration|regulation of cell proliferation|histone deacetylase binding|alpha-tubulin binding|negative regulation of tubulin deacetylation
C18H14orf79	63.9487	127.897	0	0	#NAME?	0.0219997	0.756338	Down	1.16428	0	GeneID:101105191,Genbank:XM_015102074.1	chromosome 18 open reading frame, human C14orf79
C1H3orf17	102.968	205.937	0	0	#NAME?	0.00159151	0.19429	Down	0.643689	0	GeneID:101122825,Genbank:XM_004002924.3	chromosome 1 open reading frame, human C3orf17	GO:0005634,GO:0005730,GO:0045665,GO:0045747	nucleus|nucleolus|negative regulation of neuron differentiation|positive regulation of Notch signaling pathway
C2H2orf72	71.5359	143.072	0	0	#NAME?	0.0129212	0.592021	Down	0.423984	0	GeneID:101121755,Genbank:XM_015093595.1	chromosome 2 open reading frame, human C2orf72
C2H9orf64	101.884	203.769	0	0	#NAME?	0.00171686	0.204756	Down	1.99218	0	GeneID:101118163,Genbank:XM_004004111.3	chromosome 2 open reading frame, human C9orf64	GO:0006400	tRNA modification
CCDC102B	176.672	353.344	0	0	#NAME?	9.89115e-06	0.00528801	Down	1.72349	0	GeneID:101103523,Genbank:XM_012103296.2	coiled-coil domain containing 102B
CCDC68	86.1682	172.336	0	0	#NAME?	0.00510227	0.387772	Down	1.47129	0	GeneID:101120290,Genbank:XM_015103767.1	coiled-coil domain containing 68	GO:0005814,GO:0008104,GO:0034454,GO:0120103	centriole|protein localization|microtubule anchoring at centrosome|centriolar subdistal appendage
CCL21	337.628	675.255	0	0	#NAME?	2.60851e-10	5.05528e-07	Down	8.57083	0	GeneID:101119957,Genbank:XM_004004119.2	chemokine (C-C motif) ligand 21	GO:0001768,GO:0001954,GO:0002407,GO:0002548,GO:0005578,GO:0005615,GO:0005623,GO:0006954,GO:0007186,GO:0008009,GO:0030593,GO:0030838,GO:0031274,GO:0031529,GO:0031732,GO:0033630,GO:0034695,GO:0035759,GO:0042379,GO:0043123,GO:0043547,GO:0043552,GO:0045860,GO:0046330,GO:0048020,GO:0048247,GO:0051209,GO:0051491,GO:0051897,GO:0070098,GO:0070374,GO:0071346,GO:0071347,GO:0071356,GO:0090023,GO:0090630,GO:…	establishment of T cell polarity|positive regulation of cell-matrix adhesion|dendritic cell chemotaxis|monocyte chemotaxis|proteinaceous extracellular matrix|extracellular space|cell|inflammatory response|G-protein coupled receptor signaling pathway|chemokine activity|neutrophil chemotaxis|positive regulation of actin filament polymerization|positive regulation of pseudopodium assembly|ruffle org…	ko04060,ko04062,ko04064	Cytokine-cytokine receptor interaction|Chemokine signaling pathway|NF-kappa B signaling pathway
CD3E	54.1938	108.388	0	0	#NAME?	0.0442468	0.964517	Down	1.11316	0	GeneID:443437,Genbank:NM_001009418.2	CD3e molecule, epsilon (CD3-TCR complex)	GO:0002250,GO:0004888,GO:0005886,GO:0007166,GO:0016021	adaptive immune response|transmembrane signaling receptor activity|plasma membrane|cell surface receptor signaling pathway|integral component of membrane	ko04640,ko04660	Hematopoietic cell lineage|T cell receptor signaling pathway
CD53	65.0326	130.065	0	0	#NAME?	0.0203443	0.730136	Down	0.585684	0	GeneID:101112271,Genbank:NM_001282247.1	CD53 molecule	GO:0001772,GO:0005886,GO:0005887,GO:0005911,GO:0007166,GO:1901741	immunological synapse|plasma membrane|integral component of plasma membrane|cell-cell junction|cell surface receptor signaling pathway|positive regulation of myoblast fusion
CECR1	53.6519	107.304	0	0	#NAME?	0.0458317	0.964517	Down	0.374616	0	GeneID:101121925,Genbank:XM_012175611.2	cat eye syndrome chromosome region, candidate 1	GO:0004000,GO:0005615,GO:0006154,GO:0008083,GO:0008201,GO:0008270,GO:0031685,GO:0043103,GO:0043394,GO:0046103	adenosine deaminase activity|extracellular space|adenosine catabolic process|growth factor activity|heparin binding|zinc ion binding|adenosine receptor binding|hypoxanthine salvage|proteoglycan binding|inosine biosynthetic process	ko00230	Purine metabolism
CIDEC	79.123	158.246	0	0	#NAME?	0.00789493	0.487661	Down	1.20642	0	GeneID:101102430,Genbank:XM_012099533.1	cell death-inducing DFFA-like effector c	GO:0005634,GO:0005783,GO:0005811,GO:0005829,GO:0006351,GO:0006355,GO:0034389,GO:0042981,GO:0097194	nucleus|endoplasmic reticulum|lipid droplet|cytosol|transcription, DNA-templated|regulation of transcription, DNA-templated|lipid particle organization|regulation of apoptotic process|execution phase of apoptosis
CX3CR1	73.1617	146.323	0	0	#NAME?	0.0115859	0.56399	Down	0.531439	0	GeneID:101113016,Genbank:XM_004018235.3	chemokine (C-X3-C motif) receptor 1	GO:0002282,GO:0005654,GO:0005886,GO:0007155,GO:0016021,GO:0016495,GO:0016525,GO:0019960,GO:0021795,GO:0048246,GO:2001240	microglial cell activation involved in immune response|nucleoplasm|plasma membrane|cell adhesion|integral component of membrane|C-X3-C chemokine receptor activity|negative regulation of angiogenesis|C-X3-C chemokine binding|cerebral cortex cell migration|macrophage chemotaxis|negative regulation of extrinsic apoptotic signaling pathway in absence of ligand	ko04060,ko04062	Cytokine-cytokine receptor interaction|Chemokine signaling pathway
DAPL1	154.994	309.989	0	0	#NAME?	4.5195e-05	0.0170903	Down	9.32902	0	GeneID:101111778,Genbank:XM_004004676.3	death associated protein like 1	GO:0010507,GO:0030154,GO:0034198,GO:0070513,GO:0097190	negative regulation of autophagy|cell differentiation|cellular response to amino acid starvation|death domain binding|apoptotic signaling pathway
DQA	78.0391	156.078	0	0	#NAME?	0.00843543	0.502851	Down	2.04927	0	GeneID:101108962,Genbank:NM_001308597.1	HLA class II histocompatibility antigen, DQ alpha 2 chain	GO:0000139,GO:0005765,GO:0005886,GO:0005887,GO:0006955,GO:0010008,GO:0012507,GO:0019886,GO:0030658,GO:0030666,GO:0030669,GO:0031295,GO:0032395,GO:0032588,GO:0042613,GO:0050852,GO:0060333,GO:0071556	Golgi membrane|lysosomal membrane|plasma membrane|integral component of plasma membrane|immune response|endosome membrane|ER to Golgi transport vesicle membrane|antigen processing and presentation of exogenous peptide antigen via MHC class II|transport vesicle membrane|endocytic vesicle membrane|clathrin-coated endocytic vesicle membrane|T cell costimulation|MHC class II receptor activity|trans-G…	ko04145,ko04514,ko04672,ko04612	Phagosome|Cell adhesion molecules (CAMs)|Intestinal immune network for IgA production|Antigen processing and presentation
ESR1	125.188	250.376	0	0	#NAME?	0.000355773	0.0734559	Down	0.542765	0	GeneID:443228,Genbank:XM_015097472.1	estrogen receptor 1	GO:0003700,GO:0005496,GO:0005634,GO:0005794,GO:0005886,GO:0006351,GO:0007200,GO:0007204,GO:0008270,GO:0010863,GO:0030284,GO:0030518,GO:0043124,GO:0043433,GO:0043565,GO:0045429,GO:0045893,GO:0051000,GO:0051091,GO:0071392	DNA binding transcription factor activity|steroid binding|nucleus|Golgi apparatus|plasma membrane|transcription, DNA-templated|phospholipase C-activating G-protein coupled receptor signaling pathway|positive regulation of cytosolic calcium ion concentration|zinc ion binding|positive regulation of phospholipase C activity|estrogen receptor activity|intracellular steroid hormone receptor signaling …	ko04915,ko04961,ko04919,ko04917	Estrogen signaling pathway|Endocrine and other factor-regulated calcium reabsorption|Thyroid hormone signaling pathway|Prolactin signaling pathway
FAM167B	95.9231	191.846	0	0	#NAME?	0.00259574	0.268296	Down	0.700533	0	GeneID:101115189,Genbank:XM_004005024.2	family with sequence similarity 167 member B
FAM19A2	53.11	106.22	0	0	#NAME?	0.0474587	0.964517	Down	0.559854	0	GeneID:101113575,Genbank:XM_004006509.3	family with sequence similarity 19 (chemokine (C-C motif)-like), member A2	GO:0005737	cytoplasm
FER1L6	63.9487	127.897	0	0	#NAME?	0.0219997	0.756338	Down	0.180832	0	GeneID:101106949,Genbank:XM_004011653.3	fer-1-like family member 6	GO:0016021	integral component of membrane
GGT6	63.9487	127.897	0	0	#NAME?	0.0219997	0.756338	Down	0.329799	0	GeneID:101102912,Genbank:XM_004012577.2	gamma-glutamyltransferase 6	GO:0006750,GO:0006751,GO:0016021,GO:0036374,GO:0102953,GO:0103068	glutathione biosynthetic process|glutathione catabolic process|integral component of membrane|glutathione hydrolase activity|hypoglycin A gamma-glutamyl transpeptidase activity|leukotriene C4 gamma-glutamyl transferase activity	ko00460,ko00480,ko00430	Cyanoamino acid metabolism|Glutathione metabolism|Taurine and hypotaurine metabolism
IL12RB2	58.5294	117.059	0	0	#NAME?	0.0326486	0.866753	Down	0.558405	0	GeneID:100820736,Genbank:XM_012119456.2	interleukin 12 receptor subunit beta 2	GO:0016517,GO:0019972,GO:0042022	interleukin-12 receptor activity|interleukin-12 binding|interleukin-12 receptor complex	ko04060,ko04630	Cytokine-cytokine receptor interaction|Jak-STAT signaling pathway
IL18	53.11	106.22	0	0	#NAME?	0.0474587	0.964517	Down	0.769289	0	GeneID:443206,Genbank:XM_012095263.2	interleukin 18	GO:0005125,GO:0005615,GO:0006954,GO:0006955	cytokine activity|extracellular space|inflammatory response|immune response	ko04060,ko04621,ko04623	Cytokine-cytokine receptor interaction|NOD-like receptor signaling pathway|Cytosolic DNA-sensing pathway
IQCK	60.6971	121.394	0	0	#NAME?	0.0278279	0.809547	Down	0.53251	0	GeneID:101118657,Genbank:XM_004020807.3	IQ motif containing K
ISG15	61.781	123.562	0	0	#NAME?	0.0257296	0.787924	Down	3.13101	0	GeneID:443057,Genbank:NM_001009735.1	ISG15 ubiquitin-like modifier	GO:0005576,GO:0005737,GO:0030501,GO:0031397,GO:0032020,GO:0032649,GO:0034340,GO:0042742,GO:0045071,GO:0051607	extracellular region|cytoplasm|positive regulation of bone mineralization|negative regulation of protein ubiquitination|ISG15-protein conjugation|regulation of interferon-gamma production|response to type I interferon|defense response to bacterium|negative regulation of viral genome replication|defense response to virus	ko04622	RIG-I-like receptor signaling pathway
JAML	74.7875	149.575	0	0	#NAME?	0.0104001	0.545226	Down	0.865918	0	GeneID:101121705,Genbank:XM_012095523.2	junction adhesion molecule like	GO:0005178,GO:0005886,GO:0005923,GO:0007157,GO:0016021,GO:0030593,GO:0035696,GO:0042803,GO:0046629,GO:0050776,GO:0050839,GO:0050900,GO:0060054,GO:0072672	integrin binding|plasma membrane|bicellular tight junction|heterophilic cell-cell adhesion via plasma membrane cell adhesion molecules|integral component of membrane|neutrophil chemotaxis|monocyte extravasation|protein homodimerization activity|gamma-delta T cell activation|regulation of immune response|cell adhesion molecule binding|leukocyte migration|positive regulation of epithelial cell prol…
KBTBD13	93.2134	186.427	0	0	#NAME?	0.00313311	0.302378	Down	0.712848	0	GeneID:101110418,Genbank:XM_015096804.1	kelch repeat and BTB (POZ) domain containing 13	GO:0005829,GO:0016567,GO:0031463,GO:0043687	cytosol|protein ubiquitination|Cul3-RING ubiquitin ligase complex|post-translational protein modification
KCNJ12	63.9487	127.897	0	0	#NAME?	0.0219997	0.756338	Down	0.376152	0	GeneID:101123388,Genbank:XM_004012746.3	potassium channel, inwardly rectifying subfamily J, member 12	GO:0005242,GO:0005887,GO:0006813,GO:0010107,GO:0031224,GO:0034765,GO:0051289	inward rectifier potassium channel activity|integral component of plasma membrane|potassium ion transport|potassium ion import|intrinsic component of membrane|regulation of ion transmembrane transport|protein homotetramerization	ko04921,ko04725	Oxytocin signaling pathway|Cholinergic synapse
KLB	87.794	175.588	0	0	#NAME?	0.00457237	0.367306	Down	0.623989	0	GeneID:101109707,Genbank:XM_004010055.3	klotho beta	GO:0000165,GO:0004553,GO:0005088,GO:0005104,GO:0005622,GO:0005886,GO:0005887,GO:0005975,GO:0008284,GO:0008543,GO:0016303,GO:0017134,GO:0046934,GO:0051897,GO:0090080,GO:1901657	MAPK cascade|hydrolase activity, hydrolyzing O-glycosyl compounds|Ras guanyl-nucleotide exchange factor activity|fibroblast growth factor receptor binding|intracellular|plasma membrane|integral component of plasma membrane|carbohydrate metabolic process|positive regulation of cell proliferation|fibroblast growth factor receptor signaling pathway|1-phosphatidylinositol-3-kinase activity|fibroblast…
LACE1	59.6132	119.226	0	0	#NAME?	0.0301364	0.843385	Down	0.905366	0	GeneID:101116838,Genbank:XM_015097361.1	lactation elevated 1	GO:0005524,GO:0005739,GO:0006123,GO:0007005,GO:0016787,GO:0031966,GO:0035694	ATP binding|mitochondrion|mitochondrial electron transport, cytochrome c to oxygen|mitochondrion organization|hydrolase activity|mitochondrial membrane|mitochondrial protein catabolic process
LAMP3	119.226	238.453	0	0	#NAME?	0.000528037	0.0899635	Down	0.599171	0	GeneID:101103444,Genbank:XM_012098271.2	lysosomal-associated membrane protein 3	GO:0002250,GO:0005765,GO:0005769,GO:0005886,GO:0010506,GO:0010628,GO:0016021,GO:0030659,GO:0035455,GO:0043154,GO:0048471,GO:1901799,GO:1903900	adaptive immune response|lysosomal membrane|early endosome|plasma membrane|regulation of autophagy|positive regulation of gene expression|integral component of membrane|cytoplasmic vesicle membrane|response to interferon-alpha|negative regulation of cysteine-type endopeptidase activity involved in apoptotic process|perinuclear region of cytoplasm|negative regulation of proteasomal protein catabol…	ko04142	Lysosome
LOC101102194	137.652	275.305	0	0	#NAME?	0.00015166	0.0412515	Down	1.23424	0	GeneID:101102194,Genbank:XM_004020283.3	interferon-induced protein with tetratricopeptide repeats 1	GO:0003723,GO:0005737,GO:0009615,GO:0050688,GO:0051607,GO:0071357,GO:0071360	RNA binding|cytoplasm|response to virus|regulation of defense response to virus|defense response to virus|cellular response to type I interferon|cellular response to exogenous dsRNA
LOC101111847	80.2069	160.414	0	0	#NAME?	0.00739576	0.471868	Down	0.626699	0	GeneID:101111847,Genbank:XM_012095515.1	solute carrier family 15 member 2	GO:0005886,GO:0005887,GO:0006810,GO:0006811,GO:0015031,GO:0015333,GO:0015893,GO:0035673,GO:0070062	plasma membrane|integral component of plasma membrane|transport|ion transport|protein transport|peptide:proton symporter activity|drug transport|oligopeptide transmembrane transporter activity|extracellular exosome
LOC101113077	173.42	346.841	0	0	#NAME?	1.24098e-05	0.00601257	Down	3.03976	0	GeneID:101113077,Genbank:XM_004011762.3	myelin P2 protein	GO:0005504,GO:0005737,GO:0015485,GO:0043209,GO:0061024	fatty acid binding|cytoplasm|cholesterol binding|myelin sheath|membrane organization
LOC101113743	86.1682	172.336	0	0	#NAME?	0.00510227	0.387772	Down	0.468535	0	GeneID:101113743,Genbank:XM_015094589.1	pleckstrin homology domain-containing family G member 7	GO:0005089,GO:0035023	Rho guanyl-nucleotide exchange factor activity|regulation of Rho protein signal transduction
LOC101116141	54.1938	108.388	0	0	#NAME?	0.0442468	0.964517	Down	0.179295	0	GeneID:101116141,Genbank:XM_012178719.2	serine protease inhibitor Kazal-type 5
LOC106991180	53.11	106.22	0	0	#NAME?	0.0474587	0.964517	Down	0.404898	0	GeneID:106991180,Genbank:XM_015095806.1	guanine nucleotide-binding protein G(I)/G(S)/G(O) subunit gamma-7-like	GO:0004871,GO:0005834,GO:0005884,GO:0005886,GO:0007165,GO:0007186,GO:0021987,GO:0030165,GO:0032496,GO:0042301,GO:0070062,GO:0071377	signal transducer activity|heterotrimeric G-protein complex|actin filament|plasma membrane|signal transduction|G-protein coupled receptor signaling pathway|cerebral cortex development|PDZ domain binding|response to lipopolysaccharide|phosphate ion binding|extracellular exosome|cellular response to glucagon stimulus	ko04062,ko04010,ko04725,ko04726,ko04723,ko04727,ko04810,ko04728,ko04014,ko04151,ko04713,ko04724	Chemokine signaling pathway|MAPK signaling pathway|Cholinergic synapse|Serotonergic synapse|Retrograde endocannabinoid signaling|GABAergic synapse|Regulation of actin cytoskeleton|Dopaminergic synapse|Ras signaling pathway|PI3K-Akt signaling pathway|Circadian entrainment|Glutamatergic synapse
LOC106991695	91.5876	183.175	0	0	#NAME?	0.00351199	0.319091	Down	3.81835	0	GeneID:106991695,Genbank:XM_015101497.1	uncharacterized LOC106991695
LRRC51	55.2777	110.555	0	0	#NAME?	0.0411751	0.949968	Down	0.626882	0	GeneID:101119753,Genbank:XM_012095251.2	leucine-rich repeat-containing protein 51
METTL11B	129.523	259.047	0	0	#NAME?	0.000265132	0.0619483	Down	1.89843	0	GeneID:101103252,Genbank:XM_012187256.2	methyltransferase like 11B	GO:0005634,GO:0005737,GO:0006480,GO:0071885	nucleus|cytoplasm|N-terminal protein amino acid methylation|N-terminal protein N-methyltransferase activity
METTL21C	106.22	212.44	0	0	#NAME?	0.00126755	0.170887	Down	0.696779	0	GeneID:101113506,Genbank:XM_012184922.2	methyltransferase like 21C	GO:0005634,GO:0006479,GO:0007519,GO:0008628,GO:0010880,GO:0016279,GO:0031072,GO:0043234,GO:0071549	nucleus|protein methylation|skeletal muscle tissue development|hormone-mediated apoptotic signaling pathway|regulation of release of sequestered calcium ion into cytosol by sarcoplasmic reticulum|protein-lysine N-methyltransferase activity|heat shock protein binding|protein complex|cellular response to dexamethasone stimulus
MMP1	66.1165	132.233	0	0	#NAME?	0.0188215	0.699887	Down	0.982762	0	GeneID:101120355,Genbank:XM_012095308.2	matrix metallopeptidase 1	GO:0004222,GO:0005578,GO:0008270,GO:0030574	metalloendopeptidase activity|proteinaceous extracellular matrix|zinc ion binding|collagen catabolic process	ko03320	PPAR signaling pathway
MX1	145.24	290.479	0	0	#NAME?	8.94954e-05	0.0266834	Down	1.35412	0	GeneID:443146,Genbank:NM_001009753.1	MX dynamin-like GTPase 1	GO:0003924,GO:0005525,GO:0005737,GO:0005789,GO:0045087,GO:0048471	GTPase activity|GTP binding|cytoplasm|endoplasmic reticulum membrane|innate immune response|perinuclear region of cytoplasm
MX2	68.8262	137.652	0	0	#NAME?	0.0155507	0.641219	Down	0.509668	0	GeneID:780441,Genbank:XM_012175971.2	MX dynamin-like GTPase 2	GO:0003924,GO:0005525,GO:0005634,GO:0005737,GO:0045087,GO:0051607	GTPase activity|GTP binding|nucleus|cytoplasm|innate immune response|defense response to virus
NKAPL	56.3616	112.723	0	0	#NAME?	0.0382013	0.914591	Down	0.346491	1.50344e-12	GeneID:101122898,Genbank:XM_012101077.2	NFKB activating protein like	GO:0003682,GO:0005634,GO:0006351,GO:0007219,GO:0007283,GO:0030154,GO:0045892	chromatin binding|nucleus|transcription, DNA-templated|Notch signaling pathway|spermatogenesis|cell differentiation|negative regulation of transcription, DNA-templated
NLRP1	62.3229	124.646	0	0	#NAME?	0.0247433	0.787924	Down	0.244661	0	GeneID:101114035,Genbank:XM_012185552.2	NLR family, pyrin domain containing 1	GO:0005524,GO:0005622,GO:0005634,GO:0005654,GO:0005829,GO:0006915,GO:0006919,GO:0006954,GO:0008656,GO:0016032,GO:0019899,GO:0019904,GO:0032495,GO:0042742,GO:0045087,GO:0050718,GO:0050727,GO:0051402,GO:0072558,GO:1904784	ATP binding|intracellular|nucleus|nucleoplasm|cytosol|apoptotic process|activation of cysteine-type endopeptidase activity involved in apoptotic process|inflammatory response|cysteine-type endopeptidase activator activity involved in apoptotic process|viral process|enzyme binding|protein domain specific binding|response to muramyl dipeptide|defense response to bacterium|innate immune response|pos…	ko04621	NOD-like receptor signaling pathway
PDZD3	57.4455	114.891	0	0	#NAME?	0.0353461	0.891067	Down	0.387741	0	GeneID:101108682,Genbank:XM_015100960.1	PDZ domain containing 3	GO:0005829,GO:0005903,GO:0006811,GO:0006833,GO:0007168,GO:0008022,GO:0008200,GO:0009636,GO:0019934,GO:0030251,GO:0030827,GO:0035003,GO:0045177,GO:1990381	cytosol|brush border|ion transport|water transport|receptor guanylyl cyclase signaling pathway|protein C-terminus binding|ion channel inhibitor activity|response to toxic substance|cGMP-mediated signaling|guanylate cyclase inhibitor activity|negative regulation of cGMP biosynthetic process|subapical complex|apical part of cell|ubiquitin-specific protease binding
PKHD1L1	73.7036	147.407	0	0	#NAME?	0.0111751	0.550029	Down	0.126038	0	GeneID:101117676,Genbank:XM_004011780.3	polycystic kidney and hepatic disease 1 (autosomal recessive)-like 1	GO:0004872,GO:0005615,GO:0005829,GO:0005929,GO:0006955,GO:0016021	receptor activity|extracellular space|cytosol|cilium|immune response|integral component of membrane
PLAC8	54.1938	108.388	0	0	#NAME?	0.0442468	0.964517	Down	2.36067	0	GeneID:101117765,Genbank:XM_004009959.2	placenta specific 8	GO:0003682,GO:0008284,GO:0009409,GO:0040015,GO:0042742,GO:0043066,GO:0045944,GO:0050873	chromatin binding|positive regulation of cell proliferation|response to cold|negative regulation of multicellular organism growth|defense response to bacterium|negative regulation of apoptotic process|positive regulation of transcription from RNA polymerase II promoter|brown fat cell differentiation
PLPPR4	92.6715	185.343	0	0	#NAME?	0.00325452	0.303964	Down	0.415622	0	GeneID:101110549,Genbank:XM_004002221.3	phospholipid phosphatase related 4	GO:0005886,GO:0005887,GO:0006644,GO:0007165,GO:0007409,GO:0008195,GO:0042577,GO:0046839,GO:0048839	plasma membrane|integral component of plasma membrane|phospholipid metabolic process|signal transduction|axonogenesis|phosphatidate phosphatase activity|lipid phosphatase activity|phospholipid dephosphorylation|inner ear development
PRKCB	69.3681	138.736	0	0	#NAME?	0.0149792	0.625975	Down	0.521565	0	GeneID:101118410,Genbank:XM_015103894.1	protein kinase C, beta	GO:0001666,GO:0002250,GO:0003682,GO:0004674,GO:0004697,GO:0005080,GO:0005246,GO:0005524,GO:0005622,GO:0005634,GO:0005654,GO:0005829,GO:0005886,GO:0006351,GO:0006357,GO:0006816,GO:0006874,GO:0006915,GO:0008270,GO:0010829,GO:0018105,GO:0030374,GO:0030949,GO:0035403,GO:0035408,GO:0035556,GO:0042113,GO:0042393,GO:0043123,GO:0045766,GO:0046627,GO:0050681,GO:0050853,GO:0050861,GO:0051092,GO:0071322	response to hypoxia|adaptive immune response|chromatin binding|protein serine/threonine kinase activity|protein kinase C activity|protein kinase C binding|calcium channel regulator activity|ATP binding|intracellular|nucleus|nucleoplasm|cytosol|plasma membrane|transcription, DNA-templated|regulation of transcription from RNA polymerase II promoter|calcium ion transport|cellular calcium ion homeost…	ko04066,ko04540,ko04670,ko04370,ko04727,ko04015,ko04730,ko04071,ko04650,ko04973,ko04916,ko04728,ko04960,ko04970,ko04726,ko04925,ko04911,ko04014,ko04918,ko04270,ko04510,ko04070,ko04310,ko04010,ko04725,ko04723,ko04020,ko04912,ko04530,ko04666,ko04919,ko04972,ko04064,ko04971,ko04062,ko04713,ko04750,ko04720,ko04662,ko04961,ko04012,ko04724,ko04921,ko04150	HIF-1 signaling pathway|Gap junction|Leukocyte transendothelial migration|VEGF signaling pathway|GABAergic synapse|Rap1 signaling pathway|Long-term depression|Sphingolipid signaling pathway|Natural killer cell mediated cytotoxicity|Carbohydrate digestion and absorption|Melanogenesis|Dopaminergic synapse|Aldosterone-regulated sodium reabsorption|Salivary secretion|Serotonergic synapse|Aldosterone …
RBKS	56.9035	113.807	0	0	#NAME?	0.0367561	0.902882	Down	0.928261	0	GeneID:101120994,Genbank:XM_012166988.2	ribokinase	GO:0004747,GO:0005524,GO:0005634,GO:0005737,GO:0005829,GO:0006098,GO:0019200,GO:0019303,GO:0046835,GO:0046872,GO:0070062	ribokinase activity|ATP binding|nucleus|cytoplasm|cytosol|pentose-phosphate shunt|carbohydrate kinase activity|D-ribose catabolic process|carbohydrate phosphorylation|metal ion binding|extracellular exosome	ko00030	Pentose phosphate pathway
S100A9	57.4455	114.891	0	0	#NAME?	0.0353461	0.891067	Down	2.17715	0	GeneID:101122157,Genbank:XM_012181723.1	S100 calcium binding protein A9	GO:0002523,GO:0005509,GO:0005576,GO:0005737,GO:0005856,GO:0005886,GO:0006914,GO:0006915,GO:0006919,GO:0008017,GO:0008270,GO:0016209,GO:0030593,GO:0035662,GO:0045087,GO:0050544,GO:0050729,GO:0050786,GO:0070488,GO:2001244	leukocyte migration involved in inflammatory response|calcium ion binding|extracellular region|cytoplasm|cytoskeleton|plasma membrane|autophagy|apoptotic process|activation of cysteine-type endopeptidase activity involved in apoptotic process|microtubule binding|zinc ion binding|antioxidant activity|neutrophil chemotaxis|Toll-like receptor 4 binding|innate immune response|arachidonic acid binding…
SLC9A2	118.685	237.369	0	0	#NAME?	0.000547159	0.0915444	Down	0.654124	0	GeneID:101108738,Genbank:XM_015093895.1	solute carrier family 9, subfamily A (NHE2, cation proton antiporter 2), member 2	GO:0006885,GO:0015385,GO:0016021	regulation of pH|sodium:proton antiporter activity|integral component of membrane
SLCO4A1	53.11	106.22	0	0	#NAME?	0.0474587	0.964517	Down	0.418724	0	GeneID:101111649,Genbank:XM_015099785.1	solute carrier organic anion transporter family member 4A1	GO:0005886,GO:0005887,GO:0015347,GO:0015349,GO:0043252,GO:0070327	plasma membrane|integral component of plasma membrane|sodium-independent organic anion transmembrane transporter activity|thyroid hormone transmembrane transporter activity|sodium-independent organic anion transport|thyroid hormone transport
STS	76.9553	153.911	0	0	#NAME?	0.00902716	0.516447	Down	0.584549	0	GeneID:101118590,Genbank:XM_015104682.1	steroid sulfatase (microsomal), isozyme S			ko00140	Steroid hormone biosynthesis
TAF13	98.6328	197.266	0	0	#NAME?	0.00215381	0.236828	Down	1.09842	0	GeneID:101102102,Genbank:XM_004002269.3	TATA-box binding protein associated factor 13	GO:0003677,GO:0003700,GO:0003712,GO:0005634,GO:0005654,GO:0005669,GO:0005730,GO:0006352,GO:0006357,GO:0006366,GO:0006367,GO:0006368,GO:0008022,GO:0042795,GO:0046982,GO:1901796	DNA binding|DNA binding transcription factor activity|transcription cofactor activity|nucleus|nucleoplasm|transcription factor TFIID complex|nucleolus|DNA-templated transcription, initiation|regulation of transcription from RNA polymerase II promoter|transcription from RNA polymerase II promoter|transcription initiation from RNA polymerase II promoter|transcription elongation from RNA polymerase …	ko03022	Basal transcription factors
TBX21	57.9874	115.975	0	0	#NAME?	0.0339757	0.880269	Down	0.655936	0	GeneID:101118711,Genbank:XM_004012818.3	T-box 21	GO:0000122,GO:0001227,GO:0003700,GO:0005634,GO:0006351,GO:0006355,GO:0007275,GO:0009615,GO:0030217,GO:0032703,GO:0043025,GO:0043161,GO:0043565,GO:0044212,GO:0045580,GO:0045892,GO:0045893,GO:0048304,GO:0071310,GO:0072676,GO:2000320,GO:2000329,GO:2000552	negative regulation of transcription from RNA polymerase II promoter|transcriptional repressor activity, RNA polymerase II transcription regulatory region sequence-specific DNA binding|DNA binding transcription factor activity|nucleus|transcription, DNA-templated|regulation of transcription, DNA-templated|multicellular organism development|response to virus|T cell differentiation|negative regulat…
TREX2	78.0391	156.078	0	0	#NAME?	0.00843543	0.502851	Down	1.43356	0	GeneID:101102374,Genbank:XM_004022666.2	three prime repair exonuclease 2
TTC6	178.84	357.679	0	0	#NAME?	8.5065e-06	0.00471017	Down	0.463982	0	GeneID:101122138,Genbank:XM_015101807.1	tetratricopeptide repeat domain 6
ZNF684	97.007	194.014	0	0	#NAME?	0.00240989	0.250797	Down	1.03379	0	GeneID:101122402,Genbank:XM_015091893.1	zinc finger protein 684	GO:0003677,GO:0005634,GO:0006351,GO:0006355,GO:0046872	DNA binding|nucleus|transcription, DNA-templated|regulation of transcription, DNA-templated|metal ion binding
