# Supplementary material for: Analysis of dynamic and widespread lncRNA and miRNA expression in fetal sheep skeletal muscle
Source: PeerJ. 2020 Sep 22;8:e9957. doi: 10.7717/peerj.9957 (PMC7518186; doi:10.7717/peerj.9957)
Supplement: Supplemental Information 4 [file peerj-08-9957-s004.xlsx]

## Sheet: Sheet1
Table S4 Differentially expressed mRNAs in E90 and E120 comparisons.
gene_id	baseMean	baseMean_control_E120	baseMean_case_E90	foldChange	log2FoldChange	pval	padj	up_down	expression_E120	expression_E90	Dbxref	product	GO_id	GO_term	pathway	pathway_description
HEMGN	296.423	591.907	0.939336	0.00158697	-9.29951	1.19022e-09	9.92518e-07	Down	2.4812	0.00880119	GeneID:101103212,Genbank:XM_012120562.2	hemogen	GO:0005654,GO:0007275,GO:0030154,GO:0045667	nucleoplasm|multicellular organism development|cell differentiation|regulation of osteoblast differentiation
RTP4	214.451	427.962	0.939336	0.00219491	-8.83162	3.33029e-07	0.000152478	Down	3.18752	0.014129	GeneID:100125352,Genbank:NM_001104930.1	receptor (chemosensory) transporter protein 4	GO:0001580,GO:0005737,GO:0006612,GO:0009986,GO:0016021,GO:0031849,GO:0051205,GO:0051607	detection of chemical stimulus involved in sensory perception of bitter taste|cytoplasm|protein targeting to membrane|cell surface|integral component of membrane|olfactory receptor binding|protein insertion into membrane|defense response to virus
APOC2	137.801	274.662	0.939336	0.00341997	-8.1918	9.27738e-05	0.0195988	Down	7.88723	0.0644882	GeneID:101112082,Genbank:XM_012190534.2	apolipoprotein C-II	GO:0006869,GO:0008047,GO:0016042,GO:0034361,GO:0034362,GO:0034364,GO:0042627	lipid transport|enzyme activator activity|lipid catabolic process|very-low-density lipoprotein particle|low-density lipoprotein particle|high-density lipoprotein particle|chylomicron
IKZF3	131.413	261.887	0.939336	0.0035868	-8.12309	0.000149845	0.0296768	Down	0.518334	0.00372123	GeneID:101104255,Genbank:XM_004012848.3	IKAROS family zinc finger 3	GO:0003700,GO:0005634,GO:0005737,GO:0006351,GO:0030888,GO:0042113,GO:0042803,GO:0042981,GO:0043565,GO:0044212,GO:0045577,GO:0045619,GO:0045944,GO:0046872,GO:0046982	DNA binding transcription factor activity|nucleus|cytoplasm|transcription, DNA-templated|regulation of B cell proliferation|B cell activation|protein homodimerization activity|regulation of apoptotic process|sequence-specific DNA binding|transcription regulatory region DNA binding|regulation of B cell differentiation|regulation of lymphocyte differentiation|positive regulation of transcription fr…
LOC101108321	128.219	255.5	0.939336	0.00367647	-8.08746	0.000190308	0.0334735	Down	0.840549	0.00626506	GeneID:101108321,Genbank:XM_015098000.1	multidrug resistance-associated protein 4-like			ko04976,ko04024,ko02010	Bile secretion|cAMP signaling pathway|ABC transporters
FBP2	693.199	1380.76	5.63602	0.00408182	-7.93657	3.6799e-17	1.45761e-13	Down	15.4194	0.063486	GeneID:101113460,Genbank:XM_004004093.3	fructose-bisphosphatase 2	GO:0005654,GO:0005829,GO:0005886,GO:0005986,GO:0006000,GO:0006002,GO:0006094,GO:0030018,GO:0030054,GO:0030388,GO:0042132,GO:0042802,GO:0046872	nucleoplasm|cytosol|plasma membrane|sucrose biosynthetic process|fructose metabolic process|fructose 6-phosphate metabolic process|gluconeogenesis|Z disc|cell junction|fructose 1,6-bisphosphate metabolic process|fructose 1,6-bisphosphate 1-phosphatase activity|identical protein binding|metal ion binding	ko00710,ko00680,ko01200,ko04152,ko04910,ko00030,ko00051,ko00010	Carbon fixation in photosynthetic organisms|Methane metabolism|Carbon metabolism|AMPK signaling pathway|Insulin signaling pathway|Pentose phosphate pathway|Fructose and mannose metabolism|Glycolysis / Gluconeogenesis
TBXAS1	87.7653	174.591	0.939336	0.0053802	-7.53812	0.00346971	0.241362	Down	1.39276	0	GeneID:101111361,Genbank:XM_012177234.2	thromboxane A synthase 1	GO:0001516,GO:0004497,GO:0004796,GO:0005506,GO:0005789,GO:0016021,GO:0016705,GO:0020037	prostaglandin biosynthetic process|monooxygenase activity|thromboxane-A synthase activity|iron ion binding|endoplasmic reticulum membrane|integral component of membrane|oxidoreductase activity, acting on paired donors, with incorporation or reduction of molecular oxygen|heme binding	ko00590,ko04611	Arachidonic acid metabolism|Platelet activation
KLHL14	81.3778	161.816	0.939336	0.00580495	-7.4285	0.00555814	0.326046	Down	0.302664	0.00366039	GeneID:101117636,Genbank:XM_015103607.1	kelch like family member 14	GO:0005783,GO:0005789,GO:0005829,GO:0015629,GO:0016235,GO:0016567,GO:0031463,GO:0043005,GO:0043025	endoplasmic reticulum|endoplasmic reticulum membrane|cytosol|actin cytoskeleton|aggresome|protein ubiquitination|Cul3-RING ubiquitin ligase complex|neuron projection|neuronal cell body
IFI16	58.4893	116.039	0.939336	0.00809498	-6.94876	0.0284105	0.747733	Down	0.489582	0.0125981	GeneID:101112936,Genbank:XM_012184098.2	interferon, gamma-inducible protein 16	GO:0003677,GO:0005634,GO:0005737,GO:0006351,GO:0006355,GO:0006914,GO:0006915,GO:0006954,GO:0045087	DNA binding|nucleus|cytoplasm|transcription, DNA-templated|regulation of transcription, DNA-templated|autophagy|apoptotic process|inflammatory response|innate immune response
LOC101123268	57.9571	114.975	0.939336	0.00816993	-6.93546	0.0294985	0.755426	Down	0.279384	0.00688177	GeneID:101123268,Genbank:XM_015093126.1	dolichyl-diphosphooligosaccharide--protein glycosyltransferase subunit 1	GO:0004579,GO:0005789,GO:0006486,GO:0016021,GO:0042470	dolichyl-diphosphooligosaccharide-protein glycotransferase activity|endoplasmic reticulum membrane|protein glycosylation|integral component of membrane|melanosome	ko04141,ko00510,ko00513	Protein processing in endoplasmic reticulum|N-Glycan biosynthesis|Various types of N-glycan biosynthesis
PARP3	54.7633	108.587	0.939336	0.00865052	-6.853	0.0370782	0.835557	Down	0.555361	0.178911	GeneID:101115070,Genbank:XM_004018417.2	poly(ADP-ribose) polymerase family member 3	GO:0000723,GO:0003824,GO:0003910,GO:0003950,GO:0005634,GO:0005737,GO:0005814,GO:0006273,GO:0006281,GO:0006302,GO:0006471,GO:0035861,GO:0051103,GO:0051106,GO:0060236,GO:1990166	telomere maintenance|catalytic activity|DNA ligase (ATP) activity|NAD+ ADP-ribosyltransferase activity|nucleus|cytoplasm|centriole|lagging strand elongation|DNA repair|double-strand break repair|protein ADP-ribosylation|site of double-strand break|DNA ligation involved in DNA repair|positive regulation of DNA ligation|regulation of mitotic spindle organization|protein localization to site of doub…	ko04214,ko04212,ko04210,ko03410	Apoptosis - fly|Longevity regulating pathway - worm|Apoptosis|Base excision repair
HS3ST4	51.0373	101.135	0.939336	0.00928793	-6.75043	0.0489227	0.92929	Down	0.427245	0.0105297	GeneID:101119692,Genbank:XM_015103895.1	heparan sulfate-glucosamine 3-sulfotransferase 4	GO:0000139,GO:0008467,GO:0016021,GO:0030201	Golgi membrane|[heparan sulfate]-glucosamine 3-sulfotransferase 1 activity|integral component of membrane|heparan sulfate proteoglycan metabolic process
LOC105609992	51.0373	101.135	0.939336	0.00928793	-6.75043	0.0489227	0.92929	Down	0.289494	0	GeneID:105609992,Genbank:XM_012175579.1	uncharacterized LOC105609992
ABCA4	97.8162	193.754	1.87867	0.00969619	-6.68837	0.00323083	0.231626	Down	0.181061	0.00321851	GeneID:101107561,Genbank:XM_004002210.3	ATP binding cassette subfamily A member 4			ko02010	ABC transporters
CAMKV	81.8475	161.816	1.87867	0.0116099	-6.4285	0.00928623	0.437914	Down	1.11056	0.0147979	GeneID:101123415,Genbank:XM_015102414.1	CaM kinase-like vesicle-associated	GO:0004683,GO:0005516,GO:0005524,GO:0005622,GO:0005886,GO:0018105,GO:0018107,GO:0030659,GO:0035556	calmodulin-dependent protein kinase activity|calmodulin binding|ATP binding|intracellular|plasma membrane|peptidyl-serine phosphorylation|peptidyl-threonine phosphorylation|cytoplasmic vesicle membrane|intracellular signal transduction
TMEM220	75.46	149.041	1.87867	0.012605	-6.30986	0.0144155	0.559773	Down	1.50582	0.0199227	GeneID:101103657,Genbank:XM_015098321.1	transmembrane protein 220	GO:0016021	integral component of membrane
SPTA1	223.719	441.801	5.63602	0.0127569	-6.29258	6.95144e-06	0.00244752	Down	0.633349	0	GeneID:101112688,Genbank:XM_004002643.3	spectrin, alpha, erythrocytic 1	GO:0000165,GO:0002260,GO:0005088,GO:0005200,GO:0005509,GO:0005829,GO:0006779,GO:0006888,GO:0007009,GO:0007015,GO:0007411,GO:0008091,GO:0008360,GO:0014731,GO:0015629,GO:0030097,GO:0030424,GO:0031235,GO:0032092,GO:0032437,GO:0042102,GO:0046982,GO:0051015,GO:0051693	MAPK cascade|lymphocyte homeostasis|Ras guanyl-nucleotide exchange factor activity|structural constituent of cytoskeleton|calcium ion binding|cytosol|porphyrin-containing compound biosynthetic process|ER to Golgi vesicle-mediated transport|plasma membrane organization|actin filament organization|axon guidance|spectrin|regulation of cell shape|spectrin-associated cytoskeleton|actin cytoskeleton|he…	ko04210	Apoptosis
LDHD	282.678	557.841	7.51469	0.013471	-6.214	5.82635e-07	0.000256424	Down	0.720165	0.00560734	GeneID:101115643,Genbank:XM_015100371.1	lactate dehydrogenase D	GO:0004458,GO:0005739,GO:0005743,GO:0050660	D-lactate dehydrogenase (cytochrome) activity|mitochondrion|mitochondrial inner membrane|flavin adenine dinucleotide binding	ko00620	Pyruvate metabolism
ZNF831	63.7496	125.621	1.87867	0.0149551	-6.06322	0.0312324	0.774407	Down	0.366285	0.0055569	GeneID:105606224,Genbank:XM_015099795.1	zinc finger protein 831	GO:0001206,GO:0005634,GO:0006366,GO:0007165,GO:0007275,GO:0043565,GO:0044212,GO:0046872	transcriptional repressor activity, RNA polymerase II distal enhancer sequence-specific binding|nucleus|transcription from RNA polymerase II promoter|signal transduction|multicellular organism development|sequence-specific DNA binding|transcription regulatory region DNA binding|metal ion binding
EFR3B	63.687	124.556	2.81801	0.0226244	-5.46597	0.0431284	0.889748	Down	0.330443	0.0179016	GeneID:101108899,Genbank:XM_004005730.3	EFR3 homolog B	GO:0005829,GO:0005886,GO:0046854,GO:0072659	cytosol|plasma membrane|phosphatidylinositol phosphorylation|protein localization to plasma membrane
CHMP4C	83.3191	162.881	3.75735	0.0230681	-5.43796	0.0171995	0.622165	Down	1.25737	0	GeneID:101119649,Genbank:XM_004011863.2	charged multivesicular body protein 4C	GO:0000920,GO:0005829,GO:0006997,GO:0007034,GO:0007080,GO:0008218,GO:0009838,GO:0010824,GO:0015031,GO:0030496,GO:0031902,GO:0032466,GO:0042803,GO:0044878,GO:0050792,GO:0070062,GO:0090543,GO:0090611,GO:1901673,GO:1902188	cell separation after cytokinesis|cytosol|nucleus organization|vacuolar transport|mitotic metaphase plate congression|bioluminescence|abscission|regulation of centrosome duplication|protein transport|midbody|late endosome membrane|negative regulation of cytokinesis|protein homodimerization activity|mitotic cytokinesis checkpoint|regulation of viral process|extracellular exosome|Flemming body|ubiq…	ko04144	Endocytosis
FAM81A	79.0608	154.364	3.75735	0.0243408	-5.36048	0.0223617	0.702207	Down	0.307351	0.0096148	GeneID:101115214,Genbank:XM_015097004.1	family with sequence similarity 81 member A
PVALB	225.472	439.672	11.272	0.0256374	-5.28561	5.26212e-05	0.0126323	Down	10.9372	0	GeneID:101122682,Genbank:XM_004006723.3	parvalbumin	GO:0005509,GO:0005737,GO:0030424	calcium ion binding|cytoplasm|axon
KLF1	106.615	207.593	5.63602	0.0271493	-5.20294	0.00783997	0.395594	Down	0.89439	0.0253987	GeneID:101122437,Genbank:XM_015095803.1	Kruppel-like factor 1 (erythroid)	GO:0000790,GO:0000987,GO:0003700,GO:0005634,GO:0005654,GO:0006351,GO:0006355,GO:0030218,GO:0044212,GO:0045893,GO:0046872,GO:0060135,GO:1901653	nuclear chromatin|proximal promoter sequence-specific DNA binding|DNA binding transcription factor activity|nucleus|nucleoplasm|transcription, DNA-templated|regulation of transcription, DNA-templated|erythrocyte differentiation|transcription regulatory region DNA binding|positive regulation of transcription, DNA-templated|metal ion binding|maternal process involved in female pregnancy|cellular re…
LOC101119572	67.8827	132.008	3.75735	0.028463	-5.13477	0.0439564	0.894025	Down	2.68545	0.0781612	GeneID:101119572,Genbank:XM_004012469.3	C-C motif chemokine 8	GO:0002548,GO:0004672,GO:0005615,GO:0005623,GO:0006816,GO:0006874,GO:0006887,GO:0006954,GO:0007186,GO:0007267,GO:0008009,GO:0008201,GO:0016004,GO:0030593,GO:0043547,GO:0048020,GO:0048247,GO:0070098,GO:0070374,GO:0071346,GO:0071347,GO:0071356	monocyte chemotaxis|protein kinase activity|extracellular space|cell|calcium ion transport|cellular calcium ion homeostasis|exocytosis|inflammatory response|G-protein coupled receptor signaling pathway|cell-cell signaling|chemokine activity|heparin binding|phospholipase activator activity|neutrophil chemotaxis|positive regulation of GTPase activity|CCR chemokine receptor binding|lymphocyte chemot…	ko04060,ko04062	Cytokine-cytokine receptor interaction|Chemokine signaling pathway
TMEM52	489.363	949.607	29.1194	0.0306647	-5.02728	2.16277e-08	1.26915e-05	Down	7.36548	0.132435	GeneID:101123315,Genbank:XM_015099058.1	transmembrane protein 52	GO:0016021	integral component of membrane
ANKRD2	1501.12	2907.37	94.873	0.0326319	-4.93757	3.08012e-16	8.86277e-13	Down	17.8391	0.381214	GeneID:101109057,Genbank:XM_015103357.1	ankyrin repeat domain 2 (stretch responsive muscle)	GO:0000122,GO:0000791,GO:0001817,GO:0003682,GO:0003712,GO:0005634,GO:0005829,GO:0006936,GO:0007517,GO:0008307,GO:0010832,GO:0016605,GO:0031432,GO:0031674,GO:0035914,GO:0043231,GO:0043422,GO:0043619,GO:0045662,GO:0061629,GO:1902253,GO:2000291	negative regulation of transcription from RNA polymerase II promoter|euchromatin|regulation of cytokine production|chromatin binding|transcription cofactor activity|nucleus|cytosol|muscle contraction|muscle organ development|structural constituent of muscle|negative regulation of myotube differentiation|PML body|titin binding|I band|skeletal muscle cell differentiation|intracellular membrane-boun…
PER3	144.157	278.92	9.39336	0.0336776	-4.89207	0.00248905	0.202725	Down	0.655825	0.0288717	GeneID:100125623,Genbank:XM_012187372.1	period circadian clock 3	GO:0000122,GO:0005634,GO:0005737,GO:0006351,GO:0019900,GO:0031625,GO:0032922,GO:0045187,GO:0050821	negative regulation of transcription from RNA polymerase II promoter|nucleus|cytoplasm|transcription, DNA-templated|kinase binding|ubiquitin protein ligase binding|circadian regulation of gene expression|regulation of circadian sleep/wake cycle, sleep|protein stabilization	ko04713,ko04711,ko04710	Circadian entrainment|Circadian rhythm - fly|Circadian rhythm
ATP1B2	105.957	204.4	7.51469	0.0367647	-4.76553	0.012698	0.521294	Down	1.60215	0.0763325	GeneID:101103490,Genbank:XM_004012670.2	ATPase, Na+/K+ transporting, beta 2 polypeptide	GO:0005890,GO:0006813,GO:0006814,GO:0007155	sodium:potassium-exchanging ATPase complex|potassium ion transport|sodium ion transport|cell adhesion	ko04971,ko04976,ko04024,ko04973,ko04974,ko04972,ko04960,ko04964,ko04970,ko04261,ko04961,ko04911,ko04978,ko04919,ko04918,ko04022,ko04260	Gastric acid secretion|Bile secretion|cAMP signaling pathway|Carbohydrate digestion and absorption|Protein digestion and absorption|Pancreatic secretion|Aldosterone-regulated sodium reabsorption|Proximal tubule bicarbonate reclamation|Salivary secretion|Adrenergic signaling in cardiomyocytes|Endocrine and other factor-regulated calcium reabsorption|Insulin secretion|Mineral absorption|Thyroid hor…
EEF1A2	12704.1	24425.8	982.546	0.0402258	-4.63573	3.91564e-16	8.86277e-13	Down	169.771	7.10524	GeneID:101109898,Genbank:XM_015099474.1	eukaryotic translation elongation factor 1 alpha 2			ko03013	RNA transport
LOC101105437	569.676	1093.32	46.0275	0.0420986	-4.57008	2.67034e-08	1.51103e-05	Down	37.7201	1.0999	GeneID:101105437,Genbank:XM_004016240.2	hemoglobin subunit beta	GO:0005344,GO:0005506,GO:0005833,GO:0019825,GO:0020037	oxygen carrier activity|iron ion binding|hemoglobin complex|oxygen binding|heme binding
UCP3	136.047	260.822	11.272	0.0432173	-4.53225	0.00561381	0.326046	Down	2.23102	0.128885	GeneID:443278,Genbank:NM_001308581.1	uncoupling protein 3 (mitochondrial, proton carrier)	GO:0005743,GO:0006839,GO:0009409,GO:0016021,GO:0017077,GO:1990542,GO:1990845	mitochondrial inner membrane|mitochondrial transport|response to cold|integral component of membrane|oxidative phosphorylation uncoupler activity|mitochondrial transmembrane transport|adaptive thermogenesis
SSC4D	101.636	194.818	8.45403	0.0433944	-4.52635	0.0190129	0.660614	Down	0.71471	0	GeneID:101116277,Genbank:XM_015104218.1	scavenger receptor cysteine rich family, 4 domains	GO:0005044,GO:0016020,GO:0070062	scavenger receptor activity|membrane|extracellular exosome
LOC106991842	89.4561	171.398	7.51469	0.0438436	-4.51149	0.0291283	0.753805	Down	0.717317	0.0480912	GeneID:106991842,Genbank:XM_015103205.1	spectrin beta chain, non-erythrocytic 2-like	GO:0000165,GO:0003779,GO:0005088,GO:0005200,GO:0005543,GO:0005615,GO:0005829,GO:0006888,GO:0007411,GO:0007416,GO:0008091,GO:0016192,GO:0016324,GO:0019886,GO:0021692,GO:0030054,GO:0030534,GO:0035264,GO:0043025,GO:0045296,GO:0051693	MAPK cascade|actin binding|Ras guanyl-nucleotide exchange factor activity|structural constituent of cytoskeleton|phospholipid binding|extracellular space|cytosol|ER to Golgi vesicle-mediated transport|axon guidance|synapse assembly|spectrin|vesicle-mediated transport|apical plasma membrane|antigen processing and presentation of exogenous peptide antigen via MHC class II|cerebellar Purkinje cell l…
LOC101110181	109.558	209.723	9.39336	0.0447895	-4.4807	0.0152075	0.579876	Down	0.963035	0	GeneID:101110181,Genbank:XM_012097880.1	2'-5'-oligoadenylate synthase 1	GO:0001730,GO:0003725,GO:0005524,GO:0005576,GO:0005634,GO:0005737,GO:0005739,GO:0005783,GO:0005829,GO:0006006,GO:0006164,GO:0008270,GO:0009615,GO:0035457,GO:0042593,GO:0045071,GO:0046872,GO:0051259,GO:0051607,GO:0060333,GO:0060337,GO:0060700	2'-5'-oligoadenylate synthetase activity|double-stranded RNA binding|ATP binding|extracellular region|nucleus|cytoplasm|mitochondrion|endoplasmic reticulum|cytosol|glucose metabolic process|purine nucleotide biosynthetic process|zinc ion binding|response to virus|cellular response to interferon-alpha|glucose homeostasis|negative regulation of viral genome replication|metal ion binding|protein oli…
BAC5	152.423	291.695	13.1507	0.0450837	-4.47125	0.00347327	0.241362	Down	7.50973	0.366594	GeneID:443356,Genbank:NM_001009787.1	5 kDa bactinecin precursor	GO:0005576,GO:0042742	extracellular region|defense response to bacterium	ko04970	Salivary secretion
SOD3	246.075	470.545	21.6047	0.0459143	-4.44491	0.000193748	0.0334735	Down	3.29594	0.0292494	GeneID:101104150,Genbank:XM_012179741.2	superoxide dismutase 3, extracellular
QPRT	84.1332	160.752	7.51469	0.0467472	-4.41898	0.0382505	0.841943	Down	1.53391	0	GeneID:101102696,Genbank:XM_015103900.1	quinolinate phosphoribosyltransferase	GO:0004514,GO:0005737,GO:0009435,GO:0034213	nicotinate-nucleotide diphosphorylase (carboxylating) activity|cytoplasm|NAD biosynthetic process|quinolinate catabolic process	ko00760	Nicotinate and nicotinamide metabolism
LOC101116326	165.073	315.116	15.0294	0.0476948	-4.39003	0.00260237	0.204118	Down	1.39239	0.079195	GeneID:101116326,Genbank:XM_004012159.3	complement C1q and tumor necrosis factor-related protein 9	GO:0005576,GO:0005581	extracellular region|collagen trimer
KBTBD12	2663.68	5065.28	262.075	0.0517395	-4.27259	3.59738e-16	8.86277e-13	Down	35.0126	1.73593	GeneID:101107230,Genbank:XM_015102505.1	kelch repeat and BTB (POZ) domain containing 12	GO:0016567,GO:0031463	protein ubiquitination|Cul3-RING ubiquitin ligase complex
ANKRD23	16793.8	31807.6	1780.04	0.0559629	-4.15939	1.31956e-12	2.32302e-09	Down	135.436	7.15903	GeneID:101113927,Genbank:XM_015094510.1	ankyrin repeat domain 23	GO:0005634,GO:0005654,GO:0005829,GO:0006631,GO:0015629,GO:0031432,GO:0031674,GO:0035994,GO:0060297	nucleus|nucleoplasm|cytosol|fatty acid metabolic process|actin cytoskeleton|titin binding|I band|response to muscle stretch|regulation of sarcomere organization
NOX5	119.421	225.691	13.1507	0.0582686	-4.10114	0.0171699	0.622165	Down	0.780796	0.0682219	GeneID:101113499,Genbank:XM_015096838.1	NADPH oxidase, EF-hand calcium binding domain 5	GO:0000910,GO:0001525,GO:0001935,GO:0005509,GO:0005783,GO:0005789,GO:0006915,GO:0008283,GO:0010155,GO:0015252,GO:0016021,GO:0016175,GO:0020037,GO:0034599,GO:0042554,GO:0043012,GO:0050660,GO:0050661,GO:0050663,GO:0055114,GO:2000379	cytokinesis|angiogenesis|endothelial cell proliferation|calcium ion binding|endoplasmic reticulum|endoplasmic reticulum membrane|apoptotic process|cell proliferation|regulation of proton transport|proton channel activity|integral component of membrane|superoxide-generating NADPH oxidase activity|heme binding|cellular response to oxidative stress|superoxide anion generation|regulation of fusion of…
LOC101106024	96.1254	180.979	11.272	0.0622837	-4.005	0.0382534	0.841943	Down	0.520569	0	GeneID:101106024,Genbank:XM_015098893.1	secreted and transmembrane protein 1A-like	GO:0004871,GO:0005125,GO:0005615,GO:0005794,GO:0005886,GO:0006955,GO:0007498,GO:0016021,GO:0043123,GO:0070062	signal transducer activity|cytokine activity|extracellular space|Golgi apparatus|plasma membrane|immune response|mesoderm development|integral component of membrane|positive regulation of I-kappaB kinase/NF-kappaB signaling|extracellular exosome
EPB42	154.176	289.566	18.7867	0.0648789	-3.94611	0.00754828	0.388295	Down	0.896686	0	GeneID:101120335,Genbank:XM_004010492.3	erythrocyte membrane protein band 4.2	GO:0003810,GO:0005737,GO:0005856,GO:0005886,GO:0008360,GO:0018149,GO:0043249	protein-glutamine gamma-glutamyltransferase activity|cytoplasm|cytoskeleton|plasma membrane|regulation of cell shape|peptide cross-linking|erythrocyte maturation
ITGAL	152.58	286.372	18.7867	0.0656024	-3.93011	0.00810193	0.402404	Down	0.921567	0.069673	GeneID:641296,Genbank:NM_001035124.1	integrin alpha L	GO:0006909,GO:0007155,GO:0007229,GO:0008305,GO:0046872	phagocytosis|cell adhesion|integrin-mediated signaling pathway|integrin complex|metal ion binding	ko04650,ko04514,ko04670,ko04015,ko04810	Natural killer cell mediated cytotoxicity|Cell adhesion molecules (CAMs)|Leukocyte transendothelial migration|Rap1 signaling pathway|Regulation of actin cytoskeleton
KLHL33	1134.03	2128.1	139.961	0.0657682	-3.92647	2.25735e-10	2.55468e-07	Down	6.39488	0.48389	GeneID:101115711,Genbank:XM_012181088.1	kelch like family member 33	GO:0016567,GO:0031463	protein ubiquitination|Cul3-RING ubiquitin ligase complex
ADRB2	203.241	381.12	25.3621	0.0665462	-3.9095	0.0021307	0.188763	Down	5.28705	0.0918447	GeneID:100170320,Genbank:NM_001130154.1	adrenoceptor beta 2	GO:0001540,GO:0002024,GO:0002025,GO:0002028,GO:0002032,GO:0004941,GO:0005634,GO:0005769,GO:0005887,GO:0006898,GO:0007190,GO:0007267,GO:0008179,GO:0009409,GO:0010739,GO:0015459,GO:0016324,GO:0030501,GO:0031398,GO:0031649,GO:0032403,GO:0040015,GO:0042803,GO:0043235,GO:0043410,GO:0045453,GO:0045944,GO:0045986,GO:0050873,GO:0051379,GO:0051380,GO:0061885,GO:0071880,GO:0071902,GO:1901098,GO:1904504,GO:…	amyloid-beta binding|diet induced thermogenesis|norepinephrine-epinephrine-mediated vasodilation involved in regulation of systemic arterial blood pressure|regulation of sodium ion transport|desensitization of G-protein coupled receptor protein signaling pathway by arrestin|beta2-adrenergic receptor activity|nucleus|early endosome|integral component of plasma membrane|receptor-mediated endocytosi…	ko04024,ko04923,ko04144,ko04924,ko04970,ko04261,ko04020,ko04080,ko04022	cAMP signaling pathway|Regulation of lipolysis in adipocytes|Endocytosis|Renin secretion|Salivary secretion|Adrenergic signaling in cardiomyocytes|Calcium signaling pathway|Neuroactive ligand-receptor interaction|cGMP-PKG signaling pathway
DIO2	119.828	224.627	15.0294	0.0669083	-3.90167	0.0216787	0.700975	Down	1.12429	0.284701	GeneID:100310793,Genbank:XM_015097211.1	deiodinase, iodothyronine, type II	GO:0004800,GO:0016021,GO:0042403,GO:0042446	thyroxine 5'-deiodinase activity|integral component of membrane|thyroid hormone metabolic process|hormone biosynthetic process	ko04919	Thyroid hormone signaling pathway
LOC101123290	103.452	193.754	13.1507	0.0678733	-3.88101	0.0353637	0.825187	Down	1.68752	0.137874	GeneID:101123290,Genbank:XM_004008166.3	GTPase IMAP family member 7-like	GO:0003924,GO:0005525,GO:0005783,GO:0005794,GO:0005811,GO:0005829,GO:0042802,GO:0042803,GO:0043231,GO:0046039	GTPase activity|GTP binding|endoplasmic reticulum|Golgi apparatus|lipid droplet|cytosol|identical protein binding|protein homodimerization activity|intracellular membrane-bounded organelle|GTP metabolic process
LOC442994	28262.5	52836.2	3688.77	0.0698152	-3.84031	4.69121e-09	3.53941e-06	Down	80.8586	6.31951	GeneID:442994,Genbank:XM_004012706.3	myosin-1	GO:0003774,GO:0005516,GO:0005524,GO:0005859,GO:0030016,GO:0032982,GO:0036464,GO:0051015	motor activity|calmodulin binding|ATP binding|muscle myosin complex|myofibril|myosin filament|cytoplasmic ribonucleoprotein granule|actin filament binding	ko04530	Tight junction
F10	264.298	492.901	35.6948	0.0724177	-3.78751	0.000662554	0.0920834	Down	1.7241	0.112418	GeneID:101118624,Genbank:XM_015098025.1	coagulation factor X	GO:0004252,GO:0005509,GO:0005543,GO:0005576,GO:0007596,GO:0051897	serine-type endopeptidase activity|calcium ion binding|phospholipid binding|extracellular region|blood coagulation|positive regulation of protein kinase B signaling	ko04610	Complement and coagulation cascades
TPSB2	471.077	878.28	63.8749	0.0727273	-3.78136	9.11091e-06	0.00303591	Down	10.1038	0.733658	GeneID:443433,Genbank:NM_001009412.1	tryptase beta 2	GO:0004252,GO:0005576	serine-type endopeptidase activity|extracellular region
LRRTM3	102.857	191.625	14.09	0.0735294	-3.76553	0.0406253	0.862017	Down	1.84488	0.126885	GeneID:101101950,Genbank:XM_004021401.3	leucine rich repeat transmembrane neuronal 3	GO:0004860,GO:0005737,GO:0006469,GO:0016021,GO:0019221,GO:0030054,GO:0045211,GO:0046426,GO:0051965,GO:1902004	protein kinase inhibitor activity|cytoplasm|negative regulation of protein kinase activity|integral component of membrane|cytokine-mediated signaling pathway|cell junction|postsynaptic membrane|negative regulation of JAK-STAT cascade|positive regulation of synapse assembly|positive regulation of amyloid-beta formation
ACTN3	15710.6	29241.9	2179.26	0.0745252	-3.74613	4.06109e-11	4.94953e-08	Down	98.7303	7.9678	GeneID:101115917,Genbank:XM_012102161.2	actinin, alpha 3	GO:0003779,GO:0005509	actin binding|calcium ion binding	ko04520,ko04670,ko04810,ko04530,ko04510	Adherens junction|Leukocyte transendothelial migration|Regulation of actin cytoskeleton|Tight junction|Focal adhesion
TUBA8	416.095	773.951	58.2389	0.0752488	-3.73219	3.21863e-05	0.00849932	Down	7.51383	0.535424	GeneID:101118605,Genbank:XM_015095007.1	tubulin alpha 8	GO:0003924,GO:0005200,GO:0005525,GO:0005737,GO:0005874,GO:0007017	GTPase activity|structural constituent of cytoskeleton|GTP binding|cytoplasm|microtubule|microtubule-based process	ko04540,ko04210,ko04145	Gap junction|Apoptosis|Phagosome
CHRDL2	172.963	321.504	24.4227	0.0759642	-3.71854	0.00668659	0.363125	Down	1.93862	0.132947	GeneID:101106877,Genbank:XM_012096047.2	chordin-like 2	GO:0001503,GO:0005615,GO:0005737,GO:0030154,GO:0051216	ossification|extracellular space|cytoplasm|cell differentiation|cartilage development
RPL3L	2986.06	5547.53	424.58	0.0765349	-3.70774	1.85104e-13	3.66599e-10	Down	54.6828	3.38033	GeneID:101112108,Genbank:XM_012103959.2	ribosomal protein L3 like	GO:0000027,GO:0003723,GO:0003735,GO:0006412,GO:0022625	ribosomal large subunit assembly|RNA binding|structural constituent of ribosome|translation|cytosolic large ribosomal subunit	ko03010	Ribosome
MYBPC2	11129.4	20666.7	1592.18	0.0770406	-3.69824	4.16688e-12	6.60201e-09	Down	67.1838	5.25048	GeneID:101111044,Genbank:XM_004015390.3	myosin binding protein C, fast type	GO:0005200,GO:0005856,GO:0005859,GO:0006936,GO:0006941,GO:0007015,GO:0007155,GO:0008307,GO:0030018,GO:0031430,GO:0032982,GO:0045214,GO:0051015,GO:0051371,GO:0071688,GO:0097493	structural constituent of cytoskeleton|cytoskeleton|muscle myosin complex|muscle contraction|striated muscle contraction|actin filament organization|cell adhesion|structural constituent of muscle|Z disc|M band|myosin filament|sarcomere organization|actin filament binding|muscle alpha-actinin binding|striated muscle myosin thick filament assembly|structural molecule activity conferring elasticity
HHATL	419.163	778.209	60.1175	0.0772511	-3.6943	3.52162e-05	0.00914696	Down	7.00472	0.676334	GeneID:101117452,Genbank:XM_012099454.2	hedgehog acyltransferase-like	GO:0005783,GO:0005789,GO:0016021,GO:0048471,GO:0060262	endoplasmic reticulum|endoplasmic reticulum membrane|integral component of membrane|perinuclear region of cytoplasm|negative regulation of N-terminal protein palmitoylation
SMIM8	166.043	307.664	24.4227	0.0793812	-3.65506	0.00888696	0.422838	Down	5.74879	0.366263	GeneID:101114279,Genbank:XM_012182809.2	small integral membrane protein 8	GO:0016021	integral component of membrane
NFE2	124.9	231.014	18.7867	0.0813229	-3.6202	0.0268694	0.74695	Down	0.930583	0.0914946	GeneID:101120229,Genbank:XM_004006275.3	nuclear factor, erythroid 2	GO:0000976,GO:0000987,GO:0003700,GO:0005634,GO:0005737,GO:0006351,GO:0006357,GO:0032993,GO:0045893,GO:0047485,GO:0050699	transcription regulatory region sequence-specific DNA binding|proximal promoter sequence-specific DNA binding|DNA binding transcription factor activity|nucleus|cytoplasm|transcription, DNA-templated|regulation of transcription from RNA polymerase II promoter|protein-DNA complex|positive regulation of transcription, DNA-templated|protein N-terminus binding|WW domain binding
SERPINF2	243.413	449.253	37.5735	0.0836353	-3.57974	0.00176186	0.16616	Down	3.41853	0.292964	GeneID:101117258,Genbank:XM_012185459.2	serpin peptidase inhibitor, clade F (alpha-2 antiplasmin, pigment epithelium derived factor), member 2	GO:0002020,GO:0002034,GO:0004867,GO:0005577,GO:0005615,GO:0006953,GO:0009986,GO:0010757,GO:0030199,GO:0032967,GO:0042803,GO:0045597,GO:0045944,GO:0046330,GO:0048514,GO:0048661,GO:0051496,GO:0051918,GO:0070374,GO:0071636	protease binding|regulation of blood vessel diameter by renin-angiotensin|serine-type endopeptidase inhibitor activity|fibrinogen complex|extracellular space|acute-phase response|cell surface|negative regulation of plasminogen activation|collagen fibril organization|positive regulation of collagen biosynthetic process|protein homodimerization activity|positive regulation of cell differentiation|p…	ko04610	Complement and coagulation cascades
AGBL2	121.174	223.562	18.7867	0.0840336	-3.57289	0.0313877	0.774622	Down	0.68565	0.0592373	GeneID:101120523,Genbank:XM_012096410.2	ATP/GTP binding protein-like 2	GO:0004181,GO:0005814,GO:0005829,GO:0008270,GO:0035610,GO:0036064	metallocarboxypeptidase activity|centriole|cytosol|zinc ion binding|protein side chain deglutamylation|ciliary basal body
MAP10	143.28	264.016	22.5441	0.085389	-3.54981	0.0185224	0.646408	Down	0.964178	0.0831912	GeneID:101114929,Genbank:XM_012104976.2	microtubule associated protein 10	GO:0005813,GO:0005881,GO:0008017,GO:0030496,GO:0031122,GO:0032467,GO:0032886,GO:0051256,GO:0051301,GO:0097431,GO:1990023	centrosome|cytoplasmic microtubule|microtubule binding|midbody|cytoplasmic microtubule organization|positive regulation of cytokinesis|regulation of microtubule-based process|mitotic spindle midzone assembly|cell division|mitotic spindle pole|mitotic spindle midzone
OAS1	679.516	1251.95	107.084	0.0855342	-3.54735	1.0701e-06	0.000448746	Down	8.19022	0.873884	GeneID:105602911,Genbank:XM_012097881.2	2'-5'-oligoadenylate synthetase 1	GO:0001730,GO:0003725,GO:0005524,GO:0005576,GO:0005634,GO:0005737,GO:0005739,GO:0005783,GO:0005829,GO:0006006,GO:0006164,GO:0008270,GO:0009615,GO:0035457,GO:0042593,GO:0045071,GO:0046872,GO:0051259,GO:0051607,GO:0060333,GO:0060337,GO:0060700	2'-5'-oligoadenylate synthetase activity|double-stranded RNA binding|ATP binding|extracellular region|nucleus|cytoplasm|mitochondrion|endoplasmic reticulum|cytosol|glucose metabolic process|purine nucleotide biosynthetic process|zinc ion binding|response to virus|cellular response to interferon-alpha|glucose homeostasis|negative regulation of viral genome replication|metal ion binding|protein oli…
LCP2	240.689	442.866	38.5128	0.0869627	-3.52346	0.00213535	0.188763	Down	1.0183	0.0104828	GeneID:101105277,Genbank:XM_012096694.2	lymphocyte cytosolic protein 2	GO:0005829,GO:0005911,GO:0006955,GO:0007169,GO:0030168,GO:0035556,GO:0036398,GO:0038095,GO:0044853,GO:0045576,GO:0045860,GO:0050663,GO:0050852	cytosol|cell-cell junction|immune response|transmembrane receptor protein tyrosine kinase signaling pathway|platelet activation|intracellular signal transduction|TCR signalosome|Fc-epsilon receptor signaling pathway|plasma membrane raft|mast cell activation|positive regulation of protein kinase activity|cytokine secretion|T cell receptor signaling pathway	ko04650,ko04380,ko04015,ko04664,ko04611,ko04660	Natural killer cell mediated cytotoxicity|Osteoclast differentiation|Rap1 signaling pathway|Fc epsilon RI signaling pathway|Platelet activation|T cell receptor signaling pathway
GHDC	294.889	541.872	47.9062	0.0884086	-3.49967	0.000771321	0.0977665	Down	2.31655	0.31597	GeneID:101122535,Genbank:XM_004012922.3	GH3 domain containing	GO:0005576,GO:0005635,GO:0005783,GO:0016020,GO:0034774,GO:0035580,GO:0043312	extracellular region|nuclear envelope|endoplasmic reticulum|membrane|secretory granule lumen|specific granule lumen|neutrophil degranulation
SNCG	1157.89	2118.52	197.261	0.0931126	-3.42488	1.13431e-08	7.48836e-06	Down	39.3716	3.93278	GeneID:101113039,Genbank:XM_004021542.3	synuclein gamma	GO:0005815,GO:0005819,GO:0007165,GO:0007268,GO:0008344,GO:0009306,GO:0014059,GO:0030424,GO:0043025,GO:0046928,GO:0048471,GO:0050808	microtubule organizing center|spindle|signal transduction|chemical synaptic transmission|adult locomotory behavior|protein secretion|regulation of dopamine secretion|axon|neuronal cell body|regulation of neurotransmitter secretion|perinuclear region of cytoplasm|synapse organization
LOC101117112	2500.36	4572.38	428.337	0.0936794	-3.41612	1.54346e-11	2.03788e-08	Down	96.5249	9.86129	GeneID:101117112,Genbank:XM_004017969.2	interferon alpha-inducible protein 27-like protein 1	GO:0001836,GO:0005739,GO:0016021,GO:0043154,GO:0051902,GO:2001240	release of cytochrome c from mitochondria|mitochondrion|integral component of membrane|negative regulation of cysteine-type endopeptidase activity involved in apoptotic process|negative regulation of mitochondrial depolarization|negative regulation of extrinsic apoptotic signaling pathway in absence of ligand
MGP	5393.26	9805.86	980.667	0.100008	-3.32181	1.34864e-11	1.94253e-08	Down	293.456	29.0744	GeneID:101106925,Genbank:XM_004006833.2	matrix Gla protein	GO:0001503,GO:0005201,GO:0005509,GO:0030154,GO:0030500,GO:0031012,GO:0051216	ossification|extracellular matrix structural constituent|calcium ion binding|cell differentiation|regulation of bone mineralization|extracellular matrix|cartilage development
PAQR9	162.474	294.889	30.0588	0.101932	-3.29431	0.0176583	0.632984	Down	0.619221	0.0640104	GeneID:101106054,Genbank:XM_015092624.1	progestin and adipoQ receptor family member IX	GO:0003707,GO:0005496,GO:0005886,GO:0016021,GO:0048545	steroid hormone receptor activity|steroid binding|plasma membrane|integral component of membrane|response to steroid hormone
SLC4A1	535.234	970.898	99.5697	0.102554	-3.28554	3.04437e-05	0.00831637	Down	3.39098	0.278947	GeneID:101114627,Genbank:XM_012186202.2	solute carrier family 4 (anion exchanger), member 1 (Diego blood group)			ko04966	Collecting duct acid secretion
LOC780772	249.707	452.447	46.9668	0.103806	-3.26804	0.00333458	0.234814	Down	21.0606	2.23154	GeneID:780772,Genbank:NM_001093781.1	succinate dehydrogenase complex subunit D	GO:0005743,GO:0005749,GO:0006099,GO:0006121,GO:0016021,GO:0020037,GO:0046872,GO:0048039	mitochondrial inner membrane|mitochondrial respiratory chain complex II, succinate dehydrogenase complex (ubiquinone)|tricarboxylic acid cycle|mitochondrial electron transport, succinate to ubiquinone|integral component of membrane|heme binding|metal ion binding|ubiquinone binding	ko01200,ko00190,ko00020	Carbon metabolism|Oxidative phosphorylation|Citrate cycle (TCA cycle)
RGS5	1779.39	3222.49	336.282	0.104355	-3.26043	9.92225e-10	9.24753e-07	Down	25.1593	2.43481	GeneID:101110554,Genbank:XM_015092349.1	regulator of G-protein signaling 5	GO:0005096,GO:0005737,GO:0005829,GO:0005886,GO:0009968	GTPase activator activity|cytoplasm|cytosol|plasma membrane|negative regulation of signal transduction
UNC5CL	154.02	278.92	29.1194	0.104401	-3.2598	0.0223816	0.702207	Down	0.96845	0.107004	GeneID:101107479,Genbank:XM_015102693.1	unc-5 family C-terminal like	GO:0005737,GO:0007165,GO:0008233,GO:0016020,GO:0016021,GO:0043123,GO:0046330	cytoplasm|signal transduction|peptidase activity|membrane|integral component of membrane|positive regulation of I-kappaB kinase/NF-kappaB signaling|positive regulation of JNK cascade
RSAD2	346.803	625.974	67.6322	0.108043	-3.21032	0.00073352	0.0973147	Down	3.26944	0.353451	GeneID:101115013,Genbank:XM_004005669.3	radical S-adenosyl methionine domain containing 2	GO:0001650,GO:0003824,GO:0005741,GO:0005743,GO:0005783,GO:0005789,GO:0005811,GO:0009615,GO:0034157,GO:0034165,GO:0035710,GO:0043367,GO:0043621,GO:0045071,GO:0045087,GO:0046872,GO:0050709,GO:0051539,GO:0051607,GO:2000553	fibrillar center|catalytic activity|mitochondrial outer membrane|mitochondrial inner membrane|endoplasmic reticulum|endoplasmic reticulum membrane|lipid droplet|response to virus|positive regulation of toll-like receptor 7 signaling pathway|positive regulation of toll-like receptor 9 signaling pathway|CD4-positive, alpha-beta T cell activation|CD4-positive, alpha-beta T cell differentiation|prote…
BTNL9	523.68	942.154	105.206	0.111665	-3.16275	6.28405e-05	0.0146418	Down	3.55267	0.482126	GeneID:101105155,Genbank:XM_004008732.3	butyrophilin-like 9	GO:0005886,GO:0016021	plasma membrane|integral component of membrane
PON3	288.345	518.451	58.2389	0.112332	-3.15415	0.00229061	0.197241	Down	3.36838	0.195855	GeneID:100337686,Genbank:XM_004007736.2	paraoxonase 3			ko00627,ko00363	Aminobenzoate degradation|Bisphenol degradation
MX1	1242.08	2232.43	251.742	0.112766	-3.14859	5.63619e-08	3.0793e-05	Down	11.1317	1.35412	GeneID:443146,Genbank:NM_001009753.1	MX dynamin-like GTPase 1	GO:0003924,GO:0005525,GO:0005737,GO:0005789,GO:0045087,GO:0048471	GTPase activity|GTP binding|cytoplasm|endoplasmic reticulum membrane|innate immune response|perinuclear region of cytoplasm
CD40	225.284	404.541	46.0275	0.113777	-3.13572	0.00699882	0.372112	Down	5.00327	0	GeneID:443232,Genbank:XM_012189293.2	CD40 molecule, TNF receptor superfamily member 5	GO:0005031,GO:0005887,GO:0006954,GO:0006955,GO:0007275,GO:0009897,GO:0032496,GO:0042113,GO:0042127,GO:0042981,GO:0050776,GO:0097190	tumor necrosis factor-activated receptor activity|integral component of plasma membrane|inflammatory response|immune response|multicellular organism development|external side of plasma membrane|response to lipopolysaccharide|B cell activation|regulation of cell proliferation|regulation of apoptotic process|regulation of immune response|apoptotic signaling pathway	ko04060,ko04620,ko04514,ko04672,ko04064	Cytokine-cytokine receptor interaction|Toll-like receptor signaling pathway|Cell adhesion molecules (CAMs)|Intestinal immune network for IgA production|NF-kappa B signaling pathway
HTR7	142.309	255.5	29.1194	0.113971	-3.13327	0.0346004	0.813366	Down	1.53796	0.152056	GeneID:101122994,Genbank:XM_004020028.3	5-hydroxytryptamine (serotonin) receptor 7, adenylate cyclase-coupled	GO:0004993,GO:0005886,GO:0005887,GO:0006939,GO:0007186,GO:0007187,GO:0007198,GO:0007268,GO:0007623,GO:0008015,GO:0030594,GO:0042310,GO:0051378	G-protein coupled serotonin receptor activity|plasma membrane|integral component of plasma membrane|smooth muscle contraction|G-protein coupled receptor signaling pathway|G-protein coupled receptor signaling pathway, coupled to cyclic nucleotide second messenger|adenylate cyclase-inhibiting serotonin receptor signaling pathway|chemical synaptic transmission|circadian rhythm|blood circulation|neur…	ko04726,ko04014,ko04020,ko04080	Serotonergic synapse|Ras signaling pathway|Calcium signaling pathway|Neuroactive ligand-receptor interaction
LNX1	155.429	278.92	31.9374	0.114504	-3.12653	0.0267305	0.746947	Down	0.416467	0.075128	GeneID:101105501,Genbank:XM_004009828.3	ligand of numb-protein X 1, E3 ubiquitin protein ligase	GO:0004842,GO:0005737,GO:0030165,GO:0042787,GO:0046872,GO:0051260	ubiquitin-protein transferase activity|cytoplasm|PDZ domain binding|protein ubiquitination involved in ubiquitin-dependent protein catabolic process|metal ion binding|protein homooligomerization
BATF2	142.779	255.5	30.0588	0.117647	-3.08746	0.0365789	0.835557	Down	1.15375	0.169753	GeneID:105607156,Genbank:XM_015103174.1	basic leucine zipper transcription factor, ATF-like 2	GO:0003677,GO:0003700,GO:0005634,GO:0006351,GO:0006357,GO:0042832,GO:0043011	DNA binding|DNA binding transcription factor activity|nucleus|transcription, DNA-templated|regulation of transcription from RNA polymerase II promoter|defense response to protozoan|myeloid dendritic cell differentiation
TRIM10	285.496	509.934	61.0569	0.119735	-3.06209	0.00308101	0.225997	Down	1.45535	0.168514	GeneID:101112008,Genbank:XM_012101017.2	tripartite motif containing 10	GO:0005737,GO:0008270	cytoplasm|zinc ion binding
CLIP4	428.212	764.369	92.055	0.120433	-3.0537	0.000367743	0.0565682	Down	3.03477	0.311241	GeneID:101102710,Genbank:XM_012167258.2	CAP-Gly domain containing linker protein family member 4	GO:0043231	intracellular membrane-bounded organelle
OTOR	621.214	1107.16	135.264	0.122172	-3.03302	3.60698e-05	0.00921759	Down	63.7029	7.33214	GeneID:101112665,Genbank:XM_004014170.3	otoraplin	GO:0001502,GO:0005576,GO:0007605	cartilage condensation|extracellular region|sensory perception of sound
CLDN1	210.912	375.797	46.0275	0.12248	-3.02939	0.0112875	0.482319	Down	9.10783	1.72884	GeneID:780473,Genbank:NM_001185016.1	claudin 1	GO:0001618,GO:0005198,GO:0005887,GO:0005923,GO:0016323,GO:0016324,GO:0016328,GO:0016338,GO:0042802,GO:0051260,GO:0051291,GO:0061436,GO:0070830	virus receptor activity|structural molecule activity|integral component of plasma membrane|bicellular tight junction|basolateral plasma membrane|apical plasma membrane|lateral plasma membrane|calcium-independent cell-cell adhesion via plasma membrane cell-adhesion molecules|identical protein binding|protein homooligomerization|protein heterooligomerization|establishment of skin barrier|bicellular…	ko04514,ko04670,ko04530	Cell adhesion molecules (CAMs)|Leukocyte transendothelial migration|Tight junction
SLC2A4	1327.5	2359.11	295.891	0.125425	-2.99511	1.16131e-07	5.74994e-05	Down	12.2016	1.2658	GeneID:101118797,Genbank:XM_012185632.1	solute carrier family 2 (facilitated glucose transporter), member 4	GO:0005355,GO:0005768,GO:0005829,GO:0005886,GO:0005887,GO:0009897,GO:0010021,GO:0012505,GO:0030140,GO:0030659,GO:0032593,GO:0032869,GO:0042383,GO:0042593,GO:0044381,GO:0045121,GO:0048471,GO:0050873,GO:0070062,GO:0071356,GO:0071470	glucose transmembrane transporter activity|endosome|cytosol|plasma membrane|integral component of plasma membrane|external side of plasma membrane|amylopectin biosynthetic process|endomembrane system|trans-Golgi network transport vesicle|cytoplasmic vesicle membrane|insulin-responsive compartment|cellular response to insulin stimulus|sarcolemma|glucose homeostasis|glucose import in response to in…	ko04920,ko04152,ko04910,ko04068	Adipocytokine signaling pathway|AMPK signaling pathway|Insulin signaling pathway|FoxO signaling pathway
CCDC89	244.415	434.349	54.4815	0.125433	-2.99502	0.00699368	0.372112	Down	1.78567	0.24395	GeneID:101104101,Genbank:XM_012101644.2	coiled-coil domain containing 89	GO:0005634,GO:0005737	nucleus|cytoplasm
LMOD2	3101.75	5510.27	693.23	0.125807	-2.99072	7.52597e-10	7.45259e-07	Down	27.8877	3.68805	GeneID:101106254,Genbank:XM_004008025.3	leiomodin 2 (cardiac)	GO:0003779,GO:0003785,GO:0005523,GO:0005865,GO:0005884,GO:0006936,GO:0030016,GO:0030017,GO:0030041,GO:0030838,GO:0031430,GO:0045010,GO:0045214,GO:0051694	actin binding|actin monomer binding|tropomyosin binding|striated muscle thin filament|actin filament|muscle contraction|myofibril|sarcomere|actin filament polymerization|positive regulation of actin filament polymerization|M band|actin nucleation|sarcomere organization|pointed-end actin filament capping
TMOD4	5093.18	9047.88	1138.48	0.125828	-2.99048	5.99336e-10	6.33059e-07	Down	48.9812	5.36204	GeneID:101113115,Genbank:XM_012181020.2	tropomodulin 4	GO:0005523,GO:0005865,GO:0006936,GO:0007015,GO:0030239,GO:0051015,GO:0051694	tropomyosin binding|striated muscle thin filament|muscle contraction|actin filament organization|myofibril assembly|actin filament binding|pointed-end actin filament capping
FAM180B	230.764	409.864	51.6635	0.12605	-2.98793	0.00884036	0.421898	Down	1.96397	0.235643	GeneID:101119248,Genbank:XM_004016460.3	family with sequence similarity 180 member B	GO:0016021	integral component of membrane
SGSM1	150.513	267.21	33.8161	0.126553	-2.98219	0.036642	0.835557	Down	0.595794	0.0781393	GeneID:101116605,Genbank:XM_015101692.1	small G protein signaling modulator 1	GO:0005096,GO:0005737,GO:0005794,GO:0005829,GO:0006886,GO:0012505,GO:0017137,GO:0030659,GO:0031338,GO:0090630	GTPase activator activity|cytoplasm|Golgi apparatus|cytosol|intracellular protein transport|endomembrane system|Rab GTPase binding|cytoplasmic vesicle membrane|regulation of vesicle fusion|activation of GTPase activity
AHSP	183.546	325.762	41.3308	0.126874	-2.97853	0.0201121	0.670855	Down	12.2874	1.48246	GeneID:100127218,Genbank:XM_004020933.3	alpha hemoglobin stabilizing protein	GO:0005737,GO:0006457,GO:0030218,GO:0030492,GO:0050821	cytoplasm|protein folding|erythrocyte differentiation|hemoglobin binding|protein stabilization
OLA-I	2905.24	5155.77	654.717	0.126987	-2.97724	1.07215e-09	9.43728e-07	Down	46.311	7.74244	GeneID:101108963,Genbank:NM_001308452.1	BOLA class I histocompatibility antigen, alpha chain BL3-7-like	GO:0002474,GO:0006955,GO:0016021,GO:0042612	antigen processing and presentation of peptide antigen via MHC class I|immune response|integral component of membrane|MHC class I protein complex	ko04650,ko04144,ko04145,ko04514,ko04612	Natural killer cell mediated cytotoxicity|Endocytosis|Phagosome|Cell adhesion molecules (CAMs)|Antigen processing and presentation
CCDC85C	145.785	258.693	32.8768	0.127088	-2.9761	0.0404436	0.860118	Down	1.30342	0.196191	GeneID:105603308,Genbank:XM_015102047.1	coiled-coil domain containing 85C	GO:0005923,GO:0021987,GO:0043296	bicellular tight junction|cerebral cortex development|apical junction complex
LGALS12	157.84	279.985	35.6948	0.127488	-2.97156	0.0324574	0.791161	Down	0.879163	0.146112	GeneID:101114068,Genbank:XM_015103155.1	lectin, galactoside-binding, soluble, 12
DHX58	632.299	1119.94	144.658	0.129166	-2.9527	4.81927e-05	0.0119307	Down	4.61958	0.68898	GeneID:101121528,Genbank:XM_004012918.3	DEXH (Asp-Glu-X-His) box polypeptide 58	GO:0003677,GO:0003725,GO:0003727,GO:0004386,GO:0005524,GO:0005737,GO:0008270,GO:0009615,GO:0016032,GO:0032480,GO:0032481,GO:0039534,GO:0039536,GO:0045087,GO:0045088,GO:0045824,GO:0051607,GO:1900245,GO:1900246	DNA binding|double-stranded RNA binding|single-stranded RNA binding|helicase activity|ATP binding|cytoplasm|zinc ion binding|response to virus|viral process|negative regulation of type I interferon production|positive regulation of type I interferon production|negative regulation of MDA-5 signaling pathway|negative regulation of RIG-I signaling pathway|innate immune response|regulation of innate …	ko04622	RIG-I-like receptor signaling pathway
CST6	698.303	1235.98	160.627	0.129959	-2.94387	2.55437e-05	0.00735845	Down	32.5954	4.51063	GeneID:101112685,Genbank:XM_004019688.3	cystatin E/M
FAM174B	167.233	295.954	38.5128	0.130131	-2.94196	0.0286618	0.748378	Down	2.6054	0.418334	GeneID:101114470,Genbank:XM_015101775.1	family with sequence similarity 174 member B	GO:0016021	integral component of membrane
LOC101111980	2142.63	3784.59	500.666	0.132291	-2.91821	8.60583e-09	6.19776e-06	Down	4.3777	0.183562	GeneID:101111980,Genbank:XM_004012702.2	myosin-4	GO:0003774,GO:0005516,GO:0005524,GO:0005859,GO:0030016,GO:0032982,GO:0036464,GO:0051015	motor activity|calmodulin binding|ATP binding|muscle myosin complex|myofibril|myosin filament|cytoplasmic ribonucleoprotein granule|actin filament binding	ko04530	Tight junction
CPZ	2733.25	4826.81	639.688	0.132528	-2.91563	2.64819e-09	2.0979e-06	Down	31.8529	4.22757	GeneID:101120411,Genbank:XM_012180414.2	carboxypeptidase Z	GO:0004181,GO:0004185,GO:0005578,GO:0005615,GO:0006508,GO:0006518,GO:0008270,GO:0016055,GO:0016485,GO:0070062	metallocarboxypeptidase activity|serine-type carboxypeptidase activity|proteinaceous extracellular matrix|extracellular space|proteolysis|peptide metabolic process|zinc ion binding|Wnt signaling pathway|protein processing|extracellular exosome
LPXN	151.985	268.274	35.6948	0.133053	-2.90992	0.0397037	0.856494	Down	1.51214	0.233361	GeneID:101107629,Genbank:XM_004016492.3	leupaxin	GO:0002102,GO:0003712,GO:0005634,GO:0005886,GO:0005925,GO:0006351,GO:0006355,GO:0007155,GO:0042995,GO:0046872,GO:0048471	podosome|transcription cofactor activity|nucleus|plasma membrane|focal adhesion|transcription, DNA-templated|regulation of transcription, DNA-templated|cell adhesion|cell projection|metal ion binding|perinuclear region of cytoplasm
IFITM10	151.452	267.21	35.6948	0.133583	-2.90419	0.0404334	0.860118	Down	3.3443	0.873451	GeneID:101122399,Genbank:XM_015103013.1	interferon induced transmembrane protein 10	GO:0005886,GO:0009607,GO:0016021	plasma membrane|response to biotic stimulus|integral component of membrane
KLF9	825.144	1452.09	198.2	0.136493	-2.8731	1.15968e-05	0.00353346	Down	2.96555	0.43239	GeneID:101104718,Genbank:XM_004004321.3	Kruppel-like factor 9	GO:0003677,GO:0005634,GO:0005654,GO:0005829,GO:0005886,GO:0006351,GO:0006355,GO:0007623,GO:0010839,GO:0046872,GO:0071387,GO:0097067	DNA binding|nucleus|nucleoplasm|cytosol|plasma membrane|transcription, DNA-templated|regulation of transcription, DNA-templated|circadian rhythm|negative regulation of keratinocyte proliferation|metal ion binding|cellular response to cortisol stimulus|cellular response to thyroid hormone stimulus
HAP1	147.194	258.693	35.6948	0.137981	-2.85746	0.0467417	0.91823	Down	0.107738	0.115241	GeneID:101108406,Genbank:XM_015098357.1	huntingtin-associated protein 1	GO:0005634,GO:0005739,GO:0005764,GO:0005776,GO:0005783,GO:0005813,GO:0005814,GO:0005856,GO:0006887,GO:0006914,GO:0007268,GO:0007420,GO:0008021,GO:0008089,GO:0008090,GO:0008104,GO:0015031,GO:0015629,GO:0016234,GO:0017157,GO:0021549,GO:0021979,GO:0030030,GO:0030054,GO:0031587,GO:0032230,GO:0032901,GO:0044325,GO:0045742,GO:0047496,GO:0048011,GO:0048403,GO:0050769,GO:1902430,GO:1902513,GO:1902857,GO:…	nucleus|mitochondrion|lysosome|autophagosome|endoplasmic reticulum|centrosome|centriole|cytoskeleton|exocytosis|autophagy|chemical synaptic transmission|brain development|synaptic vesicle|anterograde axonal transport|retrograde axonal transport|protein localization|protein transport|actin cytoskeleton|inclusion body|regulation of exocytosis|cerebellum development|hypothalamus cell differentiation…	ko04727	GABAergic synapse
CPXM2	1387.49	2436.83	338.161	0.138771	-2.84922	2.83484e-07	0.000136107	Down	9.12706	1.36821	GeneID:101103861,Genbank:XM_004020358.3	carboxypeptidase X (M14 family), member 2	GO:0005615,GO:0006508,GO:0008270	extracellular space|proteolysis|zinc ion binding
ART3	759.234	1329.66	188.807	0.141996	-2.81608	2.92438e-05	0.00827392	Down	11.68	2.18602	GeneID:101108229,Genbank:XM_012180192.2	ADP-ribosyltransferase 3	GO:0003950,GO:0003956,GO:0005576,GO:0005886,GO:0005887,GO:0006471,GO:0006501,GO:0031225,GO:0070062	NAD+ ADP-ribosyltransferase activity|NAD(P)+-protein-arginine ADP-ribosyltransferase activity|extracellular region|plasma membrane|integral component of plasma membrane|protein ADP-ribosylation|C-terminal protein lipidation|anchored component of membrane|extracellular exosome
LOC101112843	188.368	327.891	48.8455	0.148969	-2.74692	0.0281385	0.74695	Down	2.50588	0.208489	GeneID:101112843,Genbank:XM_012094754.2	cationic amino acid transporter 3-like	GO:0005886,GO:0006865,GO:0015171,GO:0015181,GO:0015189,GO:0016021	plasma membrane|amino acid transport|amino acid transmembrane transporter activity|arginine transmembrane transporter activity|L-lysine transmembrane transporter activity|integral component of membrane
GFRA2	206.153	358.764	53.5422	0.149241	-2.74429	0.0215633	0.700975	Down	2.7717	0.475497	GeneID:101119877,Genbank:XM_015093118.1	GDNF family receptor alpha 2	GO:0004872,GO:0005886,GO:0031225	receptor activity|plasma membrane|anchored component of membrane
FOXF1	179.977	312.987	46.9668	0.15006	-2.73639	0.0326732	0.791551	Down	1.68382	0.270767	GeneID:101103258,Genbank:XM_015100151.1	forkhead box F1
SELL	165.323	287.437	43.2095	0.150327	-2.73383	0.0414203	0.872456	Down	1.14868	0.173977	GeneID:101102077,Genbank:XM_012187246.2	selectin L	GO:0005509,GO:0005887,GO:0007155,GO:0016021,GO:0016339,GO:0050901,GO:0070492	calcium ion binding|integral component of plasma membrane|cell adhesion|integral component of membrane|calcium-dependent cell-cell adhesion via plasma membrane cell adhesion molecules|leukocyte tethering or rolling|oligosaccharide binding	ko04514	Cell adhesion molecules (CAMs)
S100B	355.695	617.457	93.9336	0.15213	-2.71663	0.003105	0.226708	Down	6.99052	1.10185	GeneID:101113190,Genbank:XM_004003392.2	S100 calcium binding protein B
ALDH1A1	312.799	542.936	82.6616	0.152249	-2.71549	0.00537727	0.317901	Down	5.01424	0.76341	GeneID:443343,Genbank:NM_001009778.1	aldehyde dehydrogenase 1 family member A1	GO:0001523,GO:0001758,GO:0004029,GO:0005829,GO:0042572,GO:0051287,GO:0055114	retinoid metabolic process|retinal dehydrogenase activity|aldehyde dehydrogenase (NAD) activity|cytosol|retinol metabolic process|NAD binding|oxidation-reduction process	ko00830	Retinol metabolism
DOK2	162.129	281.049	43.2095	0.153743	-2.7014	0.0458682	0.91359	Down	1.89038	0.306691	GeneID:101119612,Genbank:XM_004004211.3	docking protein 2	GO:0005057,GO:0005068,GO:0005622,GO:0007265	signal transducer activity, downstream of receptor|transmembrane receptor protein tyrosine kinase adaptor activity|intracellular|Ras protein signal transduction	ko04013	MAPK signaling pathway - fly
MGST2	190.247	327.891	52.6028	0.160428	-2.64	0.0331252	0.796412	Down	11.6244	2.15688	GeneID:101115574,Genbank:XM_004017240.3	microsomal glutathione S-transferase 2	GO:0004364,GO:0004464,GO:0004602,GO:0005635,GO:0005783,GO:0005789,GO:0005886,GO:0006750,GO:0008047,GO:0016021,GO:0019370,GO:0031090,GO:0046466	glutathione transferase activity|leukotriene-C4 synthase activity|glutathione peroxidase activity|nuclear envelope|endoplasmic reticulum|endoplasmic reticulum membrane|plasma membrane|glutathione biosynthetic process|enzyme activator activity|integral component of membrane|leukotriene biosynthetic process|organelle membrane|membrane lipid catabolic process	ko00982,ko00480,ko00980	Drug metabolism - cytochrome P450|Glutathione metabolism|Metabolism of xenobiotics by cytochrome P450
LOC106991439	181.856	312.987	50.7242	0.162065	-2.62536	0.0384114	0.844093	Down	1.1009	0	GeneID:106991439,Genbank:XM_015098931.1	transmembrane channel-like protein 6	GO:0005737,GO:0005783,GO:0005789,GO:0005794,GO:0006811,GO:0016021,GO:0031965	cytoplasm|endoplasmic reticulum|endoplasmic reticulum membrane|Golgi apparatus|ion transport|integral component of membrane|nuclear membrane
LOC101120580	258.662	444.995	72.3289	0.162539	-2.62114	0.0136969	0.542533	Down	0.621276	0.103058	GeneID:101120580,Genbank:XM_004010327.3	myosin-6	GO:0000146,GO:0001701,GO:0001725,GO:0002026,GO:0002027,GO:0005516,GO:0005524,GO:0006936,GO:0006941,GO:0007512,GO:0007522,GO:0008016,GO:0008217,GO:0014898,GO:0016459,GO:0016887,GO:0019901,GO:0030016,GO:0030018,GO:0030048,GO:0030049,GO:0030239,GO:0030509,GO:0030898,GO:0032982,GO:0043462,GO:0045214,GO:0046034,GO:0048739,GO:0051015,GO:0055009,GO:0055010,GO:0060048,GO:0060070,GO:0060420	microfilament motor activity|in utero embryonic development|stress fiber|regulation of the force of heart contraction|regulation of heart rate|calmodulin binding|ATP binding|muscle contraction|striated muscle contraction|adult heart development|visceral muscle development|regulation of heart contraction|regulation of blood pressure|cardiac muscle hypertrophy in response to stress|myosin complex|A…	ko04261,ko04530,ko04260	Adrenergic signaling in cardiomyocytes|Tight junction|Cardiac muscle contraction
THAP8	206.905	355.57	58.2389	0.16379	-2.61008	0.0276516	0.74695	Down	2.162	0.491645	GeneID:101105433,Genbank:XM_004015209.3	THAP domain containing 8	GO:0003677,GO:0046872	DNA binding|metal ion binding
PTGS1	397.558	682.397	112.72	0.165183	-2.59786	0.00278032	0.212809	Down	3.40082	0.497596	GeneID:443551,Genbank:NM_001009476.1	prostaglandin-endoperoxide synthase 1 (prostaglandin G/H synthase and cyclooxygenase)	GO:0001516,GO:0004601,GO:0004666,GO:0005737,GO:0005789,GO:0006954,GO:0006979,GO:0008144,GO:0008217,GO:0016021,GO:0019371,GO:0020037,GO:0031090,GO:0042803,GO:0043231,GO:0046872,GO:0051213	prostaglandin biosynthetic process|peroxidase activity|prostaglandin-endoperoxide synthase activity|cytoplasm|endoplasmic reticulum membrane|inflammatory response|response to oxidative stress|drug binding|regulation of blood pressure|integral component of membrane|cyclooxygenase pathway|heme binding|organelle membrane|protein homodimerization activity|intracellular membrane-bounded organelle|meta…	ko04726,ko04923,ko00590,ko04611	Serotonergic synapse|Regulation of lipolysis in adipocytes|Arachidonic acid metabolism|Platelet activation
PCOLCE2	692.541	1185.94	199.139	0.167916	-2.57419	0.000191931	0.0334735	Down	10.2291	1.74739	GeneID:101104952,Genbank:XM_004003284.3	procollagen C-endopeptidase enhancer 2	GO:0005518,GO:0008201,GO:0016504,GO:0070062,GO:1990830	collagen binding|heparin binding|peptidase activator activity|extracellular exosome|cellular response to leukemia inhibitory factor
AQP7	320.564	547.195	93.9336	0.171664	-2.54234	0.00791402	0.396803	Down	6.85143	1.35292	GeneID:101103697,Genbank:XM_012118370.2	aquaporin 7	GO:0005737,GO:0005886,GO:0005887,GO:0005911,GO:0006091,GO:0006833,GO:0007588,GO:0015250,GO:0015254,GO:0015793	cytoplasm|plasma membrane|integral component of plasma membrane|cell-cell junction|generation of precursor metabolites and energy|water transport|excretion|water channel activity|glycerol channel activity|glycerol transport	ko03320,ko04923	PPAR signaling pathway|Regulation of lipolysis in adipocytes
LRRC2	222.905	380.056	65.7536	0.17301	-2.53107	0.0261371	0.741969	Down	1.63237	0.364836	GeneID:101116941,Genbank:XM_004018510.3	leucine rich repeat containing 2
BARX2	221.84	377.926	65.7536	0.173985	-2.52296	0.0269303	0.74695	Down	2.3867	0.549835	GeneID:443110,Genbank:XM_004019540.3	BARX homeobox 2	GO:0000122,GO:0000977,GO:0001228,GO:0001502,GO:0003677,GO:0003682,GO:0005634,GO:0005654,GO:0005667,GO:0005829,GO:0014902,GO:0045944	negative regulation of transcription from RNA polymerase II promoter|RNA polymerase II regulatory region sequence-specific DNA binding|transcriptional activator activity, RNA polymerase II transcription regulatory region sequence-specific DNA binding|cartilage condensation|DNA binding|chromatin binding|nucleus|nucleoplasm|transcription factor complex|cytosol|myotube differentiation|positive regul…
FHL5	239.499	406.67	72.3289	0.177856	-2.49121	0.0231547	0.710249	Down	1.26153	0.235906	GeneID:101106018,Genbank:XM_012182753.2	four and a half LIM domains 5	GO:0003713,GO:0005634,GO:0045944,GO:0046872	transcription coactivator activity|nucleus|positive regulation of transcription from RNA polymerase II promoter|metal ion binding
PEBP4	1081.55	1826.82	336.282	0.184081	-2.44159	3.13286e-05	0.00841306	Down	28.7483	6.06443	GeneID:101113986,Genbank:XM_012119233.2	phosphatidylethanolamine binding protein 4	GO:0005764,GO:0070062	lysosome|extracellular exosome
RIC3	339.977	573.809	106.145	0.184983	-2.43453	0.00864665	0.418617	Down	1.33704	0.223051	GeneID:101108250,Genbank:XM_012095822.2	RIC3 acetylcholine receptor chaperone	GO:0000139,GO:0005789,GO:0007204,GO:0007271,GO:0016021,GO:0033130,GO:0034394,GO:0043005,GO:0043025,GO:0043231,GO:0043623,GO:0044183	Golgi membrane|endoplasmic reticulum membrane|positive regulation of cytosolic calcium ion concentration|synaptic transmission, cholinergic|integral component of membrane|acetylcholine receptor binding|protein localization to cell surface|neuron projection|neuronal cell body|intracellular membrane-bounded organelle|cellular protein complex assembly|protein binding involved in protein folding
LOC101114959	192.407	324.697	60.1175	0.185149	-2.43324	0.0463646	0.91823	Down	6.75267	1.38196	GeneID:101114959,Genbank:XM_015096908.1	angiogenin-2-like	GO:0001525,GO:0003677,GO:0004519,GO:0004540,GO:0005576,GO:0005730,GO:0017148,GO:0030154,GO:0031410,GO:0046872	angiogenesis|DNA binding|endonuclease activity|ribonuclease activity|extracellular region|nucleolus|negative regulation of translation|cell differentiation|cytoplasmic vesicle|metal ion binding
KCNS3	444.244	749.465	139.022	0.185495	-2.43055	0.00306693	0.225997	Down	4.81682	0.792288	GeneID:101101966,Genbank:XM_012165011.2	potassium voltage-gated channel, modifier subfamily S, member 3	GO:0005249,GO:0005794,GO:0005829,GO:0008076,GO:0034765,GO:0051260	voltage-gated potassium channel activity|Golgi apparatus|cytosol|voltage-gated potassium channel complex|regulation of ion transmembrane transport|protein homooligomerization
TMEM38B	242.912	408.799	77.0256	0.188419	-2.40798	0.0266018	0.745898	Down	3.87558	0.472095	GeneID:101116958,Genbank:XM_004004031.3	transmembrane protein 38B	GO:0005789,GO:0015269,GO:0016021	endoplasmic reticulum membrane|calcium-activated potassium channel activity|integral component of membrane
LOC101116157	216.799	364.087	69.5109	0.190918	-2.38897	0.0373136	0.835557	Down	3.14967	0.740128	GeneID:101116157,Genbank:XM_012185612.2	asialoglycoprotein receptor 1	GO:0006897,GO:0016021,GO:0030246,GO:0046872	endocytosis|integral component of membrane|carbohydrate binding|metal ion binding	ko04918	Thyroid hormone synthesis
LOC101119706	423.14	710.076	136.204	0.191816	-2.38221	0.00443118	0.280831	Down	2.53409	0.503515	GeneID:101119706,Genbank:XM_004006013.3	cytochrome P450 1B1			ko00980,ko00140,ko00380,ko04913	Metabolism of xenobiotics by cytochrome P450|Steroid hormone biosynthesis|Tryptophan metabolism|Ovarian steroidogenesis
ATF5	342.795	573.809	111.781	0.194805	-2.3599	0.0103879	0.461682	Down	3.35178	0.542747	GeneID:101114972,Genbank:XM_015100655.1	activating transcription factor 5
PARP10	1062.11	1775.72	348.494	0.196255	-2.3492	6.40222e-05	0.014701	Down	6.82748	1.06705	GeneID:101111201,Genbank:XM_015097562.1	poly(ADP-ribose) polymerase family member 10	GO:0003950,GO:0005634,GO:0005730,GO:0005737,GO:0005829,GO:0006471,GO:0010629,GO:0010847,GO:0032088,GO:0033159,GO:0034356,GO:0043231,GO:0045071,GO:0048147,GO:0070212,GO:0070213,GO:0070530,GO:1900045	NAD+ ADP-ribosyltransferase activity|nucleus|nucleolus|cytoplasm|cytosol|protein ADP-ribosylation|negative regulation of gene expression|regulation of chromatin assembly|negative regulation of NF-kappaB transcription factor activity|negative regulation of protein import into nucleus, translocation|NAD biosynthesis via nicotinamide riboside salvage pathway|intracellular membrane-bounded organelle|…
LURAP1	200.016	334.279	65.7536	0.196703	-2.34591	0.0492784	0.930593	Down	0.858747	0.148626	GeneID:101102347,Genbank:XM_015091951.1	leucine rich adaptor protein 1	GO:0001819,GO:0005737,GO:0016477,GO:0031032,GO:0042641,GO:0043123,GO:0043231	positive regulation of cytokine production|cytoplasm|cell migration|actomyosin structure organization|actomyosin|positive regulation of I-kappaB kinase/NF-kappaB signaling|intracellular membrane-bounded organelle
ADIRF	323.946	540.807	107.084	0.198008	-2.33637	0.0133966	0.532454	Down	2.30998	0.826739	GeneID:105605046,Genbank:XM_012105457.2	adipogenesis regulatory factor
C1QTNF1	527.563	880.409	174.717	0.198449	-2.33316	0.00214036	0.188763	Down	9.9344	2.19658	GeneID:101122202,Genbank:XM_004013093.3	C1q and tumor necrosis factor related protein 1	GO:0005518,GO:0005581,GO:0005615,GO:0005887,GO:0007204,GO:0010544,GO:0010628,GO:0010906,GO:0043410,GO:0051260,GO:0051897,GO:0070208,GO:0090331,GO:2000860	collagen binding|collagen trimer|extracellular space|integral component of plasma membrane|positive regulation of cytosolic calcium ion concentration|negative regulation of platelet activation|positive regulation of gene expression|regulation of glucose metabolic process|positive regulation of MAPK cascade|protein homooligomerization|positive regulation of protein kinase B signaling|protein heter…
WBP5	274.975	458.835	91.1156	0.198581	-2.3322	0.02233	0.702207	Down	9.10649	1.77376	GeneID:101117908,Genbank:XM_004022450.3	WW domain binding protein 5	GO:0005634,GO:0006351,GO:0006357,GO:0050699	nucleus|transcription, DNA-templated|regulation of transcription from RNA polymerase II promoter|WW domain binding
MYL10	399.907	666.428	133.386	0.20015	-2.32084	0.00673827	0.363125	Down	15.8082	3.39921	GeneID:101118074,Genbank:XM_012104517.2	myosin light chain 10	GO:0005509,GO:0005739	calcium ion binding|mitochondrion
DBP	650.835	1083.74	217.926	0.201086	-2.31411	0.000936415	0.111243	Down	5.01985	1.95378	GeneID:100192428,Genbank:NM_001139449.1	D site of albumin promoter (albumin D-box) binding protein	GO:0000977,GO:0001077,GO:0005634,GO:0007275,GO:0007623	RNA polymerase II regulatory region sequence-specific DNA binding|transcriptional activator activity, RNA polymerase II proximal promoter sequence-specific DNA binding|nucleus|multicellular organism development|circadian rhythm
NUPR1	1929.4	3209.71	649.081	0.202224	-2.30597	4.72352e-06	0.00174045	Down	51.8412	11.5614	GeneID:101113556,Genbank:XM_004020869.2	nuclear protein 1, transcriptional regulator	GO:0002526,GO:0003677,GO:0003682,GO:0005634,GO:0005829,GO:0006351,GO:0006357,GO:0006461,GO:0006473,GO:0008283,GO:0008584,GO:0009636,GO:0031401,GO:0032993,GO:0035914,GO:0042771,GO:0043065,GO:0045786,GO:0048147,GO:2000194	acute inflammatory response|DNA binding|chromatin binding|nucleus|cytosol|transcription, DNA-templated|regulation of transcription from RNA polymerase II promoter|protein complex assembly|protein acetylation|cell proliferation|male gonad development|response to toxic substance|positive regulation of protein modification process|protein-DNA complex|skeletal muscle cell differentiation|intrinsic ap…
PPP1R3C	2894.6	4815.1	974.092	0.202299	-2.30544	1.21491e-06	0.000493566	Down	30.7459	6.20231	GeneID:101123512,Genbank:XM_004020030.2	protein phosphatase 1 regulatory subunit 3C	GO:0005977,GO:0005978,GO:0019888,GO:0019903	glycogen metabolic process|glycogen biosynthetic process|protein phosphatase regulator activity|protein phosphatase binding	ko04910	Insulin signaling pathway
LOC101111006	237.339	393.895	80.7829	0.205087	-2.28569	0.0364984	0.835557	Down	2.12714	0.440093	GeneID:101111006,Genbank:XM_004006246.3	polypeptide N-acetylgalactosaminyltransferase 4			ko00512	Mucin type O-Glycan biosynthesis
CFH	553.77	918.734	188.807	0.205507	-2.28274	0.0021445	0.188763	Down	2.50956	0.313162	GeneID:106990096,Genbank:XM_012186996.2	complement factor H	GO:0005576,GO:0006957	extracellular region|complement activation, alternative pathway	ko04610	Complement and coagulation cascades
LOC101110855	964.354	1599	329.707	0.206196	-2.27791	0.000166779	0.0314576	Down	9.73534	1.66027	GeneID:101110855,Genbank:XM_015098894.1	secreted and transmembrane protein 1-like	GO:0004871,GO:0005125,GO:0005615,GO:0005794,GO:0005886,GO:0006955,GO:0007498,GO:0016021,GO:0043123,GO:0070062	signal transducer activity|cytokine activity|extracellular space|Golgi apparatus|plasma membrane|immune response|mesoderm development|integral component of membrane|positive regulation of I-kappaB kinase/NF-kappaB signaling|extracellular exosome
SLC6A13	556.118	918.734	193.503	0.21062	-2.24729	0.00243712	0.201113	Down	6.46889	1.7167	GeneID:101119630,Genbank:XM_012175573.2	solute carrier family 6 (neurotransmitter transporter), member 13	GO:0005215,GO:0005332,GO:0005887	transporter activity|gamma-aminobutyric acid:sodium symporter activity|integral component of plasma membrane
QRFPR	251.21	414.122	88.2976	0.213216	-2.22961	0.0356848	0.825601	Down	2.05142	0.114313	GeneID:100145863,Genbank:XM_004009583.2	pyroglutamylated RFamide peptide receptor	GO:0004930,GO:0004983,GO:0005886,GO:0005887,GO:0007186,GO:0016021,GO:0032870,GO:0042277,GO:1901652	G-protein coupled receptor activity|neuropeptide Y receptor activity|plasma membrane|integral component of plasma membrane|G-protein coupled receptor signaling pathway|integral component of membrane|cellular response to hormone stimulus|peptide binding|response to peptide
TEX9	420.729	693.042	148.415	0.21415	-2.22331	0.00768741	0.391638	Down	4.74372	1.32026	GeneID:101103983,Genbank:XM_012181487.2	testis expressed 9
LOC101121285	1577.52	2593.32	561.723	0.216604	-2.20687	2.53368e-05	0.00735845	Down	127.641	26.6702	GeneID:101121285,Genbank:XM_004015188.3	cytochrome c oxidase subunit 7A1, mitochondrial	GO:0004129,GO:0005739,GO:0005746,GO:0016021,GO:0045277	cytochrome-c oxidase activity|mitochondrion|mitochondrial respiratory chain|integral component of membrane|respiratory chain complex IV	ko00190,ko04260	Oxidative phosphorylation|Cardiac muscle contraction
S100A9	278.67	457.77	99.5697	0.21751	-2.20084	0.029212	0.753805	Down	10.0727	2.17715	GeneID:101122157,Genbank:XM_012181723.1	S100 calcium binding protein A9	GO:0002523,GO:0005509,GO:0005576,GO:0005737,GO:0005856,GO:0005886,GO:0006914,GO:0006915,GO:0006919,GO:0008017,GO:0008270,GO:0016209,GO:0030593,GO:0035662,GO:0045087,GO:0050544,GO:0050729,GO:0050786,GO:0070488,GO:2001244	leukocyte migration involved in inflammatory response|calcium ion binding|extracellular region|cytoplasm|cytoskeleton|plasma membrane|autophagy|apoptotic process|activation of cysteine-type endopeptidase activity involved in apoptotic process|microtubule binding|zinc ion binding|antioxidant activity|neutrophil chemotaxis|Toll-like receptor 4 binding|innate immune response|arachidonic acid binding…
LOC101115044	321.723	526.968	116.478	0.221034	-2.17766	0.0208046	0.684607	Down	7.98257	1.91885	GeneID:101115044,Genbank:XM_004012450.3	C-C motif chemokine 14			ko04060,ko04062	Cytokine-cytokine receptor interaction|Chemokine signaling pathway
SLC35A2	320.658	524.839	116.478	0.221931	-2.17182	0.021323	0.69658	Down	3.389	0.848205	GeneID:101107416,Genbank:XM_004022099.2	solute carrier family 35 (UDP-galactose transporter), member A2	GO:0000139,GO:0005351,GO:0016021	Golgi membrane|sugar:proton symporter activity|integral component of membrane
MAFB	1076.73	1760.82	392.643	0.222989	-2.16496	0.000194368	0.0334735	Down	6.72547	1.64172	GeneID:554333,Genbank:XM_012189206.2	v-maf avian musculoaponeurotic fibrosarcoma oncogene homolog B	GO:0003677,GO:0003700,GO:0005634,GO:0006351,GO:0006355,GO:0021599,GO:0045671	DNA binding|DNA binding transcription factor activity|nucleus|transcription, DNA-templated|regulation of transcription, DNA-templated|abducens nerve formation|negative regulation of osteoclast differentiation
KCNK6	293.605	480.126	107.084	0.223034	-2.16467	0.0276962	0.74695	Down	1.33014	0.276424	GeneID:101110698,Genbank:XM_004015228.3	potassium channel, two pore domain subfamily K, member 6	GO:0003085,GO:0005242,GO:0005267,GO:0005886,GO:0006813,GO:0008076,GO:0022841,GO:0030322,GO:0034765,GO:0060075,GO:0061337	negative regulation of systemic arterial blood pressure|inward rectifier potassium channel activity|potassium channel activity|plasma membrane|potassium ion transport|voltage-gated potassium channel complex|potassium ion leak channel activity|stabilization of membrane potential|regulation of ion transmembrane transport|regulation of resting membrane potential|cardiac conduction
SLC48A1	254.623	416.251	92.9943	0.223409	-2.16224	0.0398537	0.856494	Down	8.97058	1.58987	GeneID:101107779,Genbank:XM_012174390.2	solute carrier family 48 (heme transporter), member 1	GO:0005765,GO:0005886,GO:0010008,GO:0015232,GO:0015886,GO:0016021,GO:0020037	lysosomal membrane|plasma membrane|endosome membrane|heme transporter activity|heme transport|integral component of membrane|heme binding
PI16	3415.46	5581.6	1249.32	0.223828	-2.15954	3.83162e-06	0.00144543	Down	34.8813	7.79776	GeneID:101122471,Genbank:XM_004018787.3	peptidase inhibitor 16	GO:0005576,GO:0030414	extracellular region|peptidase inhibitor activity
TIMP4	605.34	988.996	221.683	0.22415	-2.15746	0.00254124	0.202725	Down	2.38792	0.478346	GeneID:105603615,Genbank:XM_015102480.1	TIMP metallopeptidase inhibitor 4	GO:0002020,GO:0005578,GO:0005615,GO:0008191,GO:0009725,GO:0034097,GO:0043086,GO:0046872,GO:0051045	protease binding|proteinaceous extracellular matrix|extracellular space|metalloendopeptidase inhibitor activity|response to hormone|response to cytokine|negative regulation of catalytic activity|metal ion binding|negative regulation of membrane protein ectodomain proteolysis
PRELP	297.206	485.449	108.963	0.224458	-2.15548	0.0274069	0.74695	Down	2.21761	0.520918	GeneID:101111470,Genbank:XM_004013544.3	proline/arginine-rich end leucine-rich repeat protein	GO:0005201,GO:0005578,GO:0005615,GO:0008201,GO:0070062	extracellular matrix structural constituent|proteinaceous extracellular matrix|extracellular space|heparin binding|extracellular exosome
PARVB	812.119	1326.47	297.77	0.224483	-2.15532	0.00075636	0.0973147	Down	4.22453	1.07212	GeneID:101118176,Genbank:XM_004007041.3	parvin beta	GO:0003779,GO:0005856,GO:0005886,GO:0005925,GO:0007155,GO:0030018,GO:0030027,GO:0030031,GO:0030032,GO:0031532,GO:0071963	actin binding|cytoskeleton|plasma membrane|focal adhesion|cell adhesion|Z disc|lamellipodium|cell projection assembly|lamellipodium assembly|actin cytoskeleton reorganization|establishment or maintenance of cell polarity regulating cell shape	ko04510	Focal adhesion
PTPN6	318.404	518.451	118.356	0.228288	-2.13107	0.0241402	0.714087	Down	2.23001	0.64871	GeneID:101108643,Genbank:XM_004006920.3	protein tyrosine phosphatase, non-receptor type 6			ko04650,ko04520,ko04630,ko04662,ko04660	Natural killer cell mediated cytotoxicity|Adherens junction|Jak-STAT signaling pathway|B cell receptor signaling pathway|T cell receptor signaling pathway
GREM1	272.689	443.93	101.448	0.228523	-2.12959	0.036276	0.832982	Down	1.47048	0.334043	GeneID:101102396,Genbank:XM_012181152.2	gremlin 1, DAN family BMP antagonist	GO:0000902,GO:0001658,GO:0002042,GO:0002092,GO:0003257,GO:0003337,GO:0005125,GO:0005615,GO:0006915,GO:0007165,GO:0007267,GO:0008284,GO:0009954,GO:0009986,GO:0010717,GO:0016015,GO:0030199,GO:0030297,GO:0030308,GO:0030326,GO:0030502,GO:0030514,GO:0032331,GO:0033689,GO:0036122,GO:0042346,GO:0042803,GO:0043066,GO:0043184,GO:0045668,GO:0045766,GO:0045892,GO:0045944,GO:0046851,GO:0048018,GO:0048263,GO:…	cell morphogenesis|branching involved in ureteric bud morphogenesis|cell migration involved in sprouting angiogenesis|positive regulation of receptor internalization|positive regulation of transcription from RNA polymerase II promoter involved in myocardial precursor cell differentiation|mesenchymal to epithelial transition involved in metanephros morphogenesis|cytokine activity|extracellular spa…
LOC101112563	376.048	612.134	139.961	0.228645	-2.12882	0.0149251	0.575361	Down	1.37735	0.34545	GeneID:101112563,Genbank:XM_012177873.2	intercellular adhesion molecule 1-like	GO:0005178,GO:0005887,GO:0007155,GO:0098609	integrin binding|integral component of plasma membrane|cell adhesion|cell-cell adhesion	ko04650,ko04514,ko04670,ko04668,ko04064	Natural killer cell mediated cytotoxicity|Cell adhesion molecules (CAMs)|Leukocyte transendothelial migration|TNF signaling pathway|NF-kappa B signaling pathway
MST1	313.676	509.934	117.417	0.230259	-2.11867	0.0259464	0.740694	Down	0.744945	0.214687	GeneID:101103018,Genbank:XM_012100056.2	macrophage stimulating 1	GO:0004252,GO:0005615,GO:0030971,GO:0045721,GO:2000479	serine-type endopeptidase activity|extracellular space|receptor tyrosine kinase binding|negative regulation of gluconeogenesis|regulation of cAMP-dependent protein kinase activity
COL15A1	37413.6	60806.8	14020.5	0.230575	-2.11669	0.00128479	0.140388	Down	134.625	31.2593	GeneID:101102453,Genbank:XM_012120430.2	collagen, type XV, alpha 1	GO:0001525,GO:0005198,GO:0005576,GO:0005582,GO:0005615,GO:0005788,GO:0007155,GO:0007165,GO:0016021,GO:0030154,GO:0030574,GO:0031012,GO:0070062	angiogenesis|structural molecule activity|extracellular region|collagen type XV trimer|extracellular space|endoplasmic reticulum lumen|cell adhesion|signal transduction|integral component of membrane|cell differentiation|collagen catabolic process|extracellular matrix|extracellular exosome	ko04974	Protein digestion and absorption
C7H15orf52	1306.02	2121.71	490.334	0.231103	-2.11339	0.000113331	0.0233196	Down	8.77231	1.94485	GeneID:101113337,Genbank:XM_012181198.1	chromosome 7 open reading frame, human C15orf52
TTC39B	362.928	588.713	137.143	0.232954	-2.10188	0.017947	0.636134	Down	1.30358	0.303684	GeneID:101121659,Genbank:XM_015093217.1	tetratricopeptide repeat domain 39B
SLC43A2	580.917	941.09	220.744	0.234562	-2.09196	0.00388506	0.264184	Down	6.26813	1.39325	GeneID:101103249,Genbank:XM_015098564.1	solute carrier family 43 (amino acid system L transporter), member 2	GO:0005887,GO:0015175,GO:0015179	integral component of plasma membrane|neutral amino acid transmembrane transporter activity|L-amino acid transmembrane transporter activity
PLCD4	627.508	1014.55	240.47	0.237022	-2.0769	0.00312922	0.227223	Down	3.15514	0.532191	GeneID:101111344,Genbank:XM_015093536.1	phospholipase C delta 4	GO:0004435,GO:0004871,GO:0005509,GO:0005634,GO:0005783,GO:0007340,GO:0016020,GO:0016042,GO:0035556,GO:0046488	phosphatidylinositol phospholipase C activity|signal transducer activity|calcium ion binding|nucleus|endoplasmic reticulum|acrosome reaction|membrane|lipid catabolic process|intracellular signal transduction|phosphatidylinositol metabolic process	ko00562,ko04919,ko04020,ko04070	Inositol phosphate metabolism|Thyroid hormone signaling pathway|Calcium signaling pathway|Phosphatidylinositol signaling system
KCNC4	1117.4	1805.53	429.277	0.237757	-2.07244	0.00029331	0.0464721	Down	3.36778	0.950216	GeneID:101105210,Genbank:XM_015091682.1	potassium channel, voltage gated Shaw related subfamily C, member 4	GO:0005249,GO:0005267,GO:0005886,GO:0006813,GO:0007268,GO:0008076,GO:0016021,GO:0031594,GO:0034765,GO:0043679,GO:0046928,GO:0051260	voltage-gated potassium channel activity|potassium channel activity|plasma membrane|potassium ion transport|chemical synaptic transmission|voltage-gated potassium channel complex|integral component of membrane|neuromuscular junction|regulation of ion transmembrane transport|axon terminus|regulation of neurotransmitter secretion|protein homooligomerization
LOC101106374	361.738	584.455	139.022	0.237866	-2.07178	0.0197116	0.668438	Down	3.23371	1.20682	GeneID:101106374,Genbank:XM_012101464.2	HLA class I histocompatibility antigen, B-40 alpha chain-like	GO:0000139,GO:0002474,GO:0002479,GO:0002480,GO:0005783,GO:0005794,GO:0005886,GO:0009986,GO:0012507,GO:0016032,GO:0030670,GO:0031901,GO:0042605,GO:0042612,GO:0050776,GO:0055038,GO:0060333,GO:0060337,GO:0071556	Golgi membrane|antigen processing and presentation of peptide antigen via MHC class I|antigen processing and presentation of exogenous peptide antigen via MHC class I, TAP-dependent|antigen processing and presentation of exogenous peptide antigen via MHC class I, TAP-independent|endoplasmic reticulum|Golgi apparatus|plasma membrane|cell surface|ER to Golgi transport vesicle membrane|viral process…	ko04650,ko04144,ko04145,ko04514,ko04612	Natural killer cell mediated cytotoxicity|Endocytosis|Phagosome|Cell adhesion molecules (CAMs)|Antigen processing and presentation
TCAP	22284.8	35961.6	8608.08	0.239369	-2.06269	0.000319112	0.0495688	Down	553.333	131.549	GeneID:101103739,Genbank:XM_004012846.2	titin-cap	GO:0001756,GO:0003009,GO:0007512,GO:0008307,GO:0014898,GO:0030018,GO:0030240,GO:0030241,GO:0030674,GO:0030916,GO:0031432,GO:0035995,GO:0036122,GO:0044325,GO:0045214,GO:0048739,GO:0048769,GO:0051373,GO:0055003,GO:0055008,GO:0060048,GO:0070080	somitogenesis|skeletal muscle contraction|adult heart development|structural constituent of muscle|cardiac muscle hypertrophy in response to stress|Z disc|skeletal muscle thin filament assembly|skeletal muscle myosin thick filament assembly|protein binding, bridging|otic vesicle formation|titin binding|detection of muscle stretch|BMP binding|ion channel binding|sarcomere organization|cardiac musc…
NDRG4	1154.01	1860.89	447.124	0.240275	-2.05724	0.000280775	0.0453938	Down	7.88711	2.14361	GeneID:101122719,Genbank:XM_012189850.1	NDRG family member 4	GO:0001947,GO:0005737,GO:0005739,GO:0005789,GO:0005829,GO:0006950,GO:0007420,GO:0008542,GO:0010642,GO:0010976,GO:0014912,GO:0016049,GO:0016323,GO:0030154,GO:0031253,GO:0035050,GO:0048278,GO:0048662,GO:0060038,GO:0060973,GO:0070374,GO:2001135	heart looping|cytoplasm|mitochondrion|endoplasmic reticulum membrane|cytosol|response to stress|brain development|visual learning|negative regulation of platelet-derived growth factor receptor signaling pathway|positive regulation of neuron projection development|negative regulation of smooth muscle cell migration|cell growth|basolateral plasma membrane|cell differentiation|cell projection membra…
FAM198A	359.484	578.068	140.9	0.243744	-2.03656	0.0221151	0.702207	Down	2.25234	0.877248	GeneID:101120361,Genbank:XM_015102131.1	family with sequence similarity 198 member A	GO:0005576,GO:0043231	extracellular region|intracellular membrane-bounded organelle
NCKAP1L	333.496	535.484	131.507	0.245585	-2.0257	0.0278915	0.74695	Down	1.54276	0.420531	GeneID:101119198,Genbank:XM_004006271.3	NCK-associated protein 1-like	GO:0001782,GO:0002262,GO:0005096,GO:0005829,GO:0005886,GO:0005887,GO:0006461,GO:0006935,GO:0016020,GO:0030011,GO:0030295,GO:0030593,GO:0030667,GO:0030838,GO:0030866,GO:0030890,GO:0031209,GO:0032403,GO:0032700,GO:0032715,GO:0033630,GO:0034101,GO:0035509,GO:0038096,GO:0042102,GO:0042327,GO:0042493,GO:0043029,GO:0043066,GO:0043312,GO:0043372,GO:0043378,GO:0045579,GO:0045588,GO:0045621,GO:0045648,GO:…	B cell homeostasis|myeloid cell homeostasis|GTPase activator activity|cytosol|plasma membrane|integral component of plasma membrane|protein complex assembly|chemotaxis|membrane|maintenance of cell polarity|protein kinase activator activity|neutrophil chemotaxis|secretory granule membrane|positive regulation of actin filament polymerization|cortical actin cytoskeleton organization|positive regulat…	ko04810	Regulation of actin cytoskeleton
LOC101103343	744.236	1194.46	294.012	0.246147	-2.02241	0.00210317	0.188763	Down	4.5761	1.07937	GeneID:101103343,Genbank:XM_004015280.3	carcinoembryonic antigen-related cell adhesion molecule 6
LOC443471	86325.1	138419	34231.3	0.247302	-2.01565	0.017003	0.620937	Down	220.437	59.2563	GeneID:443471,Genbank:XM_015098654.1	myosin-2	GO:0003774,GO:0005516,GO:0005524,GO:0030016,GO:0030017,GO:0032982,GO:0051015	motor activity|calmodulin binding|ATP binding|myofibril|sarcomere|myosin filament|actin filament binding	ko04530	Tight junction
TMLHE	359.891	577.003	142.779	0.24745	-2.01479	0.0234	0.710249	Down	1.44131	0.671171	GeneID:101106308,Genbank:XM_012107041.2	trimethyllysine hydroxylase, epsilon	GO:0005506,GO:0005759,GO:0045329,GO:0050353	iron ion binding|mitochondrial matrix|carnitine biosynthetic process|trimethyllysine dioxygenase activity	ko00310	Lysine degradation
MATN4	380.087	608.941	151.233	0.248355	-2.00953	0.0203998	0.676182	Down	3.49461	1.05233	GeneID:101108412,Genbank:XM_015099898.1	matrilin 4	GO:0005509,GO:0005576,GO:0030198	calcium ion binding|extracellular region|extracellular matrix organization
DDX58	725.387	1161.46	289.316	0.249097	-2.00522	0.00251239	0.202725	Down	2.15924	0.535414	GeneID:101107257,Genbank:XM_004005323.3	DEAD (Asp-Glu-Ala-Asp) box polypeptide 58	GO:0002230,GO:0003725,GO:0003727,GO:0004386,GO:0005524,GO:0005737,GO:0005923,GO:0008270,GO:0015629,GO:0030334,GO:0032587,GO:0032727,GO:0032728,GO:0035549,GO:0039529,GO:0045087,GO:0060760,GO:0071360,GO:1902741,GO:1904469,GO:2000778	positive regulation of defense response to virus by host|double-stranded RNA binding|single-stranded RNA binding|helicase activity|ATP binding|cytoplasm|bicellular tight junction|zinc ion binding|actin cytoskeleton|regulation of cell migration|ruffle membrane|positive regulation of interferon-alpha production|positive regulation of interferon-beta production|positive regulation of interferon-beta…	ko04623,ko04622,ko04064	Cytosolic DNA-sensing pathway|RIG-I-like receptor signaling pathway|NF-kappa B signaling pathway
NRAP	13779.3	22048.5	5510.15	0.24991	-2.00052	0.000102744	0.0214195	Down	43.3195	11.0328	GeneID:101122236,Genbank:XM_012102950.2	nebulin related anchoring protein	GO:0003779,GO:0005916,GO:0005927,GO:0046872,GO:0051371	actin binding|fascia adherens|muscle tendon junction|metal ion binding|muscle alpha-actinin binding
BHLHE40	637.684	1019.87	255.5	0.250522	-1.99699	0.00414743	0.271537	Down	7.56548	1.78366	GeneID:100169939,Genbank:NM_001129741.1	basic helix-loop-helix family member e40	GO:0003714,GO:0005634,GO:0005737,GO:0006351,GO:0045892,GO:0046983,GO:0048511,GO:0070888	transcription corepressor activity|nucleus|cytoplasm|transcription, DNA-templated|negative regulation of transcription, DNA-templated|protein dimerization activity|rhythmic process|E-box binding	ko04710	Circadian rhythm
AR	271.124	433.285	108.963	0.251481	-1.99148	0.04974	0.933745	Down	1.93159	0.315406	GeneID:443042,Genbank:NM_001308584.1	androgen receptor	GO:0000790,GO:0003700,GO:0004879,GO:0004882,GO:0005496,GO:0005497,GO:0005634,GO:0005737,GO:0006351,GO:0008013,GO:0008270,GO:0008284,GO:0030521,GO:0030522,GO:0042327,GO:0043565,GO:0044212,GO:0045720,GO:0045893,GO:0045944,GO:0051092,GO:1903076,GO:2001237	nuclear chromatin|DNA binding transcription factor activity|nuclear receptor activity|androgen receptor activity|steroid binding|androgen binding|nucleus|cytoplasm|transcription, DNA-templated|beta-catenin binding|zinc ion binding|positive regulation of cell proliferation|androgen receptor signaling pathway|intracellular receptor signaling pathway|positive regulation of phosphorylation|sequence-s…	ko04114	Oocyte meiosis
CCL21	1453.53	2321.85	585.207	0.252043	-1.98826	0.000176278	0.0324762	Down	33.8005	8.57083	GeneID:101119957,Genbank:XM_004004119.2	chemokine (C-C motif) ligand 21	GO:0001768,GO:0001954,GO:0002407,GO:0002548,GO:0005578,GO:0005615,GO:0005623,GO:0006954,GO:0007186,GO:0008009,GO:0030593,GO:0030838,GO:0031274,GO:0031529,GO:0031732,GO:0033630,GO:0034695,GO:0035759,GO:0042379,GO:0043123,GO:0043547,GO:0043552,GO:0045860,GO:0046330,GO:0048020,GO:0048247,GO:0051209,GO:0051491,GO:0051897,GO:0070098,GO:0070374,GO:0071346,GO:0071347,GO:0071356,GO:0090023,GO:0090630,GO:…	establishment of T cell polarity|positive regulation of cell-matrix adhesion|dendritic cell chemotaxis|monocyte chemotaxis|proteinaceous extracellular matrix|extracellular space|cell|inflammatory response|G-protein coupled receptor signaling pathway|chemokine activity|neutrophil chemotaxis|positive regulation of actin filament polymerization|positive regulation of pseudopodium assembly|ruffle org…	ko04060,ko04062,ko04064	Cytokine-cytokine receptor interaction|Chemokine signaling pathway|NF-kappa B signaling pathway
IFIH1	298.584	476.932	120.235	0.252101	-1.98793	0.0402826	0.860118	Down	1.9072	0.495814	GeneID:101106234,Genbank:XM_004004655.2	interferon induced, with helicase C domain 1	GO:0003677,GO:0003725,GO:0003727,GO:0004386,GO:0005524,GO:0005634,GO:0005829,GO:0008270,GO:0009597,GO:0009615,GO:0016032,GO:0016579,GO:0016925,GO:0032480,GO:0032727,GO:0032728,GO:0034344,GO:0035549,GO:0039528,GO:0039530,GO:0042802,GO:0043021,GO:0045087,GO:0051607,GO:0060760,GO:0071360,GO:1902741,GO:1904469,GO:2000778	DNA binding|double-stranded RNA binding|single-stranded RNA binding|helicase activity|ATP binding|nucleus|cytosol|zinc ion binding|detection of virus|response to virus|viral process|protein deubiquitination|protein sumoylation|negative regulation of type I interferon production|positive regulation of interferon-alpha production|positive regulation of interferon-beta production|regulation of type …	ko04622	RIG-I-like receptor signaling pathway
BST-2B	274.725	438.607	110.842	0.252713	-1.98443	0.0490634	0.92929	Down	2.09795	0.551978	GeneID:100422801,Genbank:XM_012177568.2	bone marrow stromal cell antigen 2B	GO:0002737,GO:0005770,GO:0005794,GO:0005886,GO:0008191,GO:0009615,GO:0009986,GO:0016021,GO:0016324,GO:0030308,GO:0030336,GO:0031225,GO:0032956,GO:0034341,GO:0035455,GO:0035456,GO:0045071,GO:0045087,GO:0045121,GO:0051607,GO:1901253	negative regulation of plasmacytoid dendritic cell cytokine production|late endosome|Golgi apparatus|plasma membrane|metalloendopeptidase inhibitor activity|response to virus|cell surface|integral component of membrane|apical plasma membrane|negative regulation of cell growth|negative regulation of cell migration|anchored component of membrane|regulation of actin cytoskeleton organization|respons…
FGL2	759.798	1211.49	308.102	0.254316	-1.97531	0.00243084	0.201113	Down	9.29823	2.4748	GeneID:101118266,Genbank:XM_004007820.3	fibrinogen-like 2	GO:0005576,GO:0008233,GO:0009986,GO:0016504	extracellular region|peptidase activity|cell surface|peptidase activator activity
GPT	569.05	907.023	231.077	0.254764	-1.97277	0.00668373	0.363125	Down	7.24322	2.53182	GeneID:106991334,Genbank:XM_015097626.1	glutamic-pyruvate transaminase (alanine aminotransferase)	GO:0004021,GO:0005615,GO:0005737,GO:0009058,GO:0030170,GO:0042853	L-alanine:2-oxoglutarate aminotransferase activity|extracellular space|cytoplasm|biosynthetic process|pyridoxal phosphate binding|L-alanine catabolic process	ko00710,ko01200,ko01210,ko01230,ko00250,ko00220	Carbon fixation in photosynthetic organisms|Carbon metabolism|2-Oxocarboxylic acid metabolism|Biosynthesis of amino acids|Alanine, aspartate and glutamate metabolism|Arginine biosynthesis
SLC38A4	469.95	747.336	192.564	0.257667	-1.95642	0.0129154	0.524696	Down	3.47654	0.966725	GeneID:101111619,Genbank:XM_012174423.2	solute carrier family 38 member 4	GO:0005886,GO:0006814,GO:0006865,GO:0015293,GO:0016021	plasma membrane|sodium ion transport|amino acid transport|symporter activity|integral component of membrane
LOC101112306	841.927	1338.18	345.676	0.258318	-1.95278	0.00184432	0.172908	Down	3.23796	0.868825	GeneID:101112306,Genbank:XM_012176330.2	sterile alpha motif domain-containing protein 9	GO:0005737,GO:0005769,GO:0005829,GO:0034058,GO:0043231	cytoplasm|early endosome|cytosol|endosomal vesicle fusion|intracellular membrane-bounded organelle
PTPRC	522.741	830.373	215.108	0.25905	-1.9487	0.00957475	0.446183	Down	2.27155	0.478854	GeneID:101102917,Genbank:XM_012187873.1	protein tyrosine phosphatase, receptor type, C			ko04514,ko04666,ko04660	Cell adhesion molecules (CAMs)|Fc gamma R-mediated phagocytosis|T cell receptor signaling pathway
PLCD3	643.445	1022	264.893	0.259191	-1.94791	0.00494384	0.303773	Down	4.06883	0.899813	GeneID:101118035,Genbank:XM_015098834.1	phospholipase C delta 3	GO:0001525,GO:0004435,GO:0004871,GO:0005829,GO:0016020,GO:0016042,GO:0032154,GO:0035556,GO:0042127,GO:0046872,GO:0060716	angiogenesis|phosphatidylinositol phospholipase C activity|signal transducer activity|cytosol|membrane|lipid catabolic process|cleavage furrow|intracellular signal transduction|regulation of cell proliferation|metal ion binding|labyrinthine layer blood vessel development	ko00562,ko04919,ko04020,ko04070	Inositol phosphate metabolism|Thyroid hormone signaling pathway|Calcium signaling pathway|Phosphatidylinositol signaling system
CLCN1	656.847	1042.23	271.468	0.26047	-1.94081	0.00475406	0.297721	Down	3.75446	1.10157	GeneID:101115453,Genbank:XM_004008136.3	chloride channel, voltage-sensitive 1	GO:0005247,GO:0005886,GO:0005887,GO:0006936,GO:0019227,GO:0034220,GO:0034707,GO:0034765,GO:0042383,GO:0042803,GO:1902476	voltage-gated chloride channel activity|plasma membrane|integral component of plasma membrane|muscle contraction|neuronal action potential propagation|ion transmembrane transport|chloride channel complex|regulation of ion transmembrane transport|sarcolemma|protein homodimerization activity|chloride transmembrane transport
NPAS2	519.484	822.921	216.047	0.262537	-1.92941	0.0104602	0.461682	Down	1.7975	0.179657	GeneID:101104647,Genbank:XM_015094491.1	neuronal PAS domain protein 2	GO:0001047,GO:0003677,GO:0003700,GO:0005634,GO:0005654,GO:0005667,GO:0005829,GO:0006351,GO:0006974,GO:0007417,GO:0007623,GO:0019216,GO:0032922,GO:0045739,GO:0045893,GO:0045944,GO:0046872,GO:0046983,GO:0051775,GO:0051879,GO:0060548,GO:2001020	core promoter binding|DNA binding|DNA binding transcription factor activity|nucleus|nucleoplasm|transcription factor complex|cytosol|transcription, DNA-templated|cellular response to DNA damage stimulus|central nervous system development|circadian rhythm|regulation of lipid metabolic process|circadian regulation of gene expression|positive regulation of DNA repair|positive regulation of transcrip…	ko04710	Circadian rhythm
IFIT3	383.719	606.811	160.627	0.264706	-1.91754	0.0257866	0.738583	Down	2.27584	0.551118	GeneID:101121899,Genbank:XM_004020023.3	interferon induced protein with tetratricopeptide repeats 3	GO:0005737,GO:0005739,GO:0005829,GO:0008285,GO:0009615,GO:0035457,GO:0042802,GO:0043066,GO:0051607,GO:0060337	cytoplasm|mitochondrion|cytosol|negative regulation of cell proliferation|response to virus|cellular response to interferon-alpha|identical protein binding|negative regulation of apoptotic process|defense response to virus|type I interferon signaling pathway
CKMT2	665.739	1049.68	281.801	0.268464	-1.8972	0.00546829	0.32208	Down	9.39334	2.38267	GeneID:101122189,Genbank:XM_004009057.3	creatine kinase, mitochondrial 2	GO:0004111,GO:0005524,GO:0005743	creatine kinase activity|ATP binding|mitochondrial inner membrane	ko00330	Arginine and proline metabolism
PLEKHF1	1140.79	1795.95	485.637	0.270407	-1.8868	0.000839775	0.103705	Down	14.8663	4.04171	GeneID:101106614,Genbank:XM_015100539.1	pleckstrin homology and FYVE domain containing 1	GO:0005634,GO:0005764,GO:0005765,GO:0006915,GO:0007032,GO:0010008,GO:0010314,GO:0010508,GO:0016050,GO:0032266,GO:0046872,GO:0048471,GO:0070273,GO:0072659,GO:2001244	nucleus|lysosome|lysosomal membrane|apoptotic process|endosome organization|endosome membrane|phosphatidylinositol-5-phosphate binding|positive regulation of autophagy|vesicle organization|phosphatidylinositol-3-phosphate binding|metal ion binding|perinuclear region of cytoplasm|phosphatidylinositol-4-phosphate binding|protein localization to plasma membrane|positive regulation of intrinsic apopt…
CASQ1	30892.2	48525.7	13258.7	0.273231	-1.87181	0.0025126	0.202725	Down	379.818	103.971	GeneID:101118652,Genbank:XM_004002663.3	calsequestrin 1
KIAA0040	1189.61	1867.28	511.938	0.274163	-1.86689	0.000812653	0.101383	Down	5.0934	1.63776	GeneID:105612224,Genbank:XM_012187580.2	KIAA0040 ortholog
ELN	6700.91	10518.1	2883.76	0.274172	-1.86684	6.8602e-05	0.0155276	Down	33.9079	8.79928	GeneID:101111152,Genbank:XM_015103908.1	elastin	GO:0005201,GO:0005578,GO:0071953	extracellular matrix structural constituent|proteinaceous extracellular matrix|elastic fiber	ko04974	Protein digestion and absorption
APOD	975.313	1529.8	420.823	0.275083	-1.86206	0.00171546	0.162753	Down	11.56	3.32815	GeneID:101104361,Genbank:XM_004003026.3	apolipoprotein D	GO:0000302,GO:0005615,GO:0005783,GO:0006006,GO:0006629,GO:0006869,GO:0007420,GO:0007568,GO:0010642,GO:0014012,GO:0015485,GO:0022626,GO:0030425,GO:0042246,GO:0042308,GO:0042493,GO:0043025,GO:0048471,GO:0048662,GO:0048678,GO:0051895,GO:0060588,GO:0071638,GO:1900016,GO:2000098,GO:2000405	response to reactive oxygen species|extracellular space|endoplasmic reticulum|glucose metabolic process|lipid metabolic process|lipid transport|brain development|aging|negative regulation of platelet-derived growth factor receptor signaling pathway|peripheral nervous system axon regeneration|cholesterol binding|cytosolic ribosome|dendrite|tissue regeneration|negative regulation of protein import …
NMNAT3	452.197	709.011	195.382	0.27557	-1.85951	0.0197358	0.668438	Down	4.27627	1.47689	GeneID:101109937,Genbank:XM_004003880.3	nicotinamide nucleotide adenylyltransferase 3	GO:0000309,GO:0004515,GO:0005524,GO:0005739,GO:0005759,GO:0009435,GO:0009611,GO:0019674,GO:0034628	nicotinamide-nucleotide adenylyltransferase activity|nicotinate-nucleotide adenylyltransferase activity|ATP binding|mitochondrion|mitochondrial matrix|NAD biosynthetic process|response to wounding|NAD metabolic process|'de novo' NAD biosynthetic process from aspartate	ko00760	Nicotinate and nicotinamide metabolism
SOSTDC1	470.733	736.69	204.775	0.277967	-1.84702	0.0184052	0.645159	Down	5.72539	1.67468	GeneID:101104056,Genbank:XM_004007767.3	sclerostin domain containing 1	GO:0005615,GO:0007389,GO:0010454,GO:0016055,GO:0030178,GO:0030514,GO:0031069,GO:0036122,GO:0042475,GO:0045662,GO:0060648,GO:0090090,GO:0098821,GO:2000016	extracellular space|pattern specification process|negative regulation of cell fate commitment|Wnt signaling pathway|negative regulation of Wnt signaling pathway|negative regulation of BMP signaling pathway|hair follicle morphogenesis|BMP binding|odontogenesis of dentin-containing tooth|negative regulation of myoblast differentiation|mammary gland bud morphogenesis|negative regulation of canonical…
STAP2	336.752	526.968	146.536	0.278075	-1.84645	0.042809	0.88438	Down	3.06927	1.16753	GeneID:101112312,Genbank:XM_004008597.3	signal transducing adaptor family member 2	GO:0005829,GO:0005886,GO:0042531	cytosol|plasma membrane|positive regulation of tyrosine phosphorylation of STAT protein
ANO5	578.318	904.894	251.742	0.278201	-1.8458	0.0103236	0.461682	Down	1.954	0.570126	GeneID:101120120,Genbank:XM_012101761.2	anoctamin 5	GO:0005229,GO:0005622,GO:0005789,GO:0005886,GO:0006821,GO:0016021,GO:0031982,GO:0034220,GO:0046983	intracellular calcium activated chloride channel activity|intracellular|endoplasmic reticulum membrane|plasma membrane|chloride transport|integral component of membrane|vesicle|ion transmembrane transport|protein dimerization activity
SLITRK6	705.035	1102.91	307.163	0.278503	-1.84423	0.0056975	0.326046	Down	4.39369	1.21319	GeneID:101105831,Genbank:XM_004012199.3	SLIT and NTRK like family member 6	GO:0001964,GO:0002088,GO:0002093,GO:0005886,GO:0005887,GO:0007409,GO:0007416,GO:0007601,GO:0007605,GO:0008344,GO:0009986,GO:0021562,GO:0031223,GO:0035264,GO:0051965,GO:0060007,GO:0060384,GO:0090102	startle response|lens development in camera-type eye|auditory receptor cell morphogenesis|plasma membrane|integral component of plasma membrane|axonogenesis|synapse assembly|visual perception|sensory perception of sound|adult locomotory behavior|cell surface|vestibulocochlear nerve development|auditory behavior|multicellular organism growth|positive regulation of synapse assembly|linear vestibulo…
SH3RF2	491.336	767.563	215.108	0.280248	-1.83522	0.0170088	0.620937	Down	1.78234	0.567061	GeneID:101111630,Genbank:XM_012178687.2	SH3 domain containing ring finger 2	GO:0004864,GO:0005654,GO:0008157,GO:0010923,GO:0016567,GO:0016740,GO:0019902,GO:0046872	protein phosphatase inhibitor activity|nucleoplasm|protein phosphatase 1 binding|negative regulation of phosphatase activity|protein ubiquitination|transferase activity|phosphatase binding|metal ion binding
DPF3	434.412	678.138	190.685	0.281189	-1.83039	0.0240198	0.714087	Down	1.69733	0.309114	GeneID:101103652,Genbank:XM_012181974.2	D4, zinc and double PHD fingers, family 3	GO:0003676,GO:0005654,GO:0006351,GO:0006355,GO:0007399,GO:0016569,GO:0046872,GO:0071565	nucleic acid binding|nucleoplasm|transcription, DNA-templated|regulation of transcription, DNA-templated|nervous system development|covalent chromatin modification|metal ion binding|nBAF complex
GBGT1	438.482	683.461	193.503	0.283123	-1.8205	0.0241575	0.714087	Down	2.11775	0.786099	GeneID:101112039,Genbank:XM_015094117.1	globoside alpha-1,3-N-acetylgalactosaminyltransferase 1	GO:0000139,GO:0005794,GO:0005975,GO:0006486,GO:0009247,GO:0016021,GO:0030259,GO:0031982,GO:0046872,GO:0047277	Golgi membrane|Golgi apparatus|carbohydrate metabolic process|protein glycosylation|glycolipid biosynthetic process|integral component of membrane|lipid glycosylation|vesicle|metal ion binding|globoside alpha-N-acetylgalactosaminyltransferase activity	ko00603	Glycosphingolipid biosynthesis - globo series
ZBTB20	3560.4	5546.47	1574.33	0.283843	-1.81683	8.21851e-05	0.0178375	Down	6.19307	1.82594	GeneID:101116796,Genbank:XM_015091730.1	zinc finger and BTB domain containing 20	GO:0001078,GO:0003677,GO:0005634,GO:0005654,GO:0006351,GO:0016604,GO:0032728,GO:0032755,GO:0032760,GO:0046872	transcriptional repressor activity, RNA polymerase II proximal promoter sequence-specific DNA binding|DNA binding|nucleus|nucleoplasm|transcription, DNA-templated|nuclear body|positive regulation of interferon-beta production|positive regulation of interleukin-6 production|positive regulation of tumor necrosis factor production|metal ion binding
MYL6B	9715.9	15120.2	4311.55	0.285151	-1.8102	0.000191704	0.0334735	Down	347.259	92.3245	GeneID:101110925,Genbank:XM_015094795.1	myosin light chain 6B	GO:0003774,GO:0005509,GO:0006936,GO:0007519,GO:0008307,GO:0016459,GO:0016461,GO:0030049	motor activity|calcium ion binding|muscle contraction|skeletal muscle tissue development|structural constituent of muscle|myosin complex|unconventional myosin complex|muscle filament sliding	ko04921,ko04270	Oxytocin signaling pathway|Vascular smooth muscle contraction
AFF1	1402.05	2181.33	622.78	0.285505	-1.80841	0.000670837	0.0924238	Down	2.91709	0.816224	GeneID:101111967,Genbank:XM_015096294.1	AF4/FMR2 family member 1
HOXB7	383.562	596.166	170.959	0.286765	-1.80206	0.0354942	0.825601	Down	5.38139	1.64517	GeneID:101115137,Genbank:XM_015098734.1	homeobox B7	GO:0003700,GO:0005634,GO:0006351,GO:0007275,GO:0043565	DNA binding transcription factor activity|nucleus|transcription, DNA-templated|multicellular organism development|sequence-specific DNA binding
FRZB	689.003	1069.9	308.102	0.287972	-1.796	0.0075117	0.387672	Down	7.11006	1.98588	GeneID:101118419,Genbank:XM_012131858.2	frizzled-related protein	GO:0004930,GO:0005615,GO:0008285,GO:0010721,GO:0014033,GO:0016021,GO:0017147,GO:0030178,GO:0030308,GO:0035567,GO:0042813,GO:0043065,GO:0045600,GO:0060029,GO:0060070,GO:0061037,GO:0061053,GO:0070367,GO:0090090,GO:0090103	G-protein coupled receptor activity|extracellular space|negative regulation of cell proliferation|negative regulation of cell development|neural crest cell differentiation|integral component of membrane|Wnt-protein binding|negative regulation of Wnt signaling pathway|negative regulation of cell growth|non-canonical Wnt signaling pathway|Wnt-activated receptor activity|positive regulation of apopt…
IGFBP3	2811.56	4361.59	1261.53	0.289236	-1.78968	0.000130568	0.0261863	Down	43.1615	13.9023	GeneID:100286737,Genbank:NM_001159276.1	insulin like growth factor binding protein 3	GO:0001558,GO:0001649,GO:0001933,GO:0001968,GO:0005615,GO:0005634,GO:0006468,GO:0008160,GO:0010906,GO:0014912,GO:0031994,GO:0031995,GO:0032868,GO:0042567,GO:0043065,GO:0043410,GO:0043567,GO:0043568,GO:0044342,GO:0045663,GO:0048662	regulation of cell growth|osteoblast differentiation|negative regulation of protein phosphorylation|fibronectin binding|extracellular space|nucleus|protein phosphorylation|protein tyrosine phosphatase activator activity|regulation of glucose metabolic process|negative regulation of smooth muscle cell migration|insulin-like growth factor I binding|insulin-like growth factor II binding|response to …	ko04115	p53 signaling pathway
DHRS12	556.025	861.246	250.803	0.291209	-1.77987	0.0146836	0.567433	Down	5.91241	2.18791	GeneID:101106859,Genbank:XM_015098087.1	dehydrogenase/reductase (SDR family) member 12	GO:0016491	oxidoreductase activity
CHRNE	477.966	739.884	216.047	0.292002	-1.77595	0.0222088	0.702207	Down	3.20333	0.807633	GeneID:101110155,Genbank:XM_015098597.1	cholinergic receptor, nicotinic epsilon	GO:0004888,GO:0005892,GO:0007271,GO:0007274,GO:0022848,GO:0030054,GO:0035094,GO:0045211,GO:0098655	transmembrane signaling receptor activity|acetylcholine-gated channel complex|synaptic transmission, cholinergic|neuromuscular synaptic transmission|acetylcholine-gated cation-selective channel activity|cell junction|response to nicotine|postsynaptic membrane|cation transmembrane transport	ko04080	Neuroactive ligand-receptor interaction
POPDC2	1022.06	1581.97	462.154	0.292138	-1.77528	0.00232706	0.197552	Down	10.8051	3.38387	GeneID:101106898,Genbank:XM_004002948.3	popeye domain containing 2	GO:0002027,GO:0016021,GO:0042383	regulation of heart rate|integral component of membrane|sarcolemma
CACNA1C	826.146	1277.5	374.795	0.293382	-1.76915	0.00481414	0.299118	Down	1.7546	0.526947	GeneID:101116562,Genbank:XM_015095005.1	calcium channel, voltage-dependent, L type, alpha 1C subunit	GO:0002095,GO:0002520,GO:0005245,GO:0005516,GO:0005737,GO:0005886,GO:0005891,GO:0006816,GO:0006874,GO:0006939,GO:0007204,GO:0007268,GO:0007507,GO:0007628,GO:0008217,GO:0008331,GO:0008542,GO:0014069,GO:0016020,GO:0016021,GO:0017156,GO:0019229,GO:0019899,GO:0030018,GO:0030073,GO:0030252,GO:0030315,GO:0034765,GO:0035115,GO:0042593,GO:0043010,GO:0043025,GO:0043198,GO:0045211,GO:0046620,GO:0046872,GO:…	caveolar macromolecular signaling complex|immune system development|voltage-gated calcium channel activity|calmodulin binding|cytoplasm|plasma membrane|voltage-gated calcium channel complex|calcium ion transport|cellular calcium ion homeostasis|smooth muscle contraction|positive regulation of cytosolic calcium ion concentration|chemical synaptic transmission|heart development|adult walking behavi…	ko04924,ko04727,ko04728,ko04261,ko04925,ko04911,ko04713,ko04724,ko04024,ko04010,ko04725,ko04723,ko04270,ko04020,ko04912,ko04742,ko04022,ko04726,ko04720,ko04921,ko04260	Renin secretion|GABAergic synapse|Dopaminergic synapse|Adrenergic signaling in cardiomyocytes|Aldosterone synthesis and secretion|Insulin secretion|Circadian entrainment|Glutamatergic synapse|cAMP signaling pathway|MAPK signaling pathway|Cholinergic synapse|Retrograde endocannabinoid signaling|Vascular smooth muscle contraction|Calcium signaling pathway|GnRH signaling pathway|Taste transduction|c…
AHNAK2	462.373	714.334	210.411	0.294556	-1.76339	0.0251404	0.729533	Down	0.416208	0.112325	GeneID:105603281,Genbank:XM_015102073.1	AHNAK nucleoprotein 2	GO:0005634,GO:0005737,GO:0005829,GO:0005886,GO:0030018,GO:0030315,GO:0030659,GO:0042383,GO:0043034	nucleus|cytoplasm|cytosol|plasma membrane|Z disc|T-tubule|cytoplasmic vesicle membrane|sarcolemma|costamere
PLIN1	406.921	625.974	187.867	0.30012	-1.73639	0.0370276	0.835557	Down	2.08364	0.375536	GeneID:100135431,Genbank:XM_015101761.1	perilipin 1			ko03320,ko04923	PPAR signaling pathway|Regulation of lipolysis in adipocytes
UBE2E2	652.714	1003.9	301.527	0.300356	-1.73526	0.0112415	0.482319	Down	36.745	9.93341	GeneID:100187550,Genbank:NM_001134307.1	ubiquitin-conjugating enzyme E2E 2	GO:0004842,GO:0005524,GO:0006974,GO:0032020,GO:0042296,GO:0061631,GO:0070534,GO:0070936,GO:0070979,GO:1900087	ubiquitin-protein transferase activity|ATP binding|cellular response to DNA damage stimulus|ISG15-protein conjugation|ISG15 transferase activity|ubiquitin conjugating enzyme activity|protein K63-linked ubiquitination|protein K48-linked ubiquitination|protein K11-linked ubiquitination|positive regulation of G1/S transition of mitotic cell cycle
ZC3H12A	496.189	762.24	230.137	0.301922	-1.72775	0.0235855	0.710797	Down	2.53117	0.982227	GeneID:101118325,Genbank:XM_015091865.1	zinc finger CCCH-type containing 12A	GO:0000294,GO:0000932,GO:0001525,GO:0001933,GO:0002230,GO:0003677,GO:0003682,GO:0003729,GO:0003730,GO:0004521,GO:0004532,GO:0004843,GO:0005634,GO:0005654,GO:0005737,GO:0005791,GO:0005856,GO:0006915,GO:0006974,GO:0010508,GO:0010595,GO:0010656,GO:0010884,GO:0010942,GO:0016579,GO:0030154,GO:0032088,GO:0034599,GO:0035198,GO:0035613,GO:0035925,GO:0042149,GO:0042307,GO:0042347,GO:0042406,GO:0043022,GO:…	nuclear-transcribed mRNA catabolic process, endonucleolytic cleavage-dependent decay|P-body|angiogenesis|negative regulation of protein phosphorylation|positive regulation of defense response to virus by host|DNA binding|chromatin binding|mRNA binding|mRNA 3'-UTR binding|endoribonuclease activity|exoribonuclease activity|thiol-dependent ubiquitin-specific protease activity|nucleus|nucleoplasm|cyt…
SPON2	872.581	1340.31	404.854	0.30206	-1.72709	0.00494851	0.303773	Down	12.8626	3.63165	GeneID:101105160,Genbank:XM_015096325.1	spondin 2, extracellular matrix protein	GO:0001530,GO:0002448,GO:0003823,GO:0005102,GO:0005578,GO:0005615,GO:0007155,GO:0008228,GO:0031012,GO:0032496,GO:0032755,GO:0032760,GO:0042742,GO:0043152,GO:0045087,GO:0046872,GO:0050832,GO:0051607,GO:0060907,GO:0070062,GO:0071222	lipopolysaccharide binding|mast cell mediated immunity|antigen binding|receptor binding|proteinaceous extracellular matrix|extracellular space|cell adhesion|opsonization|extracellular matrix|response to lipopolysaccharide|positive regulation of interleukin-6 production|positive regulation of tumor necrosis factor production|defense response to bacterium|induction of bacterial agglutination|innate…
HID1	442.991	680.267	205.715	0.302403	-1.72546	0.0313195	0.774622	Down	2.04807	0.676045	GeneID:101123478,Genbank:XM_015098965.1	HID1 domain containing	GO:0000138,GO:0005737,GO:0005794,GO:0005797,GO:0005829,GO:0005881,GO:0006886,GO:0031001,GO:0070062,GO:0090498	Golgi trans cisterna|cytoplasm|Golgi apparatus|Golgi medial cisterna|cytosol|cytoplasmic microtubule|intracellular protein transport|response to brefeldin A|extracellular exosome|extrinsic component of Golgi membrane
PDLIM1	1304.17	2002.48	605.872	0.302561	-1.7247	0.00142029	0.148046	Down	22.0495	6.0897	GeneID:101107916,Genbank:XM_004020055.3	PDZ and LIM domain 1	GO:0003713,GO:0005667,GO:0005856,GO:0006355,GO:0030018,GO:0046872	transcription coactivator activity|transcription factor complex|cytoskeleton|regulation of transcription, DNA-templated|Z disc|metal ion binding
PGAM2	26469.9	40597.8	12341.9	0.304005	-1.71783	0.00371965	0.254027	Down	609.765	182.965	GeneID:101123502,Genbank:XM_004018189.3	phosphoglycerate mutase 2	GO:0004082,GO:0005829,GO:0006094,GO:0006096,GO:0016787,GO:0043456,GO:0046538	bisphosphoglycerate mutase activity|cytosol|gluconeogenesis|glycolytic process|hydrolase activity|regulation of pentose-phosphate shunt|2,3-bisphosphoglycerate-dependent phosphoglycerate mutase activity	ko00260,ko00680,ko04922,ko01200,ko01230,ko00010	Glycine, serine and threonine metabolism|Methane metabolism|Glucagon signaling pathway|Carbon metabolism|Biosynthesis of amino acids|Glycolysis / Gluconeogenesis
ITGB4	585.394	897.442	273.347	0.304584	-1.71509	0.0161953	0.605482	Down	1.04701	0.396975	GeneID:101119919,Genbank:XM_015098951.1	integrin beta 4	GO:0001664,GO:0004872,GO:0005604,GO:0005615,GO:0005737,GO:0005886,GO:0005938,GO:0006914,GO:0007155,GO:0007160,GO:0007229,GO:0008305,GO:0009611,GO:0009925,GO:0009986,GO:0016020,GO:0016021,GO:0030056,GO:0031252,GO:0031581,GO:0035878,GO:0043235,GO:0043588,GO:0046847,GO:0048333,GO:0048565,GO:0048870,GO:0050839,GO:0061450,GO:0070062,GO:0072001,GO:0097186	G-protein coupled receptor binding|receptor activity|basement membrane|extracellular space|cytoplasm|plasma membrane|cell cortex|autophagy|cell adhesion|cell-matrix adhesion|integrin-mediated signaling pathway|integrin complex|response to wounding|basal plasma membrane|cell surface|membrane|integral component of membrane|hemidesmosome|cell leading edge|hemidesmosome assembly|nail development|rece…	ko04810,ko04151,ko04512,ko04510	Regulation of actin cytoskeleton|PI3K-Akt signaling pathway|ECM-receptor interaction|Focal adhesion
LOC101114082	1940.95	2966.99	914.914	0.308364	-1.69729	0.000572637	0.0810077	Down	19.1235	5.99694	GeneID:101114082,Genbank:XM_004021546.2	annexin A8	GO:0005509,GO:0005544,GO:0007596	calcium ion binding|calcium-dependent phospholipid binding|blood coagulation
PDLIM3	24619.5	37613.8	11625.2	0.309068	-1.694	0.00354031	0.243881	Down	302.378	93.3242	GeneID:101113652,Genbank:XM_004021706.3	PDZ and LIM domain 3	GO:0007015,GO:0007507,GO:0008092,GO:0008307,GO:0015629,GO:0030018,GO:0046872	actin filament organization|heart development|cytoskeletal protein binding|structural constituent of muscle|actin cytoskeleton|Z disc|metal ion binding
KLF13	655.876	1001.77	309.981	0.309433	-1.6923	0.0131314	0.528147	Down	20.5087	6.13152	GeneID:101110272,Genbank:XM_004018077.2	Kruppel-like factor 13	GO:0000978,GO:0001077,GO:0003677,GO:0005634,GO:0006357,GO:0006366,GO:0008285,GO:0045647,GO:0045944,GO:0046872	RNA polymerase II proximal promoter sequence-specific DNA binding|transcriptional activator activity, RNA polymerase II proximal promoter sequence-specific DNA binding|DNA binding|nucleus|regulation of transcription from RNA polymerase II promoter|transcription from RNA polymerase II promoter|negative regulation of cell proliferation|negative regulation of erythrocyte differentiation|positive reg…
BBC3	532.541	813.34	251.742	0.309516	-1.69191	0.0222819	0.702207	Down	7.38361	2.36982	GeneID:101123490,Genbank:XM_015100254.1	BCL2 binding component 3			ko04215,ko04210,ko04115,ko04390	Apoptosis - multiple species|Apoptosis|p53 signaling pathway|Hippo signaling pathway
ABCA6	818.882	1249.82	387.946	0.310402	-1.68779	0.00719334	0.376143	Down	2.74897	1.01766	GeneID:101115555,Genbank:XM_012186621.2	ATP binding cassette subfamily A member 6			ko02010	ABC transporters
RRAD	749.215	1143.36	355.069	0.310549	-1.68711	0.00931438	0.437914	Down	22.1454	7.19585	GeneID:101105434,Genbank:XM_004015580.2	Ras-related associated with diabetes	GO:0003924,GO:0005516,GO:0005525,GO:0005622,GO:0005886,GO:0007264,GO:1901842	GTPase activity|calmodulin binding|GTP binding|intracellular|plasma membrane|small GTPase mediated signal transduction|negative regulation of high voltage-gated calcium channel activity
ATP1A2	4123.62	6290.61	1956.64	0.311041	-1.68482	0.000239392	0.0403503	Down	14.686	4.78203	GeneID:101118148,Genbank:XM_004002661.2	ATPase, Na+/K+ transporting, alpha 2 polypeptide	GO:0001504,GO:0002026,GO:0002087,GO:0005391,GO:0005524,GO:0005737,GO:0005890,GO:0006883,GO:0006940,GO:0008217,GO:0008344,GO:0008542,GO:0010107,GO:0019229,GO:0030007,GO:0030315,GO:0030955,GO:0031402,GO:0036376,GO:0040011,GO:0043209,GO:0045822,GO:0045988,GO:0046034,GO:0051087,GO:0051481,GO:0071383,GO:1903416,GO:1990239	neurotransmitter uptake|regulation of the force of heart contraction|regulation of respiratory gaseous exchange by neurological system process|sodium:potassium-exchanging ATPase activity|ATP binding|cytoplasm|sodium:potassium-exchanging ATPase complex|cellular sodium ion homeostasis|regulation of smooth muscle contraction|regulation of blood pressure|adult locomotory behavior|visual learning|pota…	ko04971,ko04976,ko04024,ko04973,ko04974,ko04972,ko04960,ko04964,ko04970,ko04261,ko04961,ko04911,ko04978,ko04919,ko04918,ko04022,ko04260	Gastric acid secretion|Bile secretion|cAMP signaling pathway|Carbohydrate digestion and absorption|Protein digestion and absorption|Pancreatic secretion|Aldosterone-regulated sodium reabsorption|Proximal tubule bicarbonate reclamation|Salivary secretion|Adrenergic signaling in cardiomyocytes|Endocrine and other factor-regulated calcium reabsorption|Insulin secretion|Mineral absorption|Thyroid hor…
PPEF1	469.011	715.399	222.623	0.311187	-1.68415	0.0309984	0.77102	Down	3.30502	0.788427	GeneID:101104376,Genbank:XM_012106317.2	protein phosphatase, EF-hand calcium binding domain 1	GO:0004722,GO:0005506,GO:0005509,GO:0005829,GO:0006470,GO:0022400,GO:0030145,GO:0050906	protein serine/threonine phosphatase activity|iron ion binding|calcium ion binding|cytosol|protein dephosphorylation|regulation of rhodopsin mediated signaling pathway|manganese ion binding|detection of stimulus involved in sensory perception	ko04745	Phototransduction - fly
COL4A4	409.144	623.845	194.443	0.311684	-1.68184	0.0425327	0.882053	Down	1.13763	0.257065	GeneID:101118172,Genbank:XM_012156789.2	collagen, type IV, alpha 4	GO:0005201,GO:0005587,GO:0005604,GO:0007155	extracellular matrix structural constituent|collagen type IV trimer|basement membrane|cell adhesion	ko04974,ko04151,ko04512,ko04510	Protein digestion and absorption|PI3K-Akt signaling pathway|ECM-receptor interaction|Focal adhesion
LOC101117785	2309.33	3520.57	1098.08	0.311905	-1.68082	0.000437478	0.0653905	Down	38.8011	12.3312	GeneID:101117785,Genbank:XM_012095497.1	apolipoprotein A-I	GO:0006869,GO:0008203,GO:0008289,GO:0034364,GO:0042157	lipid transport|cholesterol metabolic process|lipid binding|high-density lipoprotein particle|lipoprotein metabolic process	ko04977,ko03320,ko04975	Vitamin digestion and absorption|PPAR signaling pathway|Fat digestion and absorption
HMCN2	4717.82	7185.92	2249.71	0.313072	-1.67543	0.000262404	0.0437635	Down	4.29932	1.31332	GeneID:101101882,Genbank:XM_015093847.1	hemicentin 2	GO:0005509,GO:0005604,GO:0005938,GO:0006939,GO:0030054,GO:0030335,GO:0031012,GO:0032154,GO:0050896	calcium ion binding|basement membrane|cell cortex|smooth muscle contraction|cell junction|positive regulation of cell migration|extracellular matrix|cleavage furrow|response to stimulus
LECT1	1243.71	1892.83	594.6	0.314134	-1.67055	0.00225495	0.195232	Down	15.9756	5.11931	GeneID:101106181,Genbank:XM_012184325.2	leukocyte cell derived chemotaxin 1	GO:0005578,GO:0012505,GO:0016021,GO:0016525,GO:0030154,GO:0051216	proteinaceous extracellular matrix|endomembrane system|integral component of membrane|negative regulation of angiogenesis|cell differentiation|cartilage development
CLIC5	1281.79	1949.25	614.326	0.31516	-1.66584	0.00212363	0.188763	Down	12.9155	3.84191	GeneID:101119340,Genbank:XM_004018861.3	chloride intracellular channel 5	GO:0005244,GO:0005254,GO:0005794,GO:0005815,GO:0005886,GO:0006821,GO:0007605,GO:0031410,GO:0034707,GO:0034765,GO:0043231,GO:0060088	voltage-gated ion channel activity|chloride channel activity|Golgi apparatus|microtubule organizing center|plasma membrane|chloride transport|sensory perception of sound|cytoplasmic vesicle|chloride channel complex|regulation of ion transmembrane transport|intracellular membrane-bounded organelle|auditory receptor cell stereocilium organization
SH3TC1	922.178	1400.99	443.367	0.316467	-1.65987	0.00578834	0.329894	Down	2.61758	1.00927	GeneID:101119138,Genbank:XM_015096657.1	SH3 domain and tetratricopeptide repeats 1
COL11A2	13034.2	19785.2	6283.22	0.317571	-1.65485	0.00103868	0.121902	Down	31.8787	10.5996	GeneID:101116356,Genbank:XM_015102571.1	collagen, type XI, alpha 2	GO:0005201,GO:0005576,GO:0005578,GO:0005581,GO:0046872	extracellular matrix structural constituent|extracellular region|proteinaceous extracellular matrix|collagen trimer|metal ion binding	ko04974	Protein digestion and absorption
WNT2B	398.623	604.682	192.564	0.318455	-1.65084	0.0489078	0.92929	Down	4.04924	1.01763	GeneID:101116782,Genbank:XM_004002328.3	wingless-type MMTV integration site family member 2B	GO:0002062,GO:0005102,GO:0005109,GO:0005578,GO:0005615,GO:0007165,GO:0007267,GO:0008584,GO:0009267,GO:0009887,GO:0016055,GO:0021871,GO:0030182,GO:0043231,GO:0045165,GO:0060070,GO:0060492,GO:0060638,GO:0071425,GO:0090190,GO:0090263	chondrocyte differentiation|receptor binding|frizzled binding|proteinaceous extracellular matrix|extracellular space|signal transduction|cell-cell signaling|male gonad development|cellular response to starvation|animal organ morphogenesis|Wnt signaling pathway|forebrain regionalization|neuron differentiation|intracellular membrane-bounded organelle|cell fate commitment|canonical Wnt signaling pat…	ko04390,ko04916,ko04150,ko04310,ko04550	Hippo signaling pathway|Melanogenesis|mTOR signaling pathway|Wnt signaling pathway|Signaling pathways regulating pluripotency of stem cells
PLN	921.458	1396.73	446.185	0.319449	-1.64634	0.0061926	0.347927	Down	10.4261	3.29563	GeneID:101102067,Genbank:XM_012182516.2	phospholamban	GO:0005246,GO:0006816,GO:0006874,GO:0007219,GO:0010459,GO:0010881,GO:0031966,GO:0033017,GO:0042030,GO:0048738,GO:0051924,GO:0060314,GO:0086004,GO:0086023,GO:0086092,GO:0090279,GO:0090534,GO:1901077,GO:1901877,GO:1901895	calcium channel regulator activity|calcium ion transport|cellular calcium ion homeostasis|Notch signaling pathway|negative regulation of heart rate|regulation of cardiac muscle contraction by regulation of the release of sequestered calcium ion|mitochondrial membrane|sarcoplasmic reticulum membrane|ATPase inhibitor activity|cardiac muscle tissue development|regulation of calcium ion transport|reg…	ko04024,ko04261,ko04020,ko04919,ko04022	cAMP signaling pathway|Adrenergic signaling in cardiomyocytes|Calcium signaling pathway|Thyroid hormone signaling pathway|cGMP-PKG signaling pathway
HR	1041.54	1577.71	505.363	0.320314	-1.64244	0.00442444	0.280831	Down	3.46953	1.25775	GeneID:443241,Genbank:XM_004004200.3	hair growth associated	GO:0000785,GO:0000976,GO:0003677,GO:0003700,GO:0003714,GO:0005634,GO:0005654,GO:0006351,GO:0006355,GO:0016491,GO:0016604,GO:0031490,GO:0032454,GO:0033169,GO:0045892,GO:0046872	chromatin|transcription regulatory region sequence-specific DNA binding|DNA binding|DNA binding transcription factor activity|transcription corepressor activity|nucleus|nucleoplasm|transcription, DNA-templated|regulation of transcription, DNA-templated|oxidoreductase activity|nuclear body|chromatin DNA binding|histone demethylase activity (H3-K9 specific)|histone H3-K9 demethylation|negative regu…
CAMK2B	1567.19	2369.76	764.62	0.322657	-1.63193	0.00152209	0.153769	Down	5.51394	2.09361	GeneID:101118870,Genbank:XM_015095109.1	calcium/calmodulin-dependent protein kinase II beta	GO:0000165,GO:0003779,GO:0004674,GO:0004683,GO:0005088,GO:0005516,GO:0005524,GO:0005654,GO:0005737,GO:0005815,GO:0005829,GO:0005886,GO:0006468,GO:0007165,GO:0010976,GO:0014733,GO:0018105,GO:0018107,GO:0030666,GO:0033017,GO:0035556,GO:0042802,GO:0042803,GO:0043005,GO:0046777,GO:0048169,GO:0051823,GO:0051924,GO:0060333,GO:0060998,GO:0061003,GO:0090129,GO:1900034	MAPK cascade|actin binding|protein serine/threonine kinase activity|calmodulin-dependent protein kinase activity|Ras guanyl-nucleotide exchange factor activity|calmodulin binding|ATP binding|nucleoplasm|cytoplasm|microtubule organizing center|cytosol|plasma membrane|protein phosphorylation|signal transduction|positive regulation of neuron projection development|regulation of skeletal muscle adapt…	ko04066,ko04360,ko04922,ko04722,ko04916,ko04728,ko04261,ko04925,ko04911,ko04713,ko04310,ko04024,ko04725,ko04745,ko04114,ko04020,ko04912,ko04971,ko04750,ko04740,ko04720,ko04012,ko04921	HIF-1 signaling pathway|Axon guidance|Glucagon signaling pathway|Neurotrophin signaling pathway|Melanogenesis|Dopaminergic synapse|Adrenergic signaling in cardiomyocytes|Aldosterone synthesis and secretion|Insulin secretion|Circadian entrainment|Wnt signaling pathway|cAMP signaling pathway|Cholinergic synapse|Phototransduction - fly|Oocyte meiosis|Calcium signaling pathway|GnRH signaling pathway|…
KLHL6	474.24	716.463	232.016	0.323835	-1.62667	0.0359921	0.830071	Down	1.7477	0.639455	GeneID:101102950,Genbank:XM_004003107.3	kelch like family member 6	GO:0000976,GO:0002467,GO:0003700,GO:0005634,GO:0005737,GO:0006357,GO:0045893,GO:0050853	transcription regulatory region sequence-specific DNA binding|germinal center formation|DNA binding transcription factor activity|nucleus|cytoplasm|regulation of transcription from RNA polymerase II promoter|positive regulation of transcription, DNA-templated|B cell receptor signaling pathway
FMOD	10168.8	15345.9	4991.63	0.325274	-1.62027	0.000844354	0.103705	Down	68.3593	22.4432	GeneID:101111037,Genbank:XM_004013542.3	fibromodulin	GO:0005578,GO:0005615,GO:0030199	proteinaceous extracellular matrix|extracellular space|collagen fibril organization
SLC16A7	500.979	755.853	246.106	0.325601	-1.61882	0.0326254	0.791551	Down	1.81219	0.500565	GeneID:101113834,Genbank:XM_015094774.1	solute carrier family 16 (monocarboxylate transporter), member 7	GO:0005477,GO:0005886,GO:0005887,GO:0008028,GO:0015129,GO:0015293,GO:0035873,GO:0050833,GO:1901475	pyruvate secondary active transmembrane transporter activity|plasma membrane|integral component of plasma membrane|monocarboxylic acid transmembrane transporter activity|lactate transmembrane transporter activity|symporter activity|lactate transmembrane transport|pyruvate transmembrane transporter activity|pyruvate transmembrane transport
IFI6	2638.85	3980.47	1297.22	0.325897	-1.61751	0.000556849	0.0794839	Down	78.9912	29.2935	GeneID:101106828,Genbank:XM_012150992.1	interferon, alpha-inducible protein 6	GO:0001836,GO:0005739,GO:0016021,GO:0043154,GO:0051902,GO:2001240	release of cytochrome c from mitochondria|mitochondrion|integral component of membrane|negative regulation of cysteine-type endopeptidase activity involved in apoptotic process|negative regulation of mitochondrial depolarization|negative regulation of extrinsic apoptotic signaling pathway in absence of ligand
GRAP	768.283	1156.14	380.431	0.329054	-1.6036	0.0123861	0.51239	Down	7.98978	2.84739	GeneID:101110605,Genbank:XM_015098673.1	GRB2-related adaptor protein	GO:0004715,GO:0005102,GO:0007169,GO:0016477,GO:0030154,GO:0031234,GO:0038083,GO:0042127,GO:0045087	non-membrane spanning protein tyrosine kinase activity|receptor binding|transmembrane receptor protein tyrosine kinase signaling pathway|cell migration|cell differentiation|extrinsic component of cytoplasmic side of plasma membrane|peptidyl-tyrosine autophosphorylation|regulation of cell proliferation|innate immune response
PRDM1	796.62	1198.72	394.521	0.329119	-1.60332	0.0112744	0.482319	Down	2.94921	1.05598	GeneID:101121017,Genbank:XM_012182703.2	PR domain containing 1, with ZNF domain
FUOM	546.193	821.857	270.529	0.329168	-1.6031	0.0282537	0.74695	Down	31.2585	8.78665	GeneID:101113117,Genbank:XM_015103513.1	fucose mutarotase	GO:0006004,GO:0016857,GO:0042806	fucose metabolic process|racemase and epimerase activity, acting on carbohydrates and derivatives|fucose binding
LOC106991759	546.662	821.857	271.468	0.330311	-1.5981	0.0286711	0.748378	Down	9.31088	5.06702	GeneID:106991759,Genbank:XM_015102173.1	FYVE, RhoGEF and PH domain-containing protein 5-like	GO:0001726,GO:0005085,GO:0005089,GO:0005737,GO:0005769,GO:0005783,GO:0005794,GO:0005856,GO:0007010,GO:0008360,GO:0030027,GO:0030036,GO:0031267,GO:0032587,GO:0035023,GO:0043087,GO:0046847,GO:0046872	ruffle|guanyl-nucleotide exchange factor activity|Rho guanyl-nucleotide exchange factor activity|cytoplasm|early endosome|endoplasmic reticulum|Golgi apparatus|cytoskeleton|cytoskeleton organization|regulation of cell shape|lamellipodium|actin cytoskeleton organization|small GTPase binding|ruffle membrane|regulation of Rho protein signal transduction|regulation of GTPase activity|filopodium assem…
ADPRHL1	11272.2	16946	5598.45	0.33037	-1.59785	0.00116859	0.130388	Down	220.776	80.3089	GeneID:101119915,Genbank:XM_015098277.1	ADP-ribosylhydrolase like 1	GO:0000287,GO:0003875,GO:0005096,GO:0005622,GO:0006886,GO:0012505,GO:0017137,GO:0031338,GO:0051725,GO:0090630	magnesium ion binding|ADP-ribosylarginine hydrolase activity|GTPase activator activity|intracellular|intracellular protein transport|endomembrane system|Rab GTPase binding|regulation of vesicle fusion|protein de-ADP-ribosylation|activation of GTPase activity
CXADR	763.555	1147.62	379.492	0.330678	-1.5965	0.0129659	0.5254	Down	4.49713	1.41678	GeneID:101116618,Genbank:XM_004002819.3	coxsackie virus and adenovirus receptor	GO:0001669,GO:0005102,GO:0005178,GO:0005615,GO:0005634,GO:0005654,GO:0005737,GO:0005886,GO:0005911,GO:0005912,GO:0005913,GO:0005923,GO:0007005,GO:0007157,GO:0007507,GO:0008013,GO:0008354,GO:0010669,GO:0014704,GO:0016021,GO:0016323,GO:0016327,GO:0030054,GO:0030165,GO:0030175,GO:0030426,GO:0030593,GO:0031532,GO:0031594,GO:0034109,GO:0042802,GO:0043005,GO:0043234,GO:0044297,GO:0045121,GO:0045216,GO:…	acrosomal vesicle|receptor binding|integrin binding|extracellular space|nucleus|nucleoplasm|cytoplasm|plasma membrane|cell-cell junction|adherens junction|cell-cell adherens junction|bicellular tight junction|mitochondrion organization|heterophilic cell-cell adhesion via plasma membrane cell adhesion molecules|heart development|beta-catenin binding|germ cell migration|epithelial structure mainten…
FGL1	918.514	1378.63	458.396	0.332501	-1.58857	0.00821999	0.404465	Down	17.7669	5.47643	GeneID:101118665,Genbank:XM_012105811.1	fibrinogen like 1	GO:0005576	extracellular region
ITGBL1	742.639	1111.42	373.856	0.336376	-1.57185	0.0153959	0.583572	Down	4.36935	1.4135	GeneID:101112990,Genbank:XM_012184919.2	integrin beta like 1	GO:0005615,GO:0005886,GO:0007155	extracellular space|plasma membrane|cell adhesion
LYN	572.682	856.988	288.376	0.3365	-1.57132	0.0282827	0.74695	Down	2.5753	1.27315	GeneID:100302103,Genbank:XM_015097553.1	LYN proto-oncogene, Src family tyrosine kinase	GO:0001782,GO:0001817,GO:0001932,GO:0001933,GO:0001934,GO:0002223,GO:0002250,GO:0002431,GO:0002513,GO:0002553,GO:0002576,GO:0002762,GO:0002768,GO:0002774,GO:0002902,GO:0004713,GO:0004715,GO:0004716,GO:0005102,GO:0005161,GO:0005178,GO:0005524,GO:0005634,GO:0005737,GO:0005758,GO:0005794,GO:0005829,GO:0005886,GO:0005913,GO:0006468,GO:0006954,GO:0006974,GO:0006991,GO:0007165,GO:0007169,GO:0007417,GO:…	B cell homeostasis|regulation of cytokine production|regulation of protein phosphorylation|negative regulation of protein phosphorylation|positive regulation of protein phosphorylation|stimulatory C-type lectin receptor signaling pathway|adaptive immune response|Fc receptor mediated stimulatory signaling pathway|tolerance induction to self antigen|histamine secretion by mast cell|platelet degranu…	ko04062,ko04730,ko04664,ko04611,ko04666,ko04662,ko04064	Chemokine signaling pathway|Long-term depression|Fc epsilon RI signaling pathway|Platelet activation|Fc gamma R-mediated phagocytosis|B cell receptor signaling pathway|NF-kappa B signaling pathway
ENO3	30704.3	45898.4	15510.3	0.337928	-1.56521	0.0106431	0.468414	Down	434.771	148.642	GeneID:443086,Genbank:XM_012185588.2	enolase 3 (beta, muscle)	GO:0000015,GO:0000287,GO:0004634,GO:0005886,GO:0006096	phosphopyruvate hydratase complex|magnesium ion binding|phosphopyruvate hydratase activity|plasma membrane|glycolytic process	ko04066,ko00680,ko03018,ko01200,ko01230,ko00010	HIF-1 signaling pathway|Methane metabolism|RNA degradation|Carbon metabolism|Biosynthesis of amino acids|Glycolysis / Gluconeogenesis
FAM134B	1721.4	2572.03	870.765	0.338552	-1.56255	0.00189365	0.176488	Down	8.61654	2.63984	GeneID:101120110,Genbank:XM_015101337.1	family with sequence similarity 134 member B	GO:0005730,GO:0005794,GO:0005801,GO:0016604,GO:0019233,GO:0030176,GO:0043524,GO:0061709	nucleolus|Golgi apparatus|cis-Golgi network|nuclear body|sensory perception of pain|integral component of endoplasmic reticulum membrane|negative regulation of neuron apoptotic process|reticulophagy
PDGFRL	1443.29	2155.78	730.804	0.338998	-1.56065	0.00289146	0.216096	Down	15.2597	5.59409	GeneID:101119789,Genbank:XM_004021730.3	platelet-derived growth factor receptor-like	GO:0005576	extracellular region
ZHX2	881.004	1315.82	446.185	0.339092	-1.56025	0.010461	0.461682	Down	2.81185	0.981711	GeneID:101109810,Genbank:XM_012183626.1	zinc fingers and homeoboxes 2	GO:0000122,GO:0003677,GO:0003700,GO:0003714,GO:0005634,GO:0005654,GO:0005829,GO:0005886,GO:0006351,GO:0006402,GO:0035019,GO:0042802,GO:0042803,GO:0045665,GO:0045892,GO:0046872,GO:0046982	negative regulation of transcription from RNA polymerase II promoter|DNA binding|DNA binding transcription factor activity|transcription corepressor activity|nucleus|nucleoplasm|cytosol|plasma membrane|transcription, DNA-templated|mRNA catabolic process|somatic stem cell population maintenance|identical protein binding|protein homodimerization activity|negative regulation of neuron differentiatio…
DUSP22	874.146	1303.05	445.245	0.341696	-1.54922	0.0112168	0.482319	Down	3.95163	1.06533	GeneID:101102433,Genbank:XM_012101407.2	dual specificity phosphatase 22	GO:0000122,GO:0000188,GO:0002710,GO:0004725,GO:0005634,GO:0005737,GO:0006470,GO:0006915,GO:0007179,GO:0007275,GO:0008138,GO:0008283,GO:0042127,GO:0046330,GO:0050860,GO:0050868	negative regulation of transcription from RNA polymerase II promoter|inactivation of MAPK activity|negative regulation of T cell mediated immunity|protein tyrosine phosphatase activity|nucleus|cytoplasm|protein dephosphorylation|apoptotic process|transforming growth factor beta receptor signaling pathway|multicellular organism development|protein tyrosine/serine/threonine phosphatase activity|cel…
ITFG2	516.353	769.692	263.014	0.341713	-1.54914	0.0380043	0.840978	Down	2.93014	1.16638	GeneID:101119126,Genbank:XM_004006959.3	integrin alpha FG-GAP repeat containing 2	GO:0005765,GO:0034198,GO:0042149,GO:0140007,GO:1904262	lysosomal membrane|cellular response to amino acid starvation|cellular response to glucose starvation|KICSTOR complex|negative regulation of TORC1 signaling
FAM101B	5420.32	8078.04	2762.59	0.341987	-1.54799	0.00074796	0.0973147	Down	24.6134	8.89183	GeneID:101102253,Genbank:XM_015098306.1	family with sequence similarity 101 member B	GO:0001837,GO:0005737,GO:0015629,GO:0030036,GO:0031005,GO:0032432,GO:0048705,GO:0061182,GO:0061572,GO:1900158	epithelial to mesenchymal transition|cytoplasm|actin cytoskeleton|actin cytoskeleton organization|filamin binding|actin filament bundle|skeletal system morphogenesis|negative regulation of chondrocyte development|actin filament bundle organization|negative regulation of bone mineralization involved in bone maturation
PARP12	600.768	895.313	306.224	0.34203	-1.54781	0.0276185	0.74695	Down	4.25304	1.56097	GeneID:101106162,Genbank:XM_012177236.2	poly(ADP-ribose) polymerase family member 12	GO:0003723,GO:0003950,GO:0005634,GO:0046872	RNA binding|NAD+ ADP-ribosyltransferase activity|nucleus|metal ion binding
TNMD	4575.91	6817.58	2334.25	0.342387	-1.5463	0.000717663	0.0973147	Down	90.82	29.9589	GeneID:100125616,Genbank:XM_004022505.3	tenomodulin	GO:0001886,GO:0001937,GO:0005635,GO:0005737,GO:0016021,GO:0016525,GO:0035990,GO:0071773	endothelial cell morphogenesis|negative regulation of endothelial cell proliferation|nuclear envelope|cytoplasm|integral component of membrane|negative regulation of angiogenesis|tendon cell differentiation|cellular response to BMP stimulus
BCL6	475.617	707.947	243.288	0.343653	-1.54097	0.0461654	0.915451	Down	2.23214	0.842081	GeneID:101110557,Genbank:XM_012097363.2	B-cell CLL/lymphoma 6			ko04068	FoxO signaling pathway
CYSTM1	917.231	1364.79	469.668	0.344131	-1.53897	0.0103847	0.461682	Down	15.5553	6.56313	GeneID:101117583,Genbank:XM_015096071.1	cysteine-rich transmembrane module containing 1
PSMB10	742.608	1102.91	382.31	0.346639	-1.5285	0.0183273	0.643852	Down	9.09021	3.57368	GeneID:101116929,Genbank:XM_004015082.3	proteasome subunit beta 10	GO:0000902,GO:0004298,GO:0005634,GO:0005737,GO:0005839,GO:0019774,GO:0042098,GO:0051603,GO:1990111	cell morphogenesis|threonine-type endopeptidase activity|nucleus|cytoplasm|proteasome core complex|proteasome core complex, beta-subunit complex|T cell proliferation|proteolysis involved in cellular protein catabolic process|spermatoproteasome complex	ko03050	Proteasome
RNF181	890.178	1320.08	460.275	0.348672	-1.52006	0.0122032	0.506599	Down	26.8849	12.9466	GeneID:101102887,Genbank:XM_012169336.2	ring finger protein 181	GO:0000209,GO:0042787,GO:0043161,GO:0046872,GO:0051865,GO:0061630	protein polyubiquitination|protein ubiquitination involved in ubiquitin-dependent protein catabolic process|proteasome-mediated ubiquitin-dependent protein catabolic process|metal ion binding|protein autoubiquitination|ubiquitin protein ligase activity
C12H1orf115	5188.58	7691.6	2685.56	0.349155	-1.51806	0.00091962	0.110382	Down	38.932	13.5859	GeneID:101105767,Genbank:XM_004013608.3	chromosome 12 open reading frame, human C1orf115	GO:0016021	integral component of membrane
C1QTNF5	507.304	751.594	263.014	0.349942	-1.51481	0.0438165	0.894025	Down	8.78324	2.71471	GeneID:105602415,Genbank:XM_015100772.1	C1q and tumor necrosis factor related protein 5	GO:0005581,GO:0005923,GO:0009306,GO:0016324,GO:0016328,GO:0030133,GO:0042802,GO:0042995,GO:0048839,GO:0070062,GO:0070206	collagen trimer|bicellular tight junction|protein secretion|apical plasma membrane|lateral plasma membrane|transport vesicle|identical protein binding|cell projection|inner ear development|extracellular exosome|protein trimerization
FAM210B	1723.37	2549.67	897.066	0.351836	-1.50703	0.00268703	0.206667	Down	16.8625	5.95578	GeneID:101105431,Genbank:XM_015099798.1	family with sequence similarity 210 member B	GO:0005741,GO:0016021,GO:0031224,GO:0043249,GO:0045648,GO:0071392	mitochondrial outer membrane|integral component of membrane|intrinsic component of membrane|erythrocyte maturation|positive regulation of erythrocyte differentiation|cellular response to estradiol stimulus
NOS2	556.056	821.857	290.255	0.35317	-1.50157	0.0379343	0.840978	Down	1.86228	0.659873	GeneID:443078,Genbank:XM_004012488.3	nitric oxide synthase 2	GO:0003958,GO:0004517,GO:0005506,GO:0005516,GO:0005622,GO:0006809,GO:0006954,GO:0007263,GO:0010181,GO:0018119,GO:0020037,GO:0031284,GO:0032310,GO:0042742,GO:0045776,GO:0050660,GO:0050661,GO:0072604,GO:0072606,GO:0097755,GO:1900015	NADPH-hemoprotein reductase activity|nitric-oxide synthase activity|iron ion binding|calmodulin binding|intracellular|nitric oxide biosynthetic process|inflammatory response|nitric oxide mediated signal transduction|FMN binding|peptidyl-cysteine S-nitrosylation|heme binding|positive regulation of guanylate cyclase activity|prostaglandin secretion|defense response to bacterium|negative regulation …	ko04066,ko04146,ko00330,ko04020,ko00220	HIF-1 signaling pathway|Peroxisome|Arginine and proline metabolism|Calcium signaling pathway|Arginine biosynthesis
VEGFA	2322.73	3429.02	1216.44	0.354749	-1.49513	0.00164723	0.159139	Down	37.8588	12.4309	GeneID:443103,Genbank:XM_012100430.2	vascular endothelial growth factor A	GO:0001525,GO:0001934,GO:0001938,GO:0005125,GO:0005615,GO:0008083,GO:0008201,GO:0010595,GO:0016020,GO:0031334,GO:0035148,GO:0042803,GO:0043183,GO:0043184,GO:0045766,GO:0048010,GO:0050731,GO:0050930,GO:0051781,GO:0051894,GO:0060754,GO:0071456,GO:0097475	angiogenesis|positive regulation of protein phosphorylation|positive regulation of endothelial cell proliferation|cytokine activity|extracellular space|growth factor activity|heparin binding|positive regulation of endothelial cell migration|membrane|positive regulation of protein complex assembly|tube formation|protein homodimerization activity|vascular endothelial growth factor receptor 1 bindin…	ko04060,ko04066,ko04015,ko04370,ko04014,ko04151,ko04510	Cytokine-cytokine receptor interaction|HIF-1 signaling pathway|Rap1 signaling pathway|VEGF signaling pathway|Ras signaling pathway|PI3K-Akt signaling pathway|Focal adhesion
CFD	1067.71	1575.58	559.845	0.355326	-1.49279	0.00882202	0.421898	Down	21.1154	7.58388	GeneID:101115705,Genbank:XM_012178435.1	complement factor D (adipsin)	GO:0004252,GO:0005576,GO:0006957	serine-type endopeptidase activity|extracellular region|complement activation, alternative pathway	ko04610	Complement and coagulation cascades
DDIT4L	3533.56	5210.06	1857.07	0.356439	-1.48827	0.00112742	0.127508	Down	30.5862	10.7181	GeneID:101109448,Genbank:XM_015096396.1	DNA damage inducible transcript 4 like	GO:0005737,GO:0009968	cytoplasm|negative regulation of signal transduction
TNNT1	21495.6	31679.8	11311.5	0.357057	-1.48577	0.00774948	0.393534	Down	484.271	172.251	GeneID:101122212,Genbank:XM_015100114.1	troponin T type 1 (skeletal, slow)	GO:0003009,GO:0005523,GO:0005861,GO:0014883,GO:0045932	skeletal muscle contraction|tropomyosin binding|troponin complex|transition between fast and slow fiber|negative regulation of muscle contraction
RAB11FIP4	520.392	766.499	274.286	0.357843	-1.4826	0.0459616	0.91359	Down	3.37796	1.2206	GeneID:101117176,Genbank:XM_015098521.1	RAB11 family interacting protein 4 (class II)	GO:0000910,GO:0003407,GO:0005509,GO:0005615,GO:0005768,GO:0005815,GO:0005819,GO:0016032,GO:0017137,GO:0030139,GO:0030306,GO:0030496,GO:0032154,GO:0042803,GO:0048471,GO:0055038,GO:1903452	cytokinesis|neural retina development|calcium ion binding|extracellular space|endosome|microtubule organizing center|spindle|viral process|Rab GTPase binding|endocytic vesicle|ADP-ribosylation factor binding|midbody|cleavage furrow|protein homodimerization activity|perinuclear region of cytoplasm|recycling endosome membrane|positive regulation of G1 to G0 transition	ko04144	Endocytosis
LOC101116286	986.773	1453.15	520.392	0.358112	-1.48152	0.0112939	0.482319	Down	13.1579	4.88776	GeneID:101116286,Genbank:XM_004004948.2	tubulin alpha-1D chain	GO:0003924,GO:0005200,GO:0005525,GO:0005737,GO:0005874,GO:0007017	GTPase activity|structural constituent of cytoskeleton|GTP binding|cytoplasm|microtubule|microtubule-based process	ko04540,ko04210,ko04145	Gap junction|Apoptosis|Phagosome
ALS2CL	1049.93	1544.71	555.148	0.359387	-1.47639	0.00995839	0.456618	Down	3.07562	1.07896	GeneID:101116432,Genbank:XM_012100167.1	ALS2 C-terminal like	GO:0005096,GO:0005737	GTPase activator activity|cytoplasm
ADIPOQ	1523.98	2242.01	805.951	0.359477	-1.47603	0.00421704	0.273831	Down	15.955	5.7349	GeneID:101111848,Genbank:XM_004003053.2	adiponectin, C1Q and collagen domain containing	GO:0001934,GO:0005102,GO:0005179,GO:0005581,GO:0005615,GO:0005623,GO:0005783,GO:0006006,GO:0006635,GO:0009749,GO:0009967,GO:0009986,GO:0010642,GO:0010739,GO:0010745,GO:0010804,GO:0010875,GO:0010906,GO:0019395,GO:0030336,GO:0030853,GO:0031953,GO:0032270,GO:0032720,GO:0032757,GO:0032869,GO:0033034,GO:0033691,GO:0034115,GO:0034383,GO:0034612,GO:0035690,GO:0042593,GO:0042802,GO:0042803,GO:0043123,GO:…	positive regulation of protein phosphorylation|receptor binding|hormone activity|collagen trimer|extracellular space|cell|endoplasmic reticulum|glucose metabolic process|fatty acid beta-oxidation|response to glucose|positive regulation of signal transduction|cell surface|negative regulation of platelet-derived growth factor receptor signaling pathway|positive regulation of protein kinase A signal…	ko04211,ko04152,ko04920,ko03320	Longevity regulating pathway|AMPK signaling pathway|Adipocytokine signaling pathway|PPAR signaling pathway
AMPD1	2688.94	3953.85	1424.03	0.360163	-1.47328	0.00155853	0.154515	Down	22.0207	8.22463	GeneID:101102023,Genbank:XM_004002357.2	adenosine monophosphate deaminase 1	GO:0003876,GO:0005829,GO:0010033,GO:0032036,GO:0032264,GO:0043101,GO:0046872	AMP deaminase activity|cytosol|response to organic substance|myosin heavy chain binding|IMP salvage|purine-containing compound salvage|metal ion binding	ko00230	Purine metabolism
GPT2	1398.89	2055.71	742.076	0.360983	-1.47	0.00525416	0.312958	Down	13.7765	4.91878	GeneID:101109822,Genbank:XM_004014968.3	glutamic pyruvate transaminase (alanine aminotransferase) 2	GO:0004021,GO:0005759,GO:0006103,GO:0008652,GO:0030170,GO:0042851,GO:0042853	L-alanine:2-oxoglutarate aminotransferase activity|mitochondrial matrix|2-oxoglutarate metabolic process|cellular amino acid biosynthetic process|pyridoxal phosphate binding|L-alanine metabolic process|L-alanine catabolic process	ko00710,ko01200,ko01210,ko01230,ko00250,ko00220	Carbon fixation in photosynthetic organisms|Carbon metabolism|2-Oxocarboxylic acid metabolism|Biosynthesis of amino acids|Alanine, aspartate and glutamate metabolism|Arginine biosynthesis
ACKR3	891.963	1310.5	473.426	0.361256	-1.46891	0.0152252	0.579876	Down	11.1501	4.5139	GeneID:101102850,Genbank:XM_004001768.2	atypical chemokine receptor 3	GO:0001525,GO:0001570,GO:0005044,GO:0005768,GO:0005769,GO:0005886,GO:0005905,GO:0006935,GO:0007155,GO:0009986,GO:0015026,GO:0016021,GO:0016494,GO:0019958,GO:0031623,GO:0043231,GO:0048471,GO:0055037,GO:0070374,GO:1902230	angiogenesis|vasculogenesis|scavenger receptor activity|endosome|early endosome|plasma membrane|clathrin-coated pit|chemotaxis|cell adhesion|cell surface|coreceptor activity|integral component of membrane|C-X-C chemokine receptor activity|C-X-C chemokine binding|receptor internalization|intracellular membrane-bounded organelle|perinuclear region of cytoplasm|recycling endosome|positive regulation…	ko04060	Cytokine-cytokine receptor interaction
APOE	3245.91	4767.2	1724.62	0.361769	-1.46686	0.00137196	0.145391	Down	52.3314	21.9939	GeneID:101112253,Genbank:XM_012095075.1	apolipoprotein E	GO:0006869,GO:0008201,GO:0008289,GO:0034361,GO:0034364,GO:0042157,GO:0042627	lipid transport|heparin binding|lipid binding|very-low-density lipoprotein particle|high-density lipoprotein particle|lipoprotein metabolic process|chylomicron
SNTA1	2971.34	4355.2	1587.48	0.364502	-1.456	0.00158614	0.155103	Down	25.716	9.91515	GeneID:101109469,Genbank:XM_004014496.3	syntrophin, alpha 1	GO:0002027,GO:0003779,GO:0005198,GO:0005516,GO:0005737,GO:0005856,GO:0017080,GO:0030054,GO:0042383,GO:0043234,GO:0044325,GO:0050998,GO:0051117,GO:0060307,GO:0086005,GO:1902083,GO:1902305	regulation of heart rate|actin binding|structural molecule activity|calmodulin binding|cytoplasm|cytoskeleton|sodium channel regulator activity|cell junction|sarcolemma|protein complex|ion channel binding|nitric-oxide synthase binding|ATPase binding|regulation of ventricular cardiac muscle cell membrane repolarization|ventricular cardiac muscle cell action potential|negative regulation of peptidy…
LOC105602396	662.514	970.898	354.13	0.364745	-1.45504	0.0311466	0.77349	Down	2.19228	0.719726	GeneID:105602396,Genbank:XM_012096470.2	oxysterol-binding protein 1-like	GO:0000139,GO:0005789,GO:0005829,GO:0015248,GO:0015485,GO:0015918,GO:0048471,GO:0070273	Golgi membrane|endoplasmic reticulum membrane|cytosol|sterol transporter activity|cholesterol binding|sterol transport|perinuclear region of cytoplasm|phosphatidylinositol-4-phosphate binding
ATP1B1	876.244	1282.82	469.668	0.366122	-1.44961	0.0172502	0.62258	Down	6.9722	2.37419	GeneID:443384,Genbank:NM_001009796.1	ATPase, Na+/K+ transporting, beta 1 polypeptide	GO:0001671,GO:0005391,GO:0005524,GO:0005622,GO:0005890,GO:0006874,GO:0006883,GO:0007155,GO:0008022,GO:0010107,GO:0010468,GO:0010882,GO:0014704,GO:0016323,GO:0016324,GO:0019901,GO:0030007,GO:0030955,GO:0031402,GO:0036376,GO:0042383,GO:0043209,GO:0046034,GO:0050821,GO:0051117,GO:0055119,GO:0060048,GO:0072659,GO:0086009,GO:1901018,GO:1903278,GO:1903281,GO:1903288	ATPase activator activity|sodium:potassium-exchanging ATPase activity|ATP binding|intracellular|sodium:potassium-exchanging ATPase complex|cellular calcium ion homeostasis|cellular sodium ion homeostasis|cell adhesion|protein C-terminus binding|potassium ion import|regulation of gene expression|regulation of cardiac muscle contraction by calcium ion signaling|intercalated disc|basolateral plasma …	ko04971,ko04976,ko04024,ko04973,ko04974,ko04972,ko04960,ko04964,ko04970,ko04261,ko04961,ko04911,ko04978,ko04919,ko04918,ko04022,ko04260	Gastric acid secretion|Bile secretion|cAMP signaling pathway|Carbohydrate digestion and absorption|Protein digestion and absorption|Pancreatic secretion|Aldosterone-regulated sodium reabsorption|Proximal tubule bicarbonate reclamation|Salivary secretion|Adrenergic signaling in cardiomyocytes|Endocrine and other factor-regulated calcium reabsorption|Insulin secretion|Mineral absorption|Thyroid hor…
FAM26E	960.472	1405.25	515.696	0.366979	-1.44623	0.0141676	0.555622	Down	8.36364	3.08687	GeneID:105612589,Genbank:XM_012182535.2	family with sequence similarity 26 member E	GO:0005261,GO:0005887,GO:0034220,GO:0070062	cation channel activity|integral component of plasma membrane|ion transmembrane transport|extracellular exosome
SERPINF1	8822.12	12900.6	4743.65	0.367708	-1.44337	0.00236569	0.197552	Down	113.791	44.229	GeneID:100192425,Genbank:XM_012185064.2	serpin peptidase inhibitor, clade F (alpha-2 antiplasmin, pigment epithelium derived factor), member 1	GO:0004867,GO:0005576,GO:0005615,GO:0016525,GO:0031012,GO:0042470,GO:0050769,GO:0060770	serine-type endopeptidase inhibitor activity|extracellular region|extracellular space|negative regulation of angiogenesis|extracellular matrix|melanosome|positive regulation of neurogenesis|negative regulation of epithelial cell proliferation involved in prostate gland development	ko04310	Wnt signaling pathway
MYOC	2161.23	3158.61	1163.84	0.368465	-1.4404	0.00268204	0.206667	Down	16.2308	6.2215	GeneID:101105836,Genbank:XM_004013693.3	myocilin, trabecular meshwork inducible glucocorticoid response	GO:0001649,GO:0001953,GO:0005578,GO:0005741,GO:0005743,GO:0005758,GO:0005783,GO:0005791,GO:0005794,GO:0005929,GO:0014068,GO:0014734,GO:0022011,GO:0030335,GO:0031012,GO:0031175,GO:0031410,GO:0033268,GO:0035024,GO:0038031,GO:0038133,GO:0043408,GO:0045162,GO:0046872,GO:0051496,GO:0051497,GO:0051894,GO:0051897,GO:0051901,GO:0060348,GO:0070062,GO:1900026	osteoblast differentiation|negative regulation of cell-matrix adhesion|proteinaceous extracellular matrix|mitochondrial outer membrane|mitochondrial inner membrane|mitochondrial intermembrane space|endoplasmic reticulum|rough endoplasmic reticulum|Golgi apparatus|cilium|positive regulation of phosphatidylinositol 3-kinase signaling|skeletal muscle hypertrophy|myelination in peripheral nervous sys…
FADS2	2272.19	3320.43	1223.96	0.368614	-1.43982	0.00248406	0.202725	Down	26.0878	8.36751	GeneID:101108615,Genbank:XM_015103138.1	fatty acid desaturase 2	GO:0004768,GO:0005789,GO:0006636,GO:0016021	stearoyl-CoA 9-desaturase activity|endoplasmic reticulum membrane|unsaturated fatty acid biosynthetic process|integral component of membrane	ko01212,ko01040,ko00592,ko03320	Fatty acid metabolism|Biosynthesis of unsaturated fatty acids|alpha-Linolenic acid metabolism|PPAR signaling pathway
SLC26A10	587.304	858.053	316.556	0.368924	-1.4386	0.0418114	0.872806	Down	5.24246	1.8411	GeneID:101119634,Genbank:XM_012174656.1	solute carrier family 26 member 10	GO:0005254,GO:0005887,GO:0008271,GO:0015106,GO:0015116,GO:0015301,GO:0015701,GO:0019531,GO:0042391,GO:0051453,GO:1902476	chloride channel activity|integral component of plasma membrane|secondary active sulfate transmembrane transporter activity|bicarbonate transmembrane transporter activity|sulfate transmembrane transporter activity|anion:anion antiporter activity|bicarbonate transport|oxalate transmembrane transporter activity|regulation of membrane potential|regulation of intracellular pH|chloride transmembrane t…
STX3	552.361	806.953	297.77	0.369005	-1.43829	0.0470198	0.91823	Down	4.00398	1.55369	GeneID:101113435,Genbank:XM_012096479.2	syntaxin 3	GO:0000149,GO:0005484,GO:0005886,GO:0005911,GO:0006887,GO:0006906,GO:0008021,GO:0008284,GO:0016020,GO:0016021,GO:0016081,GO:0016324,GO:0030027,GO:0030141,GO:0030425,GO:0030426,GO:0031175,GO:0031201,GO:0031629,GO:0042470,GO:0042581,GO:0042582,GO:0042589,GO:0042734,GO:0045785,GO:0048278,GO:0050544,GO:0050921,GO:0060291,GO:0097470,GO:0098794,GO:0098967,GO:1903078,GO:1990796,GO:2000010	SNARE binding|SNAP receptor activity|plasma membrane|cell-cell junction|exocytosis|vesicle fusion|synaptic vesicle|positive regulation of cell proliferation|membrane|integral component of membrane|synaptic vesicle docking|apical plasma membrane|lamellipodium|secretory granule|dendrite|growth cone|neuron projection development|SNARE complex|synaptic vesicle fusion to presynaptic active zone membra…	ko04721,ko04130	Synaptic vesicle cycle|SNARE interactions in vesicular transport
RPS6KA2	686.467	1002.84	370.099	0.369052	-1.4381	0.0307705	0.768548	Down	2.48499	1.22505	GeneID:101114530,Genbank:XM_015097271.1	ribosomal protein S6 kinase, 90kDa, polypeptide 2	GO:0000287,GO:0004674,GO:0004712,GO:0005524,GO:0005634,GO:0005654,GO:0005737,GO:0005829,GO:0007165,GO:0008285,GO:0016301,GO:0035556,GO:0043065,GO:0045786	magnesium ion binding|protein serine/threonine kinase activity|protein serine/threonine/tyrosine kinase activity|ATP binding|nucleus|nucleoplasm|cytoplasm|cytosol|signal transduction|negative regulation of cell proliferation|kinase activity|intracellular signal transduction|positive regulation of apoptotic process|negative regulation of cell cycle	ko04914,ko04722,ko04010,ko04114,ko04720,ko04150	Progesterone-mediated oocyte maturation|Neurotrophin signaling pathway|MAPK signaling pathway|Oocyte meiosis|Long-term potentiation|mTOR signaling pathway
NPR1	2514.6	3672.81	1356.4	0.369309	-1.4371	0.00218459	0.19123	Down	11.0644	4.1584	GeneID:101123436,Genbank:XM_015092256.1	natriuretic peptide receptor 1	GO:0004383,GO:0004672,GO:0005524,GO:0005525,GO:0005886,GO:0006182,GO:0007166,GO:0007168,GO:0007589,GO:0008074,GO:0008217,GO:0008528,GO:0016021,GO:0016525,GO:0016941,GO:0017046,GO:0019901,GO:0030308,GO:0030828,GO:0035556,GO:0035810,GO:0035815,GO:0042417,GO:0042562,GO:0043114,GO:0043235,GO:0048662,GO:0097746,GO:1903779	guanylate cyclase activity|protein kinase activity|ATP binding|GTP binding|plasma membrane|cGMP biosynthetic process|cell surface receptor signaling pathway|receptor guanylyl cyclase signaling pathway|body fluid secretion|guanylate cyclase complex, soluble|regulation of blood pressure|G-protein coupled peptide receptor activity|integral component of membrane|negative regulation of angiogenesis|na…	ko04024,ko04923,ko04924,ko04270,ko00230,ko04925,ko04921,ko04022	cAMP signaling pathway|Regulation of lipolysis in adipocytes|Renin secretion|Vascular smooth muscle contraction|Purine metabolism|Aldosterone synthesis and secretion|Oxytocin signaling pathway|cGMP-PKG signaling pathway
ATP2A1	46223.7	67489.1	24958.2	0.36981	-1.43514	0.0356941	0.825601	Down	254.256	96.7165	GeneID:101111766,Genbank:XM_004020864.3	ATPase, Ca++ transporting, cardiac muscle, fast twitch 1	GO:0005388,GO:0005524,GO:0016021,GO:0033017,GO:0046872	calcium-transporting ATPase activity|ATP binding|integral component of membrane|sarcoplasmic reticulum membrane|metal ion binding	ko04972,ko04020,ko04022	Pancreatic secretion|Calcium signaling pathway|cGMP-PKG signaling pathway
TCP11L2	819.446	1195.52	443.367	0.370855	-1.43107	0.0216662	0.700975	Down	5.45473	2.07945	GeneID:101115200,Genbank:XM_012174949.2	t-complex 11, testis-specific-like 2
EMILIN3	2143.25	3124.55	1161.96	0.371881	-1.42709	0.00296723	0.220717	Down	11.8396	4.69526	GeneID:101104083,Genbank:XM_015099498.1	elastin microfibril interfacer 3	GO:0005578,GO:0005737,GO:0031012	proteinaceous extracellular matrix|cytoplasm|extracellular matrix
CTNNA3	1123.95	1637.33	610.569	0.372906	-1.42312	0.011017	0.478474	Down	7.57722	2.82132	GeneID:101123346,Genbank:XM_004021399.3	catenin alpha 3	GO:0005737,GO:0005856,GO:0005916,GO:0008013,GO:0030027,GO:0045296,GO:0051015,GO:0086073,GO:0086091,GO:0098609,GO:0098911	cytoplasm|cytoskeleton|fascia adherens|beta-catenin binding|lamellipodium|cadherin binding|actin filament binding|bundle of His cell-Purkinje myocyte adhesion involved in cell communication|regulation of heart rate by cardiac conduction|cell-cell adhesion|regulation of ventricular cardiac muscle cell action potential	ko04390,ko04520,ko04670,ko04530	Hippo signaling pathway|Adherens junction|Leukocyte transendothelial migration|Tight junction
POPDC3	838.796	1221.07	456.518	0.373865	-1.41941	0.0215929	0.700975	Down	12.9464	4.34817	GeneID:101121428,Genbank:XM_004011240.3	popeye domain containing 3	GO:0016021,GO:0030552,GO:0042391	integral component of membrane|cAMP binding|regulation of membrane potential
TUBA4A	6432.29	9360.86	3503.72	0.374295	-1.41775	0.00212925	0.188763	Down	90.075	31.1344	GeneID:100302357,Genbank:NM_001163055.1	tubulin alpha 4a			ko04540,ko04210,ko04145	Gap junction|Apoptosis|Phagosome
PFKP	791.861	1149.75	433.973	0.377451	-1.40564	0.0258252	0.738583	Down	4.49892	2.11903	GeneID:101108592,Genbank:XM_015099459.1	phosphofructokinase, platelet	GO:0003872,GO:0005524,GO:0005737,GO:0006002,GO:0046872	6-phosphofructokinase activity|ATP binding|cytoplasm|fructose 6-phosphate metabolic process|metal ion binding	ko00680,ko03018,ko00052,ko01200,ko04152,ko01230,ko00030,ko00051,ko00010	Methane metabolism|RNA degradation|Galactose metabolism|Carbon metabolism|AMPK signaling pathway|Biosynthesis of amino acids|Pentose phosphate pathway|Fructose and mannose metabolism|Glycolysis / Gluconeogenesis
C26H8orf4	1947.53	2823.27	1071.78	0.379625	-1.39735	0.00421608	0.273831	Down	35.0127	13.3962	GeneID:101116016,Genbank:XM_004021793.3	chromosome 26 open reading frame, human C8orf4	GO:0002264,GO:0005112,GO:0005634,GO:0005730,GO:0005737,GO:0005829,GO:0005886,GO:0006915,GO:0010739,GO:0016607,GO:0034605,GO:0042346,GO:0043066,GO:0043620,GO:0045746,GO:1900020,GO:1902806,GO:1903706	endothelial cell activation involved in immune response|Notch binding|nucleus|nucleolus|cytoplasm|cytosol|plasma membrane|apoptotic process|positive regulation of protein kinase A signaling|nuclear speck|cellular response to heat|positive regulation of NF-kappaB import into nucleus|negative regulation of apoptotic process|regulation of DNA-templated transcription in response to stress|negative re…
LOC100101238	702.843	1017.74	387.946	0.381184	-1.39144	0.0347544	0.814569	Down	14.6142	4.80247	GeneID:100101238,Genbank:NM_001099629.1	regakine 1-like protein	GO:0002548,GO:0005615,GO:0006954,GO:0007186,GO:0008009,GO:0008201,GO:0030593,GO:0043547,GO:0048020,GO:0048247,GO:0070098,GO:0070374,GO:0071346,GO:0071347,GO:0071356	monocyte chemotaxis|extracellular space|inflammatory response|G-protein coupled receptor signaling pathway|chemokine activity|heparin binding|neutrophil chemotaxis|positive regulation of GTPase activity|CCR chemokine receptor binding|lymphocyte chemotaxis|chemokine-mediated signaling pathway|positive regulation of ERK1 and ERK2 cascade|cellular response to interferon-gamma|cellular response to in…
DUSP13	4819.83	6971.94	2667.72	0.382636	-1.38596	0.00234857	0.197552	Down	41.4533	21.5335	GeneID:101102034,Genbank:XM_012105384.2	dual specificity phosphatase 13	GO:0004725,GO:0006470,GO:0007283,GO:0008138,GO:0016311,GO:0016791,GO:0051321	protein tyrosine phosphatase activity|protein dephosphorylation|spermatogenesis|protein tyrosine/serine/threonine phosphatase activity|dephosphorylation|phosphatase activity|meiotic cell cycle
LPL	1443.45	2086.58	800.315	0.383553	-1.3825	0.00800656	0.398918	Down	16.5873	7.18811	GeneID:443408,Genbank:NM_001009394.1	lipoprotein lipase	GO:0004465,GO:0005102,GO:0005615,GO:0005886,GO:0006633,GO:0008201,GO:0009749,GO:0009986,GO:0010744,GO:0010886,GO:0010890,GO:0019432,GO:0019433,GO:0031225,GO:0034185,GO:0034361,GO:0034372,GO:0042627,GO:0042632,GO:0055096,GO:0070328,GO:0090197	lipoprotein lipase activity|receptor binding|extracellular space|plasma membrane|fatty acid biosynthetic process|heparin binding|response to glucose|cell surface|positive regulation of macrophage derived foam cell differentiation|positive regulation of cholesterol storage|positive regulation of sequestering of triglyceride|triglyceride biosynthetic process|triglyceride catabolic process|anchored …	ko03320,ko00561	PPAR signaling pathway|Glycerolipid metabolism
XIRP2	12543.6	18119.2	6968	0.384565	-1.3787	0.00559001	0.326046	Down	28.5574	11.5779	GeneID:101108995,Genbank:XM_012135044.2	xin actin binding repeat containing 2	GO:0003281,GO:0003779,GO:0030018,GO:0030036,GO:0030054,GO:0045216,GO:0051393,GO:0055008	ventricular septum development|actin binding|Z disc|actin cytoskeleton organization|cell junction|cell-cell junction organization|alpha-actinin binding|cardiac muscle tissue morphogenesis
CEBPA	643.101	928.315	357.887	0.385523	-1.37511	0.0435963	0.893582	Down	5.471	1.56483	GeneID:101118553,Genbank:NM_001308574.1	CCAAT/enhancer binding protein (C/EBP), alpha	GO:0001889,GO:0003677,GO:0003700,GO:0003713,GO:0005634,GO:0006351,GO:0008285,GO:0030324,GO:0030851,GO:0042593,GO:0042803,GO:0044212,GO:0045444,GO:0045892,GO:0055088	liver development|DNA binding|DNA binding transcription factor activity|transcription coactivator activity|nucleus|transcription, DNA-templated|negative regulation of cell proliferation|lung development|granulocyte differentiation|glucose homeostasis|protein homodimerization activity|transcription regulatory region DNA binding|fat cell differentiation|negative regulation of transcription, DNA-tem…
GLI1	707.132	1018.8	395.461	0.388162	-1.36527	0.0377432	0.839893	Down	2.16573	0.828922	GeneID:101120651,Genbank:XM_015094784.1	GLI family zinc finger 1			ko04024,ko04340	cAMP signaling pathway|Hedgehog signaling pathway
ACADS	1397.33	2013.12	781.528	0.388217	-1.36507	0.00937217	0.438032	Down	12.4616	5.26442	GeneID:101119850,Genbank:XM_015101678.1	acyl-CoA dehydrogenase, C-2 to C-3 short chain	GO:0003995,GO:0004085,GO:0005759,GO:0006631,GO:0050660	acyl-CoA dehydrogenase activity|butyryl-CoA dehydrogenase activity|mitochondrial matrix|fatty acid metabolic process|flavin adenine dinucleotide binding	ko00650,ko01212,ko00280,ko00071,ko01200	Butanoate metabolism|Fatty acid metabolism|Valine, leucine and isoleucine degradation|Fatty acid degradation|Carbon metabolism
RGCC	661.919	952.8	371.038	0.389418	-1.36061	0.0434332	0.893582	Down	13.7989	5.04162	GeneID:101108061,Genbank:XM_015098044.1	regulator of cell cycle	GO:0000079,GO:0001100,GO:0001937,GO:0003331,GO:0005634,GO:0005730,GO:0005737,GO:0005813,GO:0006956,GO:0008285,GO:0010628,GO:0010718,GO:0016525,GO:0019901,GO:0030295,GO:0031659,GO:0032967,GO:0043537,GO:0045840,GO:0045944,GO:0050710,GO:0050715,GO:0051091,GO:0051496,GO:0070412,GO:0071158,GO:0071456,GO:0071850,GO:0072537,GO:0090272,GO:1901203,GO:1901991,GO:2000048,GO:2000353,GO:2000573	regulation of cyclin-dependent protein serine/threonine kinase activity|negative regulation of exit from mitosis|negative regulation of endothelial cell proliferation|positive regulation of extracellular matrix constituent secretion|nucleus|nucleolus|cytoplasm|centrosome|complement activation|negative regulation of cell proliferation|positive regulation of gene expression|positive regulation of e…
KANK3	2893.06	4158.25	1627.87	0.391479	-1.35299	0.00332451	0.234814	Down	8.50866	3.81903	GeneID:101104065,Genbank:XM_015095852.1	KN motif and ankyrin repeat domains 3
GNG11	6222.16	8942.48	3501.85	0.391597	-1.35256	0.00326976	0.233361	Down	220.285	79.7118	GeneID:100192421,Genbank:NM_001139445.2	guanine nucleotide binding protein (G protein), gamma 11	GO:0004871,GO:0005834,GO:0007186	signal transducer activity|heterotrimeric G-protein complex|G-protein coupled receptor signaling pathway	ko04062,ko04725,ko04726,ko04723,ko04727,ko04728,ko04014,ko04151,ko04713,ko04724	Chemokine signaling pathway|Cholinergic synapse|Serotonergic synapse|Retrograde endocannabinoid signaling|GABAergic synapse|Dopaminergic synapse|Ras signaling pathway|PI3K-Akt signaling pathway|Circadian entrainment|Glutamatergic synapse
SP110	708.479	1017.74	399.218	0.392259	-1.35012	0.0397032	0.856494	Down	3.70901	1.21677	GeneID:101106058,Genbank:XM_004004993.2	SP110 nuclear body protein
PERM1	2797.44	4017.73	1577.15	0.392547	-1.34906	0.00351823	0.243418	Down	6.01353	2.5519	GeneID:101109109,Genbank:XM_015099294.1	PPARGC1 and ESRR induced regulator, muscle 1	GO:0005634,GO:0005737,GO:0006351,GO:0006355,GO:0014850	nucleus|cytoplasm|transcription, DNA-templated|regulation of transcription, DNA-templated|response to muscle activity
TSPAN13	3493.86	5014.18	1973.55	0.393593	-1.34522	0.00314073	0.227223	Down	63.7284	25.0114	GeneID:101105070,Genbank:XM_004007771.3	tetraspanin 13	GO:0005246,GO:0005887,GO:0007166,GO:1903169	calcium channel regulator activity|integral component of plasma membrane|cell surface receptor signaling pathway|regulation of calcium ion transmembrane transport
TRAM2	965.857	1385.02	546.694	0.394719	-1.3411	0.0223039	0.702207	Down	5.25908	2.05112	GeneID:101119083,Genbank:XM_015102763.1	translocation associated membrane protein 2	GO:0015031,GO:0016021,GO:0032964,GO:0045048	protein transport|integral component of membrane|collagen biosynthetic process|protein insertion into ER membrane
CD300LG	893.966	1280.69	507.242	0.396069	-1.33618	0.0266239	0.745898	Down	6.6632	2.83104	GeneID:101114629,Genbank:XM_015098812.1	CD300 molecule like family member g	GO:0002376,GO:0016021,GO:0016323,GO:0016324,GO:0032585	immune system process|integral component of membrane|basolateral plasma membrane|apical plasma membrane|multivesicular body membrane
MYH11	1780.2	2549.67	1010.73	0.396414	-1.33492	0.00716345	0.37582	Down	3.70032	1.46602	GeneID:101114409,Genbank:XM_015104094.1	myosin, heavy chain 11, smooth muscle			ko04530	Tight junction
PLIN5	1132.4	1621.36	643.445	0.396856	-1.33331	0.0167236	0.614775	Down	7.97153	3.56689	GeneID:100135434,Genbank:XM_015095468.1	perilipin 5	GO:0005737,GO:0005739,GO:0005811,GO:0010867,GO:0010884,GO:0010890,GO:0010897,GO:0031999,GO:0032000,GO:0034389,GO:0035359,GO:0060192,GO:0060193,GO:2000378	cytoplasm|mitochondrion|lipid droplet|positive regulation of triglyceride biosynthetic process|positive regulation of lipid storage|positive regulation of sequestering of triglyceride|negative regulation of triglyceride catabolic process|negative regulation of fatty acid beta-oxidation|positive regulation of fatty acid beta-oxidation|lipid particle organization|negative regulation of peroxisome p…	ko03320	PPAR signaling pathway
IFITM3	4051.3	5795.58	2307.01	0.398064	-1.32893	0.00343826	0.241043	Down	130.956	64.0502	GeneID:101104700,Genbank:XM_004019741.3	interferon induced transmembrane protein 3	GO:0005765,GO:0005886,GO:0006955,GO:0009615,GO:0016021,GO:0031902,GO:0032897,GO:0034341,GO:0035455,GO:0035456,GO:0045071,GO:0046597,GO:0051607,GO:0060337,GO:0070062	lysosomal membrane|plasma membrane|immune response|response to virus|integral component of membrane|late endosome membrane|negative regulation of viral transcription|response to interferon-gamma|response to interferon-alpha|response to interferon-beta|negative regulation of viral genome replication|negative regulation of viral entry into host cell|defense response to virus|type I interferon signa…
SLC25A12	2926.78	4180.61	1672.96	0.400171	-1.32131	0.00407269	0.267917	Down	23.7946	8.75879	GeneID:101115186,Genbank:XM_004004597.3	solute carrier family 25 (aspartate/glutamate carrier), member 12	GO:0005313,GO:0005509,GO:0005739,GO:0005743,GO:0006094,GO:0015172,GO:0015183,GO:0015810,GO:0015813,GO:0016021,GO:0043209,GO:0043490,GO:0051592	L-glutamate transmembrane transporter activity|calcium ion binding|mitochondrion|mitochondrial inner membrane|gluconeogenesis|acidic amino acid transmembrane transporter activity|L-aspartate transmembrane transporter activity|aspartate transport|L-glutamate transport|integral component of membrane|myelin sheath|malate-aspartate shuttle|response to calcium ion
ZHX3	710.639	1014.55	406.733	0.400901	-1.31868	0.0441378	0.896563	Down	1.59352	0.605618	GeneID:101103586,Genbank:XM_015099884.1	zinc fingers and homeoboxes 3	GO:0000122,GO:0000977,GO:0003700,GO:0003714,GO:0005634,GO:0005654,GO:0006351,GO:0030154,GO:0042803,GO:0045669,GO:0045892,GO:0046872,GO:0046982	negative regulation of transcription from RNA polymerase II promoter|RNA polymerase II regulatory region sequence-specific DNA binding|DNA binding transcription factor activity|transcription corepressor activity|nucleus|nucleoplasm|transcription, DNA-templated|cell differentiation|protein homodimerization activity|positive regulation of osteoblast differentiation|negative regulation of transcript…
MCOLN1	786.005	1122.07	449.942	0.400993	-1.31835	0.0366823	0.835557	Down	5.84573	2.62164	GeneID:101121931,Genbank:XM_012177952.2	mucolipin 1	GO:0001891,GO:0002250,GO:0005764,GO:0005765,GO:0005770,GO:0006816,GO:0008289,GO:0016021,GO:0030670,GO:0031902,GO:0042995,GO:0051289,GO:0071277,GO:0071467,GO:0097682,GO:0098655	phagocytic cup|adaptive immune response|lysosome|lysosomal membrane|late endosome|calcium ion transport|lipid binding|integral component of membrane|phagocytic vesicle membrane|late endosome membrane|cell projection|protein homotetramerization|cellular response to calcium ion|cellular response to pH|intracellular phosphatidylinositol-3,5-bisphosphate-sensitive cation channel activity|cation trans…	ko04142	Lysosome
BCL6B	2437.99	3480.12	1395.85	0.401094	-1.31799	0.00500321	0.303773	Down	14.9227	6.24062	GeneID:101114452,Genbank:XM_004012623.3	B-cell CLL/lymphoma 6, member B	GO:0000977,GO:0001227,GO:0005634,GO:0042092,GO:0042127,GO:0045595,GO:0046872,GO:0050727	RNA polymerase II regulatory region sequence-specific DNA binding|transcriptional repressor activity, RNA polymerase II transcription regulatory region sequence-specific DNA binding|nucleus|type 2 immune response|regulation of cell proliferation|regulation of cell differentiation|metal ion binding|regulation of inflammatory response
IER3	2391.71	3411.98	1371.43	0.401945	-1.31493	0.00522241	0.312344	Down	43.6359	18.7597	GeneID:101108867,Genbank:XM_004018996.3	immediate early response 3	GO:0005634,GO:0010941,GO:0016021,GO:0043066,GO:2001020	nucleus|regulation of cell death|integral component of membrane|negative regulation of apoptotic process|regulation of response to DNA damage stimulus
SEMA6C	5062.08	7217.86	2906.31	0.402655	-1.31238	0.00394593	0.266098	Down	14.4052	5.74546	GeneID:101111591,Genbank:XM_004002475.3	sema domain, transmembrane domain (TM), and cytoplasmic domain, (semaphorin) 6C	GO:0005887,GO:0007411	integral component of plasma membrane|axon guidance	ko04360	Axon guidance
SPOCK2	2430.53	3465.21	1395.85	0.402819	-1.3118	0.00522413	0.312344	Down	9.42904	3.75041	GeneID:101113125,Genbank:XM_015104422.1	sparc/osteonectin, cwcv and kazal-like domains proteoglycan (testican) 2	GO:0005509,GO:0005539,GO:0005578,GO:0007165,GO:0007416,GO:0008191,GO:0010811,GO:0010951,GO:0019800,GO:0030198,GO:0045595,GO:0050840,GO:1990830,GO:2000147	calcium ion binding|glycosaminoglycan binding|proteinaceous extracellular matrix|signal transduction|synapse assembly|metalloendopeptidase inhibitor activity|positive regulation of cell-substrate adhesion|negative regulation of endopeptidase activity|peptide cross-linking via chondroitin 4-sulfate glycosaminoglycan|extracellular matrix organization|regulation of cell differentiation|extracellular…
ADAMTSL4	3111.65	4432.92	1790.38	0.403882	-1.30799	0.00426299	0.275685	Down	11.1314	4.66953	GeneID:101106381,Genbank:XM_015092231.1	ADAMTS like 4	GO:0002020,GO:0002064,GO:0005614,GO:0005615,GO:0005788,GO:0006915,GO:0008233,GO:0030198,GO:0036066,GO:0043065	protease binding|epithelial cell development|interstitial matrix|extracellular space|endoplasmic reticulum lumen|apoptotic process|peptidase activity|extracellular matrix organization|protein O-linked fucosylation|positive regulation of apoptotic process
IL17RC	784.283	1116.75	451.821	0.404587	-1.30548	0.0386535	0.845893	Down	5.34964	2.27907	GeneID:101123416,Genbank:XM_015102300.1	interleukin 17 receptor C	GO:0005102,GO:0005886,GO:0005887,GO:0009986,GO:0030368,GO:0050832,GO:0071621,GO:0097400,GO:1900017,GO:2000778	receptor binding|plasma membrane|integral component of plasma membrane|cell surface|interleukin-17 receptor activity|defense response to fungus|granulocyte chemotaxis|interleukin-17-mediated signaling pathway|positive regulation of cytokine production involved in inflammatory response|positive regulation of interleukin-6 secretion
NDUFA13	1131.65	1608.58	654.717	0.407015	-1.29685	0.0198656	0.670011	Down	62.7937	23.5388	GeneID:101104823,Genbank:XM_004008401.2	NADH:ubiquinone oxidoreductase subunit A13	GO:0005654,GO:0005737,GO:0005739,GO:0005746,GO:0005747,GO:0008137,GO:0016021,GO:0030308,GO:0032981,GO:0035458,GO:0043280,GO:0045039,GO:0045732,GO:0045892,GO:0071300,GO:0072593,GO:0097190,GO:0097191,GO:2001243	nucleoplasm|cytoplasm|mitochondrion|mitochondrial respiratory chain|mitochondrial respiratory chain complex I|NADH dehydrogenase (ubiquinone) activity|integral component of membrane|negative regulation of cell growth|mitochondrial respiratory chain complex I assembly|cellular response to interferon-beta|positive regulation of cysteine-type endopeptidase activity involved in apoptotic process|prot…	ko00190	Oxidative phosphorylation
C25H10orf54	2841.77	4036.89	1646.66	0.407902	-1.29371	0.00500408	0.303773	Down	6.85341	2.75524	GeneID:101112625,Genbank:XM_004021444.3	chromosome 25 open reading frame, human C10orf54	GO:0005886,GO:0016021,GO:0042802	plasma membrane|integral component of membrane|identical protein binding
TRAF3IP3	960.91	1364.79	557.027	0.40814	-1.29286	0.0276867	0.74695	Down	4.18665	2.15262	GeneID:101121532,Genbank:XM_015099390.1	TRAF3 interacting protein 3	GO:0016021	integral component of membrane
KCNJ2	1754.56	2488.99	1020.12	0.409853	-1.28682	0.00967104	0.447956	Down	7.32682	2.93668	GeneID:101114538,Genbank:XM_004013146.3	potassium channel, inwardly rectifying subfamily J, member 2	GO:0005242,GO:0005546,GO:0005887,GO:0006813,GO:0008076,GO:0010107,GO:0014861,GO:0015693,GO:0031224,GO:0042802,GO:0051289,GO:0055119,GO:0060306,GO:0086002,GO:0086008,GO:0086091,GO:0090076	inward rectifier potassium channel activity|phosphatidylinositol-4,5-bisphosphate binding|integral component of plasma membrane|potassium ion transport|voltage-gated potassium channel complex|potassium ion import|regulation of skeletal muscle contraction via regulation of action potential|magnesium ion transport|intrinsic component of membrane|identical protein binding|protein homotetramerization…	ko04971,ko04921,ko04725,ko04924	Gastric acid secretion|Oxytocin signaling pathway|Cholinergic synapse|Renin secretion
F8	1885.69	2674.23	1097.14	0.410266	-1.28537	0.00871537	0.419715	Down	4.62419	1.7558	GeneID:100359363,Genbank:XM_012106122.1	coagulation factor VIII, procoagulant component	GO:0005507,GO:0005615,GO:0006953,GO:0016491,GO:0030168	copper ion binding|extracellular space|acute-phase response|oxidoreductase activity|platelet activation	ko04610	Complement and coagulation cascades
SGK1	958.123	1357.34	558.905	0.411765	-1.28011	0.0293704	0.755426	Down	9.5222	4.77775	GeneID:101107709,Genbank:XM_004011351.3	serum/glucocorticoid regulated kinase 1	GO:0004674,GO:0004712,GO:0005524,GO:0005634,GO:0005737,GO:0005739,GO:0005789,GO:0005829,GO:0005886,GO:0006915,GO:0006974,GO:0016607,GO:0018105,GO:0035556,GO:0048812	protein serine/threonine kinase activity|protein serine/threonine/tyrosine kinase activity|ATP binding|nucleus|cytoplasm|mitochondrion|endoplasmic reticulum membrane|cytosol|plasma membrane|apoptotic process|cellular response to DNA damage stimulus|nuclear speck|peptidyl-serine phosphorylation|intracellular signal transduction|neuron projection morphogenesis	ko04068,ko04151,ko04960,ko04150	FoxO signaling pathway|PI3K-Akt signaling pathway|Aldosterone-regulated sodium reabsorption|mTOR signaling pathway
TKT	1945.93	2756.2	1135.66	0.412037	-1.27915	0.00862046	0.418617	Down	16.3189	7.02547	GeneID:101107229,Genbank:XM_004018384.2	transketolase	GO:0004802,GO:0008152,GO:0040008,GO:0046872	transketolase activity|metabolic process|regulation of growth|metal ion binding	ko00710,ko01200,ko01230,ko00030,ko01051	Carbon fixation in photosynthetic organisms|Carbon metabolism|Biosynthesis of amino acids|Pentose phosphate pathway|Biosynthesis of ansamycins
CSRP3	7975.81	11296.3	4655.35	0.412114	-1.27888	0.00627641	0.35139	Down	176.984	71.0123	GeneID:101115999,Genbank:XM_004019454.2	cysteine and glycine rich protein 3	GO:0002026,GO:0003300,GO:0003779,GO:0005634,GO:0005856,GO:0006351,GO:0006874,GO:0007517,GO:0008307,GO:0030018,GO:0031433,GO:0033365,GO:0035995,GO:0042802,GO:0042805,GO:0045944,GO:0046872,GO:0055003,GO:0060048	regulation of the force of heart contraction|cardiac muscle hypertrophy|actin binding|nucleus|cytoskeleton|transcription, DNA-templated|cellular calcium ion homeostasis|muscle organ development|structural constituent of muscle|Z disc|telethonin binding|protein localization to organelle|detection of muscle stretch|identical protein binding|actinin binding|positive regulation of transcription from …
UNC13B	939.117	1329.66	548.572	0.412565	-1.27731	0.0308506	0.768548	Down	2.8856	1.27272	GeneID:101117731,Genbank:XM_012121695.1	unc-13 homolog B (C. elegans)	GO:0005509,GO:0005516,GO:0005543,GO:0005794,GO:0005829,GO:0005886,GO:0007268,GO:0007528,GO:0010808,GO:0016020,GO:0016081,GO:0016082,GO:0017075,GO:0019905,GO:0019992,GO:0030054,GO:0030742,GO:0031594,GO:0031914,GO:0032009,GO:0035249,GO:0035556,GO:0043065,GO:0043195,GO:0044305,GO:0045921,GO:0048172,GO:0048786,GO:0050714,GO:0060384,GO:0061669,GO:0061789,GO:0071333,GO:0090382,GO:0097060,GO:0097151,GO:…	calcium ion binding|calmodulin binding|phospholipid binding|Golgi apparatus|cytosol|plasma membrane|chemical synaptic transmission|neuromuscular junction development|positive regulation of synaptic vesicle priming|membrane|synaptic vesicle docking|synaptic vesicle priming|syntaxin-1 binding|syntaxin binding|diacylglycerol binding|cell junction|GTP-dependent protein binding|neuromuscular junction|…	ko04721	Synaptic vesicle cycle
PCDH12	6120	8650.79	3589.2	0.414899	-1.26917	0.00563955	0.326046	Down	15.6456	6.76936	GeneID:101106077,Genbank:XM_015096111.1	protocadherin 12	GO:0005509,GO:0005886,GO:0005887,GO:0005911,GO:0005977,GO:0007155,GO:0007156,GO:0007267,GO:0008038,GO:0016339,GO:0060711,GO:0070062	calcium ion binding|plasma membrane|integral component of plasma membrane|cell-cell junction|glycogen metabolic process|cell adhesion|homophilic cell adhesion via plasma membrane adhesion molecules|cell-cell signaling|neuron recognition|calcium-dependent cell-cell adhesion via plasma membrane cell adhesion molecules|labyrinthine layer development|extracellular exosome
SLN	22093.9	31214.6	12973.2	0.415613	-1.26669	0.0233949	0.710249	Down	848.473	350.535	GeneID:101104853,Genbank:XM_012095389.1	sarcolipin	GO:0004857,GO:0016021,GO:0016529,GO:0033017,GO:0043086,GO:0043242,GO:0051117,GO:0051924,GO:0070296,GO:0090281,GO:1901020,GO:1901077,GO:1901877,GO:1901881,GO:1901894	enzyme inhibitor activity|integral component of membrane|sarcoplasmic reticulum|sarcoplasmic reticulum membrane|negative regulation of catalytic activity|negative regulation of protein complex disassembly|ATPase binding|regulation of calcium ion transport|sarcoplasmic reticulum calcium ion transport|negative regulation of calcium ion import|negative regulation of calcium ion transmembrane transpo…
ALPK2	1955.39	2757.27	1153.51	0.418351	-1.25721	0.00972589	0.447956	Down	3.93474	1.67875	GeneID:101116008,Genbank:XM_012103803.2	alpha kinase 2	GO:0004674,GO:0005524,GO:0005737	protein serine/threonine kinase activity|ATP binding|cytoplasm
MVP	833.223	1174.23	492.212	0.419178	-1.25437	0.0419849	0.875274	Down	4.61178	2.07457	GeneID:101119435,Genbank:XM_004020894.2	major vault protein	GO:0005634,GO:0005737,GO:0023051,GO:0030529	nucleus|cytoplasm|regulation of signaling|intracellular ribonucleoprotein complex
GALNT16	2296.24	3234.2	1358.28	0.419974	-1.25163	0.00813249	0.40266	Down	20.7277	8.71819	GeneID:101117847,Genbank:XM_004010747.2	polypeptide N-acetylgalactosaminyltransferase 16			ko00512	Mucin type O-Glycan biosynthesis
NDRG2	5939.58	8362.29	3516.88	0.420564	-1.2496	0.00631361	0.352228	Down	52.2726	21.9217	GeneID:101110763,Genbank:XM_015096901.1	NDRG family member 2	GO:0007399,GO:0016055,GO:0030154,GO:0030426,GO:0048471	nervous system development|Wnt signaling pathway|cell differentiation|growth cone|perinuclear region of cytoplasm
CAV2	3521.48	4956.69	2086.27	0.420899	-1.24845	0.00599305	0.339121	Down	31.4088	12.8915	GeneID:100126571,Genbank:XM_015095079.1	caveolin 2	GO:0000139,GO:0001937,GO:0005634,GO:0005901,GO:0006906,GO:0007005,GO:0007029,GO:0031234,GO:0031748,GO:0048278,GO:0048471,GO:0048741,GO:0060161,GO:0070836	Golgi membrane|negative regulation of endothelial cell proliferation|nucleus|caveola|vesicle fusion|mitochondrion organization|endoplasmic reticulum organization|extrinsic component of cytoplasmic side of plasma membrane|D1 dopamine receptor binding|vesicle docking|perinuclear region of cytoplasm|skeletal muscle fiber development|positive regulation of dopamine receptor signaling pathway|caveola …	ko04144,ko04510	Endocytosis|Focal adhesion
CLEC3B	21759	30559.9	12958.1	0.424025	-1.23778	0.0260686	0.741528	Down	516.136	227.503	GeneID:101120024,Genbank:XM_004018522.2	C-type lectin domain family 3, member B	GO:0001652,GO:0005509,GO:0005615,GO:0005737,GO:0008201,GO:0010756,GO:0030246,GO:0030282,GO:0036143,GO:0071560	granular component|calcium ion binding|extracellular space|cytoplasm|heparin binding|positive regulation of plasminogen activation|carbohydrate binding|bone mineralization|kringle domain binding|cellular response to transforming growth factor beta stimulus
TINAGL1	798.092	1119.94	476.244	0.42524	-1.23365	0.0488462	0.92929	Down	10.4109	4.19842	GeneID:101119187,Genbank:XM_012149923.2	tubulointerstitial nephritis antigen-like 1	GO:0005044,GO:0005201,GO:0005576,GO:0005615,GO:0005737,GO:0006955,GO:0007155,GO:0008234,GO:0016197,GO:0030247,GO:0031012,GO:0043236,GO:0070062	scavenger receptor activity|extracellular matrix structural constituent|extracellular region|extracellular space|cytoplasm|immune response|cell adhesion|cysteine-type peptidase activity|endosomal transport|polysaccharide binding|extracellular matrix|laminin binding|extracellular exosome
LOC101123186	3894.21	5464.5	2323.92	0.425276	-1.23353	0.00650896	0.359867	Down	260.938	107.964	GeneID:101123186,Genbank:XM_004004719.3	60S ribosomal protein L26	GO:0003735,GO:0005654,GO:0005730,GO:0006364,GO:0006412,GO:0006977,GO:0015934,GO:0022626,GO:0042273,GO:0045727,GO:0048027,GO:0071480,GO:1902164,GO:1902167,GO:1904803	structural constituent of ribosome|nucleoplasm|nucleolus|rRNA processing|translation|DNA damage response, signal transduction by p53 class mediator resulting in cell cycle arrest|large ribosomal subunit|cytosolic ribosome|ribosomal large subunit biogenesis|positive regulation of translation|mRNA 5'-UTR binding|cellular response to gamma radiation|positive regulation of DNA damage response, signal…	ko03010	Ribosome
LOC101115115	5229.79	7338.16	3121.41	0.425368	-1.23322	0.00671002	0.363125	Down	44.3805	17.9716	GeneID:101115115,Genbank:XM_012176587.2	platelet glycoprotein 4	GO:0005794,GO:0006955,GO:0007155,GO:0007166,GO:0007204,GO:0016020,GO:0016021,GO:0016324,GO:0030299,GO:0031526,GO:0031623,GO:0033993,GO:0034197,GO:0044539,GO:0045121,GO:0050702,GO:0050892,GO:0050909,GO:0070374,GO:0070508,GO:0070542,GO:0070543,GO:0071404,GO:0071726,GO:1900227,GO:1990000,GO:2000505	Golgi apparatus|immune response|cell adhesion|cell surface receptor signaling pathway|positive regulation of cytosolic calcium ion concentration|membrane|integral component of membrane|apical plasma membrane|intestinal cholesterol absorption|brush border membrane|receptor internalization|response to lipid|triglyceride transport|long-chain fatty acid import|membrane raft|interleukin-1 beta secreti…	ko04145,ko04640,ko04152,ko04920,ko03320,ko04512,ko04975	Phagosome|Hematopoietic cell lineage|AMPK signaling pathway|Adipocytokine signaling pathway|PPAR signaling pathway|ECM-receptor interaction|Fat digestion and absorption
RFTN1	982.859	1378.63	587.085	0.425846	-1.2316	0.0343052	0.810032	Down	3.99134	2.11783	GeneID:101113723,Genbank:XM_015091779.1	raftlin, lipid raft linker 1	GO:0001765,GO:0002457,GO:0003725,GO:0005737,GO:0005768,GO:0005769,GO:0005886,GO:0032596,GO:0032620,GO:0033227,GO:0034138,GO:0040007,GO:0043234,GO:0043330,GO:0045121,GO:0050852,GO:0050853,GO:0070062,GO:1903044	membrane raft assembly|T cell antigen processing and presentation|double-stranded RNA binding|cytoplasm|endosome|early endosome|plasma membrane|protein transport into membrane raft|interleukin-17 production|dsRNA transport|toll-like receptor 3 signaling pathway|growth|protein complex|response to exogenous dsRNA|membrane raft|T cell receptor signaling pathway|B cell receptor signaling pathway|extr…
LOC101121420	2113.01	2961.67	1264.35	0.426904	-1.22802	0.0103784	0.461682	Down	202.242	69.2514	GeneID:101121420,Genbank:XM_004008789.2	cytochrome b-c1 complex subunit 8	GO:0005750,GO:0006122,GO:0008121,GO:0021539,GO:0021548,GO:0021680,GO:0021766,GO:0021794,GO:0021854,GO:0021860,GO:0030901	mitochondrial respiratory chain complex III|mitochondrial electron transport, ubiquinol to cytochrome c|ubiquinol-cytochrome-c reductase activity|subthalamus development|pons development|cerebellar Purkinje cell layer development|hippocampus development|thalamus development|hypothalamus development|pyramidal neuron development|midbrain development	ko00190,ko04260	Oxidative phosphorylation|Cardiac muscle contraction
SCARB1	840.925	1177.43	504.424	0.428412	-1.22293	0.0465124	0.91823	Down	5.66678	2.49453	GeneID:101115654,Genbank:XM_012097681.2	scavenger receptor class B, member 1	GO:0001530,GO:0001540,GO:0001875,GO:0001935,GO:0005737,GO:0005887,GO:0005901,GO:0006707,GO:0008035,GO:0009986,GO:0010867,GO:0010886,GO:0010899,GO:0015914,GO:0015920,GO:0030169,GO:0032497,GO:0033344,GO:0034186,GO:0034375,GO:0034383,GO:0034384,GO:0035461,GO:0042632,GO:0043231,GO:0043534,GO:0043654,GO:0043691,GO:0044406,GO:0050892,GO:0051000,GO:0070328,GO:0070506,GO:0070508	lipopolysaccharide binding|amyloid-beta binding|lipopolysaccharide receptor activity|endothelial cell proliferation|cytoplasm|integral component of plasma membrane|caveola|cholesterol catabolic process|high-density lipoprotein particle binding|cell surface|positive regulation of triglyceride biosynthetic process|positive regulation of cholesterol storage|regulation of phosphatidylcholine cataboli…	ko04976,ko04145,ko04977,ko04925,ko04913,ko04975	Bile secretion|Phagosome|Vitamin digestion and absorption|Aldosterone synthesis and secretion|Ovarian steroidogenesis|Fat digestion and absorption
SHANK3	1379.17	1927.96	830.373	0.430701	-1.21524	0.0206959	0.683137	Down	2.26185	0.852574	GeneID:101119297,Genbank:XM_015094029.1	SH3 and multiple ankyrin repeat domains 3	GO:0000165,GO:0003779,GO:0005829,GO:0005886,GO:0007411,GO:0007416,GO:0007612,GO:0007613,GO:0008022,GO:0008270,GO:0014069,GO:0017124,GO:0021773,GO:0030054,GO:0030160,GO:0030534,GO:0032232,GO:0035176,GO:0035255,GO:0042297,GO:0043005,GO:0043197,GO:0043621,GO:0044309,GO:0045211,GO:0045794,GO:0048170,GO:0048854,GO:0051835,GO:0051968,GO:0060170,GO:0060997,GO:0060999,GO:0061001,GO:0071625,GO:0097107,GO:…	MAPK cascade|actin binding|cytosol|plasma membrane|axon guidance|synapse assembly|learning|memory|protein C-terminus binding|zinc ion binding|postsynaptic density|SH3 domain binding|striatal medium spiny neuron differentiation|cell junction|GKAP/Homer scaffold activity|adult behavior|negative regulation of actin filament bundle assembly|social behavior|ionotropic glutamate receptor binding|vocal …	ko04724	Glutamatergic synapse
FLT4	1060.32	1481.9	638.749	0.431034	-1.21412	0.0323472	0.79091	Down	2.59949	1.12858	GeneID:101117247,Genbank:XM_015095722.1	fms-related tyrosine kinase 4			ko04060,ko04014,ko04151,ko04510,ko04015	Cytokine-cytokine receptor interaction|Ras signaling pathway|PI3K-Akt signaling pathway|Focal adhesion|Rap1 signaling pathway
MUSTN1	4713.31	6582.31	2844.31	0.432115	-1.21051	0.00759685	0.389529	Down	109.162	48.5369	GeneID:101108693,Genbank:XM_004018390.3	musculoskeletal, embryonic nuclear protein 1	GO:0002062,GO:0005634,GO:0010628,GO:0032332,GO:0035988,GO:0042246,GO:1902730,GO:1902732	chondrocyte differentiation|nucleus|positive regulation of gene expression|positive regulation of chondrocyte differentiation|chondrocyte proliferation|tissue regeneration|positive regulation of proteoglycan biosynthetic process|positive regulation of chondrocyte proliferation
STBD1	8219.48	11462.3	4976.6	0.43417	-1.20367	0.0101963	0.461682	Down	54.107	23.667	GeneID:101109540,Genbank:XM_004009927.3	starch binding domain 1	GO:0005622,GO:0005783,GO:0005789,GO:0005829,GO:0005886,GO:0005887,GO:0005980,GO:0016020,GO:0019899,GO:0030247,GO:0030315,GO:0034045,GO:0043312,GO:0046907,GO:0048471,GO:0061723,GO:0070821,GO:0101003,GO:2001069,GO:2001070	intracellular|endoplasmic reticulum|endoplasmic reticulum membrane|cytosol|plasma membrane|integral component of plasma membrane|glycogen catabolic process|membrane|enzyme binding|polysaccharide binding|T-tubule|phagophore assembly site membrane|neutrophil degranulation|intracellular transport|perinuclear region of cytoplasm|glycophagy|tertiary granule membrane|ficolin-1-rich granule membrane|gly…
FUT8	890.24	1241.3	539.179	0.434366	-1.20302	0.0455722	0.911673	Down	6.29548	2.88194	GeneID:101111372,Genbank:XM_012181847.2	fucosyltransferase 8 (alpha (1,6) fucosyltransferase)	GO:0006487,GO:0008424,GO:0016021,GO:0017124,GO:0018279,GO:0032580,GO:0033578,GO:0036071,GO:0046368,GO:0046921	protein N-linked glycosylation|glycoprotein 6-alpha-L-fucosyltransferase activity|integral component of membrane|SH3 domain binding|protein N-linked glycosylation via asparagine|Golgi cisterna membrane|protein glycosylation in Golgi|N-glycan fucosylation|GDP-L-fucose metabolic process|alpha-(1->6)-fucosyltransferase activity	ko00533,ko00510,ko00513	Glycosaminoglycan biosynthesis - keratan sulfate|N-Glycan biosynthesis|Various types of N-glycan biosynthesis
ROBO4	1241.65	1729.94	753.348	0.435475	-1.19934	0.0264724	0.745898	Down	3.81416	1.81046	GeneID:101108966,Genbank:XM_012101837.2	roundabout guidance receptor 4	GO:0001525,GO:0004872,GO:0016021,GO:0030154,GO:0030334,GO:0070062	angiogenesis|receptor activity|integral component of membrane|cell differentiation|regulation of cell migration|extracellular exosome
FZD6	1630.34	2269.69	991	0.436624	-1.19554	0.0177637	0.635323	Down	11.418	5.18188	GeneID:101122197,Genbank:XM_015097887.1	frizzled class receptor 6	GO:0004930,GO:0007399,GO:0009986,GO:0016021,GO:0016324,GO:0030659,GO:0042813	G-protein coupled receptor activity|nervous system development|cell surface|integral component of membrane|apical plasma membrane|cytoplasmic vesicle membrane|Wnt-activated receptor activity	ko04390,ko04916,ko04150,ko04310,ko04550	Hippo signaling pathway|Melanogenesis|mTOR signaling pathway|Wnt signaling pathway|Signaling pathways regulating pluripotency of stem cells
SMYD2	1362.73	1896.02	829.434	0.437461	-1.19277	0.0235286	0.710797	Down	15.1004	7.06988	GeneID:101102409,Genbank:XM_015099365.1	SET and MYND domain containing 2	GO:0000122,GO:0000993,GO:0002039,GO:0005634,GO:0005737,GO:0005829,GO:0006351,GO:0008285,GO:0016279,GO:0018026,GO:0018027,GO:0043516,GO:0046872,GO:0046975	negative regulation of transcription from RNA polymerase II promoter|RNA polymerase II core binding|p53 binding|nucleus|cytoplasm|cytosol|transcription, DNA-templated|negative regulation of cell proliferation|protein-lysine N-methyltransferase activity|peptidyl-lysine monomethylation|peptidyl-lysine dimethylation|regulation of DNA damage response, signal transduction by p53 class mediator|metal i…
DKK2	1007.72	1402.05	613.387	0.437492	-1.19267	0.0385874	0.845614	Down	6.95185	2.07021	GeneID:101123633,Genbank:XM_004009640.3	dickkopf WNT signaling pathway inhibitor 2	GO:0005576,GO:0005615,GO:0007275,GO:0016055,GO:0030178,GO:0039706,GO:0090090,GO:0090263	extracellular region|extracellular space|multicellular organism development|Wnt signaling pathway|negative regulation of Wnt signaling pathway|co-receptor binding|negative regulation of canonical Wnt signaling pathway|positive regulation of canonical Wnt signaling pathway	ko04310	Wnt signaling pathway
THAP2	1124.86	1564.93	684.776	0.437575	-1.1924	0.032155	0.787426	Down	6.13256	2.78876	GeneID:101119806,Genbank:XM_012173920.2	THAP domain containing, apoptosis associated protein 2	GO:0003677,GO:0005730,GO:0046872	DNA binding|nucleolus|metal ion binding
OXCT1	1102.31	1533	671.626	0.438113	-1.19063	0.033512	0.801959	Down	8.02488	3.39406	GeneID:101102177,Genbank:XM_004017014.3	3-oxoacid CoA-transferase 1	GO:0005654,GO:0005739,GO:0008260,GO:0042182,GO:0042803,GO:0046950,GO:0046952	nucleoplasm|mitochondrion|3-oxoacid CoA-transferase activity|ketone catabolic process|protein homodimerization activity|cellular ketone body metabolic process|ketone body catabolic process	ko00280,ko00072,ko00650	Valine, leucine and isoleucine degradation|Synthesis and degradation of ketone bodies|Butanoate metabolism
NDUFS4	1111.99	1545.77	678.201	0.438746	-1.18854	0.0333292	0.798891	Down	46.7111	18.3664	GeneID:101118899,Genbank:XM_004016997.3	NADH:ubiquinone oxidoreductase subunit S4	GO:0001932,GO:0005747,GO:0007420,GO:0008137,GO:0019933,GO:0022900,GO:0032981,GO:0045333,GO:0048146,GO:0051591,GO:0072593	regulation of protein phosphorylation|mitochondrial respiratory chain complex I|brain development|NADH dehydrogenase (ubiquinone) activity|cAMP-mediated signaling|electron transport chain|mitochondrial respiratory chain complex I assembly|cellular respiration|positive regulation of fibroblast proliferation|response to cAMP|reactive oxygen species metabolic process	ko00190	Oxidative phosphorylation
FREM2	3514.93	4885.36	2144.51	0.438965	-1.18782	0.00884057	0.421898	Down	6.27456	2.68466	GeneID:101101900,Genbank:XM_004012101.3	FRAS1 related extracellular matrix protein 2	GO:0002009,GO:0005604,GO:0005886,GO:0007154,GO:0007155,GO:0007507,GO:0016021,GO:0046872,GO:0048839,GO:0070062	morphogenesis of an epithelium|basement membrane|plasma membrane|cell communication|cell adhesion|heart development|integral component of membrane|metal ion binding|inner ear development|extracellular exosome
CAMTA1	1046.95	1454.22	639.688	0.439885	-1.1848	0.037415	0.835557	Down	1.33552	0.78326	GeneID:101115890,Genbank:XM_012187375.1	calmodulin binding transcription activator 1	GO:0001077,GO:0005634,GO:0005730,GO:0005829,GO:0043565,GO:0045944,GO:0050885	transcriptional activator activity, RNA polymerase II proximal promoter sequence-specific DNA binding|nucleus|nucleolus|cytosol|sequence-specific DNA binding|positive regulation of transcription from RNA polymerase II promoter|neuromuscular process controlling balance
TSPAN15	1260.62	1749.11	772.135	0.441445	-1.17969	0.0282864	0.74695	Down	12.9751	6.57232	GeneID:101104803,Genbank:XM_015104294.1	tetraspanin 15	GO:0005887,GO:0007166,GO:0009986,GO:0019899,GO:0031902,GO:0051604,GO:0072659,GO:0097197	integral component of plasma membrane|cell surface receptor signaling pathway|cell surface|enzyme binding|late endosome membrane|protein maturation|protein localization to plasma membrane|tetraspanin-enriched microdomain
C12H1orf21	2059.43	2857.34	1261.53	0.441505	-1.1795	0.0141565	0.555622	Down	25.68	11.4076	GeneID:101107718,Genbank:XM_015099358.1	chromosome 12 open reading frame, human C1orf21
MGLL	1741.78	2415.53	1068.03	0.442149	-1.1774	0.0178062	0.63541	Down	28.4498	12.8644	GeneID:101114312,Genbank:XM_015102506.1	monoglyceride lipase	GO:0004622,GO:0005654,GO:0005789,GO:0005829,GO:0005886,GO:0006629,GO:0006633,GO:0006954,GO:0009966,GO:0016020,GO:0019369,GO:0019433,GO:0019898,GO:0036155,GO:0042803,GO:0046464,GO:0047372,GO:0050727,GO:0051930,GO:2000124	lysophospholipase activity|nucleoplasm|endoplasmic reticulum membrane|cytosol|plasma membrane|lipid metabolic process|fatty acid biosynthetic process|inflammatory response|regulation of signal transduction|membrane|arachidonic acid metabolic process|triglyceride catabolic process|extrinsic component of membrane|acylglycerol acyl-chain remodeling|protein homodimerization activity|acylglycerol cata…	ko04923,ko04723,ko00561	Regulation of lipolysis in adipocytes|Retrograde endocannabinoid signaling|Glycerolipid metabolism
LPCAT3	1416.99	1964.15	869.826	0.44285	-1.17511	0.0241539	0.714087	Down	15.6703	7.07485	GeneID:101108119,Genbank:XM_004006918.3	lysophosphatidylcholine acyltransferase 3	GO:0005789,GO:0008654,GO:0016021,GO:0047184	endoplasmic reticulum membrane|phospholipid biosynthetic process|integral component of membrane|1-acylglycerophosphocholine O-acyltransferase activity	ko00564	Glycerophospholipid metabolism
TPST2	1064.86	1471.25	658.475	0.447561	-1.15984	0.0403967	0.860118	Down	10.5623	5.14327	GeneID:101104858,Genbank:XM_012097998.2	tyrosylprotein sulfotransferase 2	GO:0000139,GO:0005794,GO:0006478,GO:0008476,GO:0016021	Golgi membrane|Golgi apparatus|peptidyl-tyrosine sulfation|protein-tyrosine sulfotransferase activity|integral component of membrane
S1PR1	2434.79	3361.95	1507.63	0.448441	-1.15701	0.0134088	0.532454	Down	17.612	9.03408	GeneID:101115839,Genbank:XM_004002241.3	sphingosine-1-phosphate receptor 1	GO:0001525,GO:0001664,GO:0001955,GO:0003245,GO:0003376,GO:0005654,GO:0005768,GO:0006935,GO:0007193,GO:0007420,GO:0008284,GO:0009897,GO:0016021,GO:0016477,GO:0030032,GO:0030155,GO:0030500,GO:0030595,GO:0031226,GO:0031532,GO:0038036,GO:0045121,GO:0045124,GO:0061384,GO:0072678	angiogenesis|G-protein coupled receptor binding|blood vessel maturation|cardiac muscle tissue growth involved in heart morphogenesis|sphingosine-1-phosphate signaling pathway|nucleoplasm|endosome|chemotaxis|adenylate cyclase-inhibiting G-protein coupled receptor signaling pathway|brain development|positive regulation of cell proliferation|external side of plasma membrane|integral component of mem…	ko04068,ko04080,ko04071	FoxO signaling pathway|Neuroactive ligand-receptor interaction|Sphingolipid signaling pathway
C25H10orf71	1524.36	2104.68	944.033	0.448541	-1.15669	0.0238182	0.713926	Down	3.59405	1.65305	GeneID:101117301,Genbank:XM_015104501.1	chromosome 25 open reading frame, human C10orf71
MYOZ1	22074.9	30469.4	13680.5	0.448992	-1.15524	0.0381653	0.841943	Down	314.335	140.562	GeneID:101119610,Genbank:XM_004021473.2	myozenin 1	GO:0003779,GO:0005634,GO:0015629,GO:0030018,GO:0030239,GO:0031143,GO:0031433,GO:0051373	actin binding|nucleus|actin cytoskeleton|Z disc|myofibril assembly|pseudopodium|telethonin binding|FATZ binding
TET1	3215.54	4426.53	2004.54	0.452848	-1.1429	0.0120078	0.503311	Down	8.02255	3.82965	GeneID:101103534,Genbank:XM_012105197.2	tet methylcytosine dioxygenase 1	GO:0001826,GO:0003677,GO:0005506,GO:0005634,GO:0006351,GO:0006493,GO:0008270,GO:0008284,GO:0016569,GO:0019827,GO:0031062,GO:0045944,GO:0070579,GO:0080111,GO:0090310	inner cell mass cell differentiation|DNA binding|iron ion binding|nucleus|transcription, DNA-templated|protein O-linked glycosylation|zinc ion binding|positive regulation of cell proliferation|covalent chromatin modification|stem cell population maintenance|positive regulation of histone methylation|positive regulation of transcription from RNA polymerase II promoter|methylcytosine dioxygenase ac…
THBD	1144.14	1573.45	714.835	0.45431	-1.13825	0.0395575	0.856494	Down	6.30793	3.01674	GeneID:101103256,Genbank:XM_015099674.1	thrombomodulin			ko04610	Complement and coagulation cascades
ZC3HAV1	1471.16	2022.7	919.61	0.454644	-1.13719	0.0275208	0.74695	Down	3.78485	1.73786	GeneID:101110053,Genbank:XM_012177225.2	zinc finger CCCH-type, antiviral 1	GO:0003723,GO:0005634,GO:0005737,GO:0005829,GO:0009615,GO:0032727,GO:0032728,GO:0043123,GO:0045071,GO:0045087,GO:0045296,GO:0046872,GO:0051607,GO:0061014,GO:1900246	RNA binding|nucleus|cytoplasm|cytosol|response to virus|positive regulation of interferon-alpha production|positive regulation of interferon-beta production|positive regulation of I-kappaB kinase/NF-kappaB signaling|negative regulation of viral genome replication|innate immune response|cadherin binding|metal ion binding|defense response to virus|positive regulation of mRNA catabolic process|posit…
ADCK3	1590.7	2186.65	994.757	0.454923	-1.13631	0.0248731	0.727101	Down	9.8276	4.8813	GeneID:101114037,Genbank:XM_012187162.2	aarF domain containing kinase 3	GO:0005524,GO:0005739,GO:0006744,GO:0016021,GO:0016301,GO:0016310,GO:0043531	ATP binding|mitochondrion|ubiquinone biosynthetic process|integral component of membrane|kinase activity|phosphorylation|ADP binding
IP6K3	1646.81	2262.24	1031.39	0.455917	-1.13316	0.0241363	0.714087	Down	10.2657	4.83034	GeneID:101118907,Genbank:XM_015102573.1	inositol hexakisphosphate kinase 3	GO:0000827,GO:0000828,GO:0000829,GO:0000831,GO:0000832,GO:0005524,GO:0005634,GO:0005737,GO:0005829,GO:0006468,GO:0032958,GO:0043647,GO:0046488,GO:0052723,GO:0052724,GO:0052836,GO:0052839	inositol-1,3,4,5,6-pentakisphosphate kinase activity|inositol hexakisphosphate kinase activity|inositol heptakisphosphate kinase activity|inositol hexakisphosphate 6-kinase activity|inositol hexakisphosphate 5-kinase activity|ATP binding|nucleus|cytoplasm|cytosol|protein phosphorylation|inositol phosphate biosynthetic process|inositol phosphate metabolic process|phosphatidylinositol metabolic pro…	ko04070	Phosphatidylinositol signaling system
IMPA2	1510.33	2073.8	946.851	0.456577	-1.13107	0.0273593	0.74695	Down	7.29335	3.28896	GeneID:101105968,Genbank:XM_015103664.1	inositol(myo)-1(or 4)-monophosphatase 2	GO:0005737,GO:0005829,GO:0006020,GO:0006021,GO:0006796,GO:0007165,GO:0008934,GO:0042803,GO:0043647,GO:0046854,GO:0046855,GO:0046872,GO:0052832,GO:0052833	cytoplasm|cytosol|inositol metabolic process|inositol biosynthetic process|phosphate-containing compound metabolic process|signal transduction|inositol monophosphate 1-phosphatase activity|protein homodimerization activity|inositol phosphate metabolic process|phosphatidylinositol phosphorylation|inositol phosphate dephosphorylation|metal ion binding|inositol monophosphate 3-phosphatase activity|i…	ko00562,ko04070,ko00521	Inositol phosphate metabolism|Phosphatidylinositol signaling system|Streptomycin biosynthesis
PLEKHO2	2135.55	2929.73	1341.37	0.457849	-1.12706	0.018187	0.640344	Down	13.7782	6.58764	GeneID:101107604,Genbank:XM_004010530.3	pleckstrin homology domain containing O2
CAV1	12138.5	16630.9	7646.2	0.459759	-1.12105	0.0226897	0.709065	Down	342.001	151.803	GeneID:445468,Genbank:NM_001009477.1	caveolin 1	GO:0000139,GO:0005198,GO:0005768,GO:0005783,GO:0005886,GO:0005901,GO:0030512,GO:0031295,GO:0031623,GO:0045121,GO:0070836	Golgi membrane|structural molecule activity|endosome|endoplasmic reticulum|plasma membrane|caveola|negative regulation of transforming growth factor beta receptor signaling pathway|T cell costimulation|receptor internalization|membrane raft|caveola assembly	ko04144,ko04510	Endocytosis|Focal adhesion
STAT6	1228.03	1682.04	774.013	0.460164	-1.11978	0.0385505	0.845614	Down	4.53653	2.18996	GeneID:101102134,Genbank:XM_004006557.3	signal transducer and activator of transcription 6, interleukin-4 induced			ko04630	Jak-STAT signaling pathway
UNK	1150.84	1575.58	726.107	0.460851	-1.11763	0.0428124	0.88438	Down	3.20699	1.43288	GeneID:101119407,Genbank:XM_012186825.2	unkempt family zinc finger	GO:0003723,GO:0005737,GO:0006417,GO:0046872,GO:0048667	RNA binding|cytoplasm|regulation of translation|metal ion binding|cell morphogenesis involved in neuron differentiation
NOTCH4	1947.65	2665.71	1229.59	0.461262	-1.11634	0.0213822	0.697079	Down	3.99882	1.88555	GeneID:101111324,Genbank:XM_015102772.1	notch 4	GO:0000139,GO:0001569,GO:0001709,GO:0001763,GO:0001886,GO:0004872,GO:0005509,GO:0005576,GO:0005634,GO:0005654,GO:0005789,GO:0005829,GO:0005886,GO:0005887,GO:0006367,GO:0007219,GO:0007220,GO:0007221,GO:0009790,GO:0009986,GO:0030097,GO:0030154,GO:0030879,GO:0045596,GO:0045602,GO:0045893,GO:0046982	Golgi membrane|branching involved in blood vessel morphogenesis|cell fate determination|morphogenesis of a branching structure|endothelial cell morphogenesis|receptor activity|calcium ion binding|extracellular region|nucleus|nucleoplasm|endoplasmic reticulum membrane|cytosol|plasma membrane|integral component of plasma membrane|transcription initiation from RNA polymerase II promoter|Notch signal…	ko04919,ko04330,ko04320	Thyroid hormone signaling pathway|Notch signaling pathway|Dorso-ventral axis formation
ERG	1929.71	2640.16	1219.26	0.461812	-1.11462	0.0218122	0.701723	Down	7.87879	3.63354	GeneID:101110646,Genbank:XM_015091773.1	v-ets avian erythroblastosis virus E26 oncogene homolog
CCDC80	13769.9	18837.8	8702.01	0.461945	-1.11421	0.0266173	0.745898	Down	49.765	23.258	GeneID:101122067,Genbank:XM_004002921.3	coiled-coil domain containing 80	GO:0001968,GO:0005604,GO:0005614,GO:0005615,GO:0008201,GO:0010811,GO:0030198	fibronectin binding|basement membrane|interstitial matrix|extracellular space|heparin binding|positive regulation of cell-substrate adhesion|extracellular matrix organization
IDH2	1602.29	2191.97	1012.6	0.46196	-1.11416	0.0275012	0.74695	Down	13.4564	5.90536	GeneID:101102843,Genbank:XM_004018054.3	isocitrate dehydrogenase 2 (NADP+), mitochondrial	GO:0000287,GO:0004450,GO:0005739,GO:0005743,GO:0005777,GO:0005829,GO:0006097,GO:0006099,GO:0006102,GO:0006103,GO:0051287	magnesium ion binding|isocitrate dehydrogenase (NADP+) activity|mitochondrion|mitochondrial inner membrane|peroxisome|cytosol|glyoxylate cycle|tricarboxylic acid cycle|isocitrate metabolic process|2-oxoglutarate metabolic process|NAD binding	ko01200,ko04146,ko00020,ko00720,ko01210,ko01230,ko00480	Carbon metabolism|Peroxisome|Citrate cycle (TCA cycle)|Carbon fixation pathways in prokaryotes|2-Oxocarboxylic acid metabolism|Biosynthesis of amino acids|Glutathione metabolism
C1QC	1836.18	2511.35	1161.02	0.46231	-1.11307	0.0233258	0.710249	Down	32.2437	14.9652	GeneID:101101871,Genbank:XM_004005140.3	complement component 1, q subcomponent, C chain	GO:0005581,GO:0005615,GO:0006958,GO:0030853,GO:0045087,GO:0045650	collagen trimer|extracellular space|complement activation, classical pathway|negative regulation of granulocyte differentiation|innate immune response|negative regulation of macrophage differentiation	ko04610	Complement and coagulation cascades
MRPS22	1288.02	1759.75	816.283	0.463862	-1.10823	0.0378879	0.840978	Down	24.1712	11.1477	GeneID:101109502,Genbank:XM_004003301.3	mitochondrial ribosomal protein S22	GO:0003735,GO:0005743,GO:0005763,GO:0032543	structural constituent of ribosome|mitochondrial inner membrane|mitochondrial small ribosomal subunit|mitochondrial translation
MYOT	12033	16418	7648.08	0.465836	-1.10211	0.0248252	0.727101	Down	94.6541	44.289	GeneID:101107350,Genbank:XM_004008820.2	myotilin	GO:0003779,GO:0006936,GO:0008307,GO:0015629,GO:0030018,GO:0042383,GO:0051393	actin binding|muscle contraction|structural constituent of muscle|actin cytoskeleton|Z disc|sarcolemma|alpha-actinin binding
RALB	1983.78	2705.1	1262.47	0.466699	-1.09944	0.0229054	0.710249	Down	16.511	7.75545	GeneID:101113566,Genbank:XM_012140250.2	v-ral simian leukemia viral oncogene homolog B	GO:0001928,GO:0001934,GO:0003924,GO:0005525,GO:0005622,GO:0005886,GO:0006915,GO:0007049,GO:0007165,GO:0007265,GO:0009267,GO:0019003,GO:0030496,GO:0031625,GO:0032091,GO:0032092,GO:0051117,GO:0051301,GO:0060178,GO:0070062,GO:0071360,GO:0071902,GO:2000786	regulation of exocyst assembly|positive regulation of protein phosphorylation|GTPase activity|GTP binding|intracellular|plasma membrane|apoptotic process|cell cycle|signal transduction|Ras protein signal transduction|cellular response to starvation|GDP binding|midbody|ubiquitin protein ligase binding|negative regulation of protein binding|positive regulation of protein binding|ATPase binding|cell…	ko04014,ko04072,ko04015	Ras signaling pathway|Phospholipase D signaling pathway|Rap1 signaling pathway
KIAA1671	2953.34	4025.18	1881.49	0.46743	-1.09718	0.0164326	0.605482	Down	4.642	2.29917	GeneID:101117110,Genbank:XM_015101414.1	KIAA1671 ortholog
MTMR14	1584.38	2158.97	1009.79	0.467717	-1.09629	0.0304495	0.768548	Down	7.89051	4.42466	GeneID:101102342,Genbank:XM_015102134.1	myotubularin related protein 14	GO:0001726,GO:0004438,GO:0004722,GO:0004725,GO:0005829,GO:0006661,GO:0016236,GO:0048471,GO:0052629	ruffle|phosphatidylinositol-3-phosphatase activity|protein serine/threonine phosphatase activity|protein tyrosine phosphatase activity|cytosol|phosphatidylinositol biosynthetic process|macroautophagy|perinuclear region of cytoplasm|phosphatidylinositol-3,5-bisphosphate 3-phosphatase activity	ko00562,ko04070	Inositol phosphate metabolism|Phosphatidylinositol signaling system
NFIX	2195.23	2986.15	1404.31	0.470274	-1.08843	0.0218347	0.701723	Down	21.3513	10.1165	GeneID:101103719,Genbank:XM_015095797.1	nuclear factor I/X (CCAAT-binding transcription factor)	GO:0000122,GO:0003677,GO:0003700,GO:0003705,GO:0005634,GO:0006260,GO:0006366,GO:0045944	negative regulation of transcription from RNA polymerase II promoter|DNA binding|DNA binding transcription factor activity|transcription factor activity, RNA polymerase II distal enhancer sequence-specific binding|nucleus|DNA replication|transcription from RNA polymerase II promoter|positive regulation of transcription from RNA polymerase II promoter
ECSCR	2527	3436.47	1617.54	0.470698	-1.08713	0.0193679	0.66601	Down	34.0736	17.3607	GeneID:101115456,Genbank:XM_012178593.2	endothelial cell surface expressed chemotaxis and apoptosis regulator	GO:0001525,GO:0005737,GO:0005886,GO:0006915,GO:0006935,GO:0016021,GO:0030154	angiogenesis|cytoplasm|plasma membrane|apoptotic process|chemotaxis|integral component of membrane|cell differentiation
PPP2R5A	3823.01	5196.22	2449.79	0.471456	-1.08481	0.0163883	0.605482	Down	22.2699	10.4352	GeneID:101117264,Genbank:XM_004013902.3	protein phosphatase 2 regulatory subunit B', alpha	GO:0000159,GO:0000775,GO:0004721,GO:0005634,GO:0005737,GO:0005813,GO:0005829,GO:0006470,GO:0007165,GO:0019888,GO:0019900,GO:0030018,GO:0031430,GO:0035307,GO:0090219,GO:1903077	protein phosphatase type 2A complex|chromosome, centromeric region|phosphoprotein phosphatase activity|nucleus|cytoplasm|centrosome|cytosol|protein dephosphorylation|signal transduction|protein phosphatase regulator activity|kinase binding|Z disc|M band|positive regulation of protein dephosphorylation|negative regulation of lipid kinase activity|negative regulation of protein localization to plas…	ko03015,ko04728,ko04114,ko04261,ko04152,ko04071,ko04151,ko04113	mRNA surveillance pathway|Dopaminergic synapse|Oocyte meiosis|Adrenergic signaling in cardiomyocytes|AMPK signaling pathway|Sphingolipid signaling pathway|PI3K-Akt signaling pathway|Meiosis - yeast
ARHGEF10	2120.99	2881.82	1360.16	0.471979	-1.08321	0.0232504	0.710249	Down	4.36204	1.6512	GeneID:101104295,Genbank:XM_015104542.1	Rho guanine nucleotide exchange factor 10	GO:0005089,GO:0005813,GO:0005829,GO:0019894,GO:0022011,GO:0035023,GO:0051298,GO:0051496,GO:0090307,GO:0090630	Rho guanyl-nucleotide exchange factor activity|centrosome|cytosol|kinesin binding|myelination in peripheral nervous system|regulation of Rho protein signal transduction|centrosome duplication|positive regulation of stress fiber assembly|mitotic spindle assembly|activation of GTPase activity
ACVRL1	1186.73	1610.71	762.741	0.473543	-1.07843	0.0483519	0.928592	Down	7.5668	3.07996	GeneID:101114095,Genbank:XM_015093920.1	activin A receptor type IL
LSP1	5710.32	7738.44	3682.2	0.475832	-1.07148	0.0185063	0.646408	Down	100.327	45.9905	GeneID:101120878,Genbank:XM_015103008.1	lymphocyte-specific protein 1	GO:0003779,GO:0004871,GO:0005886,GO:0006928,GO:0006968,GO:0015629,GO:0016020,GO:0070062	actin binding|signal transducer activity|plasma membrane|movement of cell or subcellular component|cellular defense response|actin cytoskeleton|membrane|extracellular exosome
KERA	3898.78	5270.74	2526.82	0.479404	-1.06069	0.0188526	0.656486	Down	48.3348	21.3226	GeneID:101112715,Genbank:XM_012174075.2	keratocan	GO:0005578,GO:0005615	proteinaceous extracellular matrix|extracellular space
LOC101107430	1281.22	1732.07	830.373	0.47941	-1.06067	0.0470405	0.91823	Down	9.92316	4.87102	GeneID:101107430,Genbank:XM_012175493.2	complement C1r subcomponent	GO:0004252,GO:0005509,GO:0005576,GO:0005615,GO:0006955,GO:0006956,GO:0006958,GO:0008236,GO:0030449,GO:0031638,GO:0045087,GO:0070062,GO:0072562	serine-type endopeptidase activity|calcium ion binding|extracellular region|extracellular space|immune response|complement activation|complement activation, classical pathway|serine-type peptidase activity|regulation of complement activation|zymogen activation|innate immune response|extracellular exosome|blood microparticle	ko04610,ko04145	Complement and coagulation cascades|Phagosome
RGS3	7087.48	9568.46	4606.51	0.481426	-1.05461	0.0221313	0.702207	Down	35.4593	18.0606	GeneID:101104962,Genbank:XM_015092964.1	regulator of G-protein signaling 3	GO:0000188,GO:0005096,GO:0005654,GO:0005737,GO:0005829,GO:0005886,GO:0008277	inactivation of MAPK activity|GTPase activator activity|nucleoplasm|cytoplasm|cytosol|plasma membrane|regulation of G-protein coupled receptor protein signaling pathway	ko04360	Axon guidance
IER5	1373.37	1853.44	893.309	0.481975	-1.05297	0.0445117	0.899545	Down	16.0674	7.31482	GeneID:101120181,Genbank:XM_012187986.1	immediate early response 5	GO:0000159,GO:0005634,GO:0005737,GO:0006351,GO:0034605,GO:0042127,GO:0042802,GO:0045944,GO:1900036	protein phosphatase type 2A complex|nucleus|cytoplasm|transcription, DNA-templated|cellular response to heat|regulation of cell proliferation|identical protein binding|positive regulation of transcription from RNA polymerase II promoter|positive regulation of cellular response to heat
FBXO32	1490.13	2009.93	970.335	0.48277	-1.05059	0.0407447	0.863046	Down	4.23425	2.11599	GeneID:100142676,Genbank:XM_012183609.2	F-box protein 32	GO:0005654,GO:0005737,GO:0005829,GO:0014894,GO:0016567,GO:0019005,GO:0030018,GO:0071549	nucleoplasm|cytoplasm|cytosol|response to denervation involved in regulation of muscle adaptation|protein ubiquitination|SCF ubiquitin ligase complex|Z disc|cellular response to dexamethasone stimulus	ko04068	FoxO signaling pathway
ULK1	1528.36	2061.03	995.697	0.483106	-1.04959	0.0397265	0.856494	Down	3.7347	1.70389	GeneID:101117701,Genbank:XM_012097646.2	unc-51 like autophagy activating kinase 1	GO:0004674,GO:0005524,GO:0005737,GO:0005741,GO:0005776,GO:0005789,GO:0005829,GO:0006468,GO:0006914,GO:0007165,GO:0008104,GO:0016236,GO:0016241,GO:0016301,GO:0017137,GO:0018105,GO:0018107,GO:0030424,GO:0031102,GO:0031175,GO:0031333,GO:0031669,GO:0032403,GO:0034045,GO:0042594,GO:0042802,GO:0046777,GO:0048675,GO:0051020,GO:0055037,GO:0075044,GO:0097629,GO:0097632,GO:0097635,GO:1990316,GO:2000786	protein serine/threonine kinase activity|ATP binding|cytoplasm|mitochondrial outer membrane|autophagosome|endoplasmic reticulum membrane|cytosol|protein phosphorylation|autophagy|signal transduction|protein localization|macroautophagy|regulation of macroautophagy|kinase activity|Rab GTPase binding|peptidyl-serine phosphorylation|peptidyl-threonine phosphorylation|axon|neuron projection regenerati…	ko04140,ko04150,ko04211,ko04212,ko04139	Regulation of autophagy|mTOR signaling pathway|Longevity regulating pathway|Longevity regulating pathway - worm|Regulation of mitophagy - yeast
PPP2R3A	2339.73	3151.16	1528.3	0.484996	-1.04396	0.0261778	0.741969	Down	7.83294	2.72585	GeneID:101114233,Genbank:XM_015092652.1	protein phosphatase 2 regulatory subunit B'', alpha	GO:0000159,GO:0001754,GO:0005509,GO:0006470,GO:0007525,GO:0019888,GO:0030674,GO:0045732,GO:0061053,GO:0090090,GO:0090244,GO:0090249,GO:0090263	protein phosphatase type 2A complex|eye photoreceptor cell differentiation|calcium ion binding|protein dephosphorylation|somatic muscle development|protein phosphatase regulator activity|protein binding, bridging|positive regulation of protein catabolic process|somite development|negative regulation of canonical Wnt signaling pathway|Wnt signaling pathway involved in somitogenesis|regulation of c…	ko03015,ko04728,ko04261,ko04152,ko04071,ko04151	mRNA surveillance pathway|Dopaminergic synapse|Adrenergic signaling in cardiomyocytes|AMPK signaling pathway|Sphingolipid signaling pathway|PI3K-Akt signaling pathway
DBNDD2	1681.69	2264.36	1099.02	0.485356	-1.04288	0.0367247	0.835557	Down	16.2049	7.30471	GeneID:101109472,Genbank:XM_015099903.1	dysbindin (dystrobrevin binding protein 1) domain containing 2	GO:0006469,GO:0030672,GO:0031175	negative regulation of protein kinase activity|synaptic vesicle membrane|neuron projection development
YPEL3	3028.26	4077.35	1979.18	0.485409	-1.04273	0.0221841	0.702207	Down	59.455	29.5817	GeneID:101115250,Genbank:XM_012104797.1	yippee like 3	GO:0005730,GO:0046872,GO:2000774	nucleolus|metal ion binding|positive regulation of cellular senescence
SFRP4	1490.23	2003.54	976.91	0.487591	-1.03626	0.0435089	0.893582	Down	14.7163	6.76861	GeneID:101107858,Genbank:XM_004007867.3	secreted frizzled-related protein 4	GO:0002092,GO:0004930,GO:0005615,GO:0005634,GO:0005737,GO:0008285,GO:0009986,GO:0010628,GO:0016021,GO:0017147,GO:0030154,GO:0030510,GO:0042813,GO:0043065,GO:0043433,GO:0045606,GO:0055062,GO:0060349,GO:0090090,GO:0090263,GO:1902174,GO:2000051,GO:2000119	positive regulation of receptor internalization|G-protein coupled receptor activity|extracellular space|nucleus|cytoplasm|negative regulation of cell proliferation|cell surface|positive regulation of gene expression|integral component of membrane|Wnt-protein binding|cell differentiation|regulation of BMP signaling pathway|Wnt-activated receptor activity|positive regulation of apoptotic process|ne…	ko04310	Wnt signaling pathway
RARRES2	5556.93	7470.17	3643.69	0.487765	-1.03574	0.0225405	0.705794	Down	125.804	64.6474	GeneID:101122516,Genbank:XM_015095437.1	retinoic acid receptor responder (tazarotene induced) 2	GO:0001523,GO:0001701,GO:0001934,GO:0005102,GO:0005576,GO:0005615,GO:0006935,GO:0006954,GO:0010759,GO:0019732,GO:0030154,GO:0031012,GO:0045600,GO:0048566,GO:0050829,GO:0050830,GO:0050921,GO:0050994,GO:0061760,GO:2001275	retinoid metabolic process|in utero embryonic development|positive regulation of protein phosphorylation|receptor binding|extracellular region|extracellular space|chemotaxis|inflammatory response|positive regulation of macrophage chemotaxis|antifungal humoral response|cell differentiation|extracellular matrix|positive regulation of fat cell differentiation|embryonic digestive tract development|de…
FABP5	2631.39	3534.41	1728.38	0.489015	-1.03205	0.0255195	0.736154	Down	98.9314	47.5822	GeneID:100270712,Genbank:NM_001145180.1	fatty acid binding protein 5 (psoriasis-associated)	GO:0005737,GO:0008289	cytoplasm|lipid binding	ko03320	PPAR signaling pathway
LOC101118433	1457.41	1956.7	958.123	0.489663	-1.03014	0.0458988	0.91359	Down	17.6954	8.73707	GeneID:101118433,Genbank:XM_012175755.2	tropomyosin alpha-3 chain			ko04261,ko04260	Adrenergic signaling in cardiomyocytes|Cardiac muscle contraction
NOS3	1489.72	1995.03	984.425	0.49344	-1.01905	0.0470585	0.91823	Down	4.61017	2.45731	GeneID:443077,Genbank:XM_015095442.1	nitric oxide synthase 3	GO:0003958,GO:0004517,GO:0005506,GO:0005516,GO:0005794,GO:0005856,GO:0005901,GO:0006527,GO:0006809,GO:0007005,GO:0007263,GO:0007596,GO:0010181,GO:0020037,GO:0031284,GO:0045776,GO:0050660,GO:0050661,GO:0071499,GO:1902042,GO:1903038	NADPH-hemoprotein reductase activity|nitric-oxide synthase activity|iron ion binding|calmodulin binding|Golgi apparatus|cytoskeleton|caveola|arginine catabolic process|nitric oxide biosynthetic process|mitochondrion organization|nitric oxide mediated signal transduction|blood coagulation|FMN binding|heme binding|positive regulation of guanylate cyclase activity|negative regulation of blood pressu…	ko04066,ko04915,ko04611,ko00330,ko04020,ko04370,ko04071,ko04151,ko00220,ko04921,ko04022	HIF-1 signaling pathway|Estrogen signaling pathway|Platelet activation|Arginine and proline metabolism|Calcium signaling pathway|VEGF signaling pathway|Sphingolipid signaling pathway|PI3K-Akt signaling pathway|Arginine biosynthesis|Oxytocin signaling pathway|cGMP-PKG signaling pathway
HMOX1	1442.29	1931.15	953.426	0.493709	-1.01827	0.0489876	0.92929	Down	9.34421	4.51891	GeneID:101120910,Genbank:XM_015094843.1	heme oxygenase 1	GO:0002246,GO:0004392,GO:0005634,GO:0005789,GO:0006788,GO:0006879,GO:0006915,GO:0006979,GO:0016020,GO:0016239,GO:0016242,GO:0020037,GO:0034101,GO:0034395,GO:0034605,GO:0035094,GO:0042167,GO:0042803,GO:0043065,GO:0043922,GO:0045766,GO:0046872,GO:0048471,GO:0048661,GO:0048662,GO:0051260,GO:0055072,GO:0071243,GO:0071276,GO:0071456,GO:0072719,GO:1902042,GO:1903901	wound healing involved in inflammatory response|heme oxygenase (decyclizing) activity|nucleus|endoplasmic reticulum membrane|heme oxidation|cellular iron ion homeostasis|apoptotic process|response to oxidative stress|membrane|positive regulation of macroautophagy|negative regulation of macroautophagy|heme binding|erythrocyte homeostasis|regulation of transcription from RNA polymerase II promoter …	ko04978,ko00860	Mineral absorption|Porphyrin and chlorophyll metabolism
PPP1R16B	1609.96	2154.71	1065.21	0.494362	-1.01636	0.0437012	0.894025	Down	3.22374	1.68147	GeneID:101105769,Genbank:XM_004014571.3	protein phosphatase 1 regulatory subunit 16B	GO:0005634,GO:0005886,GO:0014066,GO:0016607,GO:0019888,GO:0035307,GO:0042995,GO:0048471,GO:0051489,GO:0061028,GO:1902309,GO:1903589,GO:1903670	nucleus|plasma membrane|regulation of phosphatidylinositol 3-kinase signaling|nuclear speck|protein phosphatase regulator activity|positive regulation of protein dephosphorylation|cell projection|perinuclear region of cytoplasm|regulation of filopodium assembly|establishment of endothelial barrier|negative regulation of peptidyl-serine dephosphorylation|positive regulation of blood vessel endothe…
RFC5	1490.07	1992.9	987.243	0.495381	-1.01339	0.0482617	0.927984	Down	14.4396	6.85085	GeneID:101109740,Genbank:XM_012097842.2	replication factor C subunit 5			ko03430,ko03030,ko03420	Mismatch repair|DNA replication|Nucleotide excision repair
EFNA1	2310.14	3087.29	1533	0.496552	-1.00998	0.0316738	0.778066	Down	17.5979	9.30265	GeneID:101105624,Genbank:XM_015091702.1	ephrin-A1	GO:0000122,GO:0001525,GO:0003180,GO:0003183,GO:0003199,GO:0005576,GO:0007411,GO:0010719,GO:0014028,GO:0016477,GO:0033628,GO:0034446,GO:0043409,GO:0043410,GO:0043535,GO:0045765,GO:0046658,GO:0046875,GO:0048013,GO:0050730,GO:0050770,GO:0050821,GO:0061002,GO:0061098,GO:0070244,GO:1902004,GO:1902961,GO:1903051	negative regulation of transcription from RNA polymerase II promoter|angiogenesis|aortic valve morphogenesis|mitral valve morphogenesis|endocardial cushion to mesenchymal transition involved in heart valve formation|extracellular region|axon guidance|negative regulation of epithelial to mesenchymal transition|notochord formation|cell migration|regulation of cell adhesion mediated by integrin|subs…	ko04014,ko04151,ko04360,ko04015	Ras signaling pathway|PI3K-Akt signaling pathway|Axon guidance|Rap1 signaling pathway
ECH1	1802.4	2408.08	1196.71	0.496957	-1.00881	0.040167	0.859169	Down	26.4228	12.9371	GeneID:101112922,Genbank:XM_004015237.2	enoyl-CoA hydratase 1, peroxisomal	GO:0005739,GO:0005777,GO:0006635,GO:0016853	mitochondrion|peroxisome|fatty acid beta-oxidation|isomerase activity	ko04146	Peroxisome
SHROOM4	2664.24	3557.83	1770.65	0.497677	-1.00672	0.0290487	0.753805	Down	6.12593	2.79899	GeneID:101123350,Genbank:XM_012106690.2	shroom family member 4	GO:0001725,GO:0005737,GO:0007015,GO:0007420,GO:0009898,GO:0009925,GO:0016324,GO:0016460,GO:0030036,GO:0030864,GO:0050890,GO:0051015	stress fiber|cytoplasm|actin filament organization|brain development|cytoplasmic side of plasma membrane|basal plasma membrane|apical plasma membrane|myosin II complex|actin cytoskeleton organization|cortical actin cytoskeleton|cognition|actin filament binding	ko04530	Tight junction
GATM	1621.86	2165.36	1078.36	0.498005	-1.00577	0.0455365	0.911673	Down	17.0001	8.29964	GeneID:100174904,Genbank:XM_004010649.3	glycine amidinotransferase (L-arginine:glycine amidinotransferase)	GO:0005739,GO:0005743,GO:0005758,GO:0006601,GO:0007275,GO:0007611,GO:0014889,GO:0015067,GO:0015068	mitochondrion|mitochondrial inner membrane|mitochondrial intermembrane space|creatine biosynthetic process|multicellular organism development|learning or memory|muscle atrophy|amidinotransferase activity|glycine amidinotransferase activity	ko00260,ko00330	Glycine, serine and threonine metabolism|Arginine and proline metabolism
PLXDC1	1527.99	2038.67	1017.3	0.499002	-1.00288	0.0492169	0.93054	Down	8.53241	4.73957	GeneID:101122707,Genbank:XM_004012833.2	plexin domain containing 1	GO:0001525,GO:0005576,GO:0005615,GO:0005622,GO:0005737,GO:0005886,GO:0005923,GO:0016021,GO:0021510,GO:0030425,GO:0043025,GO:0043235	angiogenesis|extracellular region|extracellular space|intracellular|cytoplasm|plasma membrane|bicellular tight junction|integral component of membrane|spinal cord development|dendrite|neuronal cell body|receptor complex
TRDN	10570.9	14102.5	7039.39	0.499159	-1.00243	0.0370783	0.835557	Down	33.1227	18.2996	GeneID:101119992,Genbank:XM_004011149.3	triadin	GO:0005102,GO:0005783,GO:0005829,GO:0005886,GO:0006874,GO:0006936,GO:0010649,GO:0010880,GO:0014701,GO:0014808,GO:0016021,GO:0016529,GO:0030314,GO:0030674,GO:0031122,GO:0033017,GO:0033018,GO:0034220,GO:0044325,GO:0051279,GO:0060047,GO:0060315,GO:0060316,GO:0086036,GO:0090158,GO:1901846,GO:1903779	receptor binding|endoplasmic reticulum|cytosol|plasma membrane|cellular calcium ion homeostasis|muscle contraction|regulation of cell communication by electrical coupling|regulation of release of sequestered calcium ion into cytosol by sarcoplasmic reticulum|junctional sarcoplasmic reticulum membrane|release of sequestered calcium ion into cytosol by sarcoplasmic reticulum|integral component of m…
NR1D2	1583.5	2112.13	1054.87	0.499437	-1.00163	0.0476225	0.920905	Down	8.43738	4.42443	GeneID:101103536,Genbank:XM_015104653.1	nuclear receptor subfamily 1 group D member 2	GO:0000980,GO:0001046,GO:0001206,GO:0003707,GO:0004879,GO:0005634,GO:0005654,GO:0006355,GO:0006367,GO:0008270,GO:0019216,GO:0042752,GO:0045892,GO:0045893,GO:0048511,GO:0050727,GO:0055088,GO:2000505,GO:2001014	RNA polymerase II distal enhancer sequence-specific DNA binding|core promoter sequence-specific DNA binding|transcriptional repressor activity, RNA polymerase II distal enhancer sequence-specific binding|steroid hormone receptor activity|nuclear receptor activity|nucleus|nucleoplasm|regulation of transcription, DNA-templated|transcription initiation from RNA polymerase II promoter|zinc ion bindin…
COLQ	1558.89	1039.03	2078.75	2.00066	1.00048	0.0487498	0.92929	Up	4.88268	9.50737	GeneID:101112947,Genbank:XM_015092712.1	collagen-like tail subunit (single strand of homotrimer) of asymmetric acetylcholinesterase	GO:0001507,GO:0005581,GO:0005605,GO:0005615,GO:0005886,GO:0008582,GO:0030054,GO:0031594,GO:0043083,GO:0071340,GO:0090150	acetylcholine catabolic process in synaptic cleft|collagen trimer|basal lamina|extracellular space|plasma membrane|regulation of synaptic growth at neuromuscular junction|cell junction|neuromuscular junction|synaptic cleft|skeletal muscle acetylcholine-gated channel clustering|establishment of protein localization to membrane
SPG21	9855.39	6561.01	13149.8	2.00423	1.00305	0.035236	0.824638	Up	72.3307	152.065	GeneID:101117420,Genbank:XM_004010224.3	spastic paraplegia 21 (autosomal recessive, Mast syndrome)	GO:0005829,GO:0030140,GO:0042609,GO:0043231	cytosol|trans-Golgi network transport vesicle|CD4 receptor binding|intracellular membrane-bounded organelle	ko04144	Endocytosis
LOC101110974	7210.91	4800.2	9621.62	2.00442	1.00319	0.0295869	0.756089	Up	106.749	229.755	GeneID:101110974,Genbank:XM_004019076.3	histone H2B type 1-M	GO:0000786,GO:0003677,GO:0005634,GO:0005654,GO:0005829,GO:0006334,GO:0046982	nucleosome|DNA binding|nucleus|nucleoplasm|cytosol|nucleosome assembly|protein heterodimerization activity
IGFBP2	5415.02	3604.67	7225.38	2.00445	1.0032	0.0268999	0.74695	Up	31.8801	71.1024	GeneID:443469,Genbank:NM_001009436.1	insulin like growth factor binding protein 2	GO:0001558,GO:0005576,GO:0005615,GO:0031994,GO:0031995,GO:0032868,GO:0042104,GO:0043567	regulation of cell growth|extracellular region|extracellular space|insulin-like growth factor I binding|insulin-like growth factor II binding|response to insulin|positive regulation of activated T cell proliferation|regulation of insulin-like growth factor receptor signaling pathway
MCM6	3296.91	2193.04	4400.79	2.00671	1.00483	0.0266049	0.745898	Up	8.11087	16.2503	GeneID:101103786,Genbank:XM_004004727.3	minichromosome maintenance complex component 6	GO:0003677,GO:0003678,GO:0005524,GO:0005634,GO:0006270,GO:0007049,GO:0042555	DNA binding|DNA helicase activity|ATP binding|nucleus|DNA replication initiation|cell cycle|MCM complex	ko04113,ko04111,ko03030,ko04110	Meiosis - yeast|Cell cycle - yeast|DNA replication|Cell cycle
EHD1	1759.57	1168.91	2350.22	2.01061	1.00763	0.0414632	0.872456	Up	4.97699	10.2474	GeneID:101118911,Genbank:XM_012102104.2	EH domain containing 1	GO:0005509,GO:0005524,GO:0005525,GO:0005886,GO:0006886,GO:0006897,GO:0010008,GO:0020018,GO:0031175,GO:0031901,GO:0032456,GO:0055038,GO:0060271,GO:0061512,GO:1901741,GO:1990090,GO:2001137	calcium ion binding|ATP binding|GTP binding|plasma membrane|intracellular protein transport|endocytosis|endosome membrane|ciliary pocket membrane|neuron projection development|early endosome membrane|endocytic recycling|recycling endosome membrane|cilium assembly|protein localization to cilium|positive regulation of myoblast fusion|cellular response to nerve growth factor stimulus|positive regula…	ko04144	Endocytosis
AGO3	2487.74	1651.17	3324.31	2.01331	1.00957	0.0300073	0.762589	Up	1.77707	3.77432	GeneID:101111326,Genbank:XM_004001795.3	argonaute 3, RISC catalytic component	GO:0000794,GO:0000932,GO:0003723,GO:0003725,GO:0003727,GO:0005654,GO:0005737,GO:0005829,GO:0006402,GO:0007223,GO:0010501,GO:0010628,GO:0016020,GO:0016442,GO:0031054,GO:0035068,GO:0035194,GO:0035196,GO:0035198,GO:0035278,GO:0035280,GO:0036464,GO:0045652,GO:0070578,GO:0072091,GO:1901224	condensed nuclear chromosome|P-body|RNA binding|double-stranded RNA binding|single-stranded RNA binding|nucleoplasm|cytoplasm|cytosol|mRNA catabolic process|Wnt signaling pathway, calcium modulating pathway|RNA secondary structure unwinding|positive regulation of gene expression|membrane|RISC complex|pre-miRNA processing|micro-ribonucleoprotein complex|posttranscriptional gene silencing by RNA|pr…
LRBA	1840.13	1221.07	2459.18	2.01395	1.01003	0.039142	0.851875	Up	1.95664	4.27245	GeneID:101106365,Genbank:XM_015101368.1	LPS-responsive vesicle trafficking, beach and anchor containing	GO:0005764,GO:0005783,GO:0005794,GO:0005886,GO:0016020,GO:0016021	lysosome|endoplasmic reticulum|Golgi apparatus|plasma membrane|membrane|integral component of membrane
CAMK1	1771.56	1173.17	2369.95	2.02012	1.01444	0.039847	0.856494	Up	6.98975	14.8983	GeneID:101103762,Genbank:XM_004018284.3	calcium/calmodulin-dependent protein kinase I	GO:0004683,GO:0005516,GO:0005524,GO:0005622,GO:0005634,GO:0005737,GO:0006468,GO:0006913,GO:0007049,GO:0007165,GO:0010976,GO:0018107,GO:0032091,GO:0032880,GO:0033138,GO:0035556,GO:0043393,GO:0045944,GO:0046827,GO:0051147,GO:0051149,GO:0051835,GO:0060143,GO:0060999,GO:0071902,GO:1901985	calmodulin-dependent protein kinase activity|calmodulin binding|ATP binding|intracellular|nucleus|cytoplasm|protein phosphorylation|nucleocytoplasmic transport|cell cycle|signal transduction|positive regulation of neuron projection development|peptidyl-threonine phosphorylation|negative regulation of protein binding|regulation of protein localization|positive regulation of peptidyl-serine phospho…	ko04925,ko04921	Aldosterone synthesis and secretion|Oxytocin signaling pathway
FNDC5	5008.82	3302.33	6715.32	2.03351	1.02397	0.0235975	0.710797	Up	26.4229	55.8375	GeneID:101104971,Genbank:XM_015093613.1	fibronectin type III domain containing 5	GO:0005179,GO:0005576,GO:0005778,GO:0005783,GO:0005886,GO:0014850,GO:0016021,GO:0090336	hormone activity|extracellular region|peroxisomal membrane|endoplasmic reticulum|plasma membrane|response to muscle activity|integral component of membrane|positive regulation of brown fat cell differentiation
CPNE1	3228.69	2127.03	4330.34	2.03586	1.02564	0.0238366	0.713926	Up	17.2351	33.2929	GeneID:100302101,Genbank:NM_001161890.1	copine I	GO:0005654,GO:0005737,GO:0005886,GO:0006351,GO:0006355,GO:0030154,GO:0031965	nucleoplasm|cytoplasm|plasma membrane|transcription, DNA-templated|regulation of transcription, DNA-templated|cell differentiation|nuclear membrane
CDK6	5504.51	3624.9	7384.12	2.03706	1.02649	0.0237067	0.712729	Up	6.26152	12.9616	GeneID:100144761,Genbank:XM_012177413.2	cyclin-dependent kinase 6			ko04110,ko04115,ko04151	Cell cycle|p53 signaling pathway|PI3K-Akt signaling pathway
LOC101105785	6043.57	3974.08	8113.05	2.04149	1.02962	0.0239106	0.714087	Up	226.36	458.662	GeneID:101105785,Genbank:XM_004019058.3	histone H2A type 1-H	GO:0000786,GO:0000790,GO:0003677,GO:0006342,GO:0046982	nucleosome|nuclear chromatin|DNA binding|chromatin silencing|protein heterodimerization activity
RNF2	1770.05	1163.59	2376.52	2.04241	1.03027	0.0369431	0.835557	Up	5.583	11.7676	GeneID:101108242,Genbank:XM_015099362.1	ring finger protein 2	GO:0000122,GO:0000151,GO:0000278,GO:0000791,GO:0000792,GO:0001702,GO:0001739,GO:0003682,GO:0005634,GO:0005654,GO:0006351,GO:0007281,GO:0008270,GO:0009948,GO:0016574,GO:0016604,GO:0031519,GO:0035102,GO:0035518,GO:0036353,GO:0043433,GO:0061630,GO:0071339,GO:0071535	negative regulation of transcription from RNA polymerase II promoter|ubiquitin ligase complex|mitotic cell cycle|euchromatin|heterochromatin|gastrulation with mouth forming second|sex chromatin|chromatin binding|nucleus|nucleoplasm|transcription, DNA-templated|germ cell development|zinc ion binding|anterior/posterior axis specification|histone ubiquitination|nuclear body|PcG protein complex|PRC1 …
LOC101120702	2608.32	1712.91	3503.72	2.04548	1.03244	0.0256474	0.736154	Up	37.7592	89.0339	GeneID:101120702,Genbank:XM_004019034.3	histone H2A type 1-H	GO:0000786,GO:0000790,GO:0003677,GO:0006342,GO:0046982,GO:0070062	nucleosome|nuclear chromatin|DNA binding|chromatin silencing|protein heterodimerization activity|extracellular exosome
LDLRAD3	1859.85	1205.11	2514.6	2.08662	1.06117	0.0300338	0.762589	Up	2.39904	5.9689	GeneID:101114902,Genbank:XM_012096239.1	low density lipoprotein receptor class A domain containing 3	GO:0001540,GO:0005886,GO:0006898,GO:0016021,GO:0070613	amyloid-beta binding|plasma membrane|receptor-mediated endocytosis|integral component of membrane|regulation of protein processing
PEG3	6908.94	4473.37	9344.52	2.08892	1.06276	0.0209022	0.685661	Up	7.30669	15.1402	GeneID:100505405,Genbank:XM_015100079.1	paternally expressed 3	GO:0000981,GO:0003676,GO:0005634,GO:0005737,GO:0006915,GO:0046872	RNA polymerase II transcription factor activity, sequence-specific DNA binding|nucleic acid binding|nucleus|cytoplasm|apoptotic process|metal ion binding
PHKG2	1774.34	1148.68	2400	2.08935	1.06306	0.0313589	0.774622	Up	9.15539	19.082	GeneID:100217403,Genbank:XM_012103913.2	phosphorylase kinase, gamma 2 (testis)	GO:0004689,GO:0005516,GO:0005524,GO:0005829,GO:0005964,GO:0005977,GO:0005978,GO:0018105,GO:0018107,GO:0035556	phosphorylase kinase activity|calmodulin binding|ATP binding|cytosol|phosphorylase kinase complex|glycogen metabolic process|glycogen biosynthetic process|peptidyl-serine phosphorylation|peptidyl-threonine phosphorylation|intracellular signal transduction	ko04910,ko04020,ko04922	Insulin signaling pathway|Calcium signaling pathway|Glucagon signaling pathway
CLCN5	14073.1	9085.14	19061	2.09804	1.06904	0.0339437	0.803186	Up	17.3661	36.2454	GeneID:101103039,Genbank:XM_012106711.2	chloride channel, voltage-sensitive 5	GO:0000139,GO:0005247,GO:0005254,GO:0005524,GO:0005765,GO:0005768,GO:0005794,GO:0005829,GO:0005886,GO:0005887,GO:0006810,GO:0007588,GO:0010008,GO:0015297,GO:0016020,GO:0034220,GO:0042802,GO:0045177	Golgi membrane|voltage-gated chloride channel activity|chloride channel activity|ATP binding|lysosomal membrane|endosome|Golgi apparatus|cytosol|plasma membrane|integral component of plasma membrane|transport|excretion|endosome membrane|antiporter activity|membrane|ion transmembrane transport|identical protein binding|apical part of cell
RABGEF1	1390.28	895.313	1885.25	2.10569	1.07429	0.0398855	0.856494	Up	3.88568	7.95582	GeneID:101110292,Genbank:XM_012104422.1	RAB guanine nucleotide exchange factor (GEF) 1	GO:0003677,GO:0005769,GO:0006897,GO:0008270,GO:0015031,GO:0055037	DNA binding|early endosome|endocytosis|zinc ion binding|protein transport|recycling endosome
PCSK5	1746.54	1123.13	2369.95	2.11012	1.07732	0.0297446	0.758895	Up	5.50788	9.39236	GeneID:101121570,Genbank:XM_012122606.2	proprotein convertase subtilisin/kexin type 5	GO:0001822,GO:0002001,GO:0003279,GO:0004175,GO:0004252,GO:0005576,GO:0005615,GO:0005794,GO:0005796,GO:0006465,GO:0007267,GO:0007368,GO:0007507,GO:0007566,GO:0008233,GO:0009952,GO:0016021,GO:0016485,GO:0016486,GO:0019058,GO:0030141,GO:0030323,GO:0032455,GO:0035108,GO:0042089,GO:0042277,GO:0043043,GO:0048566,GO:0048706,GO:0051004,GO:0060976	kidney development|renin secretion into blood stream|cardiac septum development|endopeptidase activity|serine-type endopeptidase activity|extracellular region|extracellular space|Golgi apparatus|Golgi lumen|signal peptide processing|cell-cell signaling|determination of left/right symmetry|heart development|embryo implantation|peptidase activity|anterior/posterior pattern specification|integral co…
CHST14	1866.12	1199.78	2532.45	2.11076	1.07776	0.0275024	0.74695	Up	7.94904	16.5324	GeneID:101108574,Genbank:XM_004010444.3	carbohydrate (N-acetylgalactosamine 4-0) sulfotransferase 14	GO:0000139,GO:0001537,GO:0016021,GO:0016051,GO:0030208,GO:0042301,GO:0050655,GO:0070062	Golgi membrane|N-acetylgalactosamine 4-O-sulfotransferase activity|integral component of membrane|carbohydrate biosynthetic process|dermatan sulfate biosynthetic process|phosphate ion binding|dermatan sulfate proteoglycan metabolic process|extracellular exosome	ko00532	Glycosaminoglycan biosynthesis - chondroitin sulfate / dermatan sulfate
PTPRD	7570.68	4864.07	10277.3	2.1129	1.07922	0.019943	0.670011	Up	7.16672	14.4247	GeneID:101118505,Genbank:XM_012125624.1	protein tyrosine phosphatase, receptor type, D
ZNF664	2140.81	1374.37	2907.25	2.11532	1.08088	0.0233529	0.710249	Up	5.171	11.0709	GeneID:105602862,Genbank:XM_015101579.1	zinc finger protein 664	GO:0003677,GO:0005634,GO:0006351,GO:0006355,GO:0046872	DNA binding|nucleus|transcription, DNA-templated|regulation of transcription, DNA-templated|metal ion binding
TNC	4729.65	3027.67	6431.64	2.12429	1.08698	0.0162603	0.605482	Up	4.16804	9.28646	GeneID:101118337,Genbank:XM_015092958.1	tenascin C			ko04151,ko04512,ko04510	PI3K-Akt signaling pathway|ECM-receptor interaction|Focal adhesion
C1H3orf58	2056.55	1307.31	2805.8	2.14624	1.10181	0.0217694	0.701723	Up	7.16574	17.0545	GeneID:101105549,Genbank:XM_012101953.2	chromosome 1 open reading frame, human C3orf58	GO:0000139,GO:0005615,GO:0014066,GO:0030126,GO:0060038	Golgi membrane|extracellular space|regulation of phosphatidylinositol 3-kinase signaling|COPI vesicle coat|cardiac muscle cell proliferation
LOC105602103	1129.49	717.528	1541.45	2.14828	1.10318	0.0468393	0.91823	Up	1.24439	2.75333	GeneID:105602103,Genbank:XM_012095219.2	paternally-expressed gene 3 protein-like	GO:0000981,GO:0003676,GO:0005634,GO:0005737,GO:0006915,GO:0046872	RNA polymerase II transcription factor activity, sequence-specific DNA binding|nucleic acid binding|nucleus|cytoplasm|apoptotic process|metal ion binding
SPP1	7747.02	4907.72	10586.3	2.15708	1.10908	0.0170601	0.62138	Up	44.7992	97.2405	GeneID:443058,Genbank:NM_001009224.1	secreted phosphoprotein 1	GO:0001503,GO:0005125,GO:0005615,GO:0007155,GO:0031214	ossification|cytokine activity|extracellular space|cell adhesion|biomineral tissue development	ko04151,ko04512,ko04620,ko04510	PI3K-Akt signaling pathway|ECM-receptor interaction|Toll-like receptor signaling pathway|Focal adhesion
TNNT2	2946.51	1865.15	4027.87	2.15955	1.11073	0.0152154	0.579876	Up	0.637783	3.16799	GeneID:105610024,Genbank:XM_015099115.1	troponin T type 2 (cardiac)	GO:0005861,GO:0006937	troponin complex|regulation of muscle contraction	ko04261,ko04260	Adrenergic signaling in cardiomyocytes|Cardiac muscle contraction
FBN2	9876.56	6250.16	13503	2.16042	1.11131	0.0199508	0.670011	Up	9.88234	20.8588	GeneID:101104991,Genbank:XM_004008653.3	fibrillin 2	GO:0001527,GO:0005201,GO:0005509,GO:0005576,GO:0005578,GO:0022617,GO:0030023,GO:0030198,GO:0030326,GO:0030501,GO:0031012,GO:0035583,GO:0043010,GO:0045669,GO:0048048,GO:0060346,GO:0090287	microfibril|extracellular matrix structural constituent|calcium ion binding|extracellular region|proteinaceous extracellular matrix|extracellular matrix disassembly|extracellular matrix constituent conferring elasticity|extracellular matrix organization|embryonic limb morphogenesis|positive regulation of bone mineralization|extracellular matrix|sequestering of TGFbeta in extracellular matrix|came…
UTP20	1854.69	1173.17	2536.21	2.16184	1.11226	0.0231799	0.710249	Up	1.8877	4.00927	GeneID:101107084,Genbank:XM_012174896.2	UTP20 small subunit processome component	GO:0000447,GO:0000462,GO:0000472,GO:0000480,GO:0003723,GO:0005654,GO:0005730,GO:0005737,GO:0005886,GO:0006364,GO:0008285,GO:0030686,GO:0030688,GO:0032040	endonucleolytic cleavage in ITS1 to separate SSU-rRNA from 5.8S rRNA and LSU-rRNA from tricistronic rRNA transcript (SSU-rRNA, 5.8S rRNA, LSU-rRNA)|maturation of SSU-rRNA from tricistronic rRNA transcript (SSU-rRNA, 5.8S rRNA, LSU-rRNA)|endonucleolytic cleavage to generate mature 5'-end of SSU-rRNA from (SSU-rRNA, 5.8S rRNA, LSU-rRNA)|endonucleolytic cleavage in 5'-ETS of tricistronic rRNA transc…
LARS	2043.93	1292.4	2795.47	2.163	1.11303	0.0206338	0.682509	Up	3.98775	8.54195	GeneID:101112134,Genbank:XM_004008921.3	leucyl-tRNA synthetase	GO:0002161,GO:0004823,GO:0005524,GO:0005737,GO:0006429	aminoacyl-tRNA editing activity|leucine-tRNA ligase activity|ATP binding|cytoplasm|leucyl-tRNA aminoacylation	ko00970	Aminoacyl-tRNA biosynthesis
SEC23IP	1819.31	1146.55	2492.06	2.17352	1.12003	0.0227856	0.710249	Up	3.36898	8.02444	GeneID:101109056,Genbank:XM_012103026.1	SEC23 interacting protein	GO:0000139,GO:0003723,GO:0004620,GO:0005737,GO:0005783,GO:0005793,GO:0005794,GO:0005829,GO:0006886,GO:0006888,GO:0007030,GO:0012507,GO:0030134,GO:0043231,GO:0046872,GO:0048208	Golgi membrane|RNA binding|phospholipase activity|cytoplasm|endoplasmic reticulum|endoplasmic reticulum-Golgi intermediate compartment|Golgi apparatus|cytosol|intracellular protein transport|ER to Golgi vesicle-mediated transport|Golgi organization|ER to Golgi transport vesicle membrane|COPII-coated ER to Golgi transport vesicle|intracellular membrane-bounded organelle|metal ion binding|COPII ves…
LOC101121718	2916.7	1837.47	3995.94	2.1747	1.12082	0.0144221	0.559773	Up	30.0462	66.7914	GeneID:101121718,Genbank:XM_015102683.1	40S ribosomal protein S4, X isoform	GO:0003735,GO:0005840,GO:0006412,GO:0019843,GO:0030529	structural constituent of ribosome|ribosome|translation|rRNA binding|intracellular ribonucleoprotein complex	ko03010	Ribosome
LLGL2	1089.1	685.59	1492.61	2.17711	1.12241	0.0456456	0.911991	Up	0.873354	1.81487	GeneID:101120426,Genbank:XM_015098957.1	lethal giant larvae homolog 2 (Drosophila)	GO:0005096,GO:0005737,GO:0005829,GO:0005886,GO:0006887,GO:0007049,GO:0017137,GO:0017157,GO:0030165,GO:0032878,GO:0043231,GO:0050708,GO:0051301	GTPase activator activity|cytoplasm|cytosol|plasma membrane|exocytosis|cell cycle|Rab GTPase binding|regulation of exocytosis|PDZ domain binding|regulation of establishment or maintenance of cell polarity|intracellular membrane-bounded organelle|regulation of protein secretion|cell division	ko04530,ko04390,ko04391	Tight junction|Hippo signaling pathway|Hippo signaling pathway - fly
TMTC1	1080.74	679.203	1482.27	2.18237	1.1259	0.0455214	0.911673	Up	3.38386	7.52766	GeneID:101108298,Genbank:XM_012175093.2	transmembrane and tetratricopeptide repeat containing 1	GO:0005739,GO:0006396,GO:0016021	mitochondrion|RNA processing|integral component of membrane
IGF2BP3	1069.84	669.622	1470.06	2.19536	1.13446	0.0446294	0.900776	Up	2.33788	4.76909	GeneID:101110498,Genbank:XM_012176512.2	insulin like growth factor 2 mRNA binding protein 3	GO:0003723,GO:0003730,GO:0005634,GO:0005737,GO:0005829,GO:0006412,GO:0009653,GO:0017148,GO:0042035,GO:0043488,GO:0045182,GO:0048027,GO:0051028	RNA binding|mRNA 3'-UTR binding|nucleus|cytoplasm|cytosol|translation|anatomical structure morphogenesis|negative regulation of translation|regulation of cytokine biosynthetic process|regulation of mRNA stability|translation regulator activity|mRNA 5'-UTR binding|mRNA transport
GPC6	1862.05	1162.52	2561.57	2.20346	1.13977	0.0199599	0.670011	Up	3.07416	6.41251	GeneID:101106600,Genbank:XM_004012201.3	glypican 6	GO:0001523,GO:0005578,GO:0005615,GO:0005634,GO:0005796,GO:0005886,GO:0005887,GO:0006024,GO:0006027,GO:0016477,GO:0030203,GO:0031225,GO:0043202,GO:0043395,GO:1904929	retinoid metabolic process|proteinaceous extracellular matrix|extracellular space|nucleus|Golgi lumen|plasma membrane|integral component of plasma membrane|glycosaminoglycan biosynthetic process|glycosaminoglycan catabolic process|cell migration|glycosaminoglycan metabolic process|anchored component of membrane|lysosomal lumen|heparan sulfate proteoglycan binding|coreceptor activity involved in W…
PPP1R9A	5207.49	3238.46	7176.53	2.21603	1.14798	0.0114575	0.487993	Up	4.90506	10.3981	GeneID:101115785,Genbank:XM_015095190.1	protein phosphatase 1, regulatory subunit 9A	GO:0005829,GO:0007015,GO:0007568,GO:0008022,GO:0008157,GO:0010976,GO:0014069,GO:0019722,GO:0019901,GO:0019904,GO:0030054,GO:0030175,GO:0030833,GO:0030864,GO:0031175,GO:0031594,GO:0042803,GO:0043025,GO:0044325,GO:0044326,GO:0045860,GO:0051015,GO:0051020,GO:0051489,GO:0051497,GO:0051823,GO:0051963,GO:0060079,GO:0060999,GO:0061001,GO:0097237,GO:1900272,GO:1900454,GO:1904049,GO:1990761	cytosol|actin filament organization|aging|protein C-terminus binding|protein phosphatase 1 binding|positive regulation of neuron projection development|postsynaptic density|calcium-mediated signaling|protein kinase binding|protein domain specific binding|cell junction|filopodium|regulation of actin filament polymerization|cortical actin cytoskeleton|neuron projection development|neuromuscular jun…
ASCC3	1453.18	902.765	2003.6	2.21941	1.15018	0.0263356	0.745108	Up	1.71633	3.57798	GeneID:101123305,Genbank:XM_012182723.2	activating signal cointegrator 1 complex subunit 3	GO:0003676,GO:0005524,GO:0005634,GO:0005829,GO:0006307,GO:0006351,GO:0006355,GO:0008283,GO:0032508,GO:0043140,GO:0099053	nucleic acid binding|ATP binding|nucleus|cytosol|DNA dealkylation involved in DNA repair|transcription, DNA-templated|regulation of transcription, DNA-templated|cell proliferation|DNA duplex unwinding|ATP-dependent 3'-5' DNA helicase activity|activating signal cointegrator 1 complex
MSC	2669.94	1658.62	3681.26	2.21947	1.15022	0.0128882	0.524696	Up	21.7667	53.4681	GeneID:101105828,Genbank:XM_004011735.2	musculin	GO:0000980,GO:0001206,GO:0003700,GO:0003714,GO:0005634,GO:0005654,GO:0006366,GO:0014707,GO:0046983,GO:0060021,GO:0060539,GO:1990830	RNA polymerase II distal enhancer sequence-specific DNA binding|transcriptional repressor activity, RNA polymerase II distal enhancer sequence-specific binding|DNA binding transcription factor activity|transcription corepressor activity|nucleus|nucleoplasm|transcription from RNA polymerase II promoter|branchiomeric skeletal muscle development|protein dimerization activity|palate development|diaph…
LOC101122904	4921.59	3048.96	6794.22	2.22837	1.15599	0.0107812	0.473177	Up	74.0317	169.208	GeneID:101122904,Genbank:XM_012180295.2	histone H2A type 2-B	GO:0000786,GO:0000790,GO:0003677,GO:0005634,GO:0006342,GO:0046982,GO:0070062	nucleosome|nuclear chromatin|DNA binding|nucleus|chromatin silencing|protein heterodimerization activity|extracellular exosome
ALDH1A3	3715.29	2295.24	5135.35	2.23739	1.16182	0.0103187	0.461682	Up	8.27642	18.6461	GeneID:101109831,Genbank:XM_015101772.1	aldehyde dehydrogenase 1 family member A3	GO:0001758,GO:0002072,GO:0002138,GO:0004029,GO:0004030,GO:0005634,GO:0005737,GO:0005829,GO:0005886,GO:0007626,GO:0021768,GO:0031076,GO:0042472,GO:0042572,GO:0042573,GO:0042574,GO:0042803,GO:0043065,GO:0048048,GO:0050885,GO:0051289,GO:0060013,GO:0060166,GO:0060324,GO:0070062,GO:0070324,GO:0070384,GO:0070403	retinal dehydrogenase activity|optic cup morphogenesis involved in camera-type eye development|retinoic acid biosynthetic process|aldehyde dehydrogenase (NAD) activity|aldehyde dehydrogenase [NAD(P)+] activity|nucleus|cytoplasm|cytosol|plasma membrane|locomotory behavior|nucleus accumbens development|embryonic camera-type eye development|inner ear morphogenesis|retinol metabolic process|retinoic …	ko00982,ko00980,ko00350,ko00410,ko00340,ko00010,ko00360	Drug metabolism - cytochrome P450|Metabolism of xenobiotics by cytochrome P450|Tyrosine metabolism|beta-Alanine metabolism|Histidine metabolism|Glycolysis / Gluconeogenesis|Phenylalanine metabolism
MTURN	2601.99	1605.39	3598.6	2.24157	1.16451	0.0120949	0.504355	Up	4.90419	11.5447	GeneID:101111189,Genbank:XM_012176887.1	maturin, neural progenitor differentiation regulator homolog (Xenopus)	GO:0007275	multicellular organism development
TSPAN12	1296.82	799.501	1794.13	2.24407	1.16612	0.0288743	0.751207	Up	5.48044	13.0588	GeneID:101102475,Genbank:XM_004008009.3	tetraspanin 12	GO:0001525,GO:0005887,GO:0007166,GO:0010842,GO:0045765	angiogenesis|integral component of plasma membrane|cell surface receptor signaling pathway|retina layer formation|regulation of angiogenesis
SEMA6D	2055.05	1265.79	2844.31	2.24707	1.16804	0.0151606	0.579876	Up	3.01553	6.66025	GeneID:101112064,Genbank:XM_012181632.2	sema domain, transmembrane domain (TM), and cytoplasmic domain, (semaphorin) 6D	GO:0005794,GO:0005886,GO:0005887,GO:0014911,GO:0014912,GO:0021591,GO:0030154,GO:0030215	Golgi apparatus|plasma membrane|integral component of plasma membrane|positive regulation of smooth muscle cell migration|negative regulation of smooth muscle cell migration|ventricular system development|cell differentiation|semaphorin receptor binding	ko04360	Axon guidance
PHLPP2	1119.81	688.784	1550.84	2.25157	1.17093	0.0356266	0.825601	Up	1.25528	2.92311	GeneID:101104420,Genbank:XM_015100531.1	PH domain and leucine rich repeat protein phosphatase 2			ko04151	PI3K-Akt signaling pathway
PSMA3	1020.37	627.038	1413.7	2.25457	1.17285	0.0410858	0.868583	Up	13.4775	30.0538	GeneID:100381249,Genbank:XM_004010681.3	proteasome subunit alpha 3	GO:0004298,GO:0005634,GO:0005737,GO:0005839,GO:0006511,GO:0019773,GO:0052548	threonine-type endopeptidase activity|nucleus|cytoplasm|proteasome core complex|ubiquitin-dependent protein catabolic process|proteasome core complex, alpha-subunit complex|regulation of endopeptidase activity	ko03050	Proteasome
IFT140	1350.52	826.115	1874.92	2.26956	1.18241	0.0251253	0.729533	Up	1.21627	3.22759	GeneID:101109504,Genbank:XM_015104010.1	intraflagellar transport 140	GO:0001750,GO:0005813,GO:0005929,GO:0005930,GO:0007368,GO:0007507,GO:0008589,GO:0021532,GO:0030991,GO:0031076,GO:0032391,GO:0035108,GO:0035721,GO:0035845,GO:0036064,GO:0042073,GO:0042733,GO:0048701,GO:0048705,GO:0060041,GO:0060271,GO:0061512,GO:0072001,GO:0097730,GO:1902017,GO:1905515,GO:1990403	photoreceptor outer segment|centrosome|cilium|axoneme|determination of left/right symmetry|heart development|regulation of smoothened signaling pathway|neural tube patterning|intraciliary transport particle A|embryonic camera-type eye development|photoreceptor connecting cilium|limb morphogenesis|intraciliary retrograde transport|photoreceptor cell outer segment organization|ciliary basal body|in…
SEMA6B	1312.38	800.565	1824.19	2.27863	1.18817	0.0255652	0.736154	Up	2.67743	5.74056	GeneID:101114108,Genbank:XM_015095881.1	sema domain, transmembrane domain (TM), and cytoplasmic domain, (semaphorin) 6B	GO:0005887,GO:0007399,GO:0030154,GO:0030215	integral component of plasma membrane|nervous system development|cell differentiation|semaphorin receptor binding	ko04360	Axon guidance
LOC101104859	1513.49	921.927	2105.05	2.28332	1.19113	0.0202917	0.674125	Up	0.744285	1.84772	GeneID:101104859,Genbank:XM_015101508.1	TBC1 domain family member 9	GO:0005096,GO:0005509,GO:0005622,GO:0006886,GO:0012505,GO:0017137,GO:0031338,GO:0090630	GTPase activator activity|calcium ion binding|intracellular|intracellular protein transport|endomembrane system|Rab GTPase binding|regulation of vesicle fusion|activation of GTPase activity
TM7SF2	2101.42	1279.63	2923.21	2.28443	1.19183	0.0129014	0.524696	Up	11.5279	25.9964	GeneID:100037702,Genbank:XM_015103178.1	transmembrane 7 superfamily member 2	GO:0006695,GO:0016126,GO:0016627,GO:0030176,GO:0031090,GO:0050613,GO:0050661	cholesterol biosynthetic process|sterol biosynthetic process|oxidoreductase activity, acting on the CH-CH group of donors|integral component of endoplasmic reticulum membrane|organelle membrane|delta14-sterol reductase activity|NADP binding	ko00100	Steroid biosynthesis
CHRNG	1708.25	1039.03	2377.46	2.28815	1.19418	0.016767	0.614943	Up	6.28504	14.5407	GeneID:101102965,Genbank:XM_015092847.1	cholinergic receptor, nicotinic gamma	GO:0004888,GO:0005892,GO:0007271,GO:0007274,GO:0022848,GO:0030054,GO:0035094,GO:0045211,GO:0098655	transmembrane signaling receptor activity|acetylcholine-gated channel complex|synaptic transmission, cholinergic|neuromuscular synaptic transmission|acetylcholine-gated cation-selective channel activity|cell junction|response to nicotine|postsynaptic membrane|cation transmembrane transport	ko04080	Neuroactive ligand-receptor interaction
ARMCX1	2902.05	1764.01	4040.09	2.29028	1.19553	0.00920764	0.436784	Up	11.8098	28.1503	GeneID:101106745,Genbank:XM_012107693.2	armadillo repeat containing, X-linked 1	GO:0005741,GO:0016021	mitochondrial outer membrane|integral component of membrane
RRP1B	996.573	605.747	1387.4	2.2904	1.1956	0.0389242	0.849397	Up	2.3693	4.3212	GeneID:101106988,Genbank:XM_015092676.1	ribosomal RNA processing 1B	GO:0000791,GO:0000792,GO:0001105,GO:0001652,GO:0003723,GO:0005634,GO:0005654,GO:0005730,GO:0005829,GO:0006364,GO:0006397,GO:0006915,GO:0008380,GO:0010923,GO:0030687,GO:0030688,GO:0034260,GO:0043065,GO:0043484,GO:0043923,GO:0045944,GO:0098586	euchromatin|heterochromatin|RNA polymerase II transcription coactivator activity|granular component|RNA binding|nucleus|nucleoplasm|nucleolus|cytosol|rRNA processing|mRNA processing|apoptotic process|RNA splicing|negative regulation of phosphatase activity|preribosome, large subunit precursor|preribosome, small subunit precursor|negative regulation of GTPase activity|positive regulation of apopto…
LOC101109692	1132.37	686.655	1578.09	2.29822	1.20052	0.0307495	0.768548	Up	56.2183	142.06	GeneID:101109692,Genbank:XM_015093871.1	splicing factor 3B subunit 5-like	GO:0000398,GO:0003723,GO:0005634,GO:0005654,GO:0005686,GO:0005689,GO:0071011	mRNA splicing, via spliceosome|RNA binding|nucleus|nucleoplasm|U2 snRNP|U12-type spliceosomal complex|precatalytic spliceosome	ko03040	Spliceosome
TSPAN9	2249.37	1359.47	3139.26	2.30918	1.20738	0.0108732	0.474587	Up	5.85039	24.4089	GeneID:100180629,Genbank:NM_001134305.1	tetraspanin 9	GO:0016021	integral component of membrane
ANGPTL6	1593.83	962.381	2225.29	2.31227	1.20931	0.0171244	0.622165	Up	8.77455	19.532	GeneID:101111541,Genbank:XM_012177868.2	angiopoietin like 6	GO:0001525,GO:0030141,GO:0030154,GO:0070062	angiogenesis|secretory granule|cell differentiation|extracellular exosome
ZDHHC21	1411.01	848.471	1973.55	2.326	1.21785	0.0197443	0.668438	Up	10.8303	15.9129	GeneID:101121148,Genbank:XM_012125963.2	zinc finger, DHHC-type containing 21	GO:0001942,GO:0005794,GO:0005886,GO:0016021,GO:0018230,GO:0019706,GO:0048733	hair follicle development|Golgi apparatus|plasma membrane|integral component of membrane|peptidyl-L-cysteine S-palmitoylation|protein-cysteine S-palmitoyltransferase activity|sebaceous gland development
RBP1	847.501	506.741	1188.26	2.34491	1.22953	0.0448711	0.902205	Up	11.0317	25.8429	GeneID:101108977,Genbank:XM_004003299.3	retinol binding protein 1	GO:0002138,GO:0005654,GO:0005811,GO:0005829,GO:0006776,GO:0016918,GO:0030852,GO:0033189,GO:0042572,GO:0055088,GO:1904768	retinoic acid biosynthetic process|nucleoplasm|lipid droplet|cytosol|vitamin A metabolic process|retinal binding|regulation of granulocyte differentiation|response to vitamin A|retinol metabolic process|lipid homeostasis|all-trans-retinol binding
GALC	1331.54	790.984	1872.1	2.3668	1.24294	0.0191825	0.663598	Up	3.28037	7.91413	GeneID:101118106,Genbank:XM_015097220.1	galactosylceramidase	GO:0004336,GO:0005764,GO:0006683	galactosylceramidase activity|lysosome|galactosylceramide catabolic process	ko04142,ko00600	Lysosome|Sphingolipid metabolism
LOC105612082	840.831	497.159	1184.5	2.38254	1.2525	0.0417044	0.872806	Up	3.44756	11.8097	GeneID:105612082,Genbank:XM_012190739.1	uncharacterized LOC105612082	GO:0005794,GO:0009615,GO:0016032,GO:0051607	Golgi apparatus|response to virus|viral process|defense response to virus
LOC101104520	1007.22	595.101	1419.34	2.38504	1.25401	0.0299571	0.762589	Up	2.23617	5.23233	GeneID:101104520,Genbank:XM_004015442.3	zinc finger protein 805-like	GO:0003677,GO:0005634,GO:0006351,GO:0006355,GO:0046872	DNA binding|nucleus|transcription, DNA-templated|regulation of transcription, DNA-templated|metal ion binding
EPB41L3	6110.79	3607.87	8613.72	2.38748	1.25549	0.00616079	0.347372	Up	8.43585	21.3895	GeneID:101106481,Genbank:XM_012103540.2	erythrocyte membrane protein band 4.1-like 3	GO:0001558,GO:0002175,GO:0003779,GO:0005200,GO:0005737,GO:0005856,GO:0005886,GO:0005911,GO:0006915,GO:0007016,GO:0008360,GO:0014069,GO:0030865,GO:0030866,GO:0030913,GO:0031032,GO:0033270,GO:0043217,GO:0044224,GO:0048812,GO:0071205,GO:0072659	regulation of cell growth|protein localization to paranode region of axon|actin binding|structural constituent of cytoskeleton|cytoplasm|cytoskeleton|plasma membrane|cell-cell junction|apoptotic process|cytoskeletal anchoring at plasma membrane|regulation of cell shape|postsynaptic density|cortical cytoskeleton organization|cortical actin cytoskeleton organization|paranodal junction assembly|acto…	ko04530	Tight junction
ENHO	2140.87	1263.66	3018.09	2.38837	1.25603	0.00866613	0.418617	Up	19.9925	51.2798	GeneID:101121999,Genbank:XM_004004127.3	energy homeostasis associated	GO:0005576,GO:0005886,GO:0045747	extracellular region|plasma membrane|positive regulation of Notch signaling pathway
PAG1	1868.81	1101.84	2635.78	2.39216	1.25831	0.0103433	0.461682	Up	2.26027	5.94206	GeneID:101112826,Genbank:XM_004011761.2	phosphoprotein membrane anchor with glycosphingolipid microdomains 1	GO:0002250,GO:0005068,GO:0005070,GO:0005622,GO:0005886,GO:0005887,GO:0007165,GO:0007169,GO:0007173,GO:0035556,GO:0042169,GO:0045121,GO:0050852,GO:0050863,GO:0050868	adaptive immune response|transmembrane receptor protein tyrosine kinase adaptor activity|SH3/SH2 adaptor activity|intracellular|plasma membrane|integral component of plasma membrane|signal transduction|transmembrane receptor protein tyrosine kinase signaling pathway|epidermal growth factor receptor signaling pathway|intracellular signal transduction|SH2 domain binding|membrane raft|T cell recepto…
TSEN34	1568.03	922.992	2213.08	2.39772	1.26166	0.0133285	0.532454	Up	11.8685	27.1296	GeneID:101107041,Genbank:XM_004015905.3	tRNA splicing endonuclease subunit 34	GO:0000213,GO:0000214,GO:0000379,GO:0005634,GO:0005730,GO:0006397,GO:0016829	tRNA-intron endonuclease activity|tRNA-intron endonuclease complex|tRNA-type intron splice site recognition and cleavage|nucleus|nucleolus|mRNA processing|lyase activity
WRB	841.395	490.772	1192.02	2.42886	1.28028	0.0374554	0.835557	Up	7.69745	18.6715	GeneID:101122827,Genbank:XM_004003350.3	tryptophan rich basic protein	GO:0005789,GO:0016021,GO:0071816	endoplasmic reticulum membrane|integral component of membrane|tail-anchored membrane protein insertion into ER membrane
CEP97	935.235	545.066	1325.4	2.43164	1.28193	0.0305777	0.768548	Up	1.4515	3.48218	GeneID:101112438,Genbank:XM_004002890.3	centrosomal protein 97kDa	GO:0005516,GO:0005813,GO:0005815,GO:0005829,GO:0043234,GO:0097711,GO:1901673,GO:1902018	calmodulin binding|centrosome|microtubule organizing center|cytosol|protein complex|ciliary basal body-plasma membrane docking|regulation of mitotic spindle assembly|negative regulation of cilium assembly
LOC101110341	1120.38	650.459	1590.3	2.44488	1.28977	0.0209745	0.686611	Up	2.91918	6.92306	GeneID:101110341,Genbank:XM_004011666.2	hyaluronan synthase 2	GO:0001570,GO:0005887,GO:0007155,GO:0030213,GO:0035810,GO:0036302,GO:0045226,GO:0050501,GO:0070295,GO:0085029,GO:0090500	vasculogenesis|integral component of plasma membrane|cell adhesion|hyaluronan biosynthetic process|positive regulation of urine volume|atrioventricular canal development|extracellular polysaccharide biosynthetic process|hyaluronan synthase activity|renal water absorption|extracellular matrix assembly|endocardial cushion to mesenchymal transition
PROM1	1046.77	604.682	1488.85	2.4622	1.29995	0.022826	0.710249	Up	1.97183	5.1368	GeneID:101107197,Genbank:XM_012180388.2	prominin 1
MPP6	1667.1	962.381	2371.82	2.46454	1.30132	0.0097112	0.447956	Up	2.27355	5.74519	GeneID:101109532,Genbank:XM_015095349.1	membrane protein, palmitoylated 6	GO:0004385,GO:0005886,GO:0016021,GO:0030165	guanylate kinase activity|plasma membrane|integral component of membrane|PDZ domain binding
PRR32	4195.51	2418.73	5972.3	2.46919	1.30404	0.00407524	0.267917	Up	32.9458	82.0221	GeneID:101118508,Genbank:XM_004022370.3	proline rich 32
KIF15	665.332	380.056	950.608	2.50124	1.32264	0.0490921	0.92929	Up	0.544984	1.9384	GeneID:101121554,Genbank:XM_015102297.1	kinesin family member 15	GO:0000278,GO:0003677,GO:0003774,GO:0003777,GO:0005524,GO:0005813,GO:0005819,GO:0005829,GO:0005873,GO:0005874,GO:0006890,GO:0007018,GO:0008017,GO:0008283,GO:0016020,GO:0016887,GO:0019886	mitotic cell cycle|DNA binding|motor activity|microtubule motor activity|ATP binding|centrosome|spindle|cytosol|plus-end kinesin complex|microtubule|retrograde vesicle-mediated transport, Golgi to ER|microtubule-based movement|microtubule binding|cell proliferation|membrane|ATPase activity|antigen processing and presentation of exogenous peptide antigen via MHC class II
PCDH7	6375.09	3637.67	9112.5	2.50504	1.32483	0.00399718	0.266098	Up	5.37621	13.7663	GeneID:101109016,Genbank:XM_015096433.1	protocadherin 7	GO:0002576,GO:0005509,GO:0005886,GO:0005887,GO:0007156,GO:0031092	platelet degranulation|calcium ion binding|plasma membrane|integral component of plasma membrane|homophilic cell adhesion via plasma membrane adhesion molecules|platelet alpha granule membrane
SMAD6	826.647	471.61	1181.69	2.50564	1.32518	0.0325407	0.791551	Up	1.8536	5.44948	GeneID:101103068,Genbank:XM_012180811.2	SMAD family member 6	GO:0000978,GO:0001657,GO:0003148,GO:0003183,GO:0003184,GO:0003281,GO:0003682,GO:0003700,GO:0005634,GO:0005667,GO:0005737,GO:0005794,GO:0005829,GO:0006351,GO:0006955,GO:0007179,GO:0007352,GO:0008285,GO:0010991,GO:0016604,GO:0030279,GO:0030509,GO:0030512,GO:0030514,GO:0030617,GO:0031589,GO:0031625,GO:0034616,GO:0034713,GO:0035904,GO:0042802,GO:0043066,GO:0043234,GO:0043627,GO:0044212,GO:0045444,GO:…	RNA polymerase II proximal promoter sequence-specific DNA binding|ureteric bud development|outflow tract septum morphogenesis|mitral valve morphogenesis|pulmonary valve morphogenesis|ventricular septum development|chromatin binding|DNA binding transcription factor activity|nucleus|transcription factor complex|cytoplasm|Golgi apparatus|cytosol|transcription, DNA-templated|immune response|transform…	ko04350	TGF-beta signaling pathway
HJURP	1047.27	597.23	1497.3	2.50708	1.32601	0.0202952	0.674125	Up	2.10009	4.69966	GeneID:101111929,Genbank:XM_015091645.1	Holliday junction recognition protein	GO:0000775,GO:0000777,GO:0003677,GO:0005634,GO:0005654,GO:0005730,GO:0005739,GO:0005829,GO:0007049,GO:0007059,GO:0034080,GO:0042393,GO:0042802,GO:0043254,GO:0051101	chromosome, centromeric region|condensed chromosome kinetochore|DNA binding|nucleus|nucleoplasm|nucleolus|mitochondrion|cytosol|cell cycle|chromosome segregation|CENP-A containing nucleosome assembly|histone binding|identical protein binding|regulation of protein complex assembly|regulation of DNA binding
SIK2	1703.17	968.769	2437.58	2.51616	1.33122	0.00790979	0.396803	Up	2.90717	7.29121	GeneID:101107630,Genbank:XM_012095438.2	salt inducible kinase 2	GO:0000287,GO:0004674,GO:0005524,GO:0005634,GO:0005737,GO:0006468,GO:0032870,GO:0035556,GO:0046626,GO:0046777	magnesium ion binding|protein serine/threonine kinase activity|ATP binding|nucleus|cytoplasm|protein phosphorylation|cellular response to hormone stimulus|intracellular signal transduction|regulation of insulin receptor signaling pathway|protein autophosphorylation	ko04922	Glucagon signaling pathway
ZNF280C	663.203	375.797	950.608	2.52958	1.3389	0.046729	0.91823	Up	1.22323	3.31019	GeneID:101104049,Genbank:XM_015105062.1	zinc finger protein 280C	GO:0003677,GO:0005634,GO:0006351,GO:0006355,GO:0046872	DNA binding|nucleus|transcription, DNA-templated|regulation of transcription, DNA-templated|metal ion binding
SLC35F1	624.659	351.312	898.006	2.55615	1.35397	0.0494343	0.931316	Up	1.5956	3.89266	GeneID:101102315,Genbank:XM_004011167.3	solute carrier family 35 member F1	GO:0016021,GO:0022857	integral component of membrane|transmembrane transporter activity
FZD9	1139.54	640.878	1638.2	2.55619	1.35399	0.015004	0.576998	Up	1.49135	3.81195	GeneID:101114236,Genbank:XM_015104208.1	frizzled class receptor 9	GO:0001503,GO:0001836,GO:0004930,GO:0005737,GO:0005789,GO:0005794,GO:0005886,GO:0007405,GO:0007611,GO:0009986,GO:0016021,GO:0017147,GO:0030183,GO:0030501,GO:0031527,GO:0031966,GO:0035567,GO:0042803,GO:0042813,GO:0043065,GO:0043524,GO:0046982,GO:0048471,GO:0051480,GO:0051902,GO:0060546,GO:0071157,GO:0090263,GO:1901029,GO:1904393,GO:1904394,GO:1990523,GO:2000179	ossification|release of cytochrome c from mitochondria|G-protein coupled receptor activity|cytoplasm|endoplasmic reticulum membrane|Golgi apparatus|plasma membrane|neuroblast proliferation|learning or memory|cell surface|integral component of membrane|Wnt-protein binding|B cell differentiation|positive regulation of bone mineralization|filopodium membrane|mitochondrial membrane|non-canonical Wnt …	ko04390,ko04916,ko04150,ko04310,ko04550	Hippo signaling pathway|Melanogenesis|mTOR signaling pathway|Wnt signaling pathway|Signaling pathways regulating pluripotency of stem cells
ARHGAP36	14981	8391.03	21570.9	2.57071	1.36217	0.0079736	0.398529	Up	47.7209	128.297	GeneID:100913153,Genbank:NM_001267875.2	Rho GTPase activating protein 36	GO:0005096,GO:0007165	GTPase activator activity|signal transduction
MTX2	823.673	460.964	1186.38	2.5737	1.36384	0.0281578	0.74695	Up	5.14722	16.8	GeneID:101105801,Genbank:XM_004004561.2	metaxin 2	GO:0005730,GO:0005741,GO:0006626	nucleolus|mitochondrial outer membrane|protein targeting to mitochondrion
UBE2K	633.238	353.441	913.035	2.58327	1.3692	0.0458695	0.91359	Up	1.78095	3.76628	GeneID:101109971,Genbank:XM_015096445.1	ubiquitin conjugating enzyme E2K	GO:0000209,GO:0004842,GO:0005524,GO:0005634,GO:0005737,GO:0010800,GO:0010994,GO:0031625,GO:0032433,GO:0032434,GO:0034450,GO:0035458,GO:0043161,GO:0060340,GO:0061630,GO:0061631,GO:0070936	protein polyubiquitination|ubiquitin-protein transferase activity|ATP binding|nucleus|cytoplasm|positive regulation of peptidyl-threonine phosphorylation|free ubiquitin chain polymerization|ubiquitin protein ligase binding|filopodium tip|regulation of proteasomal ubiquitin-dependent protein catabolic process|ubiquitin-ubiquitin ligase activity|cellular response to interferon-beta|proteasome-media…	ko04120	Ubiquitin mediated proteolysis
CDK5R1	1188.76	663.234	1714.29	2.58474	1.37002	0.0127108	0.521294	Up	2.76314	7.29901	GeneID:101120847,Genbank:XM_004012474.3	cyclin-dependent kinase 5, regulatory subunit 1 (p35)	GO:0001764,GO:0002020,GO:0005509,GO:0005634,GO:0005654,GO:0005737,GO:0005886,GO:0007158,GO:0007213,GO:0007411,GO:0007413,GO:0007420,GO:0009790,GO:0014069,GO:0016020,GO:0016301,GO:0016533,GO:0016534,GO:0018107,GO:0019901,GO:0021549,GO:0021722,GO:0021766,GO:0021819,GO:0030182,GO:0030424,GO:0030425,GO:0030426,GO:0030517,GO:0031116,GO:0031175,GO:0031594,GO:0032956,GO:0035235,GO:0035255,GO:0042501,GO:…	neuron migration|protease binding|calcium ion binding|nucleus|nucleoplasm|cytoplasm|plasma membrane|neuron cell-cell adhesion|G-protein coupled acetylcholine receptor signaling pathway|axon guidance|axonal fasciculation|brain development|embryo development|postsynaptic density|membrane|kinase activity|cyclin-dependent protein kinase 5 holoenzyme complex|cyclin-dependent protein kinase 5 activator…
B3GALT2	1190.51	661.105	1719.93	2.60159	1.37939	0.0120964	0.504355	Up	3.655	9.41183	GeneID:101121025,Genbank:XM_004013581.3	Beta-1,3-galactosyltransferase 2			ko00601	Glycosphingolipid biosynthesis - lacto and neolacto series
GABRE	3166.03	1756.56	4575.51	2.60481	1.38118	0.0025673	0.202725	Up	7.18496	21.8571	GeneID:101106150,Genbank:XM_004022672.2	gamma-aminobutyric acid (GABA) A receptor, epsilon	GO:0004890,GO:0022851,GO:0030054,GO:0034707,GO:0045211,GO:1902711,GO:2001226	GABA-A receptor activity|GABA-gated chloride ion channel activity|cell junction|chloride channel complex|postsynaptic membrane|GABA-A receptor complex|negative regulation of chloride transport	ko04727,ko04080,ko04723	GABAergic synapse|Neuroactive ligand-receptor interaction|Retrograde endocannabinoid signaling
CITED1	724.823	401.347	1048.3	2.61195	1.38513	0.0335584	0.801959	Up	6.23764	14.8243	GeneID:101109515,Genbank:XM_004022187.3	Cbp/p300-interacting transactivator, with Glu/Asp rich carboxy-terminal domain, 1	GO:0001105,GO:0001570,GO:0001658,GO:0003682,GO:0003713,GO:0005634,GO:0005829,GO:0006357,GO:0006913,GO:0006915,GO:0007179,GO:0007420,GO:0008022,GO:0030318,GO:0032496,GO:0032868,GO:0034341,GO:0042438,GO:0042803,GO:0043524,GO:0043627,GO:0044212,GO:0045668,GO:0045892,GO:0045893,GO:0050693,GO:0051591,GO:0060395,GO:0060711,GO:0060712,GO:0070410,GO:0070555,GO:0070669,GO:0070670,GO:0070741,GO:0071104,GO:…	RNA polymerase II transcription coactivator activity|vasculogenesis|branching involved in ureteric bud morphogenesis|chromatin binding|transcription coactivator activity|nucleus|cytosol|regulation of transcription from RNA polymerase II promoter|nucleocytoplasmic transport|apoptotic process|transforming growth factor beta receptor signaling pathway|brain development|protein C-terminus binding|mel…
SPOCK1	726.232	401.347	1051.12	2.61897	1.389	0.0329556	0.795958	Up	1.47103	4.02865	GeneID:101120081,Genbank:XM_012179264.1	sparc/osteonectin, cwcv and kazal-like domains proteoglycan (testican) 1	GO:0001558,GO:0001764,GO:0004867,GO:0004869,GO:0005509,GO:0005578,GO:0005615,GO:0005737,GO:0007155,GO:0007165,GO:0007399,GO:0008191,GO:0010812,GO:0010951,GO:0010977,GO:0014069,GO:0016528,GO:0021953,GO:0022008,GO:0031594,GO:0033268	regulation of cell growth|neuron migration|serine-type endopeptidase inhibitor activity|cysteine-type endopeptidase inhibitor activity|calcium ion binding|proteinaceous extracellular matrix|extracellular space|cytoplasm|cell adhesion|signal transduction|nervous system development|metalloendopeptidase inhibitor activity|negative regulation of cell-substrate adhesion|negative regulation of endopept…
NRCAM	728.174	402.412	1053.94	2.61905	1.38904	0.0327756	0.792819	Up	0.502558	1.23815	GeneID:101106001,Genbank:XM_015095271.1	neuronal cell adhesion molecule	GO:0001525,GO:0005576,GO:0005886,GO:0007155,GO:0007411,GO:0007417,GO:0008104,GO:0010975,GO:0016021,GO:0019227,GO:0030424,GO:0030506,GO:0031290,GO:0043194,GO:0045162,GO:0045202,GO:0086080,GO:0098609	angiogenesis|extracellular region|plasma membrane|cell adhesion|axon guidance|central nervous system development|protein localization|regulation of neuron projection development|integral component of membrane|neuronal action potential propagation|axon|ankyrin binding|retinal ganglion cell axon guidance|axon initial segment|clustering of voltage-gated sodium channels|synapse|protein binding involv…	ko04514	Cell adhesion molecules (CAMs)
HN1	5923.27	3222.49	8624.05	2.67621	1.42019	0.00199443	0.182658	Up	65.6983	175.653	GeneID:101111302,Genbank:XM_004013133.3	hematological and neurological expressed 1	GO:0005730,GO:0005737,GO:0031965	nucleolus|cytoplasm|nuclear membrane
IQGAP2	976.691	531.226	1422.16	2.67712	1.42068	0.0153571	0.583494	Up	1.18106	3.17584	GeneID:101105506,Genbank:XM_012180670.2	IQ motif containing GTPase activating protein 2	GO:0003779,GO:0005095,GO:0005516,GO:0005547,GO:0005737,GO:0005829,GO:0005874,GO:0005886,GO:0005902,GO:0007165,GO:0009986,GO:0015629,GO:0017048,GO:0030027,GO:0030175,GO:0030667,GO:0034314,GO:0043312,GO:0048365,GO:0051015,GO:0070062,GO:0070493,GO:0071933	actin binding|GTPase inhibitor activity|calmodulin binding|phosphatidylinositol-3,4,5-trisphosphate binding|cytoplasm|cytosol|microtubule|plasma membrane|microvillus|signal transduction|cell surface|actin cytoskeleton|Rho GTPase binding|lamellipodium|filopodium|secretory granule membrane|Arp2/3 complex-mediated actin nucleation|neutrophil degranulation|Rac GTPase binding|actin filament binding|ex…	ko04810	Regulation of actin cytoskeleton
COL6A6	5816.9	3162.87	8470.94	2.67824	1.42129	0.00196041	0.180585	Up	5.1623	13.826	GeneID:101111424,Genbank:XM_004003942.3	collagen, type VI, alpha 6	GO:0005576,GO:0005578,GO:0005581,GO:0007155,GO:0030574,GO:0031012	extracellular region|proteinaceous extracellular matrix|collagen trimer|cell adhesion|collagen catabolic process|extracellular matrix	ko04974,ko04151,ko04512,ko04510	Protein digestion and absorption|PI3K-Akt signaling pathway|ECM-receptor interaction|Focal adhesion
MYO5B	1413.76	767.563	2059.96	2.68377	1.42426	0.00665258	0.363125	Up	1.12666	3.31779	GeneID:101112182,Genbank:XM_015103550.1	myosin VB	GO:0000146,GO:0003091,GO:0003779,GO:0005516,GO:0005524,GO:0015031,GO:0016192,GO:0016459,GO:0017137,GO:0030659,GO:0032439,GO:0043234,GO:0045179,GO:0070062	microfilament motor activity|renal water homeostasis|actin binding|calmodulin binding|ATP binding|protein transport|vesicle-mediated transport|myosin complex|Rab GTPase binding|cytoplasmic vesicle membrane|endosome localization|protein complex|apical cortex|extracellular exosome
INTS10	2090.37	1131.65	3049.09	2.69437	1.42995	0.00304488	0.225435	Up	6.31734	18.3298	GeneID:101102286,Genbank:XM_015104645.1	integrator complex subunit 10	GO:0005634,GO:0005654,GO:0016180,GO:0032039,GO:0042795	nucleus|nucleoplasm|snRNA processing|integrator complex|snRNA transcription from RNA polymerase II promoter
ENTPD4	2110.94	1138.04	3083.84	2.70979	1.43818	0.00283877	0.213666	Up	3.02239	8.70823	GeneID:101120555,Genbank:XM_015093092.1	ectonucleoside triphosphate diphosphohydrolase 4	GO:0000139,GO:0006256,GO:0017110,GO:0017111,GO:0030173,GO:0031410,GO:0034656,GO:0045134,GO:0097637	Golgi membrane|UDP catabolic process|nucleoside-diphosphatase activity|nucleoside-triphosphatase activity|integral component of Golgi membrane|cytoplasmic vesicle|nucleobase-containing small molecule catabolic process|uridine-diphosphatase activity|integral component of autophagosome membrane	ko04142,ko00230,ko00240	Lysosome|Purine metabolism|Pyrimidine metabolism
CHST3	1662.75	896.377	2429.12	2.70993	1.43826	0.00442106	0.280831	Up	1.73083	5.04061	GeneID:101112877,Genbank:XM_015104417.1	carbohydrate (chondroitin 6) sulfotransferase 3	GO:0000139,GO:0001517,GO:0005975,GO:0006790,GO:0008146,GO:0008459,GO:0016021,GO:0030206	Golgi membrane|N-acetylglucosamine 6-O-sulfotransferase activity|carbohydrate metabolic process|sulfur compound metabolic process|sulfotransferase activity|chondroitin 6-sulfotransferase activity|integral component of membrane|chondroitin sulfate biosynthetic process	ko00532	Glycosaminoglycan biosynthesis - chondroitin sulfate / dermatan sulfate
ARHGAP32	2237.5	1197.65	3277.34	2.73647	1.45232	0.00234791	0.197552	Up	1.41829	3.91017	GeneID:101116614,Genbank:XM_015103108.1	Rho GTPase activating protein 32	GO:0000139,GO:0001650,GO:0005096,GO:0005654,GO:0005789,GO:0005794,GO:0005829,GO:0005938,GO:0007264,GO:0010008,GO:0014069,GO:0015629,GO:0030054,GO:0035091,GO:0043197,GO:0045211,GO:0051056	Golgi membrane|fibrillar center|GTPase activator activity|nucleoplasm|endoplasmic reticulum membrane|Golgi apparatus|cytosol|cell cortex|small GTPase mediated signal transduction|endosome membrane|postsynaptic density|actin cytoskeleton|cell junction|phosphatidylinositol binding|dendritic spine|postsynaptic membrane|regulation of small GTPase mediated signal transduction
LOC101119679	7938.18	4237.03	11639.3	2.74704	1.45788	0.00191694	0.177614	Up	119.607	437.326	GeneID:101119679,Genbank:XM_004019030.3	histone H2B type 1	GO:0000786,GO:0003677,GO:0005654,GO:0006334,GO:0046982	nucleosome|DNA binding|nucleoplasm|nucleosome assembly|protein heterodimerization activity
LOC101108414	2591.82	1376.5	3807.13	2.7658	1.4677	0.00170241	0.162488	Up	15.8809	45.4963	GeneID:101108414,Genbank:XM_012094850.2	histone-lysine N-methyltransferase 2B-like
MAPK8IP1	3793.1	2013.12	5573.08	2.76838	1.46904	0.00128181	0.140388	Up	9.78592	30.255	GeneID:101116934,Genbank:XM_015101129.1	mitogen-activated protein kinase 8 interacting protein 1	GO:0005078,GO:0005634,GO:0005737,GO:0005789,GO:0005829,GO:0005886,GO:0006355,GO:0007165,GO:0007258,GO:0008432,GO:0016020,GO:0016192,GO:0019894,GO:0019901,GO:0030424,GO:0030425,GO:0031434,GO:0031435,GO:0031966,GO:0043005,GO:0043508,GO:0044294,GO:0044295,GO:0044297,GO:0044302,GO:0045202,GO:0046328,GO:0048471,GO:2001243	MAP-kinase scaffold activity|nucleus|cytoplasm|endoplasmic reticulum membrane|cytosol|plasma membrane|regulation of transcription, DNA-templated|signal transduction|JUN phosphorylation|JUN kinase binding|membrane|vesicle-mediated transport|kinesin binding|protein kinase binding|axon|dendrite|mitogen-activated protein kinase kinase binding|mitogen-activated protein kinase kinase kinase binding|mit…	ko04010	MAPK signaling pathway
CDKN1A	7264.89	3849.53	10680.3	2.77443	1.47219	0.00159567	0.155103	Up	47.1264	119.933	GeneID:100302083,Genbank:XM_015102518.1	cyclin-dependent kinase inhibitor 1A (p21, Cip1)	GO:0000082,GO:0000086,GO:0000307,GO:0004861,GO:0005730,GO:0005829,GO:0006977,GO:0006978,GO:0007265,GO:0008285,GO:0010629,GO:0016604,GO:0019901,GO:0019912,GO:0030308,GO:0030332,GO:0030890,GO:0031625,GO:0032403,GO:0033158,GO:0034198,GO:0042771,GO:0043068,GO:0045736,GO:0046872,GO:0048146,GO:0070557,GO:0071480,GO:0071493,GO:0071850,GO:0090398,GO:0090399,GO:2000278,GO:2000379	G1/S transition of mitotic cell cycle|G2/M transition of mitotic cell cycle|cyclin-dependent protein kinase holoenzyme complex|cyclin-dependent protein serine/threonine kinase inhibitor activity|nucleolus|cytosol|DNA damage response, signal transduction by p53 class mediator resulting in cell cycle arrest|DNA damage response, signal transduction by p53 class mediator resulting in transcription of…	ko04066,ko04115,ko04110,ko04151,ko04630,ko04068,ko04921,ko04012	HIF-1 signaling pathway|p53 signaling pathway|Cell cycle|PI3K-Akt signaling pathway|Jak-STAT signaling pathway|FoxO signaling pathway|Oxytocin signaling pathway|ErbB signaling pathway
ABCC8	661.168	349.183	973.153	2.78694	1.47868	0.0288263	0.751191	Up	0.765531	2.14841	GeneID:101120522,Genbank:XM_015100983.1	ATP binding cassette subfamily C member 8			ko04911,ko02010	Insulin secretion|ABC transporters
CDH15	6320.67	3319.36	9321.97	2.80836	1.48973	0.00126122	0.13974	Up	10.8202	31.8876	GeneID:101109639,Genbank:XM_015100163.1	cadherin 15, type 1, M-cadherin (myotubule)	GO:0005509,GO:0005794,GO:0005829,GO:0005886,GO:0005901,GO:0007155,GO:0007156,GO:0016021,GO:0031594,GO:0034332,GO:0051149,GO:0070062	calcium ion binding|Golgi apparatus|cytosol|plasma membrane|caveola|cell adhesion|homophilic cell adhesion via plasma membrane adhesion molecules|integral component of membrane|neuromuscular junction|adherens junction organization|positive regulation of muscle cell differentiation|extracellular exosome	ko04514	Cell adhesion molecules (CAMs)
NCEH1	650.866	341.731	960.002	2.80924	1.49018	0.0285979	0.748378	Up	1.27856	3.70318	GeneID:101113553,Genbank:XM_004003148.3	neutral cholesterol ester hydrolase 1	GO:0005783,GO:0006470,GO:0006805,GO:0009056,GO:0016020,GO:0016021,GO:0016042,GO:0017171,GO:0042301,GO:0052689,GO:0060395	endoplasmic reticulum|protein dephosphorylation|xenobiotic metabolic process|catabolic process|membrane|integral component of membrane|lipid catabolic process|serine hydrolase activity|phosphate ion binding|carboxylic ester hydrolase activity|SMAD protein signal transduction	ko04976	Bile secretion
CCDC121	503.046	264.016	742.076	2.81072	1.49094	0.0480378	0.925897	Up	1.3604	3.73494	GeneID:101112804,Genbank:XM_004007237.3	coiled-coil domain containing 121
CERS6	843.211	441.801	1244.62	2.81715	1.49424	0.0156476	0.591696	Up	1.50474	5.15554	GeneID:101122252,Genbank:XM_015093376.1	ceramide synthase 6	GO:0003677,GO:0005783,GO:0005789,GO:0016020,GO:0016021,GO:0030148,GO:0031965,GO:0046513,GO:0050291	DNA binding|endoplasmic reticulum|endoplasmic reticulum membrane|membrane|integral component of membrane|sphingolipid biosynthetic process|nuclear membrane|ceramide biosynthetic process|sphingosine N-acyltransferase activity	ko04071,ko00600	Sphingolipid signaling pathway|Sphingolipid metabolism
POSTN	56546.1	29429.3	83662.9	2.84285	1.50734	0.037971	0.840978	Up	126.267	348.71	GeneID:101103329,Genbank:XM_004012111.3	periostin, osteoblast specific factor	GO:0001501,GO:0001666,GO:0001953,GO:0003073,GO:0005578,GO:0005615,GO:0005802,GO:0007155,GO:0008201,GO:0008593,GO:0009612,GO:0014850,GO:0014911,GO:0030198,GO:0031012,GO:0031594,GO:0032355,GO:0044344,GO:0046872,GO:0071307,GO:0071356,GO:0071560,GO:1900025,GO:1904209,GO:1990138,GO:1990523	skeletal system development|response to hypoxia|negative regulation of cell-matrix adhesion|regulation of systemic arterial blood pressure|proteinaceous extracellular matrix|extracellular space|trans-Golgi network|cell adhesion|heparin binding|regulation of Notch signaling pathway|response to mechanical stimulus|response to muscle activity|positive regulation of smooth muscle cell migration|extra…
FIBIN	1829.39	950.671	2708.11	2.84863	1.51027	0.0023306	0.197552	Up	5.70339	17.9128	GeneID:101115568,Genbank:XM_004016353.2	fin bud initiation factor homolog (zebrafish)	GO:0005576,GO:0005783,GO:0005794,GO:0010042,GO:0042803,GO:0071548,GO:1904627	extracellular region|endoplasmic reticulum|Golgi apparatus|response to manganese ion|protein homodimerization activity|response to dexamethasone|response to phorbol 13-acetate 12-myristate
PEG10	28759	14920.1	42598	2.85507	1.51353	0.011862	0.498518	Up	61.1225	185.684	GeneID:100359412,Genbank:NM_001290793.2	paternally expressed 10
WDSUB1	917.544	475.868	1359.22	2.8563	1.51415	0.0116635	0.494415	Up	2.1433	6.89144	GeneID:101111522,Genbank:XM_012136406.2	WD repeat, sterile alpha motif and U-box domain containing 1	GO:0004842	ubiquitin-protein transferase activity
ZSWIM6	664.549	342.795	986.303	2.87724	1.52468	0.0241098	0.714087	Up	0.859574	2.36974	GeneID:101112003,Genbank:XM_015101288.1	zinc finger, SWIM-type containing 6	GO:0008270,GO:0032420,GO:0048812,GO:2001222	zinc ion binding|stereocilium|neuron projection morphogenesis|regulation of neuron migration
VWA9	611.727	315.116	908.338	2.88255	1.52735	0.0286265	0.748378	Up	1.77364	4.82685	GeneID:101121097,Genbank:XM_004010239.3	von Willebrand factor A domain containing 9	GO:0005634	nucleus
LOC494436	5012.27	2562.45	7462.09	2.91209	1.54206	0.000759285	0.0973147	Up	14.6284	39.6314	GeneID:494436,Genbank:XM_004018936.3	heat shock 70 kDa protein 1B	GO:0005524,GO:0005737,GO:0005813,GO:0042026,GO:0090063,GO:1901673	ATP binding|cytoplasm|centrosome|protein refolding|positive regulation of microtubule nucleation|regulation of mitotic spindle assembly	ko04010,ko04915,ko04141,ko03040,ko04612,ko04213,ko04144	MAPK signaling pathway|Estrogen signaling pathway|Protein processing in endoplasmic reticulum|Spliceosome|Antigen processing and presentation|Longevity regulating pathway - multiple species|Endocytosis
KCNN1	613.481	312.987	913.974	2.92017	1.54605	0.0266459	0.745898	Up	0.849376	2.9346	GeneID:101112056,Genbank:XM_015095755.1	potassium channel, calcium activated intermediate/small conductance subfamily N alpha, member 1	GO:0005516,GO:0005737,GO:0005886,GO:0016021,GO:0016286,GO:0043025,GO:0046982	calmodulin binding|cytoplasm|plasma membrane|integral component of membrane|small conductance calcium-activated potassium channel activity|neuronal cell body|protein heterodimerization activity	ko04911	Insulin secretion
WDPCP	595.539	303.406	887.673	2.9257	1.54878	0.0281509	0.74695	Up	1.6264	3.87582	GeneID:101119202,Genbank:XM_015094321.1	WD repeat containing planar cell polarity effector	GO:0001822,GO:0002093,GO:0005886,GO:0005930,GO:0007224,GO:0010762,GO:0016476,GO:0032185,GO:0032880,GO:0042733,GO:0043010,GO:0045184,GO:0051893,GO:0055123,GO:0060021,GO:0060271,GO:0060541,GO:0072358,GO:0090521,GO:0097541,GO:1900027,GO:2000114	kidney development|auditory receptor cell morphogenesis|plasma membrane|axoneme|smoothened signaling pathway|regulation of fibroblast migration|regulation of embryonic cell shape|septin cytoskeleton organization|regulation of protein localization|embryonic digit morphogenesis|camera-type eye development|establishment of protein localization|regulation of focal adhesion assembly|digestive system d…
MID1	2116.17	1075.23	3157.11	2.93623	1.55396	0.00129959	0.141033	Up	2.44191	7.18966	GeneID:101117818,Genbank:XM_012106209.2	midline 1	GO:0000226,GO:0005819,GO:0005829,GO:0005874,GO:0005875,GO:0007026,GO:0007389,GO:0008017,GO:0008270,GO:0016740,GO:0031625,GO:0032874,GO:0035372,GO:0042802,GO:0042803,GO:0046982,GO:0051219,GO:0060333	microtubule cytoskeleton organization|spindle|cytosol|microtubule|microtubule associated complex|negative regulation of microtubule depolymerization|pattern specification process|microtubule binding|zinc ion binding|transferase activity|ubiquitin protein ligase binding|positive regulation of stress-activated MAPK cascade|protein localization to microtubule|identical protein binding|protein homodi…	ko04120	Ubiquitin mediated proteolysis
FRMPD1	1493.2	752.659	2233.74	2.9678	1.56939	0.00253928	0.202725	Up	1.21371	4.37943	GeneID:101106908,Genbank:XM_015093136.1	FERM and PDZ domain containing 1	GO:0005829,GO:0005856,GO:0005886,GO:0008277,GO:0043234,GO:0070062,GO:0090150	cytosol|cytoskeleton|plasma membrane|regulation of G-protein coupled receptor protein signaling pathway|protein complex|extracellular exosome|establishment of protein localization to membrane
ARMCX4	638.874	321.504	956.244	2.97429	1.57254	0.0221206	0.702207	Up	0.43948	1.31829	GeneID:105605646,Genbank:XM_012107692.2	armadillo repeat containing, X-linked 4	GO:0005634,GO:0031307,GO:0034613,GO:0045944	nucleus|integral component of mitochondrial outer membrane|cellular protein localization|positive regulation of transcription from RNA polymerase II promoter
MBNL3	494.06	246.983	741.136	3.00076	1.58533	0.0374568	0.835557	Up	0.57627	2.80725	GeneID:101110821,Genbank:XM_012107323.2	muscleblind-like splicing regulator 3	GO:0003723,GO:0005634,GO:0005737,GO:0006397,GO:0007275,GO:0008380,GO:0043484,GO:0045662,GO:0046872	RNA binding|nucleus|cytoplasm|mRNA processing|multicellular organism development|RNA splicing|regulation of RNA splicing|negative regulation of myoblast differentiation|metal ion binding
ISYNA1	2346.53	1166.78	3526.27	3.02222	1.59561	0.000797733	0.100312	Up	10.6375	34.28	GeneID:101109704,Genbank:XM_004009156.2	inositol-3-phosphate synthase 1	GO:0004512,GO:0005737,GO:0006021,GO:0008654	inositol-3-phosphate synthase activity|cytoplasm|inositol biosynthetic process|phospholipid biosynthetic process	ko00562,ko00521	Inositol phosphate metabolism|Streptomycin biosynthesis
CPAMD8	901.763	447.124	1356.4	3.03361	1.60104	0.00818829	0.40416	Up	0.554532	2.22705	GeneID:101116142,Genbank:XM_015095587.1	C3 and PZP-like, alpha-2-macroglobulin domain containing 8	GO:0001654,GO:0004867,GO:0005615,GO:0005886	eye development|serine-type endopeptidase inhibitor activity|extracellular space|plasma membrane
TMEM200A	578.099	286.372	869.826	3.03739	1.60283	0.0249536	0.728111	Up	1.53034	4.79916	GeneID:101120250,Genbank:XM_012182886.1	transmembrane protein 200A	GO:0016021	integral component of membrane
TEAD4	935.516	462.028	1409	3.04961	1.60862	0.00713918	0.375791	Up	1.42843	3.3511	GeneID:101112975,Genbank:XM_012175568.2	TEA domain family member 4	GO:0001085,GO:0001501,GO:0003700,GO:0005634,GO:0005654,GO:0005667,GO:0006357,GO:0006367,GO:0007517,GO:0035329,GO:0043565,GO:0044212,GO:0045944,GO:0048568	RNA polymerase II transcription factor binding|skeletal system development|DNA binding transcription factor activity|nucleus|nucleoplasm|transcription factor complex|regulation of transcription from RNA polymerase II promoter|transcription initiation from RNA polymerase II promoter|muscle organ development|hippo signaling|sequence-specific DNA binding|transcription regulatory region DNA binding|p…	ko04011,ko04392,ko04390,ko04391	MAPK signaling pathway - yeast|Hippo signaling pathway -multiple species|Hippo signaling pathway|Hippo signaling pathway - fly
KIAA1644	954.272	469.48	1439.06	3.06523	1.61599	0.00651867	0.359867	Up	0.941065	2.70845	GeneID:101107952,Genbank:XM_015095060.1	KIAA1644 ortholog	GO:0016021	integral component of membrane
GPAT3	1305.87	641.943	1969.79	3.06848	1.61752	0.00268522	0.206667	Up	5.83676	17.8094	GeneID:101119394,Genbank:XM_012180287.2	glycerol-3-phosphate acyltransferase 3	GO:0003841,GO:0004366,GO:0005783,GO:0005789,GO:0006654,GO:0016021,GO:0016024,GO:0019432,GO:0032006,GO:0102420	1-acylglycerol-3-phosphate O-acyltransferase activity|glycerol-3-phosphate O-acyltransferase activity|endoplasmic reticulum|endoplasmic reticulum membrane|phosphatidic acid biosynthetic process|integral component of membrane|CDP-diacylglycerol biosynthetic process|triglyceride biosynthetic process|regulation of TOR signaling|sn-1-glycerol-3-phosphate C16:0-DCA-CoA acyl transferase activity	ko00564,ko00561	Glycerophospholipid metabolism|Glycerolipid metabolism
FNDC4	547.978	269.339	826.616	3.06905	1.61779	0.0268077	0.74695	Up	2.40698	8.86599	GeneID:101118933,Genbank:XM_004005770.3	fibronectin type III domain containing 4	GO:0005615,GO:0005783,GO:0005886,GO:0016021,GO:0050728	extracellular space|endoplasmic reticulum|plasma membrane|integral component of membrane|negative regulation of inflammatory response
KCNE5	421.23	206.529	635.931	3.07914	1.62253	0.0472107	0.919493	Up	5.90526	18.4585	GeneID:101114087,Genbank:XM_004022728.3	potassium channel, voltage gated subfamily E regulatory beta subunit 5	GO:0005249,GO:0005886,GO:0008016,GO:0008076,GO:0015459,GO:0044325,GO:0060048,GO:0060306,GO:0060307,GO:0060372,GO:0071435,GO:0071805,GO:0086005,GO:0086013,GO:0086014,GO:0086091,GO:1901379,GO:1901380,GO:1901381,GO:2001257	voltage-gated potassium channel activity|plasma membrane|regulation of heart contraction|voltage-gated potassium channel complex|potassium channel regulator activity|ion channel binding|cardiac muscle contraction|regulation of membrane repolarization|regulation of ventricular cardiac muscle cell membrane repolarization|regulation of atrial cardiac muscle cell membrane repolarization|potassium ion…
ANPEP	477.277	233.143	721.41	3.09428	1.6296	0.0353043	0.825016	Up	0.703497	2.07425	GeneID:101104860,Genbank:XM_015101888.1	alanyl (membrane) aminopeptidase	GO:0001525,GO:0001618,GO:0005737,GO:0005886,GO:0006508,GO:0007165,GO:0007267,GO:0008217,GO:0008270,GO:0016021,GO:0030154,GO:0042277,GO:0043171,GO:0070006	angiogenesis|virus receptor activity|cytoplasm|plasma membrane|proteolysis|signal transduction|cell-cell signaling|regulation of blood pressure|zinc ion binding|integral component of membrane|cell differentiation|peptide binding|peptide catabolic process|metalloaminopeptidase activity	ko00480,ko04640,ko04614	Glutathione metabolism|Hematopoietic cell lineage|Renin-angiotensin system
LOC101111903	425.864	205.464	646.263	3.14538	1.65324	0.0423549	0.881573	Up	0.73821	2.9242	GeneID:101111903,Genbank:XM_012096302.2	PR domain-containing protein 11	GO:0005634,GO:0005737,GO:0006351,GO:0006355,GO:0008168	nucleus|cytoplasm|transcription, DNA-templated|regulation of transcription, DNA-templated|methyltransferase activity
GDAP2	822.546	393.895	1251.2	3.17647	1.66742	0.00782089	0.395594	Up	0.586285	1.85526	GeneID:101108971,Genbank:XM_004002382.2	ganglioside induced differentiation associated protein 2	GO:0032526	response to retinoic acid
SCN9A	918.233	439.672	1396.79	3.1769	1.66762	0.00567305	0.326046	Up	0.858591	2.44601	GeneID:101122924,Genbank:XM_004004630.3	sodium channel, voltage gated, type IX alpha subunit	GO:0001518,GO:0005244,GO:0005248,GO:0005887,GO:0006954,GO:0019233,GO:0034765,GO:0035725,GO:0042995,GO:0048266	voltage-gated sodium channel complex|voltage-gated ion channel activity|voltage-gated sodium channel activity|integral component of plasma membrane|inflammatory response|sensory perception of pain|regulation of ion transmembrane transport|sodium ion transmembrane transport|cell projection|behavioral response to pain	ko04742	Taste transduction
BCAT1	5695.82	2709.36	8682.29	3.20455	1.68012	0.000275553	0.0450344	Up	13.2056	43.6138	GeneID:443485,Genbank:XM_012159865.2	branched chain amino-acid transaminase 1, cytosolic	GO:0005737,GO:0009082,GO:0052654,GO:0052655,GO:0052656	cytoplasm|branched-chain amino acid biosynthetic process|L-leucine transaminase activity|L-valine transaminase activity|L-isoleucine transaminase activity	ko00290,ko00770,ko00280,ko01210,ko01230,ko00270	Valine, leucine and isoleucine biosynthesis|Pantothenate and CoA biosynthesis|Valine, leucine and isoleucine degradation|2-Oxocarboxylic acid metabolism|Biosynthesis of amino acids|Cysteine and methionine metabolism
UFC1	836.291	396.024	1276.56	3.22343	1.6886	0.0067707	0.363125	Up	5.76174	20.6658	GeneID:101102771,Genbank:XM_004002685.3	ubiquitin-fold modifier conjugating enzyme 1	GO:0005737,GO:0034976,GO:0070062,GO:0071568,GO:0071569,GO:1990592	cytoplasm|response to endoplasmic reticulum stress|extracellular exosome|UFM1 transferase activity|protein ufmylation|protein K69-linked ufmylation
COX15	607.688	286.372	929.004	3.24404	1.69779	0.0157572	0.594423	Up	1.30779	3.68644	GeneID:100170322,Genbank:XM_004020102.3	COX15 homolog, cytochrome c oxidase assembly protein (yeast)	GO:0004129,GO:0005634,GO:0005743,GO:0006784,GO:0008535,GO:0016021,GO:0016627,GO:0070069	cytochrome-c oxidase activity|nucleus|mitochondrial inner membrane|heme a biosynthetic process|respiratory chain complex IV assembly|integral component of membrane|oxidoreductase activity, acting on the CH-CH group of donors|cytochrome complex	ko00190,ko02020,ko00860	Oxidative phosphorylation|Two-component system|Porphyrin and chlorophyll metabolism
NKAIN1	475.774	223.562	727.986	3.2563	1.70323	0.0283722	0.747733	Up	0.257969	0.869242	GeneID:101107769,Genbank:XM_015093624.1	Na+/K+ transporting ATPase interacting 1	GO:0002028,GO:0005886,GO:0016021,GO:0051117	regulation of sodium ion transport|plasma membrane|integral component of membrane|ATPase binding
LOC101107984	509.872	236.337	783.407	3.31479	1.72892	0.022046	0.702207	Up	1.90192	8.77519	GeneID:101107984,Genbank:XM_015100129.1	uncharacterized LOC101107984
BOLA2B	1410.29	652.588	2167.99	3.32214	1.73211	0.00107937	0.125431	Up	31.7448	118.62	GeneID:101114744,Genbank:XM_004020874.3	bolA family member 2B	GO:0005634,GO:0005737,GO:0005829,GO:0035722,GO:0044571,GO:0070062,GO:0097428	nucleus|cytoplasm|cytosol|interleukin-12-mediated signaling pathway|[2Fe-2S] cluster assembly|extracellular exosome|protein maturation by iron-sulfur cluster transfer
LOC106991323	1189.92	547.195	1832.65	3.34916	1.7438	0.0016968	0.162488	Up	3.73031	19.1979	GeneID:106991323,Genbank:XM_015097511.1	cation-independent mannose-6-phosphate receptor-like	GO:0004872,GO:0005520,GO:0005537,GO:0005765,GO:0005794,GO:0005886,GO:0007041,GO:0009986,GO:0016021,GO:0030139,GO:0036143,GO:0051219	receptor activity|insulin-like growth factor binding|mannose binding|lysosomal membrane|Golgi apparatus|plasma membrane|lysosomal transport|cell surface|integral component of membrane|endocytic vesicle|kringle domain binding|phosphoprotein binding	ko04142,ko04144	Lysosome|Endocytosis
NELL1	508.275	233.143	783.407	3.36019	1.74854	0.0208268	0.684607	Up	1.27671	5.83521	GeneID:101112858,Genbank:XM_004019442.3	neural EGFL like 1	GO:0005509,GO:0005576,GO:0005635,GO:0005737,GO:0007399,GO:0010468,GO:0030154,GO:0030501,GO:0033689,GO:0045669,GO:0048471,GO:1903363	calcium ion binding|extracellular region|nuclear envelope|cytoplasm|nervous system development|regulation of gene expression|cell differentiation|positive regulation of bone mineralization|negative regulation of osteoblast proliferation|positive regulation of osteoblast differentiation|perinuclear region of cytoplasm|negative regulation of cellular protein catabolic process
DPYSL5	1029.07	471.61	1586.54	3.3641	1.75022	0.00261713	0.204265	Up	0.957948	3.08665	GeneID:101111869,Genbank:XM_004005741.3	dihydropyrimidinase like 5	GO:0005829,GO:0007165,GO:0007399,GO:0007411,GO:0008017,GO:0016810,GO:0030425,GO:0043025	cytosol|signal transduction|nervous system development|axon guidance|microtubule binding|hydrolase activity, acting on carbon-nitrogen (but not peptide) bonds|dendrite|neuronal cell body	ko04360	Axon guidance
GNAI1	637.59	291.695	983.485	3.37162	1.75344	0.0112246	0.482319	Up	2.11576	6.16144	GeneID:101116393,Genbank:XM_015095247.1	guanine nucleotide binding protein (G protein), alpha inhibiting activity polypeptide 1	GO:0000287,GO:0001664,GO:0003924,GO:0004871,GO:0005525,GO:0005634,GO:0005730,GO:0005737,GO:0005765,GO:0005813,GO:0005834,GO:0005886,GO:0006457,GO:0007049,GO:0007186,GO:0007188,GO:0007193,GO:0019003,GO:0030496,GO:0031683,GO:0031821,GO:0032794,GO:0043434,GO:0043949,GO:0045121,GO:0050805,GO:0051301,GO:0060236,GO:0070062,GO:0099738,GO:1904322,GO:1904778	magnesium ion binding|G-protein coupled receptor binding|GTPase activity|signal transducer activity|GTP binding|nucleus|nucleolus|cytoplasm|lysosomal membrane|centrosome|heterotrimeric G-protein complex|plasma membrane|protein folding|cell cycle|G-protein coupled receptor signaling pathway|adenylate cyclase-modulating G-protein coupled receptor signaling pathway|adenylate cyclase-inhibiting G-pro…	ko04924,ko04540,ko04670,ko04360,ko04727,ko04015,ko04730,ko04611,ko04071,ko04914,ko04923,ko04916,ko04728,ko04261,ko04713,ko04724,ko04024,ko04725,ko04723,ko04530,ko04022,ko04971,ko04062,ko04915,ko04726,ko04921	Renin secretion|Gap junction|Leukocyte transendothelial migration|Axon guidance|GABAergic synapse|Rap1 signaling pathway|Long-term depression|Platelet activation|Sphingolipid signaling pathway|Progesterone-mediated oocyte maturation|Regulation of lipolysis in adipocytes|Melanogenesis|Dopaminergic synapse|Adrenergic signaling in cardiomyocytes|Circadian entrainment|Glutamatergic synapse|cAMP signa…
GTSE1	527.97	240.595	815.344	3.38886	1.7608	0.0181087	0.640344	Up	1.02567	2.93604	GeneID:101110583,Genbank:XM_012175787.1	G2 and S-phase expressed 1	GO:0005654,GO:0005829,GO:0005881,GO:0006977,GO:0007017,GO:0016020,GO:0030335,GO:0043161,GO:0046827,GO:0050821,GO:1900182,GO:1902749,GO:1904527	nucleoplasm|cytosol|cytoplasmic microtubule|DNA damage response, signal transduction by p53 class mediator resulting in cell cycle arrest|microtubule-based process|membrane|positive regulation of cell migration|proteasome-mediated ubiquitin-dependent protein catabolic process|positive regulation of protein export from nucleus|protein stabilization|positive regulation of protein localization to nu…	ko04115	p53 signaling pathway
LOC101119869	508.087	229.95	786.225	3.41912	1.77362	0.0191792	0.663598	Up	2.75335	8.88741	GeneID:101119869,Genbank:XM_004003340.3	60S ribosomal protein L7-like 1	GO:0000463,GO:0002181,GO:0003723,GO:0003735,GO:0022625	maturation of LSU-rRNA from tricistronic rRNA transcript (SSU-rRNA, 5.8S rRNA, LSU-rRNA)|cytoplasmic translation|RNA binding|structural constituent of ribosome|cytosolic large ribosomal subunit
SEMA3G	2463.85	1109.29	3818.4	3.44219	1.78333	0.000174956	0.0324762	Up	5.29807	17.2469	GeneID:101111838,Genbank:XM_015102142.1	sema domain, immunoglobulin domain (Ig), short basic domain, secreted, (semaphorin) 3G	GO:0005102,GO:0005615,GO:0030517,GO:0038191,GO:0050919,GO:0070062	receptor binding|extracellular space|negative regulation of axon extension|neuropilin binding|negative chemotaxis|extracellular exosome	ko04360	Axon guidance
CBLN2	364.713	163.946	565.481	3.4492	1.78626	0.0417756	0.872806	Up	1.02522	3.6089	GeneID:101112017,Genbank:XM_015103575.1	cerebellin 2 precursor	GO:0005615,GO:0051965	extracellular space|positive regulation of synapse assembly
PARP8	1327.13	596.166	2058.09	3.45221	1.78752	0.000918766	0.110382	Up	1.07964	4.00439	GeneID:101120603,Genbank:XM_004017003.3	poly(ADP-ribose) polymerase family member 8	GO:0003950,GO:0005622	NAD+ ADP-ribosyltransferase activity|intracellular
SDK2	753.003	337.472	1168.53	3.46261	1.79186	0.00584945	0.332182	Up	0.31371	1.04903	GeneID:101106954,Genbank:XM_015098409.1	sidekick cell adhesion molecule 2
CD83	381.997	170.333	593.661	3.48529	1.80128	0.0360756	0.830787	Up	1.28646	5.10295	GeneID:101103355,Genbank:XM_012101260.1	CD83 molecule
VCAN	41589.3	18518.4	64660.2	3.49167	1.80392	0.00710118	0.375037	Up	24.7701	83.1538	GeneID:100294605,Genbank:XM_004009067.3	versican	GO:0001501,GO:0005201,GO:0005509,GO:0005540,GO:0005578,GO:0007155,GO:0007417,GO:0030246	skeletal system development|extracellular matrix structural constituent|calcium ion binding|hyaluronic acid binding|proteinaceous extracellular matrix|cell adhesion|central nervous system development|carbohydrate binding	ko04514	Cell adhesion molecules (CAMs)
RGS2	447.5	198.012	696.988	3.51992	1.81554	0.0233776	0.710249	Up	1.85874	5.16263	GeneID:443163,Genbank:XM_004013586.3	regulator of G-protein signaling 2	GO:0005096,GO:0005634,GO:0005730,GO:0005737,GO:0005886,GO:0006417,GO:0007049,GO:0008277,GO:0045744	GTPase activator activity|nucleus|nucleolus|cytoplasm|plasma membrane|regulation of translation|cell cycle|regulation of G-protein coupled receptor protein signaling pathway|negative regulation of G-protein coupled receptor protein signaling pathway	ko04921,ko04022,ko04740	Oxytocin signaling pathway|cGMP-PKG signaling pathway|Olfactory transduction
AGT	693.418	306.599	1080.24	3.52328	1.81692	0.00678395	0.363125	Up	1.85197	6.44347	GeneID:101119440,Genbank:XM_012105586.2	angiotensinogen (serpin peptidase inhibitor, clade A, member 8)	GO:0003081,GO:0005615,GO:0042310	regulation of systemic arterial blood pressure by renin-angiotensin|extracellular space|vasoconstriction	ko04270,ko04614,ko04924	Vascular smooth muscle contraction|Renin-angiotensin system|Renin secretion
MOXD1	532.291	234.208	830.373	3.54545	1.82597	0.0141313	0.555622	Up	1.22156	3.79467	GeneID:101117937,Genbank:XM_012182912.2	monooxygenase, DBH-like 1	GO:0004500,GO:0005507,GO:0005615,GO:0005789,GO:0006589,GO:0016021,GO:0030667,GO:0042420,GO:0042421	dopamine beta-monooxygenase activity|copper ion binding|extracellular space|endoplasmic reticulum membrane|octopamine biosynthetic process|integral component of membrane|secretory granule membrane|dopamine catabolic process|norepinephrine biosynthetic process
PGF	369.754	161.816	577.692	3.57005	1.83594	0.0355269	0.825601	Up	0.854175	3.29555	GeneID:443245,Genbank:XM_012182055.2	placental growth factor	GO:0001525,GO:0001658,GO:0001666,GO:0001938,GO:0005172,GO:0005615,GO:0008083,GO:0008284,GO:0016020,GO:0030154,GO:0045766,GO:0048010,GO:0050930,GO:0051781,GO:0060688,GO:0060754	angiogenesis|branching involved in ureteric bud morphogenesis|response to hypoxia|positive regulation of endothelial cell proliferation|vascular endothelial growth factor receptor binding|extracellular space|growth factor activity|positive regulation of cell proliferation|membrane|cell differentiation|positive regulation of angiogenesis|vascular endothelial growth factor receptor signaling pathwa…	ko04014,ko04151,ko04510,ko04015	Ras signaling pathway|PI3K-Akt signaling pathway|Focal adhesion|Rap1 signaling pathway
ERBB3	7055.48	3036.19	11074.8	3.6476	1.86695	7.31168e-05	0.0160898	Up	4.98472	18.1962	GeneID:101103889,Genbank:XM_012174762.2	erb-b2 receptor tyrosine kinase 3			ko04144,ko04020,ko04012	Endocytosis|Calcium signaling pathway|ErbB signaling pathway
VSIG10	325.23	139.46	510.999	3.66412	1.87347	0.04357	0.893582	Up	0.506955	1.95778	GeneID:101107048,Genbank:XM_012097841.2	V-set and immunoglobulin domain containing 10	GO:0016021	integral component of membrane
SHROOM3	1923.39	823.986	3022.78	3.66849	1.87519	0.000159577	0.0309206	Up	1.12377	4.49245	GeneID:101106263,Genbank:XM_012180503.2	shroom family member 3	GO:0000902,GO:0001843,GO:0002064,GO:0005737,GO:0005856,GO:0005874,GO:0005912,GO:0007389,GO:0008360,GO:0016324,GO:0043296,GO:0043482,GO:0045176,GO:0051015	cell morphogenesis|neural tube closure|epithelial cell development|cytoplasm|cytoskeleton|microtubule|adherens junction|pattern specification process|regulation of cell shape|apical plasma membrane|apical junction complex|cellular pigment accumulation|apical protein localization|actin filament binding	ko04530	Tight junction
ANOS1	476.463	203.335	749.59	3.68648	1.88224	0.0159497	0.600255	Up	0.676602	4.3132	GeneID:101118853,Genbank:XM_015104683.1	anosmin 1	GO:0004867,GO:0005201,GO:0005576,GO:0005578,GO:0005615,GO:0005886,GO:0006928,GO:0006935,GO:0007155,GO:0007411,GO:0008201,GO:0008543	serine-type endopeptidase inhibitor activity|extracellular matrix structural constituent|extracellular region|proteinaceous extracellular matrix|extracellular space|plasma membrane|movement of cell or subcellular component|chemotaxis|cell adhesion|axon guidance|heparin binding|fibroblast growth factor receptor signaling pathway
TMEM8C	319.813	135.202	504.424	3.73089	1.89952	0.0425213	0.882053	Up	1.38342	3.71372	GeneID:101111445,Genbank:XM_015093817.1	transmembrane protein 8C	GO:0005886,GO:0007517,GO:0007520,GO:0014905,GO:0016021,GO:0045026	plasma membrane|muscle organ development|myoblast fusion|myoblast fusion involved in skeletal muscle regeneration|integral component of membrane|plasma membrane fusion
C13H20orf96	383.782	160.752	606.811	3.77483	1.91641	0.0259925	0.740694	Up	1.28334	3.34493	GeneID:101108769,Genbank:XM_015099807.1	chromosome 13 open reading frame, human C20orf96	GO:0016491	oxidoreductase activity
GPR37	334.153	139.46	528.846	3.7921	1.923	0.0362073	0.832611	Up	0.620373	2.93517	GeneID:101107437,Genbank:XM_004008030.3	G protein-coupled receptor 37 (endothelin receptor type B-like)	GO:0000151,GO:0004930,GO:0005783,GO:0005789,GO:0005886,GO:0005887,GO:0007186,GO:0007193,GO:0008528,GO:0030544,GO:0031072,GO:0031625,GO:0031987,GO:0036505,GO:0042277,GO:0042416,GO:0043235,GO:0043410,GO:0045964,GO:1903206	ubiquitin ligase complex|G-protein coupled receptor activity|endoplasmic reticulum|endoplasmic reticulum membrane|plasma membrane|integral component of plasma membrane|G-protein coupled receptor signaling pathway|adenylate cyclase-inhibiting G-protein coupled receptor signaling pathway|G-protein coupled peptide receptor activity|Hsp70 protein binding|heat shock protein binding|ubiquitin protein l…
FBXO10	1689.93	703.688	2676.17	3.80306	1.92716	0.000162533	0.0310262	Up	1.88966	7.44002	GeneID:101107163,Genbank:XM_015093138.1	F-box protein 10	GO:0000151,GO:0000209,GO:0004842,GO:0005737,GO:0005829,GO:0006915,GO:0016567,GO:0042787,GO:0042981,GO:0043687	ubiquitin ligase complex|protein polyubiquitination|ubiquitin-protein transferase activity|cytoplasm|cytosol|apoptotic process|protein ubiquitination|protein ubiquitination involved in ubiquitin-dependent protein catabolic process|regulation of apoptotic process|post-translational protein modification
STK26	1226.18	508.87	1943.49	3.81922	1.93328	0.000485184	0.0718435	Up	2.96881	10.9281	GeneID:101120307,Genbank:XM_012107335.2	serine/threonine protein kinase 26	GO:0000139,GO:0000287,GO:0004672,GO:0005524,GO:0005737,GO:0005794,GO:0005798,GO:0005829,GO:0006468,GO:0007346,GO:0008349,GO:0009267,GO:0012506,GO:0016020,GO:0016324,GO:0030033,GO:0030336,GO:0031098,GO:0042542,GO:0042802,GO:0042803,GO:0042981,GO:0046777,GO:0048471,GO:0048812,GO:0070062,GO:0071944,GO:0097194,GO:1903205	Golgi membrane|magnesium ion binding|protein kinase activity|ATP binding|cytoplasm|Golgi apparatus|Golgi-associated vesicle|cytosol|protein phosphorylation|regulation of mitotic cell cycle|MAP kinase kinase kinase kinase activity|cellular response to starvation|vesicle membrane|membrane|apical plasma membrane|microvillus assembly|negative regulation of cell migration|stress-activated protein kina…
LOC101108216	577.16	238.466	915.853	3.8406	1.94133	0.00725948	0.378353	Up	0.545124	2.73217	GeneID:101108216,Genbank:XM_015095061.1	proline-rich protein 5	GO:0005096,GO:0005737,GO:0005829,GO:0007165,GO:0051056,GO:0070374	GTPase activator activity|cytoplasm|cytosol|signal transduction|regulation of small GTPase mediated signal transduction|positive regulation of ERK1 and ERK2 cascade
SCG5	761.019	314.051	1207.99	3.84646	1.94353	0.00282663	0.213666	Up	4.40194	18.3415	GeneID:101102647,Genbank:XM_015096924.1	secretogranin V	GO:0004857,GO:0005576,GO:0006886,GO:0007218,GO:0016486,GO:0030141,GO:0046883,GO:0051082	enzyme inhibitor activity|extracellular region|intracellular protein transport|neuropeptide signaling pathway|peptide hormone processing|secretory granule|regulation of hormone secretion|unfolded protein binding
SEMA3A	2294.14	938.961	3649.32	3.88655	1.95849	5.00668e-05	0.012204	Up	3.44506	12.8622	GeneID:101113580,Genbank:XM_012176546.2	sema domain, immunoglobulin domain (Ig), short basic domain, secreted, (semaphorin) 3A	GO:0001764,GO:0002027,GO:0005615,GO:0006915,GO:0007411,GO:0007413,GO:0008045,GO:0010633,GO:0010977,GO:0021612,GO:0021637,GO:0021675,GO:0021772,GO:0021785,GO:0021828,GO:0030215,GO:0030424,GO:0030425,GO:0030517,GO:0036486,GO:0038191,GO:0045499,GO:0048813,GO:0048841,GO:0048843,GO:0048846,GO:0050919,GO:0060385,GO:0060666,GO:0061549,GO:0061551,GO:0071526,GO:0097490,GO:0097491,GO:0140059,GO:1901166,GO:…	neuron migration|regulation of heart rate|extracellular space|apoptotic process|axon guidance|axonal fasciculation|motor neuron axon guidance|negative regulation of epithelial cell migration|negative regulation of neuron projection development|facial nerve structural organization|trigeminal nerve structural organization|nerve development|olfactory bulb development|branchiomotor neuron axon guidan…	ko04360	Axon guidance
DUT	1145.71	466.287	1825.13	3.91418	1.96871	0.000506715	0.0741789	Up	11.5362	50.711	GeneID:101110765,Genbank:XM_015097054.1	deoxyuridine triphosphatase			ko00240	Pyrimidine metabolism
MUSK	471.954	190.56	753.348	3.95334	1.98307	0.0117332	0.494415	Up	0.379192	1.27415	GeneID:101112879,Genbank:XM_004004018.3	muscle, skeletal, receptor tyrosine kinase	GO:0001934,GO:0004713,GO:0004714,GO:0005524,GO:0005886,GO:0005887,GO:0006355,GO:0007275,GO:0007528,GO:0008582,GO:0016020,GO:0030054,GO:0030154,GO:0030165,GO:0031594,GO:0043113,GO:0043235,GO:0043525,GO:0045202,GO:0045211,GO:0046872,GO:0071340,GO:1904395,GO:2000541	positive regulation of protein phosphorylation|protein tyrosine kinase activity|transmembrane receptor protein tyrosine kinase activity|ATP binding|plasma membrane|integral component of plasma membrane|regulation of transcription, DNA-templated|multicellular organism development|neuromuscular junction development|regulation of synaptic growth at neuromuscular junction|membrane|cell junction|cell …
FAM122B	2001.69	805.888	3197.5	3.96767	1.98829	5.85921e-05	0.0138557	Up	4.79608	18.1988	GeneID:101107673,Genbank:XM_012107295.2	family with sequence similarity 122B
COL25A1	365.12	146.912	583.328	3.97059	1.98935	0.0242579	0.715722	Up	0.357515	1.18504	GeneID:101120576,Genbank:XM_012179524.2	collagen, type XXV, alpha 1	GO:0001540,GO:0005576,GO:0005581,GO:0005615,GO:0005788,GO:0005886,GO:0005887,GO:0008201,GO:0016021,GO:0030574,GO:0060385	amyloid-beta binding|extracellular region|collagen trimer|extracellular space|endoplasmic reticulum lumen|plasma membrane|integral component of plasma membrane|heparin binding|integral component of membrane|collagen catabolic process|axonogenesis involved in innervation
HSPA1A	5160.12	2009.93	8310.31	4.13463	2.04776	1.0961e-05	0.00340523	Up	9.52571	43.796	GeneID:100913152,Genbank:XM_012100427.2	heat shock 70kDa protein 1A	GO:0005524,GO:0005737,GO:0005813,GO:0042026,GO:0090063,GO:1901673	ATP binding|cytoplasm|centrosome|protein refolding|positive regulation of microtubule nucleation|regulation of mitotic spindle assembly	ko04010,ko04915,ko04141,ko03040,ko04612,ko04213,ko04144	MAPK signaling pathway|Estrogen signaling pathway|Protein processing in endoplasmic reticulum|Spliceosome|Antigen processing and presentation|Longevity regulating pathway - multiple species|Endocytosis
MYO15A	303.249	117.104	489.394	4.17914	2.06321	0.0326546	0.791551	Up	0.0641909	0.294195	GeneID:101111380,Genbank:XM_015098334.1	myosin XVA	GO:0003774,GO:0003779,GO:0005516,GO:0005524,GO:0005737,GO:0007605,GO:0007626,GO:0016459,GO:0032420,GO:0042472,GO:0070062	motor activity|actin binding|calmodulin binding|ATP binding|cytoplasm|sensory perception of sound|locomotory behavior|myosin complex|stereocilium|inner ear morphogenesis|extracellular exosome
HELB	407.422	155.429	659.414	4.24255	2.08493	0.0133595	0.532454	Up	0.355425	2.43746	GeneID:101108210,Genbank:XM_012174606.2	helicase (DNA) B	GO:0003723,GO:0004004,GO:0005524,GO:0005634,GO:0005737,GO:0006260,GO:0006269,GO:0006281,GO:0006396,GO:0006974,GO:0017116,GO:0035861,GO:0043141,GO:1903775,GO:2000042	RNA binding|ATP-dependent RNA helicase activity|ATP binding|nucleus|cytoplasm|DNA replication|DNA replication, synthesis of RNA primer|DNA repair|RNA processing|cellular response to DNA damage stimulus|single-stranded DNA-dependent ATP-dependent DNA helicase activity|site of double-strand break|ATP-dependent 5'-3' DNA helicase activity|regulation of DNA double-strand break processing|negative reg…
ZCCHC12	291.132	110.716	471.547	4.25905	2.09053	0.0339196	0.803186	Up	0.71443	2.43712	GeneID:101107078,Genbank:XM_012107483.2	zinc finger, CCHC domain containing 12	GO:0003676,GO:0006351,GO:0008270,GO:0016607,GO:0030374,GO:0030509	nucleic acid binding|transcription, DNA-templated|zinc ion binding|nuclear speck|ligand-dependent nuclear receptor transcription coactivator activity|BMP signaling pathway
CKB	534.858	198.012	871.704	4.40228	2.13825	0.00440073	0.280831	Up	3.98213	18.6885	GeneID:105601847,Genbank:XM_015101829.1	creatine kinase, brain	GO:0004111,GO:0005524,GO:0005739,GO:0007420,GO:0030644	creatine kinase activity|ATP binding|mitochondrion|brain development|cellular chloride ion homeostasis	ko00330	Arginine and proline metabolism
SNAP91	1220.39	450.318	1990.45	4.42011	2.14408	0.000125601	0.0255132	Up	0.867637	5.11544	GeneID:101116059,Genbank:XM_015097314.1	synaptosome associated protein 91kDa	GO:0005545,GO:0005886,GO:0005905,GO:0015031,GO:0019901,GO:0030136,GO:0030276,GO:0048268,GO:2000369	1-phosphatidylinositol binding|plasma membrane|clathrin-coated pit|protein transport|protein kinase binding|clathrin-coated vesicle|clathrin binding|clathrin coat assembly|regulation of clathrin-dependent endocytosis
COL24A1	1648.75	602.553	2694.96	4.47256	2.1611	3.03315e-05	0.00831637	Up	0.958969	4.49013	GeneID:101114569,Genbank:XM_015092078.1	collagen, type XXIV, alpha 1	GO:0002244,GO:0005201,GO:0005576,GO:0005578,GO:0005581,GO:0005788	hematopoietic progenitor cell differentiation|extracellular matrix structural constituent|extracellular region|proteinaceous extracellular matrix|collagen trimer|endoplasmic reticulum lumen	ko04974	Protein digestion and absorption
DRC7	377.707	137.331	618.083	4.50068	2.17014	0.0131337	0.528147	Up	0.253596	1.86497	GeneID:101102834,Genbank:XM_004015028.3	dynein regulatory complex subunit 7	GO:0005737,GO:0005856,GO:0031514	cytoplasm|cytoskeleton|motile cilium
LOC106990241	502.451	182.043	822.859	4.52012	2.17636	0.00479494	0.299099	Up	0.523086	2.2843	GeneID:106990241,Genbank:XM_015095166.1	protein cordon-bleu-like	GO:0000578,GO:0001726,GO:0001757,GO:0001843,GO:0001889,GO:0003785,GO:0005884,GO:0005886,GO:0005938,GO:0030041,GO:0030424,GO:0030425,GO:0030903,GO:0033504,GO:0043025,GO:0044294,GO:0044295,GO:0048471,GO:0048565,GO:0048669,GO:0051639,GO:1900006,GO:1900029	embryonic axis specification|ruffle|somite specification|neural tube closure|liver development|actin monomer binding|actin filament|plasma membrane|cell cortex|actin filament polymerization|axon|dendrite|notochord development|floor plate development|neuronal cell body|dendritic growth cone|axonal growth cone|perinuclear region of cytoplasm|digestive tract development|collateral sprouting in absen…
GXYLT2	2095.63	757.982	3433.27	4.52949	2.17935	1.02966e-05	0.00330779	Up	4.92999	24.498	GeneID:101104350,Genbank:XM_015102136.1	glucoside xylosyltransferase 2	GO:0016021,GO:0016266,GO:0035252	integral component of membrane|O-glycan processing|UDP-xylosyltransferase activity	ko00514	Other types of O-glycan biosynthesis
TMEM26	589.277	212.916	965.638	4.53529	2.1812	0.0025718	0.202725	Up	0.731712	3.15763	GeneID:101121233,Genbank:XM_004021390.3	transmembrane protein 26	GO:0016021	integral component of membrane
GREB1	281.644	101.135	462.154	4.56966	2.19209	0.0291749	0.753805	Up	0.163047	0.866118	GeneID:101120397,Genbank:XM_015094231.1	growth regulation by estrogen in breast cancer 1
FGF6	1193.96	416.251	1971.67	4.73672	2.24389	7.10699e-05	0.0158596	Up	0.944509	5.16203	GeneID:101116719,Genbank:XM_004006950.3	fibroblast growth factor 6			ko04010,ko04015,ko04810,ko04014,ko04151	MAPK signaling pathway|Rap1 signaling pathway|Regulation of actin cytoskeleton|Ras signaling pathway|PI3K-Akt signaling pathway
TFPI	474.208	165.01	783.407	4.74763	2.24721	0.00459868	0.290285	Up	0.897079	4.86551	GeneID:101120391,Genbank:XM_004005355.3	tissue factor pathway inhibitor			ko04610	Complement and coagulation cascades
HCN1	307.789	106.458	509.12	4.78235	2.25772	0.019427	0.66601	Up	0.501295	1.86028	GeneID:101115314,Genbank:XM_015101304.1	hyperpolarization activated cyclic nucleotide gated potassium channel 1	GO:0003254,GO:0005222,GO:0005248,GO:0005249,GO:0005546,GO:0005547,GO:0005737,GO:0005886,GO:0005887,GO:0006954,GO:0007568,GO:0008022,GO:0009986,GO:0016323,GO:0022843,GO:0030424,GO:0030425,GO:0030552,GO:0032403,GO:0032590,GO:0035458,GO:0035725,GO:0036477,GO:0042391,GO:0042711,GO:0042802,GO:0043025,GO:0043198,GO:0043679,GO:0045176,GO:0045202,GO:0045759,GO:0046549,GO:0051289,GO:0051592,GO:0071320,GO:…	regulation of membrane depolarization|intracellular cAMP activated cation channel activity|voltage-gated sodium channel activity|voltage-gated potassium channel activity|phosphatidylinositol-4,5-bisphosphate binding|phosphatidylinositol-3,4,5-trisphosphate binding|cytoplasm|plasma membrane|integral component of plasma membrane|inflammatory response|aging|protein C-terminus binding|cell surface|ba…
CCNK	229.135	78.779	379.492	4.81717	2.26819	0.0414642	0.872456	Up	0.562853	2.42064	GeneID:101117113,Genbank:XM_015102044.1	cyclin K	GO:0000307,GO:0001701,GO:0002944,GO:0002945,GO:0004693,GO:0005634,GO:0005654,GO:0006351,GO:0006974,GO:0007049,GO:0008353,GO:0016538,GO:0019901,GO:0044828,GO:0045737,GO:0045944,GO:0051301,GO:0071157,GO:1901409,GO:2000737,GO:2001165	cyclin-dependent protein kinase holoenzyme complex|in utero embryonic development|cyclin K-CDK12 complex|cyclin K-CDK13 complex|cyclin-dependent protein serine/threonine kinase activity|nucleus|nucleoplasm|transcription, DNA-templated|cellular response to DNA damage stimulus|cell cycle|RNA polymerase II carboxy-terminal domain kinase activity|cyclin-dependent protein serine/threonine kinase regul…
GABRA3	602.396	204.4	1000.39	4.8943	2.2911	0.00147139	0.152195	Up	1.20982	6.05907	GeneID:101113565,Genbank:XM_012107147.2	gamma-aminobutyric acid (GABA) A receptor, alpha 3	GO:0004890,GO:0005230,GO:0005254,GO:0007214,GO:0030054,GO:0034707,GO:0045211,GO:1902711	GABA-A receptor activity|extracellular ligand-gated ion channel activity|chloride channel activity|gamma-aminobutyric acid signaling pathway|cell junction|chloride channel complex|postsynaptic membrane|GABA-A receptor complex	ko04723,ko04727,ko04080,ko04742	Retrograde endocannabinoid signaling|GABAergic synapse|Neuroactive ligand-receptor interaction|Taste transduction
SCN1A	260.697	88.3602	433.034	4.90078	2.29301	0.0284772	0.748247	Up	0.188933	0.933375	GeneID:101123531,Genbank:XM_012135111.2	sodium channel, voltage gated, type I alpha subunit	GO:0001508,GO:0001518,GO:0005244,GO:0005248,GO:0005654,GO:0005886,GO:0006814,GO:0007628,GO:0014704,GO:0016020,GO:0016604,GO:0019227,GO:0019228,GO:0030018,GO:0030315,GO:0030424,GO:0033268,GO:0034706,GO:0034765,GO:0042391,GO:0043025,GO:0043194,GO:0050884,GO:0050966,GO:0086002,GO:0086010	action potential|voltage-gated sodium channel complex|voltage-gated ion channel activity|voltage-gated sodium channel activity|nucleoplasm|plasma membrane|sodium ion transport|adult walking behavior|intercalated disc|membrane|nuclear body|neuronal action potential propagation|neuronal action potential|Z disc|T-tubule|axon|node of Ranvier|sodium channel complex|regulation of ion transmembrane tran…	ko04728	Dopaminergic synapse
ANKFN1	224.188	74.5207	373.856	5.01681	2.32677	0.0389745	0.849397	Up	0.205851	0.824137	GeneID:101122610,Genbank:XM_015098438.1	ankyrin-repeat and fibronectin type III domain containing 1
LOC105615456	209.19	67.0686	351.312	5.2381	2.38904	0.0411157	0.868583	Up	0.111569	1.39439	GeneID:105615456,Genbank:XM_012179711.2	ligand-dependent nuclear receptor corepressor-like protein	GO:0003677,GO:0005634,GO:0006357,GO:0006366	DNA binding|nucleus|regulation of transcription from RNA polymerase II promoter|transcription from RNA polymerase II promoter
KCNN2	208.188	66.004	350.372	5.30835	2.40826	0.0401498	0.859169	Up	0.252719	1.00381	GeneID:101105660,Genbank:XM_004010178.3	potassium channel, calcium activated intermediate/small conductance subfamily N alpha, member 2	GO:0005216,GO:0005516,GO:0005790,GO:0005886,GO:0006811,GO:0016021,GO:0016286,GO:0030018,GO:0030315,GO:0042383,GO:0043025,GO:0043197,GO:0071805,GO:0098914	ion channel activity|calmodulin binding|smooth endoplasmic reticulum|plasma membrane|ion transport|integral component of membrane|small conductance calcium-activated potassium channel activity|Z disc|T-tubule|sarcolemma|neuronal cell body|dendritic spine|potassium ion transmembrane transport|membrane repolarization during atrial cardiac muscle cell action potential	ko04726,ko04911,ko04976	Serotonergic synapse|Insulin secretion|Bile secretion
ZIM2	195.194	60.6811	329.707	5.43344	2.44186	0.0443853	0.899284	Up	0.145161	0.88033	GeneID:101111997,Genbank:XM_004015921.3	zinc finger, imprinted 2	GO:0003677,GO:0003700,GO:0005634,GO:0006351,GO:0006355,GO:0008270	DNA binding|DNA binding transcription factor activity|nucleus|transcription, DNA-templated|regulation of transcription, DNA-templated|zinc ion binding
CDH2	601.332	186.302	1016.36	5.45546	2.4477	0.000740587	0.0973147	Up	0.386479	2.20253	GeneID:100170321,Genbank:XM_015103614.1	cadherin 2, type 1, N-cadherin (neuronal)	GO:0005509,GO:0005886,GO:0007156,GO:0009966,GO:0009986,GO:0010001,GO:0014704,GO:0016021,GO:0030054,GO:0042383,GO:0044331,GO:0097150	calcium ion binding|plasma membrane|homophilic cell adhesion via plasma membrane adhesion molecules|regulation of signal transduction|cell surface|glial cell differentiation|intercalated disc|integral component of membrane|cell junction|sarcolemma|cell-cell adhesion mediated by cadherin|neuronal stem cell population maintenance	ko04514	Cell adhesion molecules (CAMs)
SAP30	187.492	57.4874	317.496	5.52288	2.46542	0.047059	0.91823	Up	1.24538	7.10483	GeneID:101113471,Genbank:XM_015092794.1	Sin3A associated protein 30kDa	GO:0000118,GO:0000122,GO:0003677,GO:0003714,GO:0004407,GO:0005654,GO:0006351,GO:0006355,GO:0035914,GO:0046872	histone deacetylase complex|negative regulation of transcription from RNA polymerase II promoter|DNA binding|transcription corepressor activity|histone deacetylase activity|nucleoplasm|transcription, DNA-templated|regulation of transcription, DNA-templated|skeletal muscle cell differentiation|metal ion binding
CTNND2	318.967	96.8769	541.058	5.585	2.48156	0.00961593	0.446788	Up	0.180832	1.35486	GeneID:101121119,Genbank:XM_015101196.1	catenin delta 2
ATF3	188.368	56.4228	320.314	5.67703	2.50514	0.0434444	0.893582	Up	0.234231	2.08751	GeneID:101116073,Genbank:XM_015099372.1	activating transcription factor 3	GO:0000978,GO:0001078,GO:0005730,GO:0006094,GO:0006351,GO:0030968,GO:0034198,GO:0035914,GO:0042803,GO:0046982,GO:0070373,GO:1903984,GO:1990440,GO:1990622	RNA polymerase II proximal promoter sequence-specific DNA binding|transcriptional repressor activity, RNA polymerase II proximal promoter sequence-specific DNA binding|nucleolus|gluconeogenesis|transcription, DNA-templated|endoplasmic reticulum unfolded protein response|cellular response to amino acid starvation|skeletal muscle cell differentiation|protein homodimerization activity|protein hetero…
BEX5	207.468	61.7457	353.191	5.72008	2.51604	0.0330982	0.796412	Up	1.2649	7.26826	GeneID:101108890,Genbank:XM_012107713.2	brain expressed X-linked 5	GO:0005737	cytoplasm
GSTA1-1	446.936	124.556	769.317	6.17647	2.62678	0.0014793	0.152195	Up	1.66843	10.4348	GeneID:443054,Genbank:XM_012100853.2	microsomal glutathione-S-transferase 1-1	GO:0004364,GO:0005737,GO:0006749	glutathione transferase activity|cytoplasm|glutathione metabolic process	ko00982,ko00480,ko00980	Drug metabolism - cytochrome P450|Glutathione metabolism|Metabolism of xenobiotics by cytochrome P450
LOC105605155	223.844	60.6811	387.007	6.37771	2.67304	0.0194777	0.66601	Up	0.219174	0.999429	GeneID:105605155,Genbank:XM_012105743.1	uncharacterized LOC105605155
LOC101108155	191.813	51.0999	332.525	6.50735	2.70207	0.0292121	0.753805	Up	0.202164	1.23514	GeneID:101108155,Genbank:XM_015099959.1	zinc finger protein 420-like	GO:0003677,GO:0005634,GO:0006351,GO:0006355,GO:0046872	DNA binding|nucleus|transcription, DNA-templated|regulation of transcription, DNA-templated|metal ion binding
LOC101114712	248.11	66.004	430.216	6.51803	2.70444	0.0131001	0.528147	Up	0.239835	1.04093	GeneID:101114712,Genbank:XM_004012232.3	protein-lysine methyltransferase METTL21E	GO:0008168	methyltransferase activity
ALDH1A2	378.803	100.071	657.536	6.57071	2.71605	0.00236903	0.197552	Up	0.432152	2.94634	GeneID:101117509,Genbank:XM_004010568.2	aldehyde dehydrogenase 1 family member A2			ko00830	Retinol metabolism
GABRG1	457.958	120.298	795.618	6.61374	2.72547	0.000902913	0.110044	Up	0.373065	2.26606	GeneID:101121012,Genbank:XM_004009804.3	gamma-aminobutyric acid (GABA) A receptor, gamma 1	GO:0004890,GO:0005230,GO:0005254,GO:0007214,GO:0007268,GO:0016020,GO:0030054,GO:0034707,GO:0043235,GO:0045211,GO:0050811	GABA-A receptor activity|extracellular ligand-gated ion channel activity|chloride channel activity|gamma-aminobutyric acid signaling pathway|chemical synaptic transmission|membrane|cell junction|chloride channel complex|receptor complex|postsynaptic membrane|GABA receptor binding	ko04727,ko04080,ko04723	GABAergic synapse|Neuroactive ligand-receptor interaction|Retrograde endocannabinoid signaling
FSCN2	219.899	57.4874	382.31	6.65033	2.73343	0.0181862	0.640344	Up	0.117317	1.39147	GeneID:101118036,Genbank:XM_012186440.2	fascin actin-bundling protein 2, retinal	GO:0003779,GO:0005737,GO:0007163,GO:0009653,GO:0015629,GO:0016477,GO:0030036,GO:0030674,GO:0031941,GO:0032420,GO:0042462,GO:0051015,GO:0051017	actin binding|cytoplasm|establishment or maintenance of cell polarity|anatomical structure morphogenesis|actin cytoskeleton|cell migration|actin cytoskeleton organization|protein binding, bridging|filamentous actin|stereocilium|eye photoreceptor cell development|actin filament binding|actin filament bundle assembly
TIGAR	261.856	68.1332	455.578	6.68658	2.74127	0.00999545	0.456618	Up	0.347956	2.55162	GeneID:101112723,Genbank:XM_015093979.1	TP53 induced glycolysis regulatory phosphatase	GO:0002931,GO:0004083,GO:0004331,GO:0005634,GO:0005737,GO:0005739,GO:0005741,GO:0005829,GO:0006003,GO:0006914,GO:0006915,GO:0006974,GO:0009410,GO:0010332,GO:0010666,GO:0016791,GO:0030388,GO:0043069,GO:0043456,GO:0045739,GO:0045820,GO:0060576,GO:0071279,GO:0071456,GO:1901215,GO:1901525,GO:1902153,GO:1903301,GO:1904024,GO:2000378	response to ischemia|bisphosphoglycerate 2-phosphatase activity|fructose-2,6-bisphosphate 2-phosphatase activity|nucleus|cytoplasm|mitochondrion|mitochondrial outer membrane|cytosol|fructose 2,6-bisphosphate metabolic process|autophagy|apoptotic process|cellular response to DNA damage stimulus|response to xenobiotic stimulus|response to gamma radiation|positive regulation of cardiac muscle cell a…	ko00051	Fructose and mannose metabolism
RYR3	3148.12	813.34	5482.91	6.74122	2.75301	1.02104e-08	7.03364e-06	Up	0.556032	3.98559	GeneID:101111289,Genbank:XM_015096914.1	ryanodine receptor 3			ko04713,ko04020,ko04921,ko04970	Circadian entrainment|Calcium signaling pathway|Oxytocin signaling pathway|Salivary secretion
NNAT	8528.64	2106.81	14950.5	7.09628	2.82706	1.24393e-08	7.61636e-06	Up	16.3105	116.283	GeneID:101122618,Genbank:XM_004014828.3	neuronatin	GO:0005737,GO:0007420,GO:0032024	cytoplasm|brain development|positive regulation of insulin secretion
IL17B	862.311	207.593	1517.03	7.30769	2.86942	8.77583e-06	0.0030227	Up	1.90608	16.7151	GeneID:101119984,Genbank:XM_012178770.2	interleukin 17B			ko04060	Cytokine-cytokine receptor interaction
MCTP1	176.157	40.4541	311.86	7.70898	2.94654	0.0245238	0.720882	Up	0.311487	0.940652	GeneID:101122523,Genbank:XM_012178960.2	multiple C2 domains, transmembrane 1	GO:0005509,GO:0005783,GO:0005789,GO:0016021,GO:0019722,GO:0030054,GO:0030336,GO:0030672,GO:0045806,GO:0046928,GO:0048168,GO:0055037,GO:1902883	calcium ion binding|endoplasmic reticulum|endoplasmic reticulum membrane|integral component of membrane|calcium-mediated signaling|cell junction|negative regulation of cell migration|synaptic vesicle membrane|negative regulation of endocytosis|regulation of neurotransmitter secretion|regulation of neuronal synaptic plasticity|recycling endosome|negative regulation of response to oxidative stress
COL19A1	1421.53	324.697	2518.36	7.75603	2.95532	9.89838e-08	5.05903e-05	Up	0.537465	4.18251	GeneID:101103246,Genbank:XM_012183399.2	collagen, type XIX, alpha 1	GO:0001501,GO:0005201,GO:0005576,GO:0005578,GO:0005581,GO:0005788,GO:0007155,GO:0007519,GO:0030154,GO:0030198,GO:0030574,GO:0030674,GO:0098609	skeletal system development|extracellular matrix structural constituent|extracellular region|proteinaceous extracellular matrix|collagen trimer|endoplasmic reticulum lumen|cell adhesion|skeletal muscle tissue development|cell differentiation|extracellular matrix organization|collagen catabolic process|protein binding, bridging|cell-cell adhesion
METTL8	285.621	64.9395	506.302	7.79653	2.96283	0.00406971	0.267917	Up	0.0976327	1.90801	GeneID:101116455,Genbank:XM_012133908.1	methyltransferase like 8	GO:0005634,GO:0005737,GO:0008168	nucleus|cytoplasm|methyltransferase activity
RAB9B	233.676	52.1645	415.187	7.95918	2.99262	0.0084594	0.413675	Up	0.210014	1.60059	GeneID:101121494,Genbank:XM_015105121.1	RAB9B, member RAS oncogene family	GO:0003924,GO:0005525,GO:0005829,GO:0005886,GO:0015031,GO:0019003,GO:0030667,GO:0030670,GO:0042147,GO:0042802,GO:0043312,GO:0045335	GTPase activity|GTP binding|cytosol|plasma membrane|protein transport|GDP binding|secretory granule membrane|phagocytic vesicle membrane|retrograde transport, endosome to Golgi|identical protein binding|neutrophil degranulation|phagocytic vesicle
COL23A1	1116.53	241.66	1991.39	8.24048	3.04273	3.36831e-07	0.000152478	Up	0.664113	6.64381	GeneID:101108307,Genbank:XM_015095673.1	collagen, type XXIII, alpha 1	GO:0005581,GO:0005788,GO:0005886,GO:0016021	collagen trimer|endoplasmic reticulum lumen|plasma membrane|integral component of membrane
IGF2BP1	198.826	42.5833	355.069	8.33824	3.05974	0.0133196	0.532454	Up	0.119249	0.956437	GeneID:101113253,Genbank:XM_015098729.1	insulin like growth factor 2 mRNA binding protein 1
DAPL1	148.165	27.6791	268.65	9.70588	3.27886	0.0250187	0.728669	Up	1.08212	9.32902	GeneID:101111778,Genbank:XM_004004676.3	death associated protein like 1	GO:0010507,GO:0030154,GO:0034198,GO:0070513,GO:0097190	negative regulation of autophagy|cell differentiation|cellular response to amino acid starvation|death domain binding|apoptotic signaling pathway
PGBD2	116.791	21.2916	212.29	9.97059	3.31768	0.0480947	0.925897	Up	0.105458	1.05407	GeneID:101104660,Genbank:XM_004009450.3	piggyBac transposable element derived 2
PTPRT	338.725	57.4874	619.962	10.7843	3.43086	0.000424203	0.0640102	Up	0.138587	1.16444	GeneID:101104596,Genbank:XM_015099500.1	protein tyrosine phosphatase, receptor type, T	GO:0004725,GO:0005886,GO:0006470,GO:0007156,GO:0007169,GO:0008013,GO:0009986,GO:0016021,GO:0016790,GO:0045294,GO:0045295,GO:0045296,GO:0051393,GO:0070097	protein tyrosine phosphatase activity|plasma membrane|protein dephosphorylation|homophilic cell adhesion via plasma membrane adhesion molecules|transmembrane receptor protein tyrosine kinase signaling pathway|beta-catenin binding|cell surface|integral component of membrane|thiolester hydrolase activity|alpha-catenin binding|gamma-catenin binding|cadherin binding|alpha-actinin binding|delta-cateni…
FAM155A	113.378	19.1625	207.593	10.8333	3.43741	0.0453272	0.910221	Up	0.126482	1.37862	GeneID:101114789,Genbank:XM_012184938.2	family with sequence similarity 155 member A	GO:0005886,GO:0016021,GO:0098703	plasma membrane|integral component of membrane|calcium ion import across plasma membrane
CNTN3	200.141	33.002	367.281	11.129	3.47626	0.00570025	0.326046	Up	0.0928683	0.957254	GeneID:101113628,Genbank:XM_015102330.1	contactin 3	GO:0005576,GO:0005886,GO:0006501,GO:0007155,GO:0007399,GO:0031225	extracellular region|plasma membrane|C-terminal protein lipidation|cell adhesion|nervous system development|anchored component of membrane
SYN3	155.022	24.4854	285.558	11.6624	3.54379	0.014244	0.557241	Up	0.144324	0.932246	GeneID:101118937,Genbank:XM_015094840.1	synapsin III	GO:0003824,GO:0005524,GO:0007269,GO:0014069,GO:0030054,GO:0030672,GO:0045202	catalytic activity|ATP binding|neurotransmitter secretion|postsynaptic density|cell junction|synaptic vesicle membrane|synapse
LOC105605519	255.938	39.3895	472.486	11.9952	3.58439	0.00137646	0.145391	Up	0.0160706	1.29897	GeneID:105605519,Genbank:XM_015104949.1	uncharacterized LOC105605519	GO:0003964,GO:0006310,GO:0009036,GO:0032197,GO:0032199,GO:0046872,GO:0090305	RNA-directed DNA polymerase activity|DNA recombination|Type II site-specific deoxyribonuclease activity|transposition, RNA-mediated|reverse transcription involved in RNA-mediated transposition|metal ion binding|nucleic acid phosphodiester bond hydrolysis
HSPA6	263.39	38.3249	488.455	12.7451	3.67187	0.000940834	0.111243	Up	0.12117	3.40372	GeneID:101107064,Genbank:XM_012107734.2	heat shock protein family A (Hsp70) member 6			ko04010,ko04915,ko04141,ko03040,ko04612,ko04213,ko04144	MAPK signaling pathway|Estrogen signaling pathway|Protein processing in endoplasmic reticulum|Spliceosome|Antigen processing and presentation|Longevity regulating pathway - multiple species|Endocytosis
LEP	134.043	19.1625	248.924	12.9902	3.69935	0.0193413	0.66601	Up	0.0931085	0.941242	GeneID:443534,Genbank:XM_004008038.3	leptin	GO:0001936,GO:0005179,GO:0005576,GO:0006909,GO:0010507,GO:0014068,GO:0019953,GO:0030217,GO:0032008,GO:0032310,GO:0032615,GO:0032635,GO:0032760,GO:0032814,GO:0032817,GO:0032868,GO:0033210,GO:0038108,GO:0042102,GO:0042269,GO:0043410,GO:0044320,GO:0045765,GO:0046325,GO:0046427,GO:0046850,GO:0050892,GO:0050999,GO:0051726,GO:0051897,GO:0072604,GO:0072606,GO:0090335,GO:0098868,GO:1900015,GO:1900745,GO:…	regulation of endothelial cell proliferation|hormone activity|extracellular region|phagocytosis|negative regulation of autophagy|positive regulation of phosphatidylinositol 3-kinase signaling|sexual reproduction|T cell differentiation|positive regulation of TOR signaling|prostaglandin secretion|interleukin-12 production|interleukin-6 production|positive regulation of tumor necrosis factor product…	ko04060,ko04630,ko04152,ko04920,ko04080	Cytokine-cytokine receptor interaction|Jak-STAT signaling pathway|AMPK signaling pathway|Adipocytokine signaling pathway|Neuroactive ligand-receptor interaction
ISLR2	160.282	18.0979	302.466	16.7128	4.06288	0.00537023	0.317901	Up	0.00765384	0.963658	GeneID:101111321,Genbank:XM_015101991.1	immunoglobulin superfamily containing leucine-rich repeat 2	GO:0005886,GO:0009986,GO:0016021,GO:0045773	plasma membrane|cell surface|integral component of membrane|positive regulation of axon extension
ZNF684	88.3289	8.51665	168.141	19.7426	4.30324	0.0373441	0.835557	Up	0.018891	1.03379	GeneID:101122402,Genbank:XM_015091893.1	zinc finger protein 684	GO:0003677,GO:0005634,GO:0006351,GO:0006355,GO:0046872	DNA binding|nucleus|transcription, DNA-templated|regulation of transcription, DNA-templated|metal ion binding
KLHDC8A	100.603	9.58123	191.625	20	4.32193	0.0248421	0.727101	Up	0	2.10214	GeneID:101110350,Genbank:XM_004023347.3	kelch domain containing 8A	GO:0016567,GO:0031463	protein ubiquitination|Cul3-RING ubiquitin ligase complex
LOC101111988	224.157	18.0979	430.216	23.7716	4.57117	0.000288776	0.0462158	Up	0.713013	10.5976	GeneID:101111988,Genbank:XM_012189092.2	agouti-signaling protein	GO:0005576,GO:0005622,GO:0006091,GO:0008343,GO:0009755,GO:0031781,GO:0031782,GO:0032402,GO:0032438,GO:0040030,GO:0042438,GO:0048023,GO:0071514	extracellular region|intracellular|generation of precursor metabolites and energy|adult feeding behavior|hormone-mediated signaling pathway|type 3 melanocortin receptor binding|type 4 melanocortin receptor binding|melanosome transport|melanosome organization|regulation of molecular function, epigenetic|melanin biosynthetic process|positive regulation of melanin biosynthetic process|genetic imprin…	ko04916	Melanogenesis
DCX	597.355	46.8416	1147.87	24.5053	4.61502	1.24985e-08	7.61636e-06	Up	0.0857869	2.10507	GeneID:101109861,Genbank:XM_004022416.3	doublecortin	GO:0001764,GO:0005829,GO:0005856,GO:0005874,GO:0005875,GO:0007399,GO:0007417,GO:0008017,GO:0019901,GO:0035556,GO:0043005	neuron migration|cytosol|cytoskeleton|microtubule|microtubule associated complex|nervous system development|central nervous system development|microtubule binding|protein kinase binding|intracellular signal transduction|neuron projection
HOXC10	174.529	12.775	336.282	26.3235	4.71828	0.00111335	0.126906	Up	0.0661165	1.47936	GeneID:101122425,Genbank:XM_004006284.3	homeobox C10	GO:0000977,GO:0001228,GO:0001501,GO:0009952,GO:0009954,GO:0016604,GO:0019907,GO:0021520,GO:0030326,GO:0050905	RNA polymerase II regulatory region sequence-specific DNA binding|transcriptional activator activity, RNA polymerase II transcription regulatory region sequence-specific DNA binding|skeletal system development|anterior/posterior pattern specification|proximal/distal pattern formation|nuclear body|cyclin-dependent protein kinase activating kinase holoenzyme complex|spinal cord motor neuron cell fa…
PDZRN4	70.2311	4.25833	136.204	31.9853	4.99934	0.0445093	0.899545	Up	0.0138152	0.296993	GeneID:101117488,Genbank:XM_012174489.2	PDZ domain containing ring finger 4	GO:0046872	metal ion binding
LOC105602566	155.491	8.51665	302.466	35.5147	5.15034	0.00113473	0.127508	Up	0.0735458	2.58114	GeneID:105602566,Genbank:XM_012097007.2	protein IMPACT-like	GO:0000122,GO:0001933,GO:0003779,GO:0005737,GO:0005844,GO:0031333,GO:0031953,GO:0034198,GO:0042149,GO:0043022,GO:0045666,GO:0060548,GO:0060733,GO:0070301,GO:0071264,GO:0071468,GO:0071494,GO:0072755,GO:0097201,GO:1990138,GO:1990253	negative regulation of transcription from RNA polymerase II promoter|negative regulation of protein phosphorylation|actin binding|cytoplasm|polysome|negative regulation of protein complex assembly|negative regulation of protein autophosphorylation|cellular response to amino acid starvation|cellular response to glucose starvation|ribosome binding|positive regulation of neuron differentiation|negat…
CRB2	109.276	5.32291	213.229	40.0588	5.32405	0.00647204	0.3598	Up	0.0176168	0.556104	GeneID:101113926,Genbank:XM_015093860.1	crumbs family member 2	GO:0001707,GO:0001756,GO:0005509,GO:0010470,GO:0010718,GO:0010951,GO:0014028,GO:0016021,GO:0016324,GO:0019899,GO:0030513,GO:0043234,GO:0045121,GO:0045199,GO:0055111,GO:0070062,GO:0072358	mesoderm formation|somitogenesis|calcium ion binding|regulation of gastrulation|positive regulation of epithelial to mesenchymal transition|negative regulation of endopeptidase activity|notochord formation|integral component of membrane|apical plasma membrane|enzyme binding|positive regulation of BMP signaling pathway|protein complex|membrane raft|maintenance of epithelial cell apical/basal polar…	ko04390,ko04391	Hippo signaling pathway|Hippo signaling pathway - fly
SCN7A	139.398	6.38749	272.408	42.6471	5.41437	0.00155358	0.154515	Up	0.0185089	0.653414	GeneID:101109522,Genbank:XM_012135066.2	sodium channel, voltage gated, type VII alpha subunit	GO:0001518,GO:0005244,GO:0005248,GO:0005886,GO:0006814,GO:0006936,GO:0019228,GO:0034765,GO:0055078,GO:0086010,GO:0097386	voltage-gated sodium channel complex|voltage-gated ion channel activity|voltage-gated sodium channel activity|plasma membrane|sodium ion transport|muscle contraction|neuronal action potential|regulation of ion transmembrane transport|sodium ion homeostasis|membrane depolarization during action potential|glial cell projection	ko04261	Adrenergic signaling in cardiomyocytes
KYNU	240.501	8.51665	472.486	55.4779	5.79384	1.04386e-05	0.00330779	Up	0.0276481	1.68779	GeneID:101101867,Genbank:XM_004004721.3	kynureninase	GO:0005654,GO:0005739,GO:0005829,GO:0006569,GO:0009435,GO:0019441,GO:0019442,GO:0019805,GO:0030170,GO:0030429,GO:0034341,GO:0034516,GO:0042803,GO:0043420,GO:0097053	nucleoplasm|mitochondrion|cytosol|tryptophan catabolic process|NAD biosynthetic process|tryptophan catabolic process to kynurenine|tryptophan catabolic process to acetyl-CoA|quinolinate biosynthetic process|pyridoxal phosphate binding|kynureninase activity|response to interferon-gamma|response to vitamin B6|protein homodimerization activity|anthranilate metabolic process|L-kynurenine catabolic pr…	ko00380	Tryptophan metabolism
PIH1D3	62.1214	2.12916	122.114	57.3529	5.8418	0.0393642	0.855537	Up	0	1.08738	GeneID:101115763,Genbank:XM_015104748.1	PIH1 domain containing 3	GO:0003341,GO:0005737,GO:0030317,GO:0051087,GO:0070286	cilium movement|cytoplasm|flagellated sperm motility|chaperone binding|axonemal dynein complex assembly
LPAR2	70.5755	2.12916	139.022	65.2941	6.02888	0.0235051	0.710797	Up	0	0.99198	GeneID:101104572,Genbank:XM_015095561.1	lysophosphatidic acid receptor 2			ko04015,ko04151,ko04072,ko04080	Rap1 signaling pathway|PI3K-Akt signaling pathway|Phospholipase D signaling pathway|Neuroactive ligand-receptor interaction
C18H14orf180	61.1195	1.06458	121.174	113.824	6.83066	0.0270445	0.74695	Up	0	0.28883	GeneID:105603315,Genbank:XM_012099203.1	chromosome 18 open reading frame, human C14orf180	GO:0005886,GO:0016021	plasma membrane|integral component of membrane
LOC101116039	69.1039	1.06458	137.143	128.824	7.00925	0.0160794	0.603701	Up	0	0.402708	GeneID:101116039,Genbank:XM_015093939.1	25-hydroxyvitamin D-1 alpha hydroxylase, mitochondrial			ko00100	Steroid biosynthesis
AHCY	836.761	12.775	1660.75	130	7.02237	2.23692e-17	1.45761e-13	Up	0.102527	10.8299	GeneID:101112500,Genbank:XM_004014507.2	adenosylhomocysteinase	GO:0004013,GO:0005829,GO:0006730,GO:0019510,GO:0033353,GO:0042470,GO:0051287	adenosylhomocysteinase activity|cytosol|one-carbon metabolic process|S-adenosylhomocysteine catabolic process|S-adenosylmethionine cycle|melanosome|NAD binding	ko00270	Cysteine and methionine metabolism
RAB38	76.6185	1.06458	152.173	142.941	7.15928	0.00936252	0.438032	Up	0.00968393	0.291354	GeneID:101122822,Genbank:XM_004019394.2	RAB38, member RAS oncogene family	GO:0003924,GO:0005525,GO:0005739,GO:0005764,GO:0005769,GO:0005783,GO:0005802,GO:0005829,GO:0005886,GO:0007005,GO:0015031,GO:0016020,GO:0016192,GO:0030670,GO:0030742,GO:0033162,GO:0035646,GO:0035650,GO:0035651,GO:0036461,GO:0042470,GO:0044233,GO:0045335,GO:0060155,GO:0072657,GO:0090383,GO:1903232	GTPase activity|GTP binding|mitochondrion|lysosome|early endosome|endoplasmic reticulum|trans-Golgi network|cytosol|plasma membrane|mitochondrion organization|protein transport|membrane|vesicle-mediated transport|phagocytic vesicle membrane|GTP-dependent protein binding|melanosome membrane|endosome to melanosome transport|AP-1 adaptor complex binding|AP-3 adaptor complex binding|BLOC-2 complex bi…
FAM19A1	93.5266	1.06458	185.989	174.706	7.44878	0.00284547	0.213666	Up	0.0102634	0.80549	GeneID:101117369,Genbank:XM_012099705.2	family with sequence similarity 19 (chemokine (C-C motif)-like), member A1	GO:0005576,GO:0005783	extracellular region|endoplasmic reticulum
SLITRK4	132.509	1.06458	263.954	247.941	7.95385	0.000184268	0.0334735	Up	0.00965332	1.19337	GeneID:101120726,Genbank:XM_004022297.3	SLIT and NTRK like family member 4	GO:0005886,GO:0007409,GO:0016021,GO:0051965	plasma membrane|axonogenesis|integral component of membrane|positive regulation of synapse assembly
APOBEC3Z1	45.0881	0	90.1763	Inf	Inf	0.0476071	0.920905	Up	0	0.70226	GeneID:100301555,Genbank:NM_001161379.1	apolipoprotein B mRNA editing enzyme, catalytic polypeptide-like	GO:0000932,GO:0005634,GO:0005737,GO:0008270,GO:0009972,GO:0010529,GO:0030529,GO:0045087,GO:0047844,GO:0051607,GO:0070383	P-body|nucleus|cytoplasm|zinc ion binding|cytidine deamination|negative regulation of transposition|intracellular ribonucleoprotein complex|innate immune response|deoxycytidine deaminase activity|defense response to virus|DNA cytosine deamination
ATG9B	46.0275	0	92.055	Inf	Inf	0.0439442	0.894025	Up	0	0.233843	GeneID:101112811,Genbank:XM_015095443.1	autophagy related 9B	GO:0000045,GO:0000407,GO:0000421,GO:0000422,GO:0005776,GO:0016021,GO:0031410,GO:0034497,GO:0044805	autophagosome assembly|phagophore assembly site|autophagosome membrane|autophagy of mitochondrion|autophagosome|integral component of membrane|cytoplasmic vesicle|protein localization to phagophore assembly site|late nucleophagy
BICD1	143.249	0	286.498	Inf	Inf	2.37106e-05	0.00708813	Up	0	0.777639	GeneID:101105646,Genbank:XM_012175056.2	bicaudal D homolog 1 (Drosophila)	GO:0005200,GO:0005794,GO:0005802,GO:0005813,GO:0005829,GO:0005856,GO:0006396,GO:0008093,GO:0008298,GO:0009653,GO:0016020,GO:0016032,GO:0017137,GO:0019901,GO:0031410,GO:0031871,GO:0033365,GO:0034063,GO:0034452,GO:0045505,GO:0048260,GO:0048471,GO:0070507,GO:0070840,GO:0072385,GO:0072393,GO:0072517,GO:1900275,GO:1900276,GO:1900737,GO:1904781	structural constituent of cytoskeleton|Golgi apparatus|trans-Golgi network|centrosome|cytosol|cytoskeleton|RNA processing|cytoskeletal adaptor activity|intracellular mRNA localization|anatomical structure morphogenesis|membrane|viral process|Rab GTPase binding|protein kinase binding|cytoplasmic vesicle|proteinase activated receptor binding|protein localization to organelle|stress granule assembly…
C14H16orf46	53.5422	0	107.084	Inf	Inf	0.0233593	0.710249	Up	0	0.499954	GeneID:101120516,Genbank:XM_004015491.3	chromosome 14 open reading frame, human C16orf46	GO:0005634,GO:0005654,GO:0005829	nucleus|nucleoplasm|cytosol
CDH12	55.4208	0	110.842	Inf	Inf	0.0200871	0.670855	Up	0	0.321441	GeneID:101118385,Genbank:XM_012097135.2	cadherin 12, type 2 (N-cadherin 2)	GO:0005509,GO:0005886,GO:0007156,GO:0016021,GO:0034332	calcium ion binding|plasma membrane|homophilic cell adhesion via plasma membrane adhesion molecules|integral component of membrane|adherens junction organization
CDH18	50.2545	0	100.509	Inf	Inf	0.0307026	0.768548	Up	0	0.730497	GeneID:101119421,Genbank:XM_012097141.2	cadherin 18, type 2	GO:0005509,GO:0005886,GO:0007156,GO:0016021	calcium ion binding|plasma membrane|homophilic cell adhesion via plasma membrane adhesion molecules|integral component of membrane
CFAP61	88.2976	0	176.595	Inf	Inf	0.00157011	0.154515	Up	0	0.282938	GeneID:101123318,Genbank:XM_015099664.1	cilia and flagella associated protein 61	GO:0003341,GO:0005930,GO:0031514,GO:0044782	cilium movement|axoneme|motile cilium|cilium organization
CHRNA3	50.7242	0	101.448	Inf	Inf	0.0295133	0.755426	Up	0	0.657713	GeneID:101123239,Genbank:XM_015101964.1	cholinergic receptor, nicotinic alpha 3	GO:0005892,GO:0007165,GO:0007399,GO:0015464,GO:0022848,GO:0022850,GO:0030054,GO:0035095,GO:0045211,GO:0060084	acetylcholine-gated channel complex|signal transduction|nervous system development|acetylcholine receptor activity|acetylcholine-gated cation-selective channel activity|serotonin-gated cation-selective channel activity|cell junction|behavioral response to nicotine|postsynaptic membrane|synaptic transmission involved in micturition	ko04080,ko04725	Neuroactive ligand-receptor interaction|Cholinergic synapse
DPP10	45.0881	0	90.1763	Inf	Inf	0.0476071	0.920905	Up	0	0.261026	GeneID:101109248,Genbank:XM_012139676.2	dipeptidyl-peptidase 10 (inactive)	GO:0005886,GO:0008076,GO:0008236,GO:0015459,GO:0016020,GO:0044325,GO:0072659,GO:1901379,GO:1903078	plasma membrane|voltage-gated potassium channel complex|serine-type peptidase activity|potassium channel regulator activity|membrane|ion channel binding|protein localization to plasma membrane|regulation of potassium ion transmembrane transport|positive regulation of protein localization to plasma membrane
ELAVL2	69.9806	0	139.961	Inf	Inf	0.00675177	0.363125	Up	0	0.940884	GeneID:101107668,Genbank:XM_012127365.2	ELAV like neuron-specific RNA binding protein 2	GO:0003723,GO:1990830	RNA binding|cellular response to leukemia inhibitory factor
FAR2	162.036	0	324.071	Inf	Inf	5.54639e-06	0.0019972	Up	0	1.29074	GeneID:101109003,Genbank:XM_012175098.2	fatty acyl-CoA reductase 2	GO:0005777,GO:0005779,GO:0006629,GO:0010025,GO:0035336,GO:0080019,GO:0102965	peroxisome|integral component of peroxisomal membrane|lipid metabolic process|wax biosynthetic process|long-chain fatty-acyl-CoA metabolic process|fatty-acyl-CoA reductase (alcohol-forming) activity|alcohol-forming fatty acyl-CoA reductase activity	ko04212,ko00073,ko04146	Longevity regulating pathway - worm|Cutin, suberine and wax biosynthesis|Peroxisome
GGT6	55.4208	0	110.842	Inf	Inf	0.0200871	0.670855	Up	0	0.329799	GeneID:101102912,Genbank:XM_004012577.2	gamma-glutamyltransferase 6	GO:0006750,GO:0006751,GO:0016021,GO:0036374,GO:0102953,GO:0103068	glutathione biosynthetic process|glutathione catabolic process|integral component of membrane|glutathione hydrolase activity|hypoglycin A gamma-glutamyl transpeptidase activity|leukotriene C4 gamma-glutamyl transferase activity	ko00460,ko00480,ko00430	Cyanoamino acid metabolism|Glutathione metabolism|Taurine and hypotaurine metabolism
GJD2	88.2976	0	176.595	Inf	Inf	0.00157011	0.154515	Up	0	0.901103	GeneID:101103323,Genbank:XM_004010426.3	gap junction protein delta 2	GO:0001508,GO:0005922,GO:0007267,GO:0007268,GO:0007601,GO:0016021	action potential|connexin complex|cell-cell signaling|chemical synaptic transmission|visual perception|integral component of membrane	ko04540	Gap junction
GJD4	44.6185	0	89.237	Inf	Inf	0.0495189	0.931802	Up	0	0.732075	GeneID:101114890,Genbank:XM_004014673.3	gap junction protein delta 4	GO:0005922,GO:0007154,GO:0014717,GO:0016021	connexin complex|cell communication|regulation of satellite cell activation involved in skeletal muscle regeneration|integral component of membrane
IL12RB2	50.7242	0	101.448	Inf	Inf	0.0295133	0.755426	Up	0	0.558405	GeneID:100820736,Genbank:XM_012119456.2	interleukin 12 receptor subunit beta 2	GO:0016517,GO:0019972,GO:0042022	interleukin-12 receptor activity|interleukin-12 binding|interleukin-12 receptor complex	ko04060,ko04630	Cytokine-cytokine receptor interaction|Jak-STAT signaling pathway
KLF14	47.9062	0	95.8123	Inf	Inf	0.037408	0.835557	Up	0	0.535614	GeneID:105607536,Genbank:XM_015095163.1	Kruppel-like factor 14	GO:0001228,GO:0005634,GO:0043565,GO:0045944,GO:0046872	transcriptional activator activity, RNA polymerase II transcription regulatory region sequence-specific DNA binding|nucleus|sequence-specific DNA binding|positive regulation of transcription from RNA polymerase II promoter|metal ion binding
LHX4	45.0881	0	90.1763	Inf	Inf	0.0476071	0.920905	Up	0	0.197935	GeneID:101122876,Genbank:XM_004013841.2	LIM homeobox 4	GO:0001890,GO:0005622,GO:0005654,GO:0006351,GO:0008045,GO:0009887,GO:0021526,GO:0043066,GO:0043565,GO:0045944,GO:0046872	placenta development|intracellular|nucleoplasm|transcription, DNA-templated|motor neuron axon guidance|animal organ morphogenesis|medial motor column neuron differentiation|negative regulation of apoptotic process|sequence-specific DNA binding|positive regulation of transcription from RNA polymerase II promoter|metal ion binding
LOC101122803	89.7066	0	179.413	Inf	Inf	0.00141203	0.148046	Up	0	0.998548	GeneID:101122803,Genbank:XM_012186314.2	intercellular adhesion molecule 5-like	GO:0016021,GO:0098609	integral component of membrane|cell-cell adhesion
LOC106991180	46.0275	0	92.055	Inf	Inf	0.0439442	0.894025	Up	0	0.404898	GeneID:106991180,Genbank:XM_015095806.1	guanine nucleotide-binding protein G(I)/G(S)/G(O) subunit gamma-7-like	GO:0004871,GO:0005834,GO:0005884,GO:0005886,GO:0007165,GO:0007186,GO:0021987,GO:0030165,GO:0032496,GO:0042301,GO:0070062,GO:0071377	signal transducer activity|heterotrimeric G-protein complex|actin filament|plasma membrane|signal transduction|G-protein coupled receptor signaling pathway|cerebral cortex development|PDZ domain binding|response to lipopolysaccharide|phosphate ion binding|extracellular exosome|cellular response to glucagon stimulus	ko04062,ko04010,ko04725,ko04726,ko04723,ko04727,ko04810,ko04728,ko04014,ko04151,ko04713,ko04724	Chemokine signaling pathway|MAPK signaling pathway|Cholinergic synapse|Serotonergic synapse|Retrograde endocannabinoid signaling|GABAergic synapse|Regulation of actin cytoskeleton|Dopaminergic synapse|Ras signaling pathway|PI3K-Akt signaling pathway|Circadian entrainment|Glutamatergic synapse
LOC106991695	79.3739	0	158.748	Inf	Inf	0.00317844	0.228905	Up	0	3.81835	GeneID:106991695,Genbank:XM_015101497.1	uncharacterized LOC106991695
2019-03-11	78.9043	0	157.809	Inf	Inf	0.00330052	0.234499	Up	0	1.79566	GeneID:101102675,Genbank:XM_012097221.1	membrane associated ring-CH-type finger 11	GO:0008270,GO:0016021,GO:0016567,GO:0016740,GO:0030659	zinc ion binding|integral component of membrane|protein ubiquitination|transferase activity|cytoplasmic vesicle membrane
MFSD2A	46.0275	0	92.055	Inf	Inf	0.0439442	0.894025	Up	0	0.334513	GeneID:101120365,Genbank:XM_004001833.3	major facilitator superfamily domain containing 2A	GO:0005548,GO:0005789,GO:0005886,GO:0005887,GO:0006656,GO:0015245,GO:0015293,GO:0015908,GO:0021766,GO:0045056,GO:0051977,GO:0051978,GO:0060856,GO:1990379	phospholipid transporter activity|endoplasmic reticulum membrane|plasma membrane|integral component of plasma membrane|phosphatidylcholine biosynthetic process|fatty acid transmembrane transporter activity|symporter activity|fatty acid transport|hippocampus development|transcytosis|lysophospholipid transport|lysophospholipid transporter activity|establishment of blood-brain barrier|lipid transpor…
MOV10L1	63.4052	0	126.81	Inf	Inf	0.0110227	0.478474	Up	0	0.256049	GeneID:101114437,Genbank:XM_015095074.1	Mov10 RISC complex RNA helicase like 1	GO:0000287,GO:0003723,GO:0004004,GO:0005524,GO:0007141,GO:0007275,GO:0007281,GO:0007283,GO:0034587,GO:0043046,GO:0043186,GO:0071546	magnesium ion binding|RNA binding|ATP-dependent RNA helicase activity|ATP binding|male meiosis I|multicellular organism development|germ cell development|spermatogenesis|piRNA metabolic process|DNA methylation involved in gamete generation|P granule|pi-body
NEFL	183.64	0	367.281	Inf	Inf	1.07626e-06	0.000448746	Up	0	1.48963	GeneID:101119539,Genbank:XM_015093090.1	neurofilament, light polypeptide	GO:0000226,GO:0005200,GO:0005882,GO:0005883,GO:0008022,GO:0008089,GO:0008090,GO:0014012,GO:0019896,GO:0030424,GO:0030674,GO:0031133,GO:0033596,GO:0033693,GO:0040011,GO:0042802,GO:0043209,GO:0043524,GO:0045109,GO:0045110,GO:0048812,GO:0050772,GO:0050885,GO:0060052,GO:1904115	microtubule cytoskeleton organization|structural constituent of cytoskeleton|intermediate filament|neurofilament|protein C-terminus binding|anterograde axonal transport|retrograde axonal transport|peripheral nervous system axon regeneration|axonal transport of mitochondrion|axon|protein binding, bridging|regulation of axon diameter|TSC1-TSC2 complex|neurofilament bundle assembly|locomotion|identi…
NKAIN3	57.2995	0	114.599	Inf	Inf	0.0173311	0.622662	Up	0	0.303304	GeneID:101111890,Genbank:XM_012183751.2	Na+/K+ transporting ATPase interacting 3	GO:0002028,GO:0005886,GO:0016021	regulation of sodium ion transport|plasma membrane|integral component of membrane
NLRC4	61.5265	0	123.053	Inf	Inf	0.0125832	0.519188	Up	0	0.428773	GeneID:101104138,Genbank:XM_012173586.2	NLR family, CARD domain containing 4	GO:0002218,GO:0004842,GO:0005524,GO:0005634,GO:0005829,GO:0006954,GO:0009966,GO:0016045,GO:0042742,GO:0043027,GO:0045087,GO:0050702,GO:0051260,GO:0070269,GO:0072557,GO:1990001	activation of innate immune response|ubiquitin-protein transferase activity|ATP binding|nucleus|cytosol|inflammatory response|regulation of signal transduction|detection of bacterium|defense response to bacterium|cysteine-type endopeptidase inhibitor activity involved in apoptotic process|innate immune response|interleukin-1 beta secretion|protein homooligomerization|pyroptosis|IPAF inflammasome …	ko04621	NOD-like receptor signaling pathway
NOG	98.6303	0	197.261	Inf	Inf	0.000734728	0.0973147	Up	0	3.52734	GeneID:780490,Genbank:NM_001174110.1	noggin	GO:0000122,GO:0001501,GO:0001649,GO:0001655,GO:0001657,GO:0001701,GO:0001706,GO:0001707,GO:0001837,GO:0001839,GO:0001843,GO:0003149,GO:0003151,GO:0003203,GO:0003223,GO:0005615,GO:0007389,GO:0007411,GO:0007417,GO:0007420,GO:0007492,GO:0008045,GO:0009953,GO:0010628,GO:0010629,GO:0019955,GO:0021510,GO:0021533,GO:0021915,GO:0021983,GO:0030336,GO:0030509,GO:0030510,GO:0030514,GO:0035019,GO:0042060,GO:…	negative regulation of transcription from RNA polymerase II promoter|skeletal system development|osteoblast differentiation|urogenital system development|ureteric bud development|in utero embryonic development|endoderm formation|mesoderm formation|epithelial to mesenchymal transition|neural plate morphogenesis|neural tube closure|membranous septum morphogenesis|outflow tract morphogenesis|endocar…	ko04350	TGF-beta signaling pathway
NOTUM	155.46	0	310.92	Inf	Inf	9.1974e-06	0.00303591	Up	0	1.65231	GeneID:101107806,Genbank:XM_012186421.2	notum pectinacetylesterase homolog (Drosophila)			ko04310	Wnt signaling pathway
NXPE3	76.5559	0	153.112	Inf	Inf	0.00398096	0.266098	Up	0	0.621748	GeneID:101112690,Genbank:XM_004002891.2	neurexophilin and PC-esterase domain family member 3	GO:0005576	extracellular region
PAK7	90.646	0	181.292	Inf	Inf	0.00131667	0.141914	Up	0	0.707416	GeneID:101107882,Genbank:XM_004014151.3	p21 protein (Cdc42/Rac)-activated kinase 7	GO:0004674,GO:0005524,GO:0005654,GO:0005737,GO:0005739,GO:0006915,GO:0007010,GO:0007165,GO:0007266,GO:0007346,GO:0007612,GO:0007613,GO:0007626,GO:0008283,GO:0016049,GO:0016477,GO:0023014,GO:0030036,GO:0031098,GO:0032147,GO:0042981,GO:0043408,GO:0048365,GO:2001237	protein serine/threonine kinase activity|ATP binding|nucleoplasm|cytoplasm|mitochondrion|apoptotic process|cytoskeleton organization|signal transduction|Rho protein signal transduction|regulation of mitotic cell cycle|learning|memory|locomotory behavior|cell proliferation|cell growth|cell migration|signal transduction by protein phosphorylation|actin cytoskeleton organization|stress-activated pro…	ko04360,ko04810,ko04012,ko04014,ko04660,ko04510	Axon guidance|Regulation of actin cytoskeleton|ErbB signaling pathway|Ras signaling pathway|T cell receptor signaling pathway|Focal adhesion
PCNXL2	49.3152	0	98.6303	Inf	Inf	0.0332295	0.79771	Up	0	0.21653	GeneID:101115180,Genbank:XM_012104979.2	pecanex-like 2 (Drosophila)	GO:0016021	integral component of membrane
SLC15A5	98.6303	0	197.261	Inf	Inf	0.000734728	0.0973147	Up	0	0.504952	GeneID:101103710,Genbank:XM_004006819.3	solute carrier family 15, member 5	GO:0015031,GO:0015293,GO:0016021	protein transport|symporter activity|integral component of membrane
SNTG2	64.3445	0	128.689	Inf	Inf	0.0103214	0.461682	Up	0	0.056654	GeneID:101112707,Genbank:XM_015092748.1	syntrophin, gamma 2	GO:0003779,GO:0005198,GO:0005737,GO:0005856,GO:0030165,GO:0042383,GO:0097109	actin binding|structural molecule activity|cytoplasm|cytoskeleton|PDZ domain binding|sarcolemma|neuroligin family protein binding
TNFSF18	172.368	0	344.736	Inf	Inf	2.52087e-06	0.000998518	Up	0	1.90971	GeneID:101108765,Genbank:XM_004013706.3	tumor necrosis factor superfamily member 18			ko04060	Cytokine-cytokine receptor interaction
TSGA13	51.6635	0	103.327	Inf	Inf	0.027279	0.74695	Up	0	0.406564	GeneID:101118354,Genbank:XM_004008071.3	testis specific 13	GO:1903955	positive regulation of protein targeting to mitochondrion
ZPBP	57.2995	0	114.599	Inf	Inf	0.0173311	0.622662	Up	0	1.26687	GeneID:101107693,Genbank:XM_015095179.1	zona pellucida binding protein	GO:0002080,GO:0005576,GO:0007339	acrosomal membrane|extracellular region|binding of sperm to zona pellucida
ACKR4	132.008	264.016	0	0	#NAME?	4.27774e-05	0.0107582	Down	1.36909	0	GeneID:101119176,Genbank:XM_012103315.1	atypical chemokine receptor 4	GO:0004950,GO:0005044,GO:0005769,GO:0005886,GO:0006935,GO:0016021,GO:0019956,GO:0055037	chemokine receptor activity|scavenger receptor activity|early endosome|plasma membrane|chemotaxis|integral component of membrane|chemokine binding|recycling endosome
AFP	60.6811	121.362	0	0	#NAME?	0.0117273	0.494415	Down	0.92675	0	GeneID:101103646,Genbank:XM_004009903.2	alpha-fetoprotein	GO:0001542,GO:0005615,GO:0005737,GO:0042448,GO:0046872,GO:0060395	ovulation from ovarian follicle|extracellular space|cytoplasm|progesterone metabolic process|metal ion binding|SMAD protein signal transduction	ko04390	Hippo signaling pathway
AHSG	934.702	1869.4	0	0	#NAME?	2.06991e-26	3.27957e-22	Down	20.15	0	GeneID:443392,Genbank:NM_001009802.1	alpha-2-HS-glycoprotein	GO:0004869,GO:0005615,GO:0006953,GO:0030502,GO:0050727,GO:0050766	cysteine-type endopeptidase inhibitor activity|extracellular space|acute-phase response|negative regulation of bone mineralization|regulation of inflammatory response|positive regulation of phagocytosis
ALB	534.42	1068.84	0	0	#NAME?	3.10802e-17	1.45761e-13	Down	7.88219	0	GeneID:443393,Genbank:NM_001009376.1	albumin	GO:0005615,GO:0008289,GO:0046872	extracellular space|lipid binding|metal ion binding
APOA2	79.8436	159.687	0	0	#NAME?	0.00257131	0.202725	Down	8.30818	0	GeneID:101104619,Genbank:XM_004002693.3	apolipoprotein A-II	GO:0002740,GO:0006656,GO:0008035,GO:0008203,GO:0009395,GO:0009749,GO:0010873,GO:0010903,GO:0015485,GO:0017127,GO:0017129,GO:0018158,GO:0018206,GO:0030300,GO:0031072,GO:0031210,GO:0031647,GO:0033344,GO:0033700,GO:0034190,GO:0034361,GO:0034366,GO:0034370,GO:0034374,GO:0034375,GO:0034380,GO:0034384,GO:0042157,GO:0042627,GO:0042632,GO:0042742,GO:0042803,GO:0043691,GO:0045416,GO:0046340,GO:0046982,GO:…	negative regulation of cytokine secretion involved in immune response|phosphatidylcholine biosynthetic process|high-density lipoprotein particle binding|cholesterol metabolic process|phospholipid catabolic process|response to glucose|positive regulation of cholesterol esterification|negative regulation of very-low-density lipoprotein particle remodeling|cholesterol binding|cholesterol transporter…	ko03320	PPAR signaling pathway
APOB	90.4894	180.979	0	0	#NAME?	0.0010925	0.125431	Down	0.170379	0	GeneID:101107590,Genbank:XM_012175938.1	apolipoprotein B			ko04977,ko04975	Vitamin digestion and absorption|Fat digestion and absorption
ASGR2	43.6478	87.2957	0	0	#NAME?	0.0489377	0.92929	Down	0.524841	0	GeneID:101115381,Genbank:XM_012185609.1	asialoglycoprotein receptor 2			ko04918	Thyroid hormone synthesis
BST-2A	56.4228	112.846	0	0	#NAME?	0.0164235	0.605482	Down	5.4129	0	GeneID:100422799,Genbank:XM_015095475.1	bone marrow stromal cell antigen 2A	GO:0002737,GO:0005770,GO:0005794,GO:0005886,GO:0008191,GO:0009615,GO:0009986,GO:0016021,GO:0016324,GO:0030308,GO:0030336,GO:0031225,GO:0032956,GO:0034341,GO:0035455,GO:0035456,GO:0045071,GO:0045087,GO:0045121,GO:0051607,GO:1901253	negative regulation of plasmacytoid dendritic cell cytokine production|late endosome|Golgi apparatus|plasma membrane|metalloendopeptidase inhibitor activity|response to virus|cell surface|integral component of membrane|apical plasma membrane|negative regulation of cell growth|negative regulation of cell migration|anchored component of membrane|regulation of actin cytoskeleton organization|respons…
C12H1orf116	54.2936	108.587	0	0	#NAME?	0.0195465	0.66601	Down	0.425904	0	GeneID:101118803,Genbank:XM_004013575.3	chromosome 12 open reading frame, human C1orf116	GO:0005737,GO:0005829,GO:0005886	cytoplasm|cytosol|plasma membrane
C14H19orf18	44.7124	89.4248	0	0	#NAME?	0.0447455	0.900823	Down	0.279027	0	GeneID:101111738,Genbank:XM_004015464.3	chromosome 14 open reading frame, human C19orf18	GO:0016021,GO:0070062	integral component of membrane|extracellular exosome
CACNG7	66.5363	133.073	0	0	#NAME?	0.00763987	0.390471	Down	1.58119	0	GeneID:101116675,Genbank:XM_015100702.1	calcium channel, voltage-dependent, gamma subunit 7	GO:0005245,GO:0016247,GO:0019226,GO:0032281,GO:0070588,GO:2000311	voltage-gated calcium channel activity|channel regulator activity|transmission of nerve impulse|AMPA glutamate receptor complex|calcium ion transmembrane transport|regulation of AMPA receptor activity	ko04010,ko04261,ko04921,ko04260	MAPK signaling pathway|Adrenergic signaling in cardiomyocytes|Oxytocin signaling pathway|Cardiac muscle contraction
CATHL3	50.0353	100.071	0	0	#NAME?	0.0281017	0.74695	Down	0.732234	0	GeneID:443311,Genbank:XM_015102087.1	BAC7.5 protein	GO:0005576,GO:0042742	extracellular region|defense response to bacterium
CCDC160	50.0353	100.071	0	0	#NAME?	0.0281017	0.74695	Down	1.1193	0	GeneID:101108991,Genbank:XM_004022333.3	coiled-coil domain containing 160
CCL16	68.1332	136.266	0	0	#NAME?	0.00674347	0.363125	Down	1.32265	0	GeneID:101115290,Genbank:XM_004012451.3	chemokine (C-C motif) ligand 16			ko04060,ko04062	Cytokine-cytokine receptor interaction|Chemokine signaling pathway
CD79A	45.2447	90.4894	0	0	#NAME?	0.0427289	0.88438	Down	0.620351	0	GeneID:101105681,Genbank:XM_012190460.2	CD79a molecule	GO:0002250,GO:0004888,GO:0005737,GO:0005771,GO:0005887,GO:0009897,GO:0019815,GO:0030183,GO:0042100,GO:0042113,GO:0042803,GO:0045121,GO:0050853,GO:0051289	adaptive immune response|transmembrane signaling receptor activity|cytoplasm|multivesicular body|integral component of plasma membrane|external side of plasma membrane|B cell receptor complex|B cell differentiation|B cell proliferation|B cell activation|protein homodimerization activity|membrane raft|B cell receptor signaling pathway|protein homotetramerization	ko04662	B cell receptor signaling pathway
CRHR2	46.8416	93.6832	0	0	#NAME?	0.0371124	0.835557	Down	0.344854	0	GeneID:101102228,Genbank:XM_015095318.1	corticotropin releasing hormone receptor 2	GO:0005886,GO:0005887,GO:0007166,GO:0007186,GO:0007188,GO:0015056	plasma membrane|integral component of plasma membrane|cell surface receptor signaling pathway|G-protein coupled receptor signaling pathway|adenylate cyclase-modulating G-protein coupled receptor signaling pathway|corticotrophin-releasing factor receptor activity	ko04080	Neuroactive ligand-receptor interaction
CXCL9	56.4228	112.846	0	0	#NAME?	0.0164235	0.605482	Down	0.633638	0	GeneID:101108489,Genbank:XM_012180189.2	chemokine (C-X-C motif) ligand 9	GO:0002690,GO:0005615,GO:0006935,GO:0006954,GO:0006955,GO:0007186,GO:0008009,GO:0009897,GO:0010818,GO:0030816,GO:0032496,GO:0042127,GO:0043950,GO:0045663,GO:0048248,GO:0051281,GO:0051607,GO:0070098,GO:1901741	positive regulation of leukocyte chemotaxis|extracellular space|chemotaxis|inflammatory response|immune response|G-protein coupled receptor signaling pathway|chemokine activity|external side of plasma membrane|T cell chemotaxis|positive regulation of cAMP metabolic process|response to lipopolysaccharide|regulation of cell proliferation|positive regulation of cAMP-mediated signaling|positive regul…	ko04060,ko04062,ko04620	Cytokine-cytokine receptor interaction|Chemokine signaling pathway|Toll-like receptor signaling pathway
DENND1C	115.507	231.014	0	0	#NAME?	0.000160028	0.0309206	Down	0.909909	0	GeneID:101105327,Genbank:XM_015095861.1	DENN/MADD domain containing 1C	GO:0005829,GO:0017112,GO:0030136	cytosol|Rab guanyl-nucleotide exchange factor activity|clathrin-coated vesicle
DMKN	51.0999	102.2	0	0	#NAME?	0.0256277	0.736154	Down	0.351378	0	GeneID:101117186,Genbank:XM_012190181.2	dermokine	GO:0005576,GO:1903575	extracellular region|cornified envelope assembly
DNASE1L3	48.9707	97.9415	0	0	#NAME?	0.0308181	0.768548	Down	0.58261	0	GeneID:101122895,Genbank:XM_004018360.3	deoxyribonuclease I-like 3	GO:0000737,GO:0002283,GO:0002673,GO:0003677,GO:0004519,GO:0004520,GO:0005576,GO:0005634,GO:0005783,GO:0006309,GO:0010623,GO:0070948	DNA catabolic process, endonucleolytic|neutrophil activation involved in immune response|regulation of acute inflammatory response|DNA binding|endonuclease activity|endodeoxyribonuclease activity|extracellular region|nucleus|endoplasmic reticulum|apoptotic DNA fragmentation|programmed cell death involved in cell development|regulation of neutrophil mediated cytotoxicity
DRD1	63.8749	127.75	0	0	#NAME?	0.00929034	0.437914	Down	0.416153	0	GeneID:100568292,Genbank:XM_004010191.3	dopamine receptor D1	GO:0001588,GO:0001659,GO:0001661,GO:0001662,GO:0001932,GO:0001963,GO:0001975,GO:0005634,GO:0005789,GO:0005887,GO:0006606,GO:0007190,GO:0007191,GO:0007612,GO:0007613,GO:0007617,GO:0007625,GO:0007628,GO:0008542,GO:0010628,GO:0014002,GO:0015872,GO:0019228,GO:0021542,GO:0021756,GO:0021853,GO:0030335,GO:0030432,GO:0035106,GO:0035240,GO:0042053,GO:0042311,GO:0042711,GO:0043987,GO:0046323,GO:0046959,GO:…	dopamine neurotransmitter receptor activity, coupled via Gs|temperature homeostasis|conditioned taste aversion|behavioral fear response|regulation of protein phosphorylation|synaptic transmission, dopaminergic|response to amphetamine|nucleus|endoplasmic reticulum membrane|integral component of plasma membrane|protein import into nucleus|activation of adenylate cyclase activity|adenylate cyclase-a…	ko04024,ko04540,ko04728,ko04020,ko04080	cAMP signaling pathway|Gap junction|Dopaminergic synapse|Calcium signaling pathway|Neuroactive ligand-receptor interaction
EFCAB5	86.2311	172.462	0	0	#NAME?	0.00152371	0.153769	Down	0.445958	0	GeneID:101122536,Genbank:XM_012185419.1	EF-hand calcium binding domain 5	GO:0005509	calcium ion binding
FAM180A	71.3269	142.654	0	0	#NAME?	0.00519123	0.312344	Down	0.754845	0	GeneID:101108221,Genbank:XM_012177191.2	family with sequence similarity 180 member A	GO:0005576	extracellular region
FANK1	44.1801	88.3602	0	0	#NAME?	0.0468191	0.91823	Down	0.859956	0	GeneID:101116440,Genbank:XM_012103128.2	fibronectin type III and ankyrin repeat domains 1	GO:0005634,GO:0005829,GO:0045893,GO:0051091	nucleus|cytosol|positive regulation of transcription, DNA-templated|positive regulation of DNA binding transcription factor activity
FBP1	86.2311	172.462	0	0	#NAME?	0.00152371	0.153769	Down	1.87821	0	GeneID:101113198,Genbank:XM_004004092.3	fructose-bisphosphatase 1	GO:0005737,GO:0005829,GO:0006002,GO:0006094,GO:0006111,GO:0016208,GO:0016311,GO:0030308,GO:0035690,GO:0042132,GO:0045820,GO:0046580,GO:0046872,GO:0048029,GO:0051289,GO:0071286	cytoplasm|cytosol|fructose 6-phosphate metabolic process|gluconeogenesis|regulation of gluconeogenesis|AMP binding|dephosphorylation|negative regulation of cell growth|cellular response to drug|fructose 1,6-bisphosphate 1-phosphatase activity|negative regulation of glycolytic process|negative regulation of Ras protein signal transduction|metal ion binding|monosaccharide binding|protein homotetram…	ko00710,ko00680,ko01200,ko04152,ko04910,ko00030,ko00051,ko00010	Carbon fixation in photosynthetic organisms|Methane metabolism|Carbon metabolism|AMPK signaling pathway|Insulin signaling pathway|Pentose phosphate pathway|Fructose and mannose metabolism|Glycolysis / Gluconeogenesis
FGA	62.278	124.556	0	0	#NAME?	0.0104225	0.461682	Down	0.514921	0	GeneID:101102090,Genbank:XM_004017183.2	fibrinogen alpha chain			ko04610,ko04611	Complement and coagulation cascades|Platelet activation
GC	122.427	244.854	0	0	#NAME?	9.22676e-05	0.0195988	Down	2.13219	0	GeneID:101102644,Genbank:XM_004009899.3	group-specific component (vitamin D binding protein)	GO:0003779,GO:0005499,GO:0005615,GO:0090482	actin binding|vitamin D binding|extracellular space|vitamin transmembrane transporter activity
GIMAP1	64.9395	129.879	0	0	#NAME?	0.00860225	0.418617	Down	0.564417	0	GeneID:101112051,Genbank:XM_012177343.2	GTPase, IMAP family member 1	GO:0000139,GO:0005525,GO:0005783,GO:0005789,GO:0016021	Golgi membrane|GTP binding|endoplasmic reticulum|endoplasmic reticulum membrane|integral component of membrane
GJB1	50.0353	100.071	0	0	#NAME?	0.0281017	0.74695	Down	0.968383	0	GeneID:101104806,Genbank:XM_015104933.1	gap junction protein beta 1	GO:0005243,GO:0005737,GO:0005886,GO:0005922,GO:0007154,GO:0015868,GO:0016021,GO:0042803	gap junction channel activity|cytoplasm|plasma membrane|connexin complex|cell communication|purine ribonucleotide transport|integral component of membrane|protein homodimerization activity
GNRH2	71.8592	143.718	0	0	#NAME?	0.00496587	0.303773	Down	0.490051	0	GeneID:101112753,Genbank:XM_012188770.2	gonadotropin releasing hormone 2	GO:0005179,GO:0005576,GO:0007275	hormone activity|extracellular region|multicellular organism development	ko04912	GnRH signaling pathway
GSTA1	58.0197	116.039	0	0	#NAME?	0.0144501	0.559773	Down	3.39352	0	GeneID:100141301,Genbank:NM_001114766.1	glutathione S-transferase alpha 1	GO:0004364,GO:0005737,GO:0006749	glutathione transferase activity|cytoplasm|glutathione metabolic process	ko00982,ko00480,ko00980	Drug metabolism - cytochrome P450|Glutathione metabolism|Metabolism of xenobiotics by cytochrome P450
HAPLN2	70.2624	140.525	0	0	#NAME?	0.00567074	0.326046	Down	0.296637	0	GeneID:101108980,Genbank:XM_012107347.2	hyaluronan and proteoglycan link protein 2	GO:0001501,GO:0005201,GO:0005540,GO:0005578,GO:0007155,GO:0007417,GO:0008065,GO:0085029	skeletal system development|extracellular matrix structural constituent|hyaluronic acid binding|proteinaceous extracellular matrix|cell adhesion|central nervous system development|establishment of blood-nerve barrier|extracellular matrix assembly
HCN4	51.0999	102.2	0	0	#NAME?	0.0256277	0.736154	Down	0.222209	0	GeneID:101117337,Genbank:XM_015096711.1	hyperpolarization activated cyclic nucleotide gated potassium channel 4	GO:0002027,GO:0003254,GO:0005222,GO:0005248,GO:0005249,GO:0005886,GO:0006812,GO:0006936,GO:0008015,GO:0030552,GO:0031226,GO:0034765,GO:0035725,GO:0042391,GO:0042802,GO:0048471,GO:0055117,GO:0071320,GO:0071321,GO:0071805,GO:0086012,GO:0086015,GO:0086041,GO:0086046,GO:0086091,GO:0098719,GO:0098855,GO:0098909,GO:1990573	regulation of heart rate|regulation of membrane depolarization|intracellular cAMP activated cation channel activity|voltage-gated sodium channel activity|voltage-gated potassium channel activity|plasma membrane|cation transport|muscle contraction|blood circulation|cAMP binding|intrinsic component of plasma membrane|regulation of ion transmembrane transport|sodium ion transmembrane transport|regul…	ko04024,ko04742	cAMP signaling pathway|Taste transduction
HOXB5	58.552	117.104	0	0	#NAME?	0.0138515	0.54729	Down	0.265177	0	GeneID:101115382,Genbank:XM_004012805.3	homeobox B5	GO:0000980,GO:0001205,GO:0001650,GO:0003677,GO:0003700,GO:0005634,GO:0005829,GO:0006355,GO:0009952,GO:0045446,GO:0045944,GO:0048704,GO:0048706	RNA polymerase II distal enhancer sequence-specific DNA binding|transcriptional activator activity, RNA polymerase II distal enhancer sequence-specific DNA binding|fibrillar center|DNA binding|DNA binding transcription factor activity|nucleus|cytosol|regulation of transcription, DNA-templated|anterior/posterior pattern specification|endothelial cell differentiation|positive regulation of transcri…
HSD11B1	107.523	215.045	0	0	#NAME?	0.000299547	0.0469903	Down	2.36483	0	GeneID:443409,Genbank:XM_012186884.2	hydroxysteroid (11-beta) dehydrogenase 1	GO:0005789,GO:0008202,GO:0016021,GO:0070524	endoplasmic reticulum membrane|steroid metabolic process|integral component of membrane|11-beta-hydroxysteroid dehydrogenase (NADP+) activity	ko00980,ko00140	Metabolism of xenobiotics by cytochrome P450|Steroid hormone biosynthesis
IFNLR1	65.4717	130.943	0	0	#NAME?	0.00827336	0.40583	Down	0.272265	0	GeneID:101119890,Genbank:XM_012152070.2	interferon, lambda receptor 1	GO:0002385,GO:0004896,GO:0005886,GO:0008285,GO:0016021,GO:0019221,GO:0032002,GO:0034342,GO:0050691,GO:0051607	mucosal immune response|cytokine receptor activity|plasma membrane|negative regulation of cell proliferation|integral component of membrane|cytokine-mediated signaling pathway|interleukin-28 receptor complex|response to type III interferon|regulation of defense response to virus by host|defense response to virus	ko04060,ko04630	Cytokine-cytokine receptor interaction|Jak-STAT signaling pathway
IL2RB	163.413	326.826	0	0	#NAME?	3.48822e-06	0.00134798	Down	0.922712	0	GeneID:101107088,Genbank:XM_015094862.1	interleukin 2 receptor subunit beta	GO:0004911,GO:0009897,GO:0016021,GO:0019976,GO:0043066	interleukin-2 receptor activity|external side of plasma membrane|integral component of membrane|interleukin-2 binding|negative regulation of apoptotic process	ko04060,ko04144,ko04630,ko04151	Cytokine-cytokine receptor interaction|Endocytosis|Jak-STAT signaling pathway|PI3K-Akt signaling pathway
IL2RG	62.8103	125.621	0	0	#NAME?	0.0100292	0.456618	Down	1.0183	0	GeneID:101103538,Genbank:XM_004022163.3	interleukin 2 receptor subunit gamma	GO:0004896,GO:0016021	cytokine receptor activity|integral component of membrane	ko04060,ko04144,ko04630,ko04151	Cytokine-cytokine receptor interaction|Endocytosis|Jak-STAT signaling pathway|PI3K-Akt signaling pathway
ITIH3	55.3582	110.716	0	0	#NAME?	0.017907	0.636134	Down	0.505987	0	GeneID:101109217,Genbank:XM_004018392.3	inter-alpha-trypsin inhibitor heavy chain 3	GO:0004867,GO:0005576,GO:0030212	serine-type endopeptidase inhibitor activity|extracellular region|hyaluronan metabolic process
KCNT1	73.4561	146.912	0	0	#NAME?	0.00434647	0.279941	Down	0.1709	0	GeneID:101118349,Genbank:XM_015093835.1	potassium channel, sodium activated subfamily T, member 1	GO:0005249,GO:0008076,GO:0015269	voltage-gated potassium channel activity|voltage-gated potassium channel complex|calcium-activated potassium channel activity
KLHL34	210.787	421.574	0	0	#NAME?	9.13256e-08	4.82321e-05	Down	1.9921	0	GeneID:101106663,Genbank:XM_015104686.1	kelch like family member 34	GO:0005615,GO:0016567,GO:0031463	extracellular space|protein ubiquitination|Cul3-RING ubiquitin ligase complex
LCN8	50.0353	100.071	0	0	#NAME?	0.0281017	0.74695	Down	3.06957	0	GeneID:101106250,Genbank:XM_012160087.2	lipocalin 8	GO:0005576,GO:0009725,GO:0036094	extracellular region|response to hormone|small molecule binding
LMO3	60.6811	121.362	0	0	#NAME?	0.0117273	0.494415	Down	0.850101	0	GeneID:101123620,Genbank:XM_015094915.1	LIM domain only 3	GO:0046872	metal ion binding
LOC101104612	55.3582	110.716	0	0	#NAME?	0.017907	0.636134	Down	0.707611	0	GeneID:101104612,Genbank:XM_012101095.2	zinc finger protein with KRAB and SCAN domains 8-like
LOC101105022	87.828	175.656	0	0	#NAME?	0.00134227	0.143695	Down	2.84315	0	GeneID:101105022,Genbank:XM_004016481.3	proteoglycan 3-like
LOC101111001	56.4228	112.846	0	0	#NAME?	0.0164235	0.605482	Down	1.59275	0	GeneID:101111001,Genbank:XM_012122011.2	histone-lysine N-methyltransferase SUV420H1-like	GO:0005634,GO:0005694,GO:0006351,GO:0006355,GO:0007517,GO:0018024,GO:0034773,GO:0042799	nucleus|chromosome|transcription, DNA-templated|regulation of transcription, DNA-templated|muscle organ development|histone-lysine N-methyltransferase activity|histone H4-K20 trimethylation|histone methyltransferase activity (H4-K20 specific)	ko00310	Lysine degradation
LOC101114579	67.0686	134.137	0	0	#NAME?	0.0073334	0.379707	Down	0.461652	0	GeneID:101114579,Genbank:XM_012175594.2	trichohyalin-like
LOC101116968	50.0353	100.071	0	0	#NAME?	0.0281017	0.74695	Down	0.295486	0	GeneID:101116968,Genbank:XM_015105007.1	transmembrane 9 superfamily member 2-like	GO:0010008,GO:0016021	endosome membrane|integral component of membrane
LOC101122400	52.1645	104.329	0	0	#NAME?	0.0233858	0.710249	Down	1.4397	0	GeneID:101122400,Genbank:XM_012103256.2	probable 2-ketogluconate reductase	GO:0005737,GO:0047964,GO:0051287	cytoplasm|glyoxylate reductase activity|NAD binding
LOC101122819	108.587	217.175	0	0	#NAME?	0.000275709	0.0450344	Down	1.95074	0	GeneID:101122819,Genbank:XM_015102453.1	15 kDa protein B-like	GO:0004869,GO:0005615,GO:0006952,GO:0016525,GO:0031410,GO:1901491	cysteine-type endopeptidase inhibitor activity|extracellular space|defense response|negative regulation of angiogenesis|cytoplasmic vesicle|negative regulation of lymphangiogenesis
LOC101123625	71.3269	142.654	0	0	#NAME?	0.00519123	0.312344	Down	0.603964	0	GeneID:101123625,Genbank:XM_015095363.1	T-cell receptor gamma-2 chain C region-like	GO:0016021	integral component of membrane
LOC105611334	62.8103	125.621	0	0	#NAME?	0.0100292	0.456618	Down	0.803502	0	GeneID:105611334,Genbank:XM_012189449.1	uncharacterized protein C20orf203	GO:0005737	cytoplasm
LOC105614158	78.779	157.558	0	0	#NAME?	0.00280767	0.213666	Down	0.645504	0	GeneID:105614158,Genbank:XM_012183630.2	uncharacterized LOC105614158	GO:0002232,GO:0004872,GO:0005623,GO:0010760,GO:0016021,GO:0033860,GO:0035690,GO:0042742,GO:0042802,GO:0043549,GO:0060266,GO:0090027,GO:0090383,GO:1902623,GO:2000509	leukocyte chemotaxis involved in inflammatory response|receptor activity|cell|negative regulation of macrophage chemotaxis|integral component of membrane|regulation of NAD(P)H oxidase activity|cellular response to drug|defense response to bacterium|identical protein binding|regulation of kinase activity|negative regulation of respiratory burst involved in inflammatory response|negative regulation…
LOC106990979	43.6478	87.2957	0	0	#NAME?	0.0489377	0.92929	Down	0.249881	0	GeneID:106990979,Genbank:XM_015093838.1	uncharacterized LOC106990979
LOC106991049	104.329	208.658	0	0	#NAME?	0.000383594	0.058439	Down	1.25211	0	GeneID:106991049,Genbank:XM_015094360.1	PH and SEC7 domain-containing protein 4-like			ko04144	Endocytosis
LOC106991403	100.071	200.141	0	0	#NAME?	0.000531399	0.0765408	Down	2.90261	0	GeneID:106991403,Genbank:XM_015098368.1	microtubule-associated protein tau-like	GO:0000226,GO:0005829,GO:0005874,GO:0005886,GO:0008017,GO:0030424,GO:0030426,GO:0031116,GO:0045298,GO:0045773	microtubule cytoskeleton organization|cytosol|microtubule|plasma membrane|microtubule binding|axon|growth cone|positive regulation of microtubule polymerization|tubulin complex|positive regulation of axon extension	ko04010	MAPK signaling pathway
LOC106991855	48.9707	97.9415	0	0	#NAME?	0.0308181	0.768548	Down	0.443281	0	GeneID:106991855,Genbank:XM_015103403.1	uncharacterized LOC106991855
LRFN2	50.0353	100.071	0	0	#NAME?	0.0281017	0.74695	Down	0.124792	0	GeneID:101107233,Genbank:XM_015102584.1	leucine rich repeat and fibronectin type III domain containing 2	GO:0005578,GO:0005615,GO:0007409,GO:0009986,GO:0016021,GO:0030054,GO:0045211	proteinaceous extracellular matrix|extracellular space|axonogenesis|cell surface|integral component of membrane|cell junction|postsynaptic membrane
MAP4K1	74.5207	149.041	0	0	#NAME?	0.00397928	0.266098	Down	0.453101	0	GeneID:101111480,Genbank:XM_012190374.2	mitogen-activated protein kinase kinase kinase kinase 1	GO:0000185,GO:0004672,GO:0004674,GO:0005524,GO:0005737,GO:0006468,GO:0006950,GO:0007257,GO:0007346,GO:0008283,GO:0008349,GO:0016020,GO:0018105,GO:0035556,GO:0042981,GO:0046777	activation of MAPKKK activity|protein kinase activity|protein serine/threonine kinase activity|ATP binding|cytoplasm|protein phosphorylation|response to stress|activation of JUN kinase activity|regulation of mitotic cell cycle|cell proliferation|MAP kinase kinase kinase kinase activity|membrane|peptidyl-serine phosphorylation|intracellular signal transduction|regulation of apoptotic process|prote…	ko04010	MAPK signaling pathway
MFSD6L	75.5853	151.171	0	0	#NAME?	0.00364678	0.250128	Down	0.263106	0	GeneID:101102158,Genbank:XM_012185708.2	major facilitator superfamily domain containing 6-like	GO:0016021	integral component of membrane
MLXIPL	81.4405	162.881	0	0	#NAME?	0.00225332	0.195232	Down	0.442141	0	GeneID:101115503,Genbank:XM_015104206.1	MLX interacting protein-like	GO:0001078,GO:0003677,GO:0003700,GO:0005634,GO:0005654,GO:0005667,GO:0005737,GO:0005829,GO:0006351,GO:0006355,GO:0006357,GO:0008134,GO:0008284,GO:0009653,GO:0010255,GO:0033137,GO:0035538,GO:0035556,GO:0042593,GO:0045723,GO:0045821,GO:0045892,GO:0045893,GO:0045944,GO:0046889,GO:0046982,GO:0055089,GO:0070328,GO:0071157,GO:0071322,GO:0090324,GO:2000505	transcriptional repressor activity, RNA polymerase II proximal promoter sequence-specific DNA binding|DNA binding|DNA binding transcription factor activity|nucleus|nucleoplasm|transcription factor complex|cytoplasm|cytosol|transcription, DNA-templated|regulation of transcription, DNA-templated|regulation of transcription from RNA polymerase II promoter|transcription factor binding|positive regula…
MT3	52.1645	104.329	0	0	#NAME?	0.0233858	0.710249	Down	0	0	GeneID:443168,Genbank:NM_001009755.1	metallothionein 3	GO:0000060,GO:0001666,GO:0001934,GO:0005507,GO:0005622,GO:0005634,GO:0006112,GO:0006707,GO:0006829,GO:0006882,GO:0008021,GO:0008144,GO:0008270,GO:0010507,GO:0010628,GO:0010940,GO:0010942,GO:0014002,GO:0016234,GO:0016570,GO:0019430,GO:0030295,GO:0030308,GO:0030517,GO:0030949,GO:0032095,GO:0032148,GO:0033210,GO:0034599,GO:0035690,GO:0036091,GO:0043027,GO:0043066,GO:0043085,GO:0043154,GO:0043491,GO:…	protein import into nucleus, translocation|response to hypoxia|positive regulation of protein phosphorylation|copper ion binding|intracellular|nucleus|energy reserve metabolic process|cholesterol catabolic process|zinc II ion transport|cellular zinc ion homeostasis|synaptic vesicle|drug binding|zinc ion binding|negative regulation of autophagy|positive regulation of gene expression|positive regul…
MUC20	110.716	221.433	0	0	#NAME?	0.00023342	0.0397667	Down	0.693366	0	GeneID:101122406,Genbank:XM_012096245.2	mucin 20, cell surface associated
MYO1G	49.503	99.0061	0	0	#NAME?	0.0294291	0.755426	Down	0.295913	0	GeneID:101114605,Genbank:XM_012176963.2	myosin IG	GO:0001891,GO:0002456,GO:0003774,GO:0003779,GO:0005516,GO:0005524,GO:0005546,GO:0005547,GO:0005886,GO:0005902,GO:0006887,GO:0016020,GO:0016459,GO:0030027,GO:0030175,GO:0031256,GO:0031589,GO:0038096,GO:0043325,GO:0070062,GO:0071976,GO:0072678	phagocytic cup|T cell mediated immunity|motor activity|actin binding|calmodulin binding|ATP binding|phosphatidylinositol-4,5-bisphosphate binding|phosphatidylinositol-3,4,5-trisphosphate binding|plasma membrane|microvillus|exocytosis|membrane|myosin complex|lamellipodium|filopodium|leading edge membrane|cell-substrate adhesion|Fc-gamma receptor signaling pathway involved in phagocytosis|phosphati…
NPTX1	100.603	201.206	0	0	#NAME?	0.000510319	0.0741789	Down	0.571861	0	GeneID:101119737,Genbank:XM_004013084.3	neuronal pentraxin I	GO:0006810,GO:0007268,GO:0007417,GO:0030133,GO:0046872,GO:0060385	transport|chemical synaptic transmission|central nervous system development|transport vesicle|metal ion binding|axonogenesis involved in innervation
OAS2	90.4894	180.979	0	0	#NAME?	0.0010925	0.125431	Down	0.198019	0	GeneID:101109915,Genbank:XM_015101669.1	2'-5'-oligoadenylate synthetase 2	GO:0001730,GO:0003725,GO:0005524,GO:0005654,GO:0005739,GO:0005783,GO:0005829,GO:0006401,GO:0006486,GO:0009615,GO:0018377,GO:0045087,GO:0046872,GO:0048471,GO:0051607	2'-5'-oligoadenylate synthetase activity|double-stranded RNA binding|ATP binding|nucleoplasm|mitochondrion|endoplasmic reticulum|cytosol|RNA catabolic process|protein glycosylation|response to virus|protein myristoylation|innate immune response|metal ion binding|perinuclear region of cytoplasm|defense response to virus
PLG	48.9707	97.9415	0	0	#NAME?	0.0308181	0.768548	Down	0.47458	0	GeneID:101112066,Genbank:XM_012183211.1	plasminogen	GO:0004252,GO:0005102,GO:0005576,GO:0007596,GO:0009408,GO:0019904,GO:0042730,GO:0048771	serine-type endopeptidase activity|receptor binding|extracellular region|blood coagulation|response to heat|protein domain specific binding|fibrinolysis|tissue remodeling	ko04080,ko04610	Neuroactive ligand-receptor interaction|Complement and coagulation cascades
PRRT4	50.0353	100.071	0	0	#NAME?	0.0281017	0.74695	Down	0.211129	0	GeneID:101103891,Genbank:XM_015095369.1	proline-rich transmembrane protein 4	GO:0016021	integral component of membrane
PTGS2	67.0686	134.137	0	0	#NAME?	0.0073334	0.379707	Down	0.621436	0	GeneID:443460,Genbank:NM_001009432.1	prostaglandin-endoperoxide synthase 2 (prostaglandin G/H synthase and cyclooxygenase)	GO:0001516,GO:0004601,GO:0004666,GO:0005737,GO:0005789,GO:0006954,GO:0006979,GO:0008217,GO:0019371,GO:0020037,GO:0031090,GO:0046872,GO:0051213	prostaglandin biosynthetic process|peroxidase activity|prostaglandin-endoperoxide synthase activity|cytoplasm|endoplasmic reticulum membrane|inflammatory response|response to oxidative stress|regulation of blood pressure|cyclooxygenase pathway|heme binding|organelle membrane|metal ion binding|dioxygenase activity	ko04923,ko04726,ko04668,ko04723,ko00590,ko04913,ko04370,ko04921,ko04064	Regulation of lipolysis in adipocytes|Serotonergic synapse|TNF signaling pathway|Retrograde endocannabinoid signaling|Arachidonic acid metabolism|Ovarian steroidogenesis|VEGF signaling pathway|Oxytocin signaling pathway|NF-kappa B signaling pathway
RASEF	52.1645	104.329	0	0	#NAME?	0.0233858	0.710249	Down	0.370026	0	GeneID:101119694,Genbank:XM_012117797.2	RAS and EF-hand domain containing	GO:0003924,GO:0005509,GO:0005525,GO:0005829,GO:0019003,GO:0042802,GO:0048471,GO:0051260	GTPase activity|calcium ion binding|GTP binding|cytosol|GDP binding|identical protein binding|perinuclear region of cytoplasm|protein homooligomerization
REEP6	60.1488	120.298	0	0	#NAME?	0.0122141	0.506599	Down	0.943385	0	GeneID:101118947,Genbank:XM_004008781.3	receptor accessory protein 6	GO:0001917,GO:0005783,GO:0005789,GO:0016021,GO:0032386,GO:0044317,GO:0045177,GO:0050908	photoreceptor inner segment|endoplasmic reticulum|endoplasmic reticulum membrane|integral component of membrane|regulation of intracellular transport|rod spherule|apical part of cell|detection of light stimulus involved in visual perception
RHAG	97.9415	195.883	0	0	#NAME?	0.000624034	0.0874973	Down	1.25105	0	GeneID:101102018,Genbank:XM_004018879.3	Rh-associated glycoprotein	GO:0005886,GO:0005887,GO:0006873,GO:0008519,GO:0015672,GO:0015695,GO:0015696,GO:0016020,GO:0022840,GO:0072488	plasma membrane|integral component of plasma membrane|cellular ion homeostasis|ammonium transmembrane transporter activity|monovalent inorganic cation transport|organic cation transport|ammonium transport|membrane|leak channel activity|ammonium transmembrane transport
RHBDL2	56.4228	112.846	0	0	#NAME?	0.0164235	0.605482	Down	1.18243	0	GeneID:101117975,Genbank:XM_004001823.3	rhomboid, veinlet-like 2 (Drosophila)	GO:0004252,GO:0005886,GO:0016021,GO:0016485	serine-type endopeptidase activity|plasma membrane|integral component of membrane|protein processing
RSPH9	54.2936	108.587	0	0	#NAME?	0.0195465	0.66601	Down	1.39469	0	GeneID:101116098,Genbank:XM_012100711.2	radial spoke head 9 homolog (Chlamydomonas)	GO:0005737,GO:0005856,GO:0005929,GO:0035082,GO:0044458,GO:0060294	cytoplasm|cytoskeleton|cilium|axoneme assembly|motile cilium assembly|cilium movement involved in cell motility
S100A8	71.8592	143.718	0	0	#NAME?	0.00496587	0.303773	Down	6.69753	0	GeneID:101104026,Genbank:XM_004002523.2	S100 calcium binding protein A8	GO:0002523,GO:0002793,GO:0005509,GO:0005615,GO:0005829,GO:0005886,GO:0006914,GO:0006915,GO:0006919,GO:0008017,GO:0008270,GO:0014002,GO:0016209,GO:0018119,GO:0030593,GO:0035662,GO:0045087,GO:0045111,GO:0050544,GO:0050729,GO:0050786,GO:0070488,GO:2001244	leukocyte migration involved in inflammatory response|positive regulation of peptide secretion|calcium ion binding|extracellular space|cytosol|plasma membrane|autophagy|apoptotic process|activation of cysteine-type endopeptidase activity involved in apoptotic process|microtubule binding|zinc ion binding|astrocyte development|antioxidant activity|peptidyl-cysteine S-nitrosylation|neutrophil chemot…
SC5	48.9707	97.9415	0	0	#NAME?	0.0308181	0.768548	Down	3.12076	0	GeneID:443424,Genbank:NM_001009406.1	cathelin-related prepropeptide	GO:0005576,GO:0008219,GO:0019835,GO:0050829,GO:0050830	extracellular region|cell death|cytolysis|defense response to Gram-negative bacterium|defense response to Gram-positive bacterium	ko04970	Salivary secretion
SCML4	58.0197	116.039	0	0	#NAME?	0.0144501	0.559773	Down	0.100117	0	GeneID:101118704,Genbank:XM_012182661.2	sex comb on midleg-like 4 (Drosophila)	GO:0005654,GO:0006351,GO:0006355	nucleoplasm|transcription, DNA-templated|regulation of transcription, DNA-templated
SDCBP2	72.3915	144.783	0	0	#NAME?	0.00475004	0.297721	Down	0.237196	0	GeneID:101106194,Genbank:XM_012189440.2	syndecan binding protein (syntenin) 2	GO:0005546,GO:0005730,GO:0005737,GO:0005886,GO:0007399,GO:0008022,GO:0008283,GO:0016607,GO:0035556,GO:0042802,GO:0042803,GO:0046907,GO:0046982,GO:0070062	phosphatidylinositol-4,5-bisphosphate binding|nucleolus|cytoplasm|plasma membrane|nervous system development|protein C-terminus binding|cell proliferation|nuclear speck|intracellular signal transduction|identical protein binding|protein homodimerization activity|intracellular transport|protein heterodimerization activity|extracellular exosome
SPEF2	51.6322	103.264	0	0	#NAME?	0.0244784	0.720882	Down	0.221299	0	GeneID:101111394,Genbank:XM_012097083.2	sperm flagellar 2
SYN2	46.8416	93.6832	0	0	#NAME?	0.0371124	0.835557	Down	0.47042	0	GeneID:101107824,Genbank:XM_015102478.1	synapsin II	GO:0003824,GO:0005524,GO:0007268,GO:0007269,GO:0030054,GO:0030672,GO:0045202	catalytic activity|ATP binding|chemical synaptic transmission|neurotransmitter secretion|cell junction|synaptic vesicle membrane|synapse
TCF21	61.7457	123.491	0	0	#NAME?	0.0108347	0.474215	Down	1.14204	0	GeneID:101106947,Genbank:XM_004011346.3	transcription factor 21	GO:0000122,GO:0001077,GO:0001078,GO:0001657,GO:0001658,GO:0001763,GO:0001944,GO:0005634,GO:0007530,GO:0014707,GO:0030855,GO:0032835,GO:0042826,GO:0043425,GO:0045944,GO:0046983,GO:0048286,GO:0048536,GO:0048557,GO:0048608,GO:0048732,GO:0050681,GO:0060008,GO:0060021,GO:0060425,GO:0060426,GO:0060435,GO:0060539,GO:0060541,GO:0060766,GO:0070888,GO:0072162,GO:0072277	negative regulation of transcription from RNA polymerase II promoter|transcriptional activator activity, RNA polymerase II proximal promoter sequence-specific DNA binding|transcriptional repressor activity, RNA polymerase II proximal promoter sequence-specific DNA binding|ureteric bud development|branching involved in ureteric bud morphogenesis|morphogenesis of a branching structure|vasculature d…
TH	59.6166	119.233	0	0	#NAME?	0.0127329	0.521294	Down	0.376177	0	GeneID:101120619,Genbank:XM_015103007.1	tyrosine hydroxylase	GO:0004511,GO:0005506,GO:0009072,GO:0042136,GO:0042416	tyrosine 3-monooxygenase activity|iron ion binding|aromatic amino acid family metabolic process|neurotransmitter biosynthetic process|dopamine biosynthetic process	ko00950,ko00350,ko04728,ko04917	Isoquinoline alkaloid biosynthesis|Tyrosine metabolism|Dopaminergic synapse|Prolactin signaling pathway
TIFA	67.6009	135.202	0	0	#NAME?	0.00703426	0.372745	Down	0.0362903	0	GeneID:101116728,Genbank:XM_015096372.1	TRAF-interacting protein with forkhead-associated domain	GO:0005622,GO:0007249	intracellular|I-kappaB kinase/NF-kappaB signaling
[truncated: 9 more rows]
