# Supplementary material for: Analysis of dynamic and widespread lncRNA and miRNA expression in fetal sheep skeletal muscle
Source: PeerJ. 2020 Sep 22;8:e9957. doi: 10.7717/peerj.9957 (PMC7518186; doi:10.7717/peerj.9957)
Supplement: Supplemental Information 5 [file peerj-08-9957-s005.xlsx]

## Sheet: Sheet1
Table S5 Differentially expressed mRNAs in E120 and D0 comparisons.
gene_id	baseMean	baseMean_control_D0	baseMean_case_E120	foldChange	log2FoldChange	pval	padj	up_down	expression_D0	expression_E120	Dbxref	product	GO_id	GO_term	pathway	pathway_description
LOC101104222	192.606	384.124	1.08819	0.00283291	-8.4635	0.00553143	0.291797	Down	1.61291	0.0127868	GeneID:101104222,Genbank:XM_012174715.2	retinol dehydrogenase 16-like	GO:0004745,GO:0005789,GO:0006629,GO:0009055,GO:0016021,GO:0031090,GO:0043231	retinol dehydrogenase activity|endoplasmic reticulum membrane|lipid metabolic process|electron transfer activity|integral component of membrane|organelle membrane|intracellular membrane-bounded organelle	ko00830	Retinol metabolism
FOSL1	130.577	260.065	1.08819	0.0041843	-7.9008	0.0242051	0.627821	Down	1.01208	0	GeneID:101111137,Genbank:XM_004019682.3	FOS-like antigen 1			ko04380,ko04310	Osteoclast differentiation|Wnt signaling pathway
LOC101102204	249.666	497.156	2.17638	0.00437765	-7.83563	0.00260643	0.181077	Down	4.09962	0	GeneID:101102204,Genbank:XM_004003976.3	eukaryotic translation initiation factor 2 subunit 1	GO:0003723,GO:0003743,GO:0005634,GO:0005737,GO:0005840,GO:0005850,GO:0005851,GO:0006412,GO:0006413,GO:0007568,GO:0010494,GO:0016020,GO:0032057,GO:0033290,GO:0034198,GO:0034605,GO:0034644,GO:0034976,GO:0043022,GO:0043558,GO:0043614,GO:0044207,GO:0046777,GO:0070062,GO:0097451,GO:1901216,GO:1905098,GO:1990737,GO:2000676	RNA binding|translation initiation factor activity|nucleus|cytoplasm|ribosome|eukaryotic translation initiation factor 2 complex|eukaryotic translation initiation factor 2B complex|translation|translational initiation|aging|cytoplasmic stress granule|membrane|negative regulation of translational initiation in response to stress|eukaryotic 48S preinitiation complex|cellular response to amino acid …	ko04210,ko04141,ko03013	Apoptosis|Protein processing in endoplasmic reticulum|RNA transport
LOC101116587	121.847	242.605	1.08819	0.00448544	-7.80054	0.0308035	0.692723	Down	0.652811	0.00747218	GeneID:101116587,Genbank:XM_015098594.1	arachidonate 15-lipoxygenase	GO:0001503,GO:0002820,GO:0004052,GO:0005506,GO:0005546,GO:0005811,GO:0005829,GO:0005886,GO:0006646,GO:0010811,GO:0016020,GO:0019369,GO:0019372,GO:0030282,GO:0030838,GO:0031234,GO:0034976,GO:0035358,GO:0035963,GO:0042060,GO:0043277,GO:0050473,GO:0070374,GO:0071277,GO:1901074,GO:2001303	ossification|negative regulation of adaptive immune response|arachidonate 12-lipoxygenase activity|iron ion binding|phosphatidylinositol-4,5-bisphosphate binding|lipid droplet|cytosol|plasma membrane|phosphatidylethanolamine biosynthetic process|positive regulation of cell-substrate adhesion|membrane|arachidonic acid metabolic process|lipoxygenase pathway|bone mineralization|positive regulation o…	ko04726,ko00591,ko00590	Serotonergic synapse|Linoleic acid metabolism|Arachidonic acid metabolism
LOC105604171	107.143	213.198	1.08819	0.00510412	-7.61412	0.0469017	0.816981	Down	3.63911	0.0543958	GeneID:105604171,Genbank:XM_015102928.1	serum amyloid A protein-like	GO:0006953,GO:0034364	acute-phase response|high-density lipoprotein particle
LIPG	833.337	1656.88	9.7937	0.00591093	-7.4024	7.30598e-06	0.00307286	Down	4.35072	0.0441871	GeneID:101111679,Genbank:XM_012103679.2	lipase, endothelial	GO:0004465,GO:0004620,GO:0005576,GO:0005615,GO:0005769,GO:0005794,GO:0006629,GO:0007584,GO:0008201,GO:0008283,GO:0008970,GO:0009395,GO:0009986,GO:0010983,GO:0032376,GO:0034375,GO:0042632,GO:0043691,GO:0050746,GO:0055091	lipoprotein lipase activity|phospholipase activity|extracellular region|extracellular space|early endosome|Golgi apparatus|lipid metabolic process|response to nutrient|heparin binding|cell proliferation|phosphatidylcholine 1-acylhydrolase activity|phospholipid catabolic process|cell surface|positive regulation of high-density lipoprotein particle clearance|positive regulation of cholesterol trans…	ko00561	Glycerolipid metabolism
PDK4	25174.2	49818.5	529.948	0.0106376	-6.55469	0.000248964	0.0358739	Down	164.726	1.9265	GeneID:101117752,Genbank:XM_004007738.3	pyruvate dehydrogenase kinase, isozyme 4	GO:0004672,GO:0004740,GO:0005524,GO:0005739,GO:0005743,GO:0005759,GO:0006006,GO:0006885,GO:0008286,GO:0009267,GO:0010510,GO:0010565,GO:0010906,GO:0042304,GO:0042593,GO:0042594,GO:0045124,GO:0046320,GO:0071398,GO:0072593,GO:2000811	protein kinase activity|pyruvate dehydrogenase (acetyl-transferring) kinase activity|ATP binding|mitochondrion|mitochondrial inner membrane|mitochondrial matrix|glucose metabolic process|regulation of pH|insulin receptor signaling pathway|cellular response to starvation|regulation of acetyl-CoA biosynthetic process from pyruvate|regulation of cellular ketone metabolic process|regulation of glucos…
LOC101118573	318.177	627.648	8.70551	0.0138701	-6.17188	0.00401709	0.239517	Down	4.84873	0	GeneID:101118573,Genbank:XM_015092148.1	alpha-amylase 2B	GO:0004556,GO:0005975,GO:0007586,GO:0046872,GO:0070062,GO:0103025	alpha-amylase activity|carbohydrate metabolic process|digestion|metal ion binding|extracellular exosome|alpha-amylase activity (releasing maltohexaose)	ko04973,ko00500	Carbohydrate digestion and absorption|Starch and sucrose metabolism
AMPD3	1476.47	2909.42	43.5276	0.0149609	-6.06266	7.63636e-06	0.00312729	Down	6.59124	0.147746	GeneID:101103503,Genbank:XM_012095779.2	adenosine monophosphate deaminase 3	GO:0003876,GO:0005576,GO:0005829,GO:0006196,GO:0032264,GO:0034101,GO:0034774,GO:0043101,GO:0043312,GO:0046031,GO:0046034,GO:0046039,GO:0046872,GO:0097009,GO:1904813	AMP deaminase activity|extracellular region|cytosol|AMP catabolic process|IMP salvage|erythrocyte homeostasis|secretory granule lumen|purine-containing compound salvage|neutrophil degranulation|ADP metabolic process|ATP metabolic process|GTP metabolic process|metal ion binding|energy homeostasis|ficolin-1-rich granule lumen	ko00230	Purine metabolism
PITX1	899.405	1760.72	38.0866	0.0216312	-5.53074	0.000165721	0.0277307	Down	15.0623	0.483083	GeneID:101119560,Genbank:XM_015095690.1	paired-like homeodomain 1	GO:0000978,GO:0001077,GO:0001085,GO:0001190,GO:0001501,GO:0005634,GO:0005667,GO:0005730,GO:0005737,GO:0014707,GO:0021983,GO:0035116,GO:0035137,GO:0045892,GO:0045944,GO:0048625,GO:0051216	RNA polymerase II proximal promoter sequence-specific DNA binding|transcriptional activator activity, RNA polymerase II proximal promoter sequence-specific DNA binding|RNA polymerase II transcription factor binding|transcriptional activator activity, RNA polymerase II transcription factor binding|skeletal system development|nucleus|transcription factor complex|nucleolus|cytoplasm|branchiomeric sk…
IGFN1	3256.72	6366.54	146.906	0.0230746	-5.43755	2.58494e-05	0.00737491	Down	6.00159	0.111081	GeneID:101109031,Genbank:XM_015099108.1	immunoglobulin-like and fibronectin type III domain containing 1	GO:0005634,GO:0030018	nucleus|Z disc
LOC101111988	408.996	799.493	18.4992	0.0231387	-5.43355	0.00391435	0.235785	Down	14.9838	0.713013	GeneID:101111988,Genbank:XM_012189092.2	agouti-signaling protein	GO:0005576,GO:0005622,GO:0006091,GO:0008343,GO:0009755,GO:0031781,GO:0031782,GO:0032402,GO:0032438,GO:0040030,GO:0042438,GO:0048023,GO:0071514	extracellular region|intracellular|generation of precursor metabolites and energy|adult feeding behavior|hormone-mediated signaling pathway|type 3 melanocortin receptor binding|type 4 melanocortin receptor binding|melanosome transport|melanosome organization|regulation of molecular function, epigenetic|melanin biosynthetic process|positive regulation of melanin biosynthetic process|genetic imprin…	ko04916	Melanogenesis
LOC101121216	896.987	1751.53	42.4394	0.0242298	-5.36707	0.000231138	0.0352644	Down	28.8526	1.20502	GeneID:101121216,Genbank:XM_004019478.3	serum amyloid A protein-like	GO:0005615,GO:0006953,GO:0034364,GO:0042056,GO:0060326	extracellular space|acute-phase response|high-density lipoprotein particle|chemoattractant activity|cell chemotaxis
CA4	454.279	886.794	21.7638	0.0245421	-5.3486	0.00301607	0.202311	Down	6.73555	0.290634	GeneID:101109718,Genbank:XM_012186664.1	carbonic anhydrase IV	GO:0004089,GO:0005791,GO:0005793,GO:0005802,GO:0008270,GO:0015701,GO:0016324,GO:0030658,GO:0030667,GO:0031362,GO:0031526,GO:0048471,GO:0070062	carbonate dehydratase activity|rough endoplasmic reticulum|endoplasmic reticulum-Golgi intermediate compartment|trans-Golgi network|zinc ion binding|bicarbonate transport|apical plasma membrane|transport vesicle membrane|secretory granule membrane|anchored component of external side of plasma membrane|brush border membrane|perinuclear region of cytoplasm|extracellular exosome	ko00910,ko04964	Nitrogen metabolism|Proximal tubule bicarbonate reclamation
HOXC10	262.459	511.86	13.0583	0.0255114	-5.29271	0.0161443	0.513779	Down	1.81027	0.0661165	GeneID:101122425,Genbank:XM_004006284.3	homeobox C10	GO:0000977,GO:0001228,GO:0001501,GO:0009952,GO:0009954,GO:0016604,GO:0019907,GO:0021520,GO:0030326,GO:0050905	RNA polymerase II regulatory region sequence-specific DNA binding|transcriptional activator activity, RNA polymerase II transcription regulatory region sequence-specific DNA binding|skeletal system development|anterior/posterior pattern specification|proximal/distal pattern formation|nuclear body|cyclin-dependent protein kinase activating kinase holoenzyme complex|spinal cord motor neuron cell fa…
GPX2	174.36	340.014	8.70551	0.0256034	-5.28752	0.0426612	0.783736	Down	4.2583	0.138361	GeneID:101110596,Genbank:XM_004010720.3	glutathione peroxidase 2			ko00480,ko04918,ko00590	Glutathione metabolism|Thyroid hormone synthesis|Arachidonic acid metabolism
FBXO40	1282.6	2497.73	67.4677	0.0270116	-5.21027	9.1792e-05	0.0193036	Down	4.18984	0.170754	GeneID:101109929,Genbank:XM_015092470.1	F-box protein 40	GO:0000209,GO:0004842,GO:0005737,GO:0005829,GO:0008270,GO:0042692,GO:0043687,GO:0061630	protein polyubiquitination|ubiquitin-protein transferase activity|cytoplasm|cytosol|zinc ion binding|muscle cell differentiation|post-translational protein modification|ubiquitin protein ligase activity
LOC106991400	749.953	1457.47	42.4394	0.0291186	-5.10192	0.000708658	0.0735209	Down	1.6424	0.0724291	GeneID:106991400,Genbank:XM_015098359.1	uncharacterized LOC106991400
LOC101107541	307.451	596.404	18.4992	0.0310179	-5.01075	0.0141624	0.485855	Down	4.87062	0.253345	GeneID:101107541,Genbank:XM_004014318.2	dihydrodiol dehydrogenase 3-like	GO:0005737,GO:0016491	cytoplasm|oxidoreductase activity	ko00140,ko00590,ko04913	Steroid hormone biosynthesis|Arachidonic acid metabolism|Ovarian steroidogenesis
DUSP8	323.618	627.648	19.5874	0.0312076	-5.00196	0.0126451	0.457633	Down	5.0832	0	GeneID:101122905,Genbank:XM_012102409.2	dual specificity phosphatase 8	GO:0000188,GO:0004725,GO:0005634,GO:0005737,GO:0016311,GO:0016791,GO:0017017	inactivation of MAPK activity|protein tyrosine phosphatase activity|nucleus|cytoplasm|dephosphorylation|phosphatase activity|MAP kinase tyrosine/serine/threonine phosphatase activity	ko04010	MAPK signaling pathway
SLC16A3	17731.1	34383.7	1078.4	0.0313635	-4.99477	0.00155666	0.126831	Down	246.071	8.57088	GeneID:101111643,Genbank:XM_012186385.1	solute carrier family 16 (monocarboxylate transporter), member 3	GO:0003723,GO:0005886,GO:0005887,GO:0008028,GO:0015129,GO:0015293,GO:0016021,GO:0031965,GO:0035879	RNA binding|plasma membrane|integral component of plasma membrane|monocarboxylic acid transmembrane transporter activity|lactate transmembrane transporter activity|symporter activity|integral component of membrane|nuclear membrane|plasma membrane lactate transport
GREB1	1677.78	3252.19	103.378	0.0317872	-4.97541	8.09235e-05	0.0172511	Down	4.09462	0.163047	GeneID:101120397,Genbank:XM_015094231.1	growth regulation by estrogen in breast cancer 1
CHI3L1	4809.23	9295.26	323.192	0.0347696	-4.84603	0.000230169	0.0352644	Down	52.0128	2.36052	GeneID:443279,Genbank:XM_012186898.2	chitinase 3-like 1 (cartilage glycoprotein-39)	GO:0005615,GO:0005737,GO:0005783,GO:0005975,GO:0006915,GO:0006954,GO:0007250,GO:0008061,GO:0009612,GO:0010800,GO:0030246,GO:0030324,GO:0034612,GO:0045766,GO:0048471,GO:0051897,GO:0070374,GO:0070555,GO:0070741,GO:0071356,GO:0072606	extracellular space|cytoplasm|endoplasmic reticulum|carbohydrate metabolic process|apoptotic process|inflammatory response|activation of NF-kappaB-inducing kinase activity|chitin binding|response to mechanical stimulus|positive regulation of peptidyl-threonine phosphorylation|carbohydrate binding|lung development|response to tumor necrosis factor|positive regulation of angiogenesis|perinuclear re…
SIM2	453.118	875.767	30.4693	0.0347916	-4.84512	0.00590205	0.302169	Down	2.27464	0.0508016	GeneID:101109328,Genbank:XM_015091772.1	single-minded family bHLH transcription factor 2	GO:0000122,GO:0000981,GO:0003677,GO:0003700,GO:0005634,GO:0005654,GO:0006351,GO:0006357,GO:0007399,GO:0009880,GO:0016604,GO:0030154,GO:0030324,GO:0046982	negative regulation of transcription from RNA polymerase II promoter|RNA polymerase II transcription factor activity, sequence-specific DNA binding|DNA binding|DNA binding transcription factor activity|nucleus|nucleoplasm|transcription, DNA-templated|regulation of transcription from RNA polymerase II promoter|nervous system development|embryonic pattern specification|nuclear body|cell differentia…
FKBP5	7521.1	14517.7	524.507	0.0361288	-4.79071	0.000596708	0.0652246	Down	45.522	2.05842	GeneID:101118565,Genbank:XM_015102673.1	FK506 binding protein 5	GO:0003755,GO:0005528,GO:0005654,GO:0005737,GO:0005829,GO:0006457,GO:0016020,GO:0031072,GO:0061077,GO:0070062	peptidyl-prolyl cis-trans isomerase activity|FK506 binding|nucleoplasm|cytoplasm|cytosol|protein folding|membrane|heat shock protein binding|chaperone-mediated protein folding|extracellular exosome	ko04915	Estrogen signaling pathway
ANKRD33B	4353.04	8393.76	312.31	0.0372074	-4.74827	0.000238033	0.0354629	Down	18.43	0.906623	GeneID:101105441,Genbank:XM_015101197.1	ankyrin repeat domain 33B	GO:0003677	DNA binding
LOC106990122	238.904	460.398	17.411	0.0378173	-4.72481	0.0334917	0.708305	Down	4.58897	0	GeneID:106990122,Genbank:XM_004014319.3	dihydrodiol dehydrogenase 3-like	GO:0005737,GO:0016491	cytoplasm|oxidoreductase activity	ko00140,ko00590,ko04913	Steroid hormone biosynthesis|Arachidonic acid metabolism|Ovarian steroidogenesis
UCP3	3544.02	6821.42	266.606	0.0390837	-4.67729	0.000198447	0.0315126	Down	44.6929	2.23102	GeneID:443278,Genbank:NM_001308581.1	uncoupling protein 3 (mitochondrial, proton carrier)	GO:0005743,GO:0006839,GO:0009409,GO:0016021,GO:0017077,GO:1990542,GO:1990845	mitochondrial inner membrane|mitochondrial transport|response to cold|integral component of membrane|oxidative phosphorylation uncoupler activity|mitochondrial transmembrane transport|adaptive thermogenesis
PADI2	7233.29	13914.9	551.712	0.0396491	-4.65657	0.000738524	0.076112	Down	40.5291	1.9855	GeneID:101108464,Genbank:XM_015092884.1	peptidyl arginine deiminase, type II	GO:0004668,GO:0005509,GO:0005634,GO:0005737,GO:0010848,GO:0018101,GO:0021762,GO:0030331,GO:0030520,GO:0035327,GO:0036413,GO:0036414,GO:0048096,GO:0070062,GO:0070100,GO:1901624,GO:1990830	protein-arginine deiminase activity|calcium ion binding|nucleus|cytoplasm|regulation of chromatin disassembly|protein citrullination|substantia nigra development|estrogen receptor binding|intracellular estrogen receptor signaling pathway|transcriptionally active chromatin|histone H3-R26 citrullination|histone citrullination|chromatin-mediated maintenance of transcription|extracellular exosome|neg…
LOC105609426	256.074	492.561	19.5874	0.0397664	-4.65231	0.0305838	0.692723	Down	1.32347	0.0893851	GeneID:105609426,Genbank:XM_015095817.1	zinc finger protein 891	GO:0000122,GO:0003677,GO:0005634,GO:0006351,GO:0046872,GO:0072562	negative regulation of transcription from RNA polymerase II promoter|DNA binding|nucleus|transcription, DNA-templated|metal ion binding|blood microparticle
CHAC1	508.932	978.69	39.1748	0.0400278	-4.64285	0.00542666	0.289211	Down	6.15905	0.383159	GeneID:101114872,Genbank:XM_012181220.2	ChaC glutathione-specific gamma-glutamylcyclotransferase 1	GO:0003839,GO:0005112,GO:0005802,GO:0005829,GO:0006750,GO:0006751,GO:0006986,GO:0007219,GO:0010955,GO:0016829,GO:0022008,GO:0045746,GO:0070059	gamma-glutamylcyclotransferase activity|Notch binding|trans-Golgi network|cytosol|glutathione biosynthetic process|glutathione catabolic process|response to unfolded protein|Notch signaling pathway|negative regulation of protein processing|lyase activity|neurogenesis|negative regulation of Notch signaling pathway|intrinsic apoptotic signaling pathway in response to endoplasmic reticulum stress
CKMT2	13566.8	26060.7	1072.95	0.0411713	-4.60222	0.00206234	0.154298	Down	175.777	9.39334	GeneID:101122189,Genbank:XM_004009057.3	creatine kinase, mitochondrial 2	GO:0004111,GO:0005524,GO:0005743	creatine kinase activity|ATP binding|mitochondrial inner membrane	ko00330	Arginine and proline metabolism
NUDT8	448.027	860.145	35.9102	0.0417491	-4.58211	0.00862339	0.376108	Down	1.3987	0.0184987	GeneID:101111408,Genbank:XM_015102988.1	nudix hydrolase 8	GO:0016787,GO:0046872	hydrolase activity|metal ion binding
XIRP1	61317.7	117486	5149.31	0.0438291	-4.51197	0.0190324	0.55569	Down	135.378	7.60097	GeneID:101112767,Genbank:XM_012100328.1	xin actin binding repeat containing 1	GO:0003723,GO:0003779,GO:0007507,GO:0030036,GO:0030054,GO:0032091	RNA binding|actin binding|heart development|actin cytoskeleton organization|cell junction|negative regulation of protein binding
GALNT15	377.473	722.301	32.6457	0.0451968	-4.46764	0.0156705	0.509111	Down	3.63065	0.107183	GeneID:101113458,Genbank:XM_004023691.3	polypeptide N-acetylgalactosaminyltransferase 15			ko00512	Mucin type O-Glycan biosynthesis
HSPA6	450.119	861.064	39.1748	0.0454958	-4.45812	0.0100103	0.399747	Down	4.36279	0.12117	GeneID:101107064,Genbank:XM_012107734.2	heat shock protein family A (Hsp70) member 6			ko04010,ko04915,ko04141,ko03040,ko04612,ko04213,ko04144	MAPK signaling pathway|Estrogen signaling pathway|Protein processing in endoplasmic reticulum|Spliceosome|Antigen processing and presentation|Longevity regulating pathway - multiple species|Endocytosis
RPP21	2122.98	4054.44	191.521	0.0472374	-4.40393	0.000272886	0.0379166	Down	33.8429	2.29336	GeneID:101108347,Genbank:XM_004018994.3	ribonuclease P/MRP 21kDa subunit	GO:0004526,GO:0005655,GO:0008033,GO:0046872	ribonuclease P activity|nucleolar ribonuclease P complex|tRNA processing|metal ion binding	ko03013	RNA transport
PARP3	1224.87	2338.75	110.995	0.0474593	-4.39717	0.000669194	0.0703648	Down	7.90726	0.555361	GeneID:101115070,Genbank:XM_004018417.2	poly(ADP-ribose) polymerase family member 3	GO:0000723,GO:0003824,GO:0003910,GO:0003950,GO:0005634,GO:0005737,GO:0005814,GO:0006273,GO:0006281,GO:0006302,GO:0006471,GO:0035861,GO:0051103,GO:0051106,GO:0060236,GO:1990166	telomere maintenance|catalytic activity|DNA ligase (ATP) activity|NAD+ ADP-ribosyltransferase activity|nucleus|cytoplasm|centriole|lagging strand elongation|DNA repair|double-strand break repair|protein ADP-ribosylation|site of double-strand break|DNA ligation involved in DNA repair|positive regulation of DNA ligation|regulation of mitotic spindle organization|protein localization to site of doub…	ko04214,ko04212,ko04210,ko03410	Apoptosis - fly|Longevity regulating pathway - worm|Apoptosis|Base excision repair
RBM38	5362.82	10226.2	499.479	0.0488432	-4.3557	0.000854927	0.0849268	Down	51.5487	3.33534	GeneID:101104417,Genbank:XM_004023341.3	RNA binding motif protein 38	GO:0003723,GO:0003729,GO:0003730,GO:0005634,GO:0005829,GO:0006397,GO:0006977,GO:0006978,GO:0007049,GO:0007050,GO:0008285,GO:0008380,GO:0010830,GO:0030154,GO:0043484,GO:0070935	RNA binding|mRNA binding|mRNA 3'-UTR binding|nucleus|cytosol|mRNA processing|DNA damage response, signal transduction by p53 class mediator resulting in cell cycle arrest|DNA damage response, signal transduction by p53 class mediator resulting in transcription of p21 class mediator|cell cycle|cell cycle arrest|negative regulation of cell proliferation|RNA splicing|regulation of myotube differenti…
MYL3	9674.77	18439.8	909.726	0.0493349	-4.34125	0.00211256	0.15655	Down	208.394	14.1851	GeneID:101115408,Genbank:XM_004018504.3	myosin, light chain 3, alkali	GO:0002026,GO:0003785,GO:0005509,GO:0006942,GO:0016459,GO:0031672,GO:0031674,GO:0055010,GO:0060048	regulation of the force of heart contraction|actin monomer binding|calcium ion binding|regulation of striated muscle contraction|myosin complex|A band|I band|ventricular cardiac muscle tissue morphogenesis|cardiac muscle contraction	ko04261,ko04260	Adrenergic signaling in cardiomyocytes|Cardiac muscle contraction
SLC7A8	752.697	1433.57	71.8205	0.0500989	-4.31908	0.00286937	0.195847	Down	3.55984	0.235303	GeneID:443250,Genbank:XM_004010333.3	solute carrier family 7 (amino acid transporter light chain, L system), member 8	GO:0005737,GO:0015101,GO:0015171,GO:0015179,GO:0015804,GO:0016021,GO:0016323,GO:0019534,GO:0042605	cytoplasm|organic cation transmembrane transporter activity|amino acid transmembrane transporter activity|L-amino acid transmembrane transporter activity|neutral amino acid transport|integral component of membrane|basolateral plasma membrane|toxin transmembrane transporter activity|peptide antigen binding	ko04974	Protein digestion and absorption
CEBPB	1673	3186.03	159.964	0.0502079	-4.31594	0.000419084	0.0509514	Down	20.7015	1.17468	GeneID:443277,Genbank:XM_004014883.3	CCAAT/enhancer binding protein (C/EBP), beta	GO:0000122,GO:0001078,GO:0001541,GO:0003677,GO:0003705,GO:0005634,GO:0005737,GO:0006351,GO:0006355,GO:0032753,GO:0034976,GO:0042130,GO:0042742,GO:0042803,GO:0045600,GO:0045670,GO:0060850,GO:0072574,GO:0097421,GO:1901329	negative regulation of transcription from RNA polymerase II promoter|transcriptional repressor activity, RNA polymerase II proximal promoter sequence-specific DNA binding|ovarian follicle development|DNA binding|transcription factor activity, RNA polymerase II distal enhancer sequence-specific binding|nucleus|cytoplasm|transcription, DNA-templated|regulation of transcription, DNA-templated|positi…	ko04668	TNF signaling pathway
ZNF385C	338.418	644.189	32.6457	0.0506771	-4.30252	0.0241398	0.627821	Down	1.83761	0.136681	GeneID:101109723,Genbank:XM_015098784.1	zinc finger protein 385C	GO:0002039,GO:0003723,GO:0005634,GO:0008270,GO:0072332	p53 binding|RNA binding|nucleus|zinc ion binding|intrinsic apoptotic signaling pathway by p53 class mediator
TIGAR	686.363	1303.08	69.6441	0.0534457	-4.22578	0.0043234	0.251559	Down	6.03582	0.347956	GeneID:101112723,Genbank:XM_015093979.1	TP53 induced glycolysis regulatory phosphatase	GO:0002931,GO:0004083,GO:0004331,GO:0005634,GO:0005737,GO:0005739,GO:0005741,GO:0005829,GO:0006003,GO:0006914,GO:0006915,GO:0006974,GO:0009410,GO:0010332,GO:0010666,GO:0016791,GO:0030388,GO:0043069,GO:0043456,GO:0045739,GO:0045820,GO:0060576,GO:0071279,GO:0071456,GO:1901215,GO:1901525,GO:1902153,GO:1903301,GO:1904024,GO:2000378	response to ischemia|bisphosphoglycerate 2-phosphatase activity|fructose-2,6-bisphosphate 2-phosphatase activity|nucleus|cytoplasm|mitochondrion|mitochondrial outer membrane|cytosol|fructose 2,6-bisphosphate metabolic process|autophagy|apoptotic process|cellular response to DNA damage stimulus|response to xenobiotic stimulus|response to gamma radiation|positive regulation of cardiac muscle cell a…	ko00051	Fructose and mannose metabolism
PFKFB4	5334.76	10123.2	546.271	0.0539621	-4.21191	0.00116194	0.102739	Down	29.1758	1.81168	GeneID:101110626,Genbank:XM_004018485.3	6-phosphofructo-2-kinase/fructose-2,6-biphosphatase 4	GO:0003873,GO:0004331,GO:0005524,GO:0005829,GO:0006000,GO:0006003,GO:0045821	6-phosphofructo-2-kinase activity|fructose-2,6-bisphosphate 2-phosphatase activity|ATP binding|cytosol|fructose metabolic process|fructose 2,6-bisphosphate metabolic process|positive regulation of glycolytic process	ko04152,ko00051	AMPK signaling pathway|Fructose and mannose metabolism
ATF3	558.616	1059.56	57.674	0.0544321	-4.1994	0.00791631	0.360215	Down	5.13868	0.234231	GeneID:101116073,Genbank:XM_015099372.1	activating transcription factor 3	GO:0000978,GO:0001078,GO:0005730,GO:0006094,GO:0006351,GO:0030968,GO:0034198,GO:0035914,GO:0042803,GO:0046982,GO:0070373,GO:1903984,GO:1990440,GO:1990622	RNA polymerase II proximal promoter sequence-specific DNA binding|transcriptional repressor activity, RNA polymerase II proximal promoter sequence-specific DNA binding|nucleolus|gluconeogenesis|transcription, DNA-templated|endoplasmic reticulum unfolded protein response|cellular response to amino acid starvation|skeletal muscle cell differentiation|protein homodimerization activity|protein hetero…
IGLON5	272.374	516.454	28.2929	0.054783	-4.19013	0.0411485	0.776933	Down	4.5219	0.346005	GeneID:101121878,Genbank:XM_015100290.1	IgLON family member 5	GO:0005576	extracellular region
ADCK3	21099.4	39963.6	2235.14	0.0559294	-4.16025	0.00771828	0.354732	Down	133.614	9.8276	GeneID:101114037,Genbank:XM_012187162.2	aarF domain containing kinase 3	GO:0005524,GO:0005739,GO:0006744,GO:0016021,GO:0016301,GO:0016310,GO:0043531	ATP binding|mitochondrion|ubiquinone biosynthetic process|integral component of membrane|kinase activity|phosphorylation|ADP binding
LCMT2	302.578	572.511	32.6457	0.0570219	-4.13234	0.0357033	0.727244	Down	2.56807	0.172398	GeneID:101110182,Genbank:XM_004023462.3	leucine carboxyl methyltransferase 2
ANGPTL7	945.75	1789.21	102.29	0.0571703	-4.12859	0.00229854	0.163333	Down	3.76409	0.287094	GeneID:101113349,Genbank:XM_004013724.3	angiopoietin like 7	GO:0005576	extracellular region
ART3	11934.1	22509	1359.15	0.0603826	-4.04972	0.00469267	0.263636	Down	175.796	11.68	GeneID:101108229,Genbank:XM_012180192.2	ADP-ribosyltransferase 3	GO:0003950,GO:0003956,GO:0005576,GO:0005886,GO:0005887,GO:0006471,GO:0006501,GO:0031225,GO:0070062	NAD+ ADP-ribosyltransferase activity|NAD(P)+-protein-arginine ADP-ribosyltransferase activity|extracellular region|plasma membrane|integral component of plasma membrane|protein ADP-ribosylation|C-terminal protein lipidation|anchored component of membrane|extracellular exosome
LOC101120923	531.471	999.826	63.115	0.0631259	-3.98562	0.012353	0.450508	Down	12.104	1.01716	GeneID:101120923,Genbank:XM_004010585.3	peptidyl-prolyl cis-trans isomerase FKBP3	GO:0003755,GO:0005528,GO:0005634,GO:0005737,GO:0061077	peptidyl-prolyl cis-trans isomerase activity|FK506 binding|nucleus|cytoplasm|chaperone-mediated protein folding
ANGPTL4	2283.05	4289.7	276.4	0.0644335	-3.95605	0.000837829	0.0846643	Down	32.6782	3.18349	GeneID:101104317,Genbank:NM_001308589.1	angiopoietin like 4	GO:0001525,GO:0004857,GO:0005578,GO:0005615,GO:0030154,GO:0042802,GO:0051005,GO:0070328,GO:2000352	angiogenesis|enzyme inhibitor activity|proteinaceous extracellular matrix|extracellular space|cell differentiation|identical protein binding|negative regulation of lipoprotein lipase activity|triglyceride homeostasis|negative regulation of endothelial cell apoptotic process	ko03320	PPAR signaling pathway
FABP3	20568.7	38583.4	2553.98	0.0661938	-3.91716	0.0108996	0.425868	Down	643.384	52.9619	GeneID:100913166,Genbank:XM_012110711.1	fatty acid binding protein 3, muscle and heart	GO:0005615,GO:0005759,GO:0008092,GO:0042632,GO:0044539,GO:0046320,GO:0055091,GO:0070538,GO:2001245	extracellular space|mitochondrial matrix|cytoskeletal protein binding|cholesterol homeostasis|long-chain fatty acid import|regulation of fatty acid oxidation|phospholipid homeostasis|oleic acid binding|regulation of phosphatidylcholine biosynthetic process	ko03320	PPAR signaling pathway
LRRC2	3091.26	5794.03	388.484	0.0670489	-3.89864	0.00112978	0.101549	Down	24.0943	1.63237	GeneID:101116941,Genbank:XM_004018510.3	leucine rich repeat containing 2
LPIN1	6949.54	13007.8	891.227	0.0685145	-3.86745	0.00349144	0.219975	Down	29.8863	2.70898	GeneID:101120647,Genbank:NM_001280700.1	lipin 1	GO:0003713,GO:0005634,GO:0005635,GO:0005654,GO:0005737,GO:0005741,GO:0005789,GO:0005829,GO:0006351,GO:0006642,GO:0006646,GO:0006656,GO:0007077,GO:0008195,GO:0009062,GO:0019432,GO:0031100,GO:0031965,GO:0032869,GO:0045944	transcription coactivator activity|nucleus|nuclear envelope|nucleoplasm|cytoplasm|mitochondrial outer membrane|endoplasmic reticulum membrane|cytosol|transcription, DNA-templated|triglyceride mobilization|phosphatidylethanolamine biosynthetic process|phosphatidylcholine biosynthetic process|mitotic nuclear envelope disassembly|phosphatidate phosphatase activity|fatty acid catabolic process|trigly…	ko00564,ko00561	Glycerophospholipid metabolism|Glycerolipid metabolism
PDXK	4438.8	8307.38	570.211	0.0686391	-3.86483	0.00188871	0.149354	Down	76.6281	7.13972	GeneID:443049,Genbank:NM_001009220.1	pyridoxal (pyridoxine, vitamin B6) kinase	GO:0005524,GO:0005737,GO:0008478,GO:0009443,GO:0046872	ATP binding|cytoplasm|pyridoxal kinase activity|pyridoxal 5'-phosphate salvage|metal ion binding	ko00750	Vitamin B6 metabolism
SCN1B	2523.67	4707.82	339.515	0.0721172	-3.79351	0.00128002	0.109449	Down	17.6987	1.89549	GeneID:101123143,Genbank:XM_004015635.3	sodium channel, voltage gated, type I beta subunit	GO:0001518,GO:0005244,GO:0005272,GO:0017080,GO:0034765	voltage-gated sodium channel complex|voltage-gated ion channel activity|sodium channel activity|sodium channel regulator activity|regulation of ion transmembrane transport	ko04261	Adrenergic signaling in cardiomyocytes
CHAC2	564.19	1052.21	76.1732	0.0723938	-3.78799	0.0142663	0.486155	Down	2.38715	0.244703	GeneID:101104387,Genbank:XM_004005957.3	ChaC, cation transport regulator homolog 2 (E. coli)	GO:0003839,GO:0005737,GO:0005829,GO:0006750,GO:0006751,GO:0016829	gamma-glutamylcyclotransferase activity|cytoplasm|cytosol|glutathione biosynthetic process|glutathione catabolic process|lyase activity
MLYCD	6051.32	11275.6	827.024	0.0733462	-3.76913	0.00357712	0.221782	Down	66.9222	7.56332	GeneID:101122299,Genbank:XM_004015497.3	malonyl-CoA decarboxylase	GO:0002931,GO:0005102,GO:0005737,GO:0005739,GO:0005759,GO:0005777,GO:0005782,GO:0005829,GO:0006085,GO:0006633,GO:0006637,GO:0010906,GO:0019395,GO:0031998,GO:0042802,GO:0046321,GO:0050080,GO:2001294	response to ischemia|receptor binding|cytoplasm|mitochondrion|mitochondrial matrix|peroxisome|peroxisomal matrix|cytosol|acetyl-CoA biosynthetic process|fatty acid biosynthetic process|acyl-CoA metabolic process|regulation of glucose metabolic process|fatty acid oxidation|regulation of fatty acid beta-oxidation|identical protein binding|positive regulation of fatty acid oxidation|malonyl-CoA deca…	ko00640,ko00410,ko04152,ko04146	Propanoate metabolism|beta-Alanine metabolism|AMPK signaling pathway|Peroxisome
SLC22A23	4955.09	9206.12	704.058	0.0764772	-3.70883	0.00310449	0.206462	Down	27.797	2.69957	GeneID:101122229,Genbank:XM_015102864.1	solute carrier family 22 member 23	GO:0008514,GO:0016021	organic anion transmembrane transporter activity|integral component of membrane
FAM195A	3232.73	6000.8	464.657	0.0774325	-3.69092	0.00193516	0.149826	Down	2.9472	0.135524	GeneID:101103115,Genbank:XM_015103986.1	family with sequence similarity 195 member A	GO:0005634,GO:0005737,GO:0010494	nucleus|cytoplasm|cytoplasmic stress granule
GMPR	5664.43	10513.8	815.054	0.0775223	-3.68924	0.00387555	0.234674	Down	80.3084	7.73148	GeneID:101102594,Genbank:XM_004019123.3	guanosine monophosphate reductase	GO:0003920,GO:0006144,GO:0009117,GO:0046872,GO:1902560	GMP reductase activity|purine nucleobase metabolic process|nucleotide metabolic process|metal ion binding|GMP reductase complex	ko00230	Purine metabolism
MAFA	992.157	1840.67	143.641	0.0780372	-3.67969	0.00499876	0.27295	Down	14.3733	2.08987	GeneID:106991336,Genbank:XM_015097639.1	v-maf avian musculoaponeurotic fibrosarcoma oncogene homolog A	GO:0003677,GO:0003700,GO:0005634,GO:0006351	DNA binding|DNA binding transcription factor activity|nucleus|transcription, DNA-templated
MB	25290.4	46914.6	3666.11	0.0781442	-3.67772	0.0196243	0.562785	Down	435.968	45.8338	GeneID:780509,Genbank:XM_012159955.2	myoglobin	GO:0005344,GO:0019825,GO:0020037,GO:0046872	oxygen carrier activity|oxygen binding|heme binding|metal ion binding
ACSL1	36284.7	67302.6	5266.84	0.078256	-3.67565	0.0296277	0.689188	Down	186.224	17.6676	GeneID:101110905,Genbank:XM_015104563.1	acyl-CoA synthetase long-chain family member 1	GO:0001676,GO:0004467,GO:0005524,GO:0005739,GO:0005741,GO:0005778,GO:0005789,GO:0005886,GO:0006641,GO:0007584,GO:0008610,GO:0014070,GO:0016020,GO:0016021,GO:0019216,GO:0033211,GO:0034201,GO:0035338,GO:0036109,GO:0042178,GO:0042493,GO:0043651,GO:0044539,GO:0071902,GO:0102391	long-chain fatty acid metabolic process|long-chain fatty acid-CoA ligase activity|ATP binding|mitochondrion|mitochondrial outer membrane|peroxisomal membrane|endoplasmic reticulum membrane|plasma membrane|triglyceride metabolic process|response to nutrient|lipid biosynthetic process|response to organic cyclic compound|membrane|integral component of membrane|regulation of lipid metabolic process|a…	ko00071,ko00061,ko04146,ko04920,ko03320,ko02024,ko01212	Fatty acid degradation|Fatty acid biosynthesis|Peroxisome|Adipocytokine signaling pathway|PPAR signaling pathway|Quorum sensing|Fatty acid metabolism
EGLN3	3477.34	6446.49	508.184	0.0788312	-3.66509	0.0022086	0.159862	Down	31.4147	3.10235	GeneID:101117367,Genbank:XM_004017885.2	egl-9 family hypoxia-inducible factor 3	GO:0001666,GO:0005506,GO:0005634,GO:0005654,GO:0005737,GO:0005829,GO:0006915,GO:0006919,GO:0006974,GO:0016706,GO:0018126,GO:0018401,GO:0031418,GO:0031545,GO:0042127,GO:0043523,GO:0061418	response to hypoxia|iron ion binding|nucleus|nucleoplasm|cytoplasm|cytosol|apoptotic process|activation of cysteine-type endopeptidase activity involved in apoptotic process|cellular response to DNA damage stimulus|oxidoreductase activity, acting on paired donors, with incorporation or reduction of molecular oxygen, 2-oxoglutarate as one donor, and incorporation of one atom each of oxygen into bo…	ko04066	HIF-1 signaling pathway
DDO	877.021	1625.64	128.406	0.0789883	-3.66222	0.00669145	0.323392	Down	7.37288	0.286413	GeneID:101111973,Genbank:XM_004011207.3	D-aspartate oxidase	GO:0005777,GO:0008445,GO:0046416,GO:0071949	peroxisome|D-aspartate oxidase activity|D-amino acid metabolic process|FAD binding	ko00250,ko04146	Alanine, aspartate and glutamate metabolism|Peroxisome
CDKN1A	26529.4	49123.8	3934.89	0.0801015	-3.64203	0.0217516	0.600175	Down	359.321	47.1264	GeneID:100302083,Genbank:XM_015102518.1	cyclin-dependent kinase inhibitor 1A (p21, Cip1)	GO:0000082,GO:0000086,GO:0000307,GO:0004861,GO:0005730,GO:0005829,GO:0006977,GO:0006978,GO:0007265,GO:0008285,GO:0010629,GO:0016604,GO:0019901,GO:0019912,GO:0030308,GO:0030332,GO:0030890,GO:0031625,GO:0032403,GO:0033158,GO:0034198,GO:0042771,GO:0043068,GO:0045736,GO:0046872,GO:0048146,GO:0070557,GO:0071480,GO:0071493,GO:0071850,GO:0090398,GO:0090399,GO:2000278,GO:2000379	G1/S transition of mitotic cell cycle|G2/M transition of mitotic cell cycle|cyclin-dependent protein kinase holoenzyme complex|cyclin-dependent protein serine/threonine kinase inhibitor activity|nucleolus|cytosol|DNA damage response, signal transduction by p53 class mediator resulting in cell cycle arrest|DNA damage response, signal transduction by p53 class mediator resulting in transcription of…	ko04066,ko04115,ko04110,ko04151,ko04630,ko04068,ko04921,ko04012	HIF-1 signaling pathway|p53 signaling pathway|Cell cycle|PI3K-Akt signaling pathway|Jak-STAT signaling pathway|FoxO signaling pathway|Oxytocin signaling pathway|ErbB signaling pathway
CRYAB	49904.8	92406.7	7402.95	0.0801127	-3.64183	0.0420172	0.781248	Down	1421.55	163.486	GeneID:497274,Genbank:NM_001012457.2	crystallin alpha B	GO:0001666,GO:0002088,GO:0005212,GO:0005634,GO:0005737,GO:0005739,GO:0005829,GO:0005886,GO:0007021,GO:0007517,GO:0010629,GO:0030018,GO:0032387,GO:0032403,GO:0032463,GO:0042542,GO:0042803,GO:0043066,GO:0043154,GO:0043209,GO:0046872,GO:0050821,GO:0051082,GO:0051260,GO:0060561,GO:0071480,GO:1905907	response to hypoxia|lens development in camera-type eye|structural constituent of eye lens|nucleus|cytoplasm|mitochondrion|cytosol|plasma membrane|tubulin complex assembly|muscle organ development|negative regulation of gene expression|Z disc|negative regulation of intracellular transport|protein complex binding|negative regulation of protein homooligomerization|response to hydrogen peroxide|prot…	ko04141,ko04213	Protein processing in endoplasmic reticulum|Longevity regulating pathway - multiple species
ARRDC2	2441.15	4516.68	365.632	0.0809514	-3.6268	0.0019021	0.149498	Down	12.7494	1.68693	GeneID:101110324,Genbank:XM_015095754.1	arrestin domain containing 2	GO:0005886,GO:0031410	plasma membrane|cytoplasmic vesicle
LOC494436	17130	31640.6	2619.27	0.0827819	-3.59454	0.0148465	0.49373	Down	129.644	14.6284	GeneID:494436,Genbank:XM_004018936.3	heat shock 70 kDa protein 1B	GO:0005524,GO:0005737,GO:0005813,GO:0042026,GO:0090063,GO:1901673	ATP binding|cytoplasm|centrosome|protein refolding|positive regulation of microtubule nucleation|regulation of mitotic spindle assembly	ko04010,ko04915,ko04141,ko03040,ko04612,ko04213,ko04144	MAPK signaling pathway|Estrogen signaling pathway|Protein processing in endoplasmic reticulum|Spliceosome|Antigen processing and presentation|Longevity regulating pathway - multiple species|Endocytosis
TNFRSF12A	17205.9	31761	2650.83	0.0834617	-3.58274	0.0151921	0.499828	Down	315.494	36.5832	GeneID:101117554,Genbank:XM_004020724.2	tumor necrosis factor receptor superfamily member 12A	GO:0001525,GO:0001726,GO:0005886,GO:0006931,GO:0009986,GO:0016021,GO:0033209,GO:0043065,GO:0045765,GO:0045773,GO:0061041,GO:0097191,GO:2001238	angiogenesis|ruffle|plasma membrane|substrate-dependent cell migration, cell attachment to substrate|cell surface|integral component of membrane|tumor necrosis factor-mediated signaling pathway|positive regulation of apoptotic process|regulation of angiogenesis|positive regulation of axon extension|regulation of wound healing|extrinsic apoptotic signaling pathway|positive regulation of extrinsic …	ko04060	Cytokine-cytokine receptor interaction
ECE2	1305.87	2410.43	201.315	0.0835184	-3.58176	0.00355498	0.221291	Down	14.5514	0.686161	GeneID:101121054,Genbank:XM_004003092.3	endothelin converting enzyme 2	GO:0004222,GO:0008168,GO:0016021,GO:0016486	metalloendopeptidase activity|methyltransferase activity|integral component of membrane|peptide hormone processing
MLXIP	2553.88	4710.58	397.189	0.0843185	-3.56801	0.00222342	0.160189	Down	7.72885	0.770118	GeneID:101102760,Genbank:XM_015101399.1	MLX interacting protein	GO:0000977,GO:0000989,GO:0001228,GO:0003700,GO:0005634,GO:0005741,GO:0045944,GO:0046983,GO:1900402	RNA polymerase II regulatory region sequence-specific DNA binding|transcription factor activity, transcription factor binding|transcriptional activator activity, RNA polymerase II transcription regulatory region sequence-specific DNA binding|DNA binding transcription factor activity|nucleus|mitochondrial outer membrane|positive regulation of transcription from RNA polymerase II promoter|protein d…
PLIN4	5062.82	9330.18	795.466	0.0852573	-3.55203	0.00446835	0.256592	Down	9.41521	1.51121	GeneID:101114356,Genbank:XM_015095882.1	perilipin 4	GO:0005811,GO:0005829,GO:0005886,GO:0043231	lipid droplet|cytosol|plasma membrane|intracellular membrane-bounded organelle	ko03320	PPAR signaling pathway
TIMM8A	400.979	738.842	63.115	0.0854242	-3.54921	0.0404314	0.771071	Down	10.2894	1.10332	GeneID:101105475,Genbank:XM_004022485.3	translocase of inner mitochondrial membrane 8 homolog A (yeast)	GO:0005743,GO:0005758,GO:0015031,GO:0046872	mitochondrial inner membrane|mitochondrial intermembrane space|protein transport|metal ion binding
PM20D2	3677.5	6766.29	588.71	0.0870064	-3.52273	0.00325114	0.21081	Down	18.7589	2.06114	GeneID:101111105,Genbank:XM_015097387.1	peptidase M20 domain containing 2	GO:0005654,GO:0006508,GO:0016805,GO:0032268,GO:0070062	nucleoplasm|proteolysis|dipeptidase activity|regulation of cellular protein metabolic process|extracellular exosome
FBP2	8726.81	16042.2	1411.38	0.087979	-3.5067	0.0090134	0.385348	Down	129.315	15.4194	GeneID:101113460,Genbank:XM_004004093.3	fructose-bisphosphatase 2	GO:0005654,GO:0005829,GO:0005886,GO:0005986,GO:0006000,GO:0006002,GO:0006094,GO:0030018,GO:0030054,GO:0030388,GO:0042132,GO:0042802,GO:0046872	nucleoplasm|cytosol|plasma membrane|sucrose biosynthetic process|fructose metabolic process|fructose 6-phosphate metabolic process|gluconeogenesis|Z disc|cell junction|fructose 1,6-bisphosphate metabolic process|fructose 1,6-bisphosphate 1-phosphatase activity|identical protein binding|metal ion binding	ko00710,ko00680,ko01200,ko04152,ko04910,ko00030,ko00051,ko00010	Carbon fixation in photosynthetic organisms|Methane metabolism|Carbon metabolism|AMPK signaling pathway|Insulin signaling pathway|Pentose phosphate pathway|Fructose and mannose metabolism|Glycolysis / Gluconeogenesis
PGFS	660.922	1213.02	108.819	0.0897088	-3.47861	0.016224	0.514213	Down	11.3711	1.30653	GeneID:443108,Genbank:XM_012188608.2	prostaglandin F synthase 1	GO:0001516,GO:0005737,GO:0036131,GO:0047017	prostaglandin biosynthetic process|cytoplasm|prostaglandin D2 11-ketoreductase activity|prostaglandin-F synthase activity	ko00140,ko00590,ko04913	Steroid hormone biosynthesis|Arachidonic acid metabolism|Ovarian steroidogenesis
MICAL2	2724.74	5000.05	449.422	0.0898835	-3.4758	0.00285181	0.195506	Down	11.411	0.869852	GeneID:101121880,Genbank:XM_015101016.1	microtubule associated monooxygenase, calponin and LIM domain containing 2	GO:0001947,GO:0003779,GO:0005634,GO:0007010,GO:0007507,GO:0010735,GO:0016491,GO:0016709,GO:0019417,GO:0030042,GO:0043914,GO:0046872,GO:0055114,GO:0071949	heart looping|actin binding|nucleus|cytoskeleton organization|heart development|positive regulation of transcription via serum response element binding|oxidoreductase activity|oxidoreductase activity, acting on paired donors, with incorporation or reduction of molecular oxygen, NAD(P)H as one donor, and incorporation of one atom of oxygen|sulfur oxidation|actin filament depolymerization|NADPH:sul…
HSDL2	3758.32	6893.1	623.532	0.0904574	-3.46662	0.00377771	0.23104	Down	43.5806	5.18278	GeneID:101110995,Genbank:XM_004004010.3	hydroxysteroid dehydrogenase like 2	GO:0005739,GO:0005777,GO:0016491	mitochondrion|peroxisome|oxidoreductase activity
COQ10A	4377.85	8017.91	737.792	0.0920181	-3.44194	0.00473055	0.26386	Down	63.2981	7.40289	GeneID:101102384,Genbank:XM_015094793.1	coenzyme Q10A	GO:0005739,GO:0005743,GO:0006744,GO:0045333,GO:0048039	mitochondrion|mitochondrial inner membrane|ubiquinone biosynthetic process|cellular respiration|ubiquinone binding
TMPPE	410.676	751.708	69.6441	0.0926479	-3.4321	0.04445	0.797843	Down	3.21244	0.377998	GeneID:101105606,Genbank:XM_015102220.1	transmembrane protein with metallophosphoesterase domain	GO:0016021,GO:0016787,GO:0046872	integral component of membrane|hydrolase activity|metal ion binding
TMEM86A	537.346	983.285	91.4079	0.0929617	-3.42722	0.0267267	0.652938	Down	6.26203	0.635619	GeneID:101121641,Genbank:XM_015103094.1	transmembrane protein 86A	GO:0016021	integral component of membrane
NQO1	928.18	1696.4	159.964	0.0942962	-3.40666	0.00964734	0.399287	Down	10.8479	1.30512	GeneID:101121876,Genbank:XM_004015102.3	NAD(P)H dehydrogenase, quinone 1	GO:0003955,GO:0005829,GO:0006979,GO:0042802,GO:0043086	NAD(P)H dehydrogenase (quinone) activity|cytosol|response to oxidative stress|identical protein binding|negative regulation of catalytic activity	ko00130	Ubiquinone and other terpenoid-quinone biosynthesis
PPP1R27	43755.4	79916.3	7594.47	0.0950304	-3.39547	0.0498446	0.836743	Down	1041.87	132.571	GeneID:101115471,Genbank:XM_004013068.3	protein phosphatase 1 regulatory subunit 27	GO:0004864,GO:0010923,GO:0019902	protein phosphatase inhibitor activity|negative regulation of phosphatase activity|phosphatase binding
GPX3	5443.55	9940.37	946.725	0.0952404	-3.39228	0.0068179	0.327469	Down	60.2194	7.55636	GeneID:101104397,Genbank:XM_015096153.1	glutathione peroxidase 3	GO:0004602,GO:0005615,GO:0006979,GO:0008430,GO:0051289	glutathione peroxidase activity|extracellular space|response to oxidative stress|selenium binding|protein homotetramerization	ko00480,ko04918,ko00590	Glutathione metabolism|Thyroid hormone synthesis|Arachidonic acid metabolism
ACYP2	1039.77	1896.73	182.816	0.0963848	-3.37505	0.00830205	0.367035	Down	27.4537	2.98374	GeneID:105608759,Genbank:XM_015094385.1	acylphosphatase 2, muscle type	GO:0003998,GO:0005739	acylphosphatase activity|mitochondrion	ko00627,ko00620	Aminobenzoate degradation|Pyruvate metabolism
AEN	4123.55	7506.05	741.057	0.098728	-3.3404	0.00552012	0.291797	Down	25.2543	2.78064	GeneID:101116260,Genbank:XM_004018035.3	apoptosis enhancing nuclease	GO:0003676,GO:0004527,GO:0005654,GO:0005730,GO:0010212,GO:0042771	nucleic acid binding|exonuclease activity|nucleoplasm|nucleolus|response to ionizing radiation|intrinsic apoptotic signaling pathway in response to DNA damage by p53 class mediator
COMP	787.06	1432.66	141.465	0.0987429	-3.34018	0.0146455	0.490137	Down	4.0171	0.452216	GeneID:101107864,Genbank:XM_015095570.1	cartilage oligomeric matrix protein	GO:0005509,GO:0005578,GO:0006915,GO:0007155,GO:0008201,GO:0030198	calcium ion binding|proteinaceous extracellular matrix|apoptotic process|cell adhesion|heparin binding|extracellular matrix organization	ko04151,ko04512,ko04510,ko04145	PI3K-Akt signaling pathway|ECM-receptor interaction|Focal adhesion|Phagosome
ACOT11	3422.44	6221.34	623.532	0.100225	-3.31869	0.00482654	0.266929	Down	17.2752	2.31633	GeneID:101118240,Genbank:XM_015092003.1	acyl-CoA thioesterase 11	GO:0005829,GO:0006631,GO:0006637,GO:0008289,GO:0009266,GO:0009409,GO:0035556,GO:0047617,GO:0052689	cytosol|fatty acid metabolic process|acyl-CoA metabolic process|lipid binding|response to temperature stimulus|response to cold|intracellular signal transduction|acyl-CoA hydrolase activity|carboxylic ester hydrolase activity
SYNPO	24937.6	45298.2	4576.92	0.10104	-3.307	0.0326187	0.703301	Down	64.3805	8.12535	GeneID:101110761,Genbank:XM_012178808.2	synaptopodin	GO:0003779,GO:0005634,GO:0005923,GO:0008542,GO:0014069,GO:0015629,GO:0030018,GO:0032233,GO:0043197,GO:0043204,GO:0045211,GO:0048169,GO:0051492,GO:0097444,GO:0098886,GO:1905355	actin binding|nucleus|bicellular tight junction|visual learning|postsynaptic density|actin cytoskeleton|Z disc|positive regulation of actin filament bundle assembly|dendritic spine|perikaryon|postsynaptic membrane|regulation of long-term neuronal synaptic plasticity|regulation of stress fiber assembly|spine apparatus|modification of dendritic spine|spine apparatus assembly
ESRRA	6338.61	11482.4	1194.83	0.104058	-3.26454	0.010381	0.410022	Down	37.7551	4.93117	GeneID:101116615,Genbank:XM_015103167.1	estrogen-related receptor alpha	GO:0000122,GO:0000978,GO:0001077,GO:0001078,GO:0001650,GO:0003677,GO:0003700,GO:0003707,GO:0005496,GO:0005634,GO:0006355,GO:0008270,GO:0015630,GO:0019904,GO:0030278,GO:0032355,GO:0042127,GO:0043565,GO:0045171,GO:0045667,GO:0045670,GO:0045893,GO:0045944,GO:0051216,GO:1900078	negative regulation of transcription from RNA polymerase II promoter|RNA polymerase II proximal promoter sequence-specific DNA binding|transcriptional activator activity, RNA polymerase II proximal promoter sequence-specific DNA binding|transcriptional repressor activity, RNA polymerase II proximal promoter sequence-specific DNA binding|fibrillar center|DNA binding|DNA binding transcription facto…
SLC5A6	1380.45	2498.65	262.254	0.104958	-3.25211	0.00666181	0.322963	Down	8.75913	0.724782	GeneID:101115267,Genbank:XM_012166590.1	solute carrier family 5 (sodium/multivitamin and iodide cotransporter), member 6	GO:0006814,GO:0015293,GO:0016021	sodium ion transport|symporter activity|integral component of membrane	ko04977	Vitamin digestion and absorption
MAFF	571.867	1033.83	109.907	0.106311	-3.23364	0.0312145	0.693021	Down	0.243804	0	GeneID:101121166,Genbank:XM_015093991.1	v-maf avian musculoaponeurotic fibrosarcoma oncogene homolog F	GO:0001228,GO:0001701,GO:0005634,GO:0005654,GO:0005739,GO:0006366,GO:0007567,GO:0007596,GO:0035914,GO:0043565,GO:0045604,GO:0045944	transcriptional activator activity, RNA polymerase II transcription regulatory region sequence-specific DNA binding|in utero embryonic development|nucleus|nucleoplasm|mitochondrion|transcription from RNA polymerase II promoter|parturition|blood coagulation|skeletal muscle cell differentiation|sequence-specific DNA binding|regulation of epidermal cell differentiation|positive regulation of transcr…
ANKRD2	15273	27574.3	2971.84	0.107776	-3.21389	0.0244356	0.630625	Down	107.023	17.8391	GeneID:101109057,Genbank:XM_015103357.1	ankyrin repeat domain 2 (stretch responsive muscle)	GO:0000122,GO:0000791,GO:0001817,GO:0003682,GO:0003712,GO:0005634,GO:0005829,GO:0006936,GO:0007517,GO:0008307,GO:0010832,GO:0016605,GO:0031432,GO:0031674,GO:0035914,GO:0043231,GO:0043422,GO:0043619,GO:0045662,GO:0061629,GO:1902253,GO:2000291	negative regulation of transcription from RNA polymerase II promoter|euchromatin|regulation of cytokine production|chromatin binding|transcription cofactor activity|nucleus|cytosol|muscle contraction|muscle organ development|structural constituent of muscle|negative regulation of myotube differentiation|PML body|titin binding|I band|skeletal muscle cell differentiation|intracellular membrane-boun…
RASGEF1A	585.531	1056.8	114.26	0.108119	-3.20931	0.0309556	0.693021	Down	2.64851	0.430495	GeneID:101120047,Genbank:XM_015104291.1	RasGEF domain family member 1A	GO:0000165,GO:0005088,GO:0005829,GO:0007264,GO:0016477,GO:0046579	MAPK cascade|Ras guanyl-nucleotide exchange factor activity|cytosol|small GTPase mediated signal transduction|cell migration|positive regulation of Ras protein signal transduction
PGP	5262.13	9493.75	1030.52	0.108547	-3.20361	0.00964223	0.399287	Down	40.6838	5.32228	GeneID:101115175,Genbank:XM_015103865.1	phosphoglycolate phosphatase	GO:0000121,GO:0000287,GO:0004721,GO:0004725,GO:0005829,GO:0006114,GO:0006650,GO:0008967,GO:0016311,GO:0035335,GO:0043136,GO:0045721,GO:0098519	glycerol-1-phosphatase activity|magnesium ion binding|phosphoprotein phosphatase activity|protein tyrosine phosphatase activity|cytosol|glycerol biosynthetic process|glycerophospholipid metabolic process|phosphoglycolate phosphatase activity|dephosphorylation|peptidyl-tyrosine dephosphorylation|glycerol-3-phosphatase activity|negative regulation of gluconeogenesis|nucleotide phosphatase activity,…	ko01200,ko00630	Carbon metabolism|Glyoxylate and dicarboxylate metabolism
PFKFB3	2881.74	5197.63	565.858	0.108869	-3.19934	0.00560468	0.292685	Down	20.3914	3.15603	GeneID:101107621,Genbank:XM_012188161.1	6-phosphofructo-2-kinase/fructose-2,6-biphosphatase 3	GO:0003873,GO:0004331,GO:0005524,GO:0006000,GO:0006003	6-phosphofructo-2-kinase activity|fructose-2,6-bisphosphate 2-phosphatase activity|ATP binding|fructose metabolic process|fructose 2,6-bisphosphate metabolic process	ko04066,ko04152,ko00051	HIF-1 signaling pathway|AMPK signaling pathway|Fructose and mannose metabolism
ANKRD1	8914.06	16053.3	1774.84	0.110559	-3.17711	0.0167161	0.520273	Down	95.2094	13.0728	GeneID:100820746,Genbank:NM_001252178.1	ankyrin repeat domain 1 (cardiac muscle)	GO:0003712,GO:0003779,GO:0005634,GO:0005737,GO:0006357,GO:0031432,GO:0031674,GO:0035914,GO:0045445,GO:0048471,GO:0061629	transcription cofactor activity|actin binding|nucleus|cytoplasm|regulation of transcription from RNA polymerase II promoter|titin binding|I band|skeletal muscle cell differentiation|myoblast differentiation|perinuclear region of cytoplasm|RNA polymerase II sequence-specific DNA binding transcription factor binding
KLF9	7430.32	13376.4	1484.29	0.110964	-3.17184	0.0144041	0.486155	Down	21.343	2.96555	GeneID:101104718,Genbank:XM_004004321.3	Kruppel-like factor 9	GO:0003677,GO:0005634,GO:0005654,GO:0005829,GO:0005886,GO:0006351,GO:0006355,GO:0007623,GO:0010839,GO:0046872,GO:0071387,GO:0097067	DNA binding|nucleus|nucleoplasm|cytosol|plasma membrane|transcription, DNA-templated|regulation of transcription, DNA-templated|circadian rhythm|negative regulation of keratinocyte proliferation|metal ion binding|cellular response to cortisol stimulus|cellular response to thyroid hormone stimulus
MARS2	603.499	1086.21	120.789	0.111202	-3.16874	0.0310995	0.693021	Down	3.95818	0.52779	GeneID:101123353,Genbank:XM_004004797.3	methionyl-tRNA synthetase 2, mitochondrial	GO:0004825,GO:0005524,GO:0005739,GO:0005759,GO:0006431	methionine-tRNA ligase activity|ATP binding|mitochondrion|mitochondrial matrix|methionyl-tRNA aminoacylation	ko00970,ko00450	Aminoacyl-tRNA biosynthesis|Selenocompound metabolism
PPIF	614.32	1104.59	124.054	0.112308	-3.15447	0.0307711	0.692723	Down	6.59512	1.31686	GeneID:101111516,Genbank:XM_015104465.1	peptidylprolyl isomerase F	GO:0002931,GO:0003755,GO:0005757,GO:0005759,GO:0006457,GO:0008637,GO:0010849,GO:0010939,GO:0032780,GO:0043066,GO:0046902,GO:0070266,GO:0070301,GO:0071243,GO:0071277,GO:0090200,GO:0090201,GO:0090324,GO:1902445,GO:1902686,GO:2000276,GO:2001243	response to ischemia|peptidyl-prolyl cis-trans isomerase activity|mitochondrial permeability transition pore complex|mitochondrial matrix|protein folding|apoptotic mitochondrial changes|regulation of proton-transporting ATPase activity, rotational mechanism|regulation of necrotic cell death|negative regulation of ATPase activity|negative regulation of apoptotic process|regulation of mitochondrial…	ko04020,ko04022	Calcium signaling pathway|cGMP-PKG signaling pathway
FAM134B	12846.5	23064	2629.06	0.11399	-3.13302	0.0242159	0.627821	Down	59.2003	8.61654	GeneID:101120110,Genbank:XM_015101337.1	family with sequence similarity 134 member B	GO:0005730,GO:0005794,GO:0005801,GO:0016604,GO:0019233,GO:0030176,GO:0043524,GO:0061709	nucleolus|Golgi apparatus|cis-Golgi network|nuclear body|sensory perception of pain|integral component of endoplasmic reticulum membrane|negative regulation of neuron apoptotic process|reticulophagy
BNC2	5760.77	10342	1179.6	0.114059	-3.13214	0.012222	0.449204	Down	25.6395	3.03855	GeneID:101122574,Genbank:XM_015093228.1	basonuclin 2	GO:0003416,GO:0003677,GO:0005654,GO:0006351,GO:0006355,GO:0043586,GO:0046872,GO:0060021,GO:0060485	endochondral bone growth|DNA binding|nucleoplasm|transcription, DNA-templated|regulation of transcription, DNA-templated|tongue development|metal ion binding|palate development|mesenchyme development
FOSL2	2622.86	4705.98	539.742	0.114693	-3.12415	0.00638142	0.316949	Down	18.8496	2.94692	GeneID:101122588,Genbank:XM_004005786.3	FOS-like antigen 2	GO:0000977,GO:0001228,GO:0003334,GO:0003682,GO:0003700,GO:0005634,GO:0005654,GO:0006357,GO:0008219,GO:0045944,GO:0048146	RNA polymerase II regulatory region sequence-specific DNA binding|transcriptional activator activity, RNA polymerase II transcription regulatory region sequence-specific DNA binding|keratinocyte development|chromatin binding|DNA binding transcription factor activity|nucleus|nucleoplasm|regulation of transcription from RNA polymerase II promoter|cell death|positive regulation of transcription from…	ko04380	Osteoclast differentiation
ACACB	6468.95	11597.2	1340.65	0.115601	-3.11278	0.0141855	0.485855	Down	10.5112	1.49524	GeneID:101114816,Genbank:XM_015101682.1	acetyl-CoA carboxylase beta	GO:0003989,GO:0004075,GO:0005524,GO:0005634,GO:0005739,GO:0005741,GO:0005829,GO:0006084,GO:0006633,GO:0006768,GO:0006853,GO:0009374,GO:0010629,GO:0010884,GO:0010906,GO:0012505,GO:0014070,GO:0031325,GO:0031667,GO:0031999,GO:0042493,GO:0042802,GO:0043086,GO:0045540,GO:0046872,GO:0051289,GO:0060421,GO:0097009,GO:2001295	acetyl-CoA carboxylase activity|biotin carboxylase activity|ATP binding|nucleus|mitochondrion|mitochondrial outer membrane|cytosol|acetyl-CoA metabolic process|fatty acid biosynthetic process|biotin metabolic process|carnitine shuttle|biotin binding|negative regulation of gene expression|positive regulation of lipid storage|regulation of glucose metabolic process|endomembrane system|response to o…	ko00061,ko00620,ko04922,ko04920,ko04910,ko00640,ko00254	Fatty acid biosynthesis|Pyruvate metabolism|Glucagon signaling pathway|Adipocytokine signaling pathway|Insulin signaling pathway|Propanoate metabolism|Aflatoxin biosynthesis
NAMPT	4509.5	8083.15	935.843	0.115777	-3.11058	0.00990861	0.399725	Down	26.5197	4.12444	GeneID:780506,Genbank:XM_004007842.3	nicotinamide phosphoribosyltransferase	GO:0004514,GO:0005125,GO:0005615,GO:0005634,GO:0005737,GO:0009435,GO:0032922,GO:0047280	nicotinate-nucleotide diphosphorylase (carboxylating) activity|cytokine activity|extracellular space|nucleus|cytoplasm|NAD biosynthetic process|circadian regulation of gene expression|nicotinamide phosphoribosyltransferase activity	ko00760	Nicotinate and nicotinamide metabolism
TFRC	6931.36	12383.9	1478.85	0.119417	-3.06592	0.0164927	0.520273	Down	38.232	5.03227	GeneID:100885768,Genbank:XM_015092476.1	transferrin receptor	GO:0004998,GO:0005886,GO:0006879,GO:0016021,GO:0016032,GO:0030890,GO:0031623,GO:0033570,GO:0033572,GO:0042102,GO:0042470,GO:0045830	transferrin receptor activity|plasma membrane|cellular iron ion homeostasis|integral component of membrane|viral process|positive regulation of B cell proliferation|receptor internalization|transferrin transmembrane transporter activity|transferrin transport|positive regulation of T cell proliferation|melanosome|positive regulation of isotype switching	ko04066,ko04640,ko04144,ko04145	HIF-1 signaling pathway|Hematopoietic cell lineage|Endocytosis|Phagosome
DAPK2	903.319	1611.85	194.786	0.120846	-3.04876	0.0194632	0.562785	Down	5.46407	0.431061	GeneID:101123304,Genbank:XM_015096985.1	death-associated protein kinase 2	GO:0004674,GO:0005524,GO:0005634,GO:0005737,GO:0005884,GO:0006351,GO:0006355,GO:0006468,GO:0006915,GO:0006940,GO:0007088,GO:0007346,GO:0008022,GO:0008140,GO:0008360,GO:0010506,GO:0016569,GO:0016605,GO:0017048,GO:0017148,GO:0018105,GO:0018107,GO:0030182,GO:0030335,GO:0035556,GO:0042802,GO:0042803,GO:0042981,GO:0043065,GO:0043519,GO:0043522,GO:0045121,GO:0046777,GO:0051893,GO:0071346,GO:0090263,GO:…	protein serine/threonine kinase activity|ATP binding|nucleus|cytoplasm|actin filament|transcription, DNA-templated|regulation of transcription, DNA-templated|protein phosphorylation|apoptotic process|regulation of smooth muscle contraction|regulation of mitotic nuclear division|regulation of mitotic cell cycle|protein C-terminus binding|cAMP response element binding protein binding|regulation of …
MRPL15	3629.7	6475.9	783.496	0.120987	-3.04708	0.00927371	0.388996	Down	62.8923	9.39868	GeneID:101114367,Genbank:XM_004011681.2	mitochondrial ribosomal protein L15	GO:0003735,GO:0005743,GO:0005762,GO:0006412,GO:1990830	structural constituent of ribosome|mitochondrial inner membrane|mitochondrial large ribosomal subunit|translation|cellular response to leukemia inhibitory factor	ko03010	Ribosome
RRS1	1019.84	1817.7	221.991	0.122127	-3.03354	0.0165475	0.520273	Down	9.62558	1.50298	GeneID:101113684,Genbank:XM_015097790.1	ribosome biogenesis regulator homolog	GO:0000027,GO:0000055,GO:0000447,GO:0000794,GO:0005730,GO:0007080,GO:0008097,GO:0030687,GO:0042273,GO:1901796,GO:1902570	ribosomal large subunit assembly|ribosomal large subunit export from nucleus|endonucleolytic cleavage in ITS1 to separate SSU-rRNA from 5.8S rRNA and LSU-rRNA from tricistronic rRNA transcript (SSU-rRNA, 5.8S rRNA, LSU-rRNA)|condensed nuclear chromosome|nucleolus|mitotic metaphase plate congression|5S rRNA binding|preribosome, large subunit precursor|ribosomal large subunit biogenesis|regulation …
P2RY2	951.201	1694.56	207.844	0.122654	-3.02734	0.0186614	0.548976	Down	3.41197	0.460305	GeneID:106991621,Genbank:XM_015100805.1	purinergic receptor P2Y, G-protein coupled, 2	GO:0004872,GO:0005886,GO:0005887,GO:0006873,GO:0007186,GO:0007200,GO:0045028,GO:0070257,GO:0097746	receptor activity|plasma membrane|integral component of plasma membrane|cellular ion homeostasis|G-protein coupled receptor signaling pathway|phospholipase C-activating G-protein coupled receptor signaling pathway|G-protein coupled purinergic nucleotide receptor activity|positive regulation of mucus secretion|regulation of blood vessel diameter	ko04080,ko04750	Neuroactive ligand-receptor interaction|Inflammatory mediator regulation of TRP channels
ZBTB43	1088.28	1937.16	239.402	0.123584	-3.01644	0.0154648	0.505596	Down	4.80538	0.741463	GeneID:101105227,Genbank:XM_012162712.2	zinc finger and BTB domain containing 43	GO:0003677,GO:0005634,GO:0006351,GO:0006355,GO:0046872	DNA binding|nucleus|transcription, DNA-templated|regulation of transcription, DNA-templated|metal ion binding
IL6R	6724.68	11969.4	1479.94	0.123643	-3.01575	0.0176394	0.535471	Down	24.4784	3.6191	GeneID:101103369,Genbank:XM_015091697.1	interleukin 6 receptor	GO:0004896,GO:0016021	cytokine receptor activity|integral component of membrane	ko04060,ko04066,ko04630,ko04640,ko04151	Cytokine-cytokine receptor interaction|HIF-1 signaling pathway|Jak-STAT signaling pathway|Hematopoietic cell lineage|PI3K-Akt signaling pathway
GPD1	7539.85	13415.9	1663.84	0.12402	-3.01135	0.0195877	0.562785	Down	88.3638	15.3869	GeneID:101119894,Genbank:XM_004006364.3	glycerol-3-phosphate dehydrogenase 1	GO:0004367,GO:0004368,GO:0005739,GO:0005829,GO:0005975,GO:0006072,GO:0006094,GO:0006127,GO:0009331,GO:0042803,GO:0045821,GO:0046168,GO:0051287,GO:0071320,GO:0071356	glycerol-3-phosphate dehydrogenase [NAD+] activity|glycerol-3-phosphate dehydrogenase activity|mitochondrion|cytosol|carbohydrate metabolic process|glycerol-3-phosphate metabolic process|gluconeogenesis|glycerophosphate shuttle|glycerol-3-phosphate dehydrogenase complex|protein homodimerization activity|positive regulation of glycolytic process|glycerol-3-phosphate catabolic process|NAD binding|c…	ko00564,ko04011	Glycerophospholipid metabolism|MAPK signaling pathway - yeast
ASB11	3031.87	5369.47	694.265	0.129299	-2.95122	0.0100905	0.401607	Down	36.737	5.50857	GeneID:101101864,Genbank:XM_012106253.1	ankyrin repeat and SOCS box containing 11, E3 ubiquitin protein ligase	GO:0005622,GO:0016567,GO:0035556	intracellular|protein ubiquitination|intracellular signal transduction
SLC25A20	2676.4	4739.07	613.739	0.129506	-2.94891	0.00956867	0.398149	Down	46.5714	5.98164	GeneID:100147786,Genbank:NM_001127277.1	solute carrier family 25 (carnitine/acylcarnitine translocase), member 20	GO:0005476,GO:0005739,GO:0005743,GO:0005829,GO:0006839,GO:0006853,GO:0015226,GO:0015227,GO:0015879,GO:0016021	carnitine:acyl carnitine antiporter activity|mitochondrion|mitochondrial inner membrane|cytosol|mitochondrial transport|carnitine shuttle|carnitine transmembrane transporter activity|acyl carnitine transmembrane transporter activity|carnitine transport|integral component of membrane
CRISPLD2	1099.41	1946.35	252.46	0.129709	-2.94665	0.0174218	0.533697	Down	10.9845	1.85935	GeneID:101102507,Genbank:XM_004015503.2	cysteine-rich secretory protein LCCL domain containing 2	GO:0005578,GO:0008201,GO:0030133,GO:0030198,GO:0060325	proteinaceous extracellular matrix|heparin binding|transport vesicle|extracellular matrix organization|face morphogenesis
TIMM17A	1340.81	2373.67	307.958	0.129739	-2.94632	0.0132395	0.468257	Down	32.7078	4.77069	GeneID:101113949,Genbank:XM_015099420.1	translocase of inner mitochondrial membrane 17 homolog A (yeast)	GO:0005654,GO:0005739,GO:0005743,GO:0005744,GO:0006626,GO:0010954,GO:0015450,GO:0030150,GO:0031305	nucleoplasm|mitochondrion|mitochondrial inner membrane|mitochondrial inner membrane presequence translocase complex|protein targeting to mitochondrion|positive regulation of protein processing|P-P-bond-hydrolysis-driven protein transmembrane transporter activity|protein import into mitochondrial matrix|integral component of mitochondrial inner membrane
MTFP1	1094.35	1936.24	252.46	0.130386	-2.93913	0.0177942	0.535471	Down	12.0853	2.47268	GeneID:101111663,Genbank:XM_012098059.2	mitochondrial fission process 1	GO:0000266,GO:0005743,GO:0006915,GO:0014850,GO:0016021	mitochondrial fission|mitochondrial inner membrane|apoptotic process|response to muscle activity|integral component of membrane
ZNF774	2712.88	4797.88	627.885	0.130867	-2.93382	0.00994746	0.399747	Down	23.1418	3.77063	GeneID:105609087,Genbank:XM_015101901.1	zinc finger protein 774	GO:0003677,GO:0005634,GO:0006351,GO:0006355,GO:0046872	DNA binding|nucleus|transcription, DNA-templated|regulation of transcription, DNA-templated|metal ion binding
HIGD1A	582.544	1030.15	134.935	0.130986	-2.93252	0.0464588	0.815099	Down	11.7248	2.14192	GeneID:101117970,Genbank:XM_012099452.1	HIG1 hypoxia inducible domain family member 1A	GO:0005634,GO:0005654,GO:0005739,GO:0005743,GO:0016020,GO:0016021,GO:0042149,GO:0043066,GO:0043234,GO:0055114,GO:0070469,GO:0071456,GO:0071902,GO:0090201	nucleus|nucleoplasm|mitochondrion|mitochondrial inner membrane|membrane|integral component of membrane|cellular response to glucose starvation|negative regulation of apoptotic process|protein complex|oxidation-reduction process|respiratory chain|cellular response to hypoxia|positive regulation of protein serine/threonine kinase activity|negative regulation of release of cytochrome c from mitochon…
PPTC7	6251.72	11055.1	1448.38	0.131015	-2.9322	0.0193697	0.562372	Down	34.6811	5.6778	GeneID:101105779,Genbank:XM_004017365.3	PTC7 protein phosphatase homolog	GO:0004721,GO:0005739,GO:0046872	phosphoprotein phosphatase activity|mitochondrion|metal ion binding
CLUH	7349.35	12979.4	1719.34	0.132467	-2.91629	0.0227918	0.61593	Down	17.0321	3.32648	GeneID:101105264,Genbank:XM_015098313.1	clustered mitochondria (cluA/CLU1) homolog	GO:0003729,GO:0005737,GO:0007005,GO:0048312	mRNA binding|cytoplasm|mitochondrion organization|intracellular distribution of mitochondria
MAPK6	4184.81	7390.26	979.37	0.132522	-2.9157	0.0138502	0.483265	Down	25.9574	4.32135	GeneID:101103324,Genbank:XM_012181550.2	mitogen-activated protein kinase 6
MSRB1	8463.08	14911.9	2014.24	0.135076	-2.88816	0.02669	0.652938	Down	97.9744	19.8561	GeneID:101113899,Genbank:XM_004020710.3	methionine sulfoxide reductase B1	GO:0003779,GO:0005634,GO:0005737,GO:0005856,GO:0006979,GO:0030041,GO:0030091,GO:0033743,GO:0033745,GO:0045087,GO:0046872	actin binding|nucleus|cytoplasm|cytoskeleton|response to oxidative stress|actin filament polymerization|protein repair|peptide-methionine (R)-S-oxide reductase activity|L-methionine-(R)-S-oxide reductase activity|innate immune response|metal ion binding
TUBA8	3323.36	5855.6	791.114	0.135104	-2.88786	0.0122678	0.449204	Down	39.9867	7.51383	GeneID:101118605,Genbank:XM_015095007.1	tubulin alpha 8	GO:0003924,GO:0005200,GO:0005525,GO:0005737,GO:0005874,GO:0007017	GTPase activity|structural constituent of cytoskeleton|GTP binding|cytoplasm|microtubule|microtubule-based process	ko04540,ko04210,ko04145	Gap junction|Apoptosis|Phagosome
KLHL34	1808.93	3186.95	430.923	0.135215	-2.88667	0.011262	0.434888	Down	11.0521	1.9921	GeneID:101106663,Genbank:XM_015104686.1	kelch like family member 34	GO:0005615,GO:0016567,GO:0031463	extracellular space|protein ubiquitination|Cul3-RING ubiquitin ligase complex
KCNJ12	1768.37	3113.43	423.306	0.135961	-2.87873	0.0116225	0.439778	Down	15.8755	3.03613	GeneID:101123388,Genbank:XM_004012746.3	potassium channel, inwardly rectifying subfamily J, member 12	GO:0005242,GO:0005887,GO:0006813,GO:0010107,GO:0031224,GO:0034765,GO:0051289	inward rectifier potassium channel activity|integral component of plasma membrane|potassium ion transport|potassium ion import|intrinsic component of membrane|regulation of ion transmembrane transport|protein homotetramerization	ko04921,ko04725	Oxytocin signaling pathway|Cholinergic synapse
PTGES2	3833.17	6747.91	918.432	0.136106	-2.8772	0.0139421	0.4838	Down	33.2162	4.85797	GeneID:101109261,Genbank:XM_015093854.1	prostaglandin E synthase 2	GO:0000139,GO:0001516,GO:0003677,GO:0005634,GO:0005739,GO:0005829,GO:0009055,GO:0015035,GO:0016021,GO:0016829,GO:0020037,GO:0043295,GO:0045454,GO:0045893,GO:0046903,GO:0050220	Golgi membrane|prostaglandin biosynthetic process|DNA binding|nucleus|mitochondrion|cytosol|electron transfer activity|protein disulfide oxidoreductase activity|integral component of membrane|lyase activity|heme binding|glutathione binding|cell redox homeostasis|positive regulation of transcription, DNA-templated|secretion|prostaglandin-E synthase activity	ko00590	Arachidonic acid metabolism
HR	6648.62	11684.5	1612.7	0.13802	-2.85706	0.0234397	0.624452	Down	18.6881	3.46953	GeneID:443241,Genbank:XM_004004200.3	hair growth associated	GO:0000785,GO:0000976,GO:0003677,GO:0003700,GO:0003714,GO:0005634,GO:0005654,GO:0006351,GO:0006355,GO:0016491,GO:0016604,GO:0031490,GO:0032454,GO:0033169,GO:0045892,GO:0046872	chromatin|transcription regulatory region sequence-specific DNA binding|DNA binding|DNA binding transcription factor activity|transcription corepressor activity|nucleus|nucleoplasm|transcription, DNA-templated|regulation of transcription, DNA-templated|oxidoreductase activity|nuclear body|chromatin DNA binding|histone demethylase activity (H3-K9 specific)|histone H3-K9 demethylation|negative regu…
TMEM120A	1487.4	2613.52	361.279	0.138235	-2.85481	0.0142054	0.485855	Down	14.5536	2.47746	GeneID:101118071,Genbank:XM_015104215.1	transmembrane protein 120A	GO:0005637,GO:0016020,GO:0016021,GO:0045444,GO:0051260,GO:0051291	nuclear inner membrane|membrane|integral component of membrane|fat cell differentiation|protein homooligomerization|protein heterooligomerization
USP2	7489.43	13154	1824.89	0.138733	-2.84961	0.0260666	0.646968	Down	27.0043	4.48081	GeneID:101109478,Genbank:XM_004016103.2	ubiquitin specific peptidase 2	GO:0000122,GO:0004843,GO:0005634,GO:0005938,GO:0006511,GO:0007049,GO:0007517,GO:0016579,GO:0030332,GO:0031625,GO:0032922,GO:0042802,GO:0043153,GO:0045475,GO:0045931,GO:0046872,GO:0048471,GO:0048512,GO:0050821	negative regulation of transcription from RNA polymerase II promoter|thiol-dependent ubiquitin-specific protease activity|nucleus|cell cortex|ubiquitin-dependent protein catabolic process|cell cycle|muscle organ development|protein deubiquitination|cyclin binding|ubiquitin protein ligase binding|circadian regulation of gene expression|identical protein binding|entrainment of circadian clock by ph…
HSPA1A	8361.91	14669.3	2054.5	0.140054	-2.83594	0.0289691	0.684583	Down	48.8134	9.52571	GeneID:100913152,Genbank:XM_012100427.2	heat shock 70kDa protein 1A	GO:0005524,GO:0005737,GO:0005813,GO:0042026,GO:0090063,GO:1901673	ATP binding|cytoplasm|centrosome|protein refolding|positive regulation of microtubule nucleation|regulation of mitotic spindle assembly	ko04010,ko04915,ko04141,ko03040,ko04612,ko04213,ko04144	MAPK signaling pathway|Estrogen signaling pathway|Protein processing in endoplasmic reticulum|Spliceosome|Antigen processing and presentation|Longevity regulating pathway - multiple species|Endocytosis
PDHX	2797.03	4906.32	687.736	0.140174	-2.83471	0.0125443	0.455047	Down	24.5555	4.31878	GeneID:101105774,Genbank:XM_004016404.3	pyruvate dehydrogenase complex component X	GO:0005759,GO:0016746,GO:0034604,GO:0045254	mitochondrial matrix|transferase activity, transferring acyl groups|pyruvate dehydrogenase (NAD+) activity|pyruvate dehydrogenase complex	ko00020,ko00620,ko00010	Citrate cycle (TCA cycle)|Pyruvate metabolism|Glycolysis / Gluconeogenesis
PPP1R1A	6974.71	12232.2	1717.16	0.14038	-2.83259	0.0254495	0.639815	Down	121.136	24.4822	GeneID:101107087,Genbank:XM_015093914.1	protein phosphatase 1 regulatory inhibitor subunit 1A	GO:0004865,GO:0005615,GO:0005737,GO:0005977,GO:0006469,GO:0035556	protein serine/threonine phosphatase inhibitor activity|extracellular space|cytoplasm|glycogen metabolic process|negative regulation of protein kinase activity|intracellular signal transduction	ko04261,ko04720	Adrenergic signaling in cardiomyocytes|Long-term potentiation
GOT2	15203.1	26644.3	3761.87	0.141189	-2.8243	0.0444186	0.797843	Down	127.339	23.5827	GeneID:443093,Genbank:XM_004015042.2	glutamic-oxaloacetic transaminase 2	GO:0004069,GO:0005739,GO:0005743,GO:0005759,GO:0005886,GO:0006103,GO:0006107,GO:0006531,GO:0006532,GO:0006533,GO:0006536,GO:0009986,GO:0015908,GO:0019550,GO:0019551,GO:0030170,GO:0043209,GO:0045471,GO:0080130	L-aspartate:2-oxoglutarate aminotransferase activity|mitochondrion|mitochondrial inner membrane|mitochondrial matrix|plasma membrane|2-oxoglutarate metabolic process|oxaloacetate metabolic process|aspartate metabolic process|aspartate biosynthetic process|aspartate catabolic process|glutamate metabolic process|cell surface|fatty acid transport|glutamate catabolic process to aspartate|glutamate ca…	ko00710,ko00400,ko00950,ko00350,ko04975,ko01200,ko00330,ko01210,ko01230,ko00250,ko00220,ko00960,ko00270,ko00360	Carbon fixation in photosynthetic organisms|Phenylalanine, tyrosine and tryptophan biosynthesis|Isoquinoline alkaloid biosynthesis|Tyrosine metabolism|Fat digestion and absorption|Carbon metabolism|Arginine and proline metabolism|2-Oxocarboxylic acid metabolism|Biosynthesis of amino acids|Alanine, aspartate and glutamate metabolism|Arginine biosynthesis|Tropane, piperidine and pyridine alkaloid b…
LOC101105607	2437.17	4270.4	603.945	0.141426	-2.82188	0.0123903	0.450508	Down	67.1529	15.6531	GeneID:101105607,Genbank:XM_012099892.1	selenoprotein K	GO:0002376,GO:0005783,GO:0005789,GO:0005794,GO:0005886,GO:0006816,GO:0016021,GO:0018345,GO:0032469	immune system process|endoplasmic reticulum|endoplasmic reticulum membrane|Golgi apparatus|plasma membrane|calcium ion transport|integral component of membrane|protein palmitoylation|endoplasmic reticulum calcium ion homeostasis
TEAD4	1904.51	3336.74	472.274	0.141538	-2.82074	0.012696	0.458413	Down	5.63849	1.42843	GeneID:101112975,Genbank:XM_012175568.2	TEA domain family member 4	GO:0001085,GO:0001501,GO:0003700,GO:0005634,GO:0005654,GO:0005667,GO:0006357,GO:0006367,GO:0007517,GO:0035329,GO:0043565,GO:0044212,GO:0045944,GO:0048568	RNA polymerase II transcription factor binding|skeletal system development|DNA binding transcription factor activity|nucleus|nucleoplasm|transcription factor complex|regulation of transcription from RNA polymerase II promoter|transcription initiation from RNA polymerase II promoter|muscle organ development|hippo signaling|sequence-specific DNA binding|transcription regulatory region DNA binding|p…	ko04011,ko04392,ko04390,ko04391	MAPK signaling pathway - yeast|Hippo signaling pathway -multiple species|Hippo signaling pathway|Hippo signaling pathway - fly
ATOH8	2594.94	4542.41	647.473	0.142539	-2.81057	0.012888	0.460766	Down	3.28689	0.704958	GeneID:101102971,Genbank:XM_015093880.1	atonal bHLH transcription factor 8	GO:0001704,GO:0001937,GO:0003700,GO:0005634,GO:0005654,GO:0005737,GO:0006351,GO:0007399,GO:0008134,GO:0010595,GO:0016607,GO:0030154,GO:0033613,GO:0035148,GO:0045603,GO:0045892,GO:0045893,GO:0046983,GO:0051450,GO:0060395,GO:0070888	formation of primary germ layer|negative regulation of endothelial cell proliferation|DNA binding transcription factor activity|nucleus|nucleoplasm|cytoplasm|transcription, DNA-templated|nervous system development|transcription factor binding|positive regulation of endothelial cell migration|nuclear speck|cell differentiation|activating transcription factor binding|tube formation|positive regulat…
LOC101121718	7522.98	13167.7	1878.21	0.142637	-2.80957	0.028082	0.672316	Down	161.248	30.0462	GeneID:101121718,Genbank:XM_015102683.1	40S ribosomal protein S4, X isoform	GO:0003735,GO:0005840,GO:0006412,GO:0019843,GO:0030529	structural constituent of ribosome|ribosome|translation|rRNA binding|intracellular ribonucleoprotein complex	ko03010	Ribosome
CPT1A	3887.45	6796.61	978.282	0.143937	-2.79649	0.016685	0.520273	Down	17.64	3.66285	GeneID:443434,Genbank:XM_015102894.1	carnitine palmitoyltransferase 1A (liver)	GO:0004095,GO:0005741,GO:0006635,GO:0016021	carnitine O-palmitoyltransferase activity|mitochondrial outer membrane|fatty acid beta-oxidation|integral component of membrane	ko00071,ko04922,ko04152,ko04920,ko03320,ko01212	Fatty acid degradation|Glucagon signaling pathway|AMPK signaling pathway|Adipocytokine signaling pathway|PPAR signaling pathway|Fatty acid metabolism
GGT5	783.189	1368.33	198.05	0.144739	-2.78847	0.0372419	0.739154	Down	6.19343	0.714197	GeneID:101112423,Genbank:XM_015101738.1	gamma-glutamyltransferase 5	GO:0000048,GO:0002951,GO:0005886,GO:0006508,GO:0006520,GO:0006631,GO:0006691,GO:0006750,GO:0006751,GO:0006954,GO:0016021,GO:0031226,GO:0036374,GO:0102953,GO:0103068,GO:1901750	peptidyltransferase activity|leukotriene-C(4) hydrolase|plasma membrane|proteolysis|cellular amino acid metabolic process|fatty acid metabolic process|leukotriene metabolic process|glutathione biosynthetic process|glutathione catabolic process|inflammatory response|integral component of membrane|intrinsic component of plasma membrane|glutathione hydrolase activity|hypoglycin A gamma-glutamyl tran…	ko00460,ko00480,ko00590,ko00430	Cyanoamino acid metabolism|Glutathione metabolism|Arachidonic acid metabolism|Taurine and hypotaurine metabolism
YOD1	1405.19	2454.54	355.838	0.144972	-2.78616	0.0174215	0.533697	Down	4.92887	0.782622	GeneID:101119065,Genbank:XM_004013576.3	YOD1 deubiquitinase	GO:0003676,GO:0004843,GO:0005634,GO:0005737,GO:0005829,GO:0016236,GO:0016579,GO:0030433,GO:0030968,GO:0031625,GO:0035523,GO:0035871,GO:0046872,GO:0070536,GO:0071108,GO:1904265,GO:1990167,GO:1990168,GO:1990380	nucleic acid binding|thiol-dependent ubiquitin-specific protease activity|nucleus|cytoplasm|cytosol|macroautophagy|protein deubiquitination|ubiquitin-dependent ERAD pathway|endoplasmic reticulum unfolded protein response|ubiquitin protein ligase binding|protein K29-linked deubiquitination|protein K11-linked deubiquitination|metal ion binding|protein K63-linked deubiquitination|protein K48-linked …	ko04141	Protein processing in endoplasmic reticulum
RORC	655.298	1144.1	166.493	0.145523	-2.78068	0.0483668	0.828452	Down	2.25514	0.808506	GeneID:101119104,Genbank:XM_015092246.1	RAR-related orphan receptor C	GO:0000122,GO:0000978,GO:0001078,GO:0003677,GO:0003700,GO:0003707,GO:0004879,GO:0005634,GO:0005654,GO:0006367,GO:0006805,GO:0008142,GO:0008270,GO:0010906,GO:0016604,GO:0019218,GO:0019221,GO:0032922,GO:0036315,GO:0042093,GO:0042753,GO:0043565,GO:0045598,GO:0045893,GO:0048535,GO:0048541,GO:0060612,GO:0060850,GO:0070244,GO:0072539,GO:0098531	negative regulation of transcription from RNA polymerase II promoter|RNA polymerase II proximal promoter sequence-specific DNA binding|transcriptional repressor activity, RNA polymerase II proximal promoter sequence-specific DNA binding|DNA binding|DNA binding transcription factor activity|steroid hormone receptor activity|nuclear receptor activity|nucleus|nucleoplasm|transcription initiation fro…	ko04710	Circadian rhythm
BAG3	4597.58	8018.83	1176.33	0.146696	-2.7691	0.0202398	0.571726	Down	23.775	4.56877	GeneID:101108530,Genbank:XM_004020234.3	BCL2 associated athanogene 3
PNPLA2	1244.71	2170.58	318.839	0.146891	-2.76718	0.0208751	0.584288	Down	6.7791	1.40552	GeneID:101123166,Genbank:NM_001308576.1	patatin like phospholipase domain containing 2	GO:0004806,GO:0005737,GO:0005811,GO:0005886,GO:0010891,GO:0010898,GO:0016020,GO:0016021,GO:0019433,GO:0055088	triglyceride lipase activity|cytoplasm|lipid droplet|plasma membrane|negative regulation of sequestering of triglyceride|positive regulation of triglyceride catabolic process|membrane|integral component of membrane|triglyceride catabolic process|lipid homeostasis	ko04923,ko00561	Regulation of lipolysis in adipocytes|Glycerolipid metabolism
LOC101111911	1859.52	3240.25	478.803	0.147768	-2.7586	0.0147014	0.49095	Down	66.2541	11.0841	GeneID:101111911,Genbank:XM_015101737.1	D-dopachrome decarboxylase	GO:0002020,GO:0005615,GO:0005737,GO:0033981,GO:0042438,GO:0050729	protease binding|extracellular space|cytoplasm|D-dopachrome decarboxylase activity|melanin biosynthetic process|positive regulation of inflammatory response
NSUN4	1282.4	2233.99	330.809	0.14808	-2.75555	0.0205967	0.579612	Down	14.4196	2.92428	GeneID:101103101,Genbank:XM_004001933.2	NOP2/Sun RNA methyltransferase family member 4	GO:0005762,GO:0008168,GO:0031167,GO:0042256,GO:0070131,GO:0070181	mitochondrial large ribosomal subunit|methyltransferase activity|rRNA methylation|mature ribosome assembly|positive regulation of mitochondrial translation|small ribosomal subunit rRNA binding
TMEM141	706.735	1229.57	183.904	0.149568	-2.74112	0.0461396	0.810412	Down	13.8846	3.01568	GeneID:101108998,Genbank:XM_004005561.2	transmembrane protein 141	GO:0003341,GO:0005930,GO:0016021,GO:0036158	cilium movement|axoneme|integral component of membrane|outer dynein arm assembly
LOC101116286	5693.57	9901.77	1485.38	0.150011	-2.73686	0.0258484	0.643605	Down	66.6703	13.1579	GeneID:101116286,Genbank:XM_004004948.2	tubulin alpha-1D chain	GO:0003924,GO:0005200,GO:0005525,GO:0005737,GO:0005874,GO:0007017	GTPase activity|structural constituent of cytoskeleton|GTP binding|cytoplasm|microtubule|microtubule-based process	ko04540,ko04210,ko04145	Gap junction|Apoptosis|Phagosome
THOP1	3600.15	6259.02	941.284	0.150388	-2.73324	0.0179908	0.535471	Down	22.1322	3.89053	GeneID:101119557,Genbank:XM_015095913.1	thimet oligopeptidase 1	GO:0004222,GO:0005758,GO:0006518,GO:0046872	metalloendopeptidase activity|mitochondrial intermembrane space|peptide metabolic process|metal ion binding	ko04614	Renin-angiotensin system
CTH	682.419	1186.37	178.463	0.150427	-2.73286	0.0490437	0.831502	Down	7.30512	1.77473	GeneID:101118487,Genbank:XM_004002077.3	cystathionine gamma-lyase	GO:0003962,GO:0004123,GO:0005516,GO:0005737,GO:0018272,GO:0019343,GO:0019344,GO:0019346,GO:0030170,GO:0043066,GO:0043123,GO:0044524,GO:0044540,GO:0051092,GO:0070814,GO:0071266,GO:0080146	cystathionine gamma-synthase activity|cystathionine gamma-lyase activity|calmodulin binding|cytoplasm|protein-pyridoxal-5-phosphate linkage via peptidyl-N6-pyridoxal phosphate-L-lysine|cysteine biosynthetic process via cystathionine|cysteine biosynthetic process|transsulfuration|pyridoxal phosphate binding|negative regulation of apoptotic process|positive regulation of I-kappaB kinase/NF-kappaB s…	ko00260,ko01230,ko00270,ko00450	Glycine, serine and threonine metabolism|Biosynthesis of amino acids|Cysteine and methionine metabolism|Selenocompound metabolism
UTP4	1883.14	3273.33	492.95	0.150596	-2.73125	0.0155152	0.506178	Down	16.7824	3.35606	GeneID:101120686,Genbank:XM_004015097.3	UTP4 small subunit processome component	GO:0001650,GO:0003723,GO:0005654,GO:0005694,GO:0005730,GO:0006351,GO:0006355,GO:0006364,GO:0030490,GO:0034455	fibrillar center|RNA binding|nucleoplasm|chromosome|nucleolus|transcription, DNA-templated|regulation of transcription, DNA-templated|rRNA processing|maturation of SSU-rRNA|t-UTP complex	ko03008	Ribosome biogenesis in eukaryotes
AIMP2	5388.78	9365.1	1412.47	0.150823	-2.72907	0.0250681	0.633686	Down	64.4802	11.0644	GeneID:100302342,Genbank:NM_001162567.1	aminoacyl tRNA synthetase complex-interacting multifunctional protein 2	GO:0005634,GO:0005829,GO:0006412,GO:0006461,GO:0006915,GO:0008285,GO:0017101,GO:0031398,GO:0032947,GO:0060510,GO:1903632	nucleus|cytosol|translation|protein complex assembly|apoptotic process|negative regulation of cell proliferation|aminoacyl-tRNA synthetase multienzyme complex|positive regulation of protein ubiquitination|protein complex scaffold activity|Type II pneumocyte differentiation|positive regulation of aminoacyl-tRNA ligase activity
LONRF3	2737.16	4752.85	721.469	0.151797	-2.71978	0.0159886	0.511964	Down	8.42756	1.6009	GeneID:101104461,Genbank:XM_004022395.3	LON peptidase N-terminal domain and ring finger 3	GO:0000209,GO:0005622,GO:0031624,GO:0032436,GO:0046872,GO:0061630	protein polyubiquitination|intracellular|ubiquitin conjugating enzyme binding|positive regulation of proteasomal ubiquitin-dependent protein catabolic process|metal ion binding|ubiquitin protein ligase activity
CHCHD4	1918.62	3331.22	506.008	0.151899	-2.71882	0.0158228	0.509801	Down	30.4075	6.96039	GeneID:101105782,Genbank:XM_004018553.3	coiled-coil-helix-coiled-coil-helix domain containing 4	GO:0005758,GO:0015035,GO:0022417,GO:0045041,GO:0051084	mitochondrial intermembrane space|protein disulfide oxidoreductase activity|protein maturation by protein folding|protein import into mitochondrial intermembrane space|'de novo' posttranslational protein folding
PTCD3	2715.23	4713.34	717.117	0.152146	-2.71647	0.0160589	0.513159	Down	19.929	3.22798	GeneID:101105643,Genbank:XM_012169508.2	pentatricopeptide repeat domain 3	GO:0005654,GO:0005739,GO:0005743,GO:0005829,GO:0005840,GO:0005886,GO:0006417,GO:0019843,GO:0032543,GO:0043024	nucleoplasm|mitochondrion|mitochondrial inner membrane|cytosol|ribosome|plasma membrane|regulation of translation|rRNA binding|mitochondrial translation|ribosomal small subunit binding
SLC29A2	1321.14	2291.88	350.397	0.152886	-2.70947	0.0218015	0.600487	Down	5.66759	0.622887	GeneID:101105961,Genbank:XM_015103193.1	solute carrier family 29 (equilibrative nucleoside transporter), member 2	GO:0005337,GO:0005730,GO:0005886,GO:0005887,GO:0006139,GO:0008283,GO:0015858,GO:0016323,GO:0031965	nucleoside transmembrane transporter activity|nucleolus|plasma membrane|integral component of plasma membrane|nucleobase-containing compound metabolic process|cell proliferation|nucleoside transport|basolateral plasma membrane|nuclear membrane
ENDOG	1723.83	2988.45	459.216	0.153663	-2.70215	0.0173262	0.532867	Down	23.8616	5.14662	GeneID:780458,Genbank:XM_004005593.3	endonuclease G	GO:0001701,GO:0003676,GO:0004519,GO:0005739,GO:0006309,GO:0034612,GO:0043065,GO:0046677,GO:0046872	in utero embryonic development|nucleic acid binding|endonuclease activity|mitochondrion|apoptotic DNA fragmentation|response to tumor necrosis factor|positive regulation of apoptotic process|response to antibiotic|metal ion binding	ko04210	Apoptosis
ATP1B1	4909.49	8507.71	1311.27	0.154127	-2.69781	0.0246036	0.631563	Down	36.5059	6.9722	GeneID:443384,Genbank:NM_001009796.1	ATPase, Na+/K+ transporting, beta 1 polypeptide	GO:0001671,GO:0005391,GO:0005524,GO:0005622,GO:0005890,GO:0006874,GO:0006883,GO:0007155,GO:0008022,GO:0010107,GO:0010468,GO:0010882,GO:0014704,GO:0016323,GO:0016324,GO:0019901,GO:0030007,GO:0030955,GO:0031402,GO:0036376,GO:0042383,GO:0043209,GO:0046034,GO:0050821,GO:0051117,GO:0055119,GO:0060048,GO:0072659,GO:0086009,GO:1901018,GO:1903278,GO:1903281,GO:1903288	ATPase activator activity|sodium:potassium-exchanging ATPase activity|ATP binding|intracellular|sodium:potassium-exchanging ATPase complex|cellular calcium ion homeostasis|cellular sodium ion homeostasis|cell adhesion|protein C-terminus binding|potassium ion import|regulation of gene expression|regulation of cardiac muscle contraction by calcium ion signaling|intercalated disc|basolateral plasma …	ko04971,ko04976,ko04024,ko04973,ko04974,ko04972,ko04960,ko04964,ko04970,ko04261,ko04961,ko04911,ko04978,ko04919,ko04918,ko04022,ko04260	Gastric acid secretion|Bile secretion|cAMP signaling pathway|Carbohydrate digestion and absorption|Protein digestion and absorption|Pancreatic secretion|Aldosterone-regulated sodium reabsorption|Proximal tubule bicarbonate reclamation|Salivary secretion|Adrenergic signaling in cardiomyocytes|Endocrine and other factor-regulated calcium reabsorption|Insulin secretion|Mineral absorption|Thyroid hor…
TRIM7	1942.65	3359.71	525.595	0.156441	-2.67631	0.0172753	0.532352	Down	10.9328	2.06445	GeneID:101106425,Genbank:XM_004008736.3	tripartite motif containing 7	GO:0005634,GO:0005737,GO:0008270,GO:0016567,GO:0016740	nucleus|cytoplasm|zinc ion binding|protein ubiquitination|transferase activity
MAK16	1220.83	2110.85	330.809	0.156719	-2.67375	0.0256366	0.640303	Down	16.3284	3.10115	GeneID:101108365,Genbank:XM_004021767.3	MAK16 homolog	GO:0000460,GO:0000470,GO:0005730,GO:0030687	maturation of 5.8S rRNA|maturation of LSU-rRNA|nucleolus|preribosome, large subunit precursor
TBRG4	12224.9	21135.1	3314.62	0.15683	-2.67272	0.0487105	0.828452	Down	79.9861	15.1362	GeneID:101113841,Genbank:XM_012176961.1	transforming growth factor beta regulator 4	GO:0004672,GO:0005739,GO:0005759,GO:0016071,GO:0044528,GO:0045333,GO:0090615	protein kinase activity|mitochondrion|mitochondrial matrix|mRNA metabolic process|regulation of mitochondrial mRNA stability|cellular respiration|mitochondrial mRNA processing
MMACHC	1136.89	1964.73	309.046	0.157297	-2.66844	0.028238	0.672937	Down	14.67	3.01133	GeneID:101120707,Genbank:XM_004001917.3	methylmalonic aciduria (cobalamin deficiency) cblC type, with homocystinuria	GO:0005739,GO:0006749,GO:0009235,GO:0009236,GO:0016491,GO:0031419,GO:0032451,GO:0033787,GO:0042803,GO:0043295,GO:0055114,GO:0070988,GO:0071949	mitochondrion|glutathione metabolic process|cobalamin metabolic process|cobalamin biosynthetic process|oxidoreductase activity|cobalamin binding|demethylase activity|cyanocobalamin reductase (cyanide-eliminating) activity|protein homodimerization activity|glutathione binding|oxidation-reduction process|demethylation|FAD binding	ko04977	Vitamin digestion and absorption
YTHDF1	5312.46	9177.63	1447.29	0.157698	-2.66477	0.0279804	0.671216	Down	33.0534	6.98975	GeneID:101119151,Genbank:XM_015099784.1	YTH N(6)-methyladenosine RNA binding protein 1	GO:0003723,GO:0005737,GO:0043022,GO:0045727,GO:0045948,GO:1990247	RNA binding|cytoplasm|ribosome binding|positive regulation of translation|positive regulation of translational initiation|N6-methyladenosine-containing RNA binding
MAPK12	8870.47	15303.4	2437.54	0.159281	-2.65035	0.041347	0.777104	Down	111.914	22.2613	GeneID:101115956,Genbank:XM_015095075.1	mitogen-activated protein kinase 12			ko04722,ko04670,ko04139,ko04015,ko04611,ko04071,ko04660,ko04550,ko04914,ko04728,ko04668,ko04380,ko04261,ko04013,ko04620,ko04010,ko04621,ko04723,ko04664,ko04912,ko04370,ko04068,ko04917,ko04011,ko04212,ko04622,ko04750	Neurotrophin signaling pathway|Leukocyte transendothelial migration|Regulation of mitophagy - yeast|Rap1 signaling pathway|Platelet activation|Sphingolipid signaling pathway|T cell receptor signaling pathway|Signaling pathways regulating pluripotency of stem cells|Progesterone-mediated oocyte maturation|Dopaminergic synapse|TNF signaling pathway|Osteoclast differentiation|Adrenergic signaling in …
LOC101119459	2740.75	4719.77	761.732	0.161392	-2.63136	0.0193474	0.562372	Down	61.0988	18.1418	GeneID:101119459,Genbank:XM_012174322.2	cytochrome c oxidase assembly protein COX14	GO:0005739,GO:0016021,GO:0031966,GO:0033617	mitochondrion|integral component of membrane|mitochondrial membrane|mitochondrial respiratory chain complex IV assembly
GTPBP4	3868.87	6661.53	1076.22	0.161557	-2.62988	0.0233893	0.624452	Down	24.6123	5.33577	GeneID:101112499,Genbank:XM_004014332.3	GTP binding protein 4	GO:0000079,GO:0000463,GO:0001649,GO:0003723,GO:0003924,GO:0005525,GO:0005634,GO:0005730,GO:0005737,GO:0005794,GO:0005829,GO:0008156,GO:0008285,GO:0016020,GO:0022408,GO:0030336,GO:0031397,GO:0031965,GO:0033342,GO:0048471,GO:0050821	regulation of cyclin-dependent protein serine/threonine kinase activity|maturation of LSU-rRNA from tricistronic rRNA transcript (SSU-rRNA, 5.8S rRNA, LSU-rRNA)|osteoblast differentiation|RNA binding|GTPase activity|GTP binding|nucleus|nucleolus|cytoplasm|Golgi apparatus|cytosol|negative regulation of DNA replication|negative regulation of cell proliferation|membrane|negative regulation of cell-c…	ko03008	Ribosome biogenesis in eukaryotes
ICMT	3910.7	6733.2	1088.19	0.161615	-2.62936	0.0235916	0.626212	Down	19.9076	4.2235	GeneID:101117687,Genbank:XM_004014030.3	isoprenylcysteine carboxyl methyltransferase	GO:0003880,GO:0004671,GO:0005783,GO:0005789,GO:0006464,GO:0006481,GO:0006612,GO:0016020,GO:0016021,GO:0043687	protein C-terminal carboxyl O-methyltransferase activity|protein C-terminal S-isoprenylcysteine carboxyl O-methyltransferase activity|endoplasmic reticulum|endoplasmic reticulum membrane|cellular protein modification process|C-terminal protein methylation|protein targeting to membrane|membrane|integral component of membrane|post-translational protein modification	ko00900	Terpenoid backbone biosynthesis
LOC105611847	1653.79	2845.09	462.48	0.162554	-2.62101	0.0211558	0.588493	Down	47.8902	9.63827	GeneID:105611847,Genbank:XM_015093422.1	T-complex protein 1 subunit zeta-like	GO:0005524,GO:0005832,GO:0006458,GO:0044183,GO:0051082,GO:0061077	ATP binding|chaperonin-containing T-complex|'de novo' protein folding|protein binding involved in protein folding|unfolded protein binding|chaperone-mediated protein folding
TINAGL1	4081.89	7019	1144.77	0.163097	-2.6162	0.0249796	0.633686	Down	46.0438	10.4109	GeneID:101119187,Genbank:XM_012149923.2	tubulointerstitial nephritis antigen-like 1	GO:0005044,GO:0005201,GO:0005576,GO:0005615,GO:0005737,GO:0006955,GO:0007155,GO:0008234,GO:0016197,GO:0030247,GO:0031012,GO:0043236,GO:0070062	scavenger receptor activity|extracellular matrix structural constituent|extracellular region|extracellular space|cytoplasm|immune response|cell adhesion|cysteine-type peptidase activity|endosomal transport|polysaccharide binding|extracellular matrix|laminin binding|extracellular exosome
GNL3	5026.17	8640.96	1411.38	0.163336	-2.61408	0.0294448	0.686987	Down	44.1942	7.9859	GeneID:101110004,Genbank:XM_012099934.2	guanine nucleotide binding protein-like 3 (nucleolar)	GO:0003723,GO:0003924,GO:0005525,GO:0005615,GO:0005634,GO:0005654,GO:0005730,GO:0008283,GO:0016020,GO:0016604,GO:0017145,GO:0019827,GO:0032206,GO:0033235,GO:0042127,GO:0042254,GO:0048027,GO:1902895,GO:1904816	RNA binding|GTPase activity|GTP binding|extracellular space|nucleus|nucleoplasm|nucleolus|cell proliferation|membrane|nuclear body|stem cell division|stem cell population maintenance|positive regulation of telomere maintenance|positive regulation of protein sumoylation|regulation of cell proliferation|ribosome biogenesis|mRNA 5'-UTR binding|positive regulation of pri-miRNA transcription from RNA …	ko03008	Ribosome biogenesis in eukaryotes
SIX2	875.132	1504.33	245.931	0.163481	-2.6128	0.0431872	0.788259	Down	8.50726	1.91108	GeneID:101110829,Genbank:XM_012172368.2	SIX homeobox 2	GO:0000978,GO:0001077,GO:0001656,GO:0001822,GO:0002062,GO:0003337,GO:0003700,GO:0005634,GO:0006606,GO:0007501,GO:0008134,GO:0008283,GO:0009948,GO:0016477,GO:0030278,GO:0032330,GO:0032403,GO:0042474,GO:0043565,GO:0045596,GO:0045944,GO:0048557,GO:0048701,GO:0048704,GO:0072006,GO:0072028,GO:0072038,GO:0072137,GO:0072161,GO:0090189,GO:0097168,GO:1902732	RNA polymerase II proximal promoter sequence-specific DNA binding|transcriptional activator activity, RNA polymerase II proximal promoter sequence-specific DNA binding|metanephros development|kidney development|chondrocyte differentiation|mesenchymal to epithelial transition involved in metanephros morphogenesis|DNA binding transcription factor activity|nucleus|protein import into nucleus|mesoder…
ZBTB16	2118.16	3639.99	596.328	0.163827	-2.60976	0.0196018	0.562785	Down	11.8754	2.34568	GeneID:101110790,Genbank:XM_012096530.2	zinc finger and BTB domain containing 16
NOS1	863.936	1484.12	243.754	0.164242	-2.6061	0.0443601	0.797843	Down	2.56531	0.504526	GeneID:443533,Genbank:XM_004017589.3	nitric oxide synthase 1			ko04145,ko04730,ko04970,ko00330,ko04020,ko00220,ko04713	Phagosome|Long-term depression|Salivary secretion|Arginine and proline metabolism|Calcium signaling pathway|Arginine biosynthesis|Circadian entrainment
C21H11orf54	1473.33	2529.89	416.776	0.164741	-2.60173	0.0241993	0.627821	Down	16.9001	3.90434	GeneID:101118909,Genbank:XM_012101555.2	chromosome 21 open reading frame, human C11orf54	GO:0008270,GO:0016604,GO:0016788	zinc ion binding|nuclear body|hydrolase activity, acting on ester bonds
TRIM63	3861.58	6628.44	1094.72	0.165155	-2.59811	0.0249055	0.633686	Down	32.8413	7.01227	GeneID:101113132,Genbank:XM_004005100.3	tripartite motif containing 63, E3 ubiquitin protein ligase	GO:0005634,GO:0005737,GO:0006936,GO:0008270,GO:0010468,GO:0014878,GO:0014894,GO:0030018,GO:0031430,GO:0031432,GO:0043161,GO:0043292,GO:0061630,GO:0071549	nucleus|cytoplasm|muscle contraction|zinc ion binding|regulation of gene expression|response to electrical stimulus involved in regulation of muscle adaptation|response to denervation involved in regulation of muscle adaptation|Z disc|M band|titin binding|proteasome-mediated ubiquitin-dependent protein catabolic process|contractile fiber|ubiquitin protein ligase activity|cellular response to dexa…
MPC2	6159.08	10566.2	1751.98	0.165811	-2.59239	0.0357783	0.727819	Down	156.308	34.0935	GeneID:101115921,Genbank:XM_004002735.2	mitochondrial pyruvate carrier 2	GO:0005634,GO:0005739,GO:0006850,GO:0031305,GO:0035774,GO:0050833,GO:0061732	nucleus|mitochondrion|mitochondrial pyruvate transmembrane transport|integral component of mitochondrial inner membrane|positive regulation of insulin secretion involved in cellular response to glucose stimulus|pyruvate transmembrane transporter activity|mitochondrial acetyl-CoA biosynthetic process from pyruvate
AOX1	933.8	1599.91	267.695	0.167319	-2.57933	0.0422201	0.781248	Down	3.46768	0.740313	GeneID:101104557,Genbank:XM_004004810.2	aldehyde oxidase 1	GO:0004031,GO:0004854,GO:0005506,GO:0005829,GO:0009055,GO:0009115,GO:0016614,GO:0016903,GO:0017144,GO:0042803,GO:0043546,GO:0050250,GO:0050660,GO:0051287,GO:0051537,GO:0055114,GO:0102797,GO:0102798	aldehyde oxidase activity|xanthine dehydrogenase activity|iron ion binding|cytosol|electron transfer activity|xanthine catabolic process|oxidoreductase activity, acting on CH-OH group of donors|oxidoreductase activity, acting on the aldehyde or oxo group of donors|drug metabolic process|protein homodimerization activity|molybdopterin cofactor binding|retinal oxidase activity|flavin adenine dinucl…	ko00982,ko00760,ko00380,ko00350,ko00750,ko04630,ko00830,ko00280	Drug metabolism - cytochrome P450|Nicotinate and nicotinamide metabolism|Tryptophan metabolism|Tyrosine metabolism|Vitamin B6 metabolism|Jak-STAT signaling pathway|Retinol metabolism|Valine, leucine and isoleucine degradation
IPPK	819.608	1404.17	235.049	0.167394	-2.57868	0.049402	0.835645	Down	4.24698	0.674275	GeneID:101107928,Genbank:XM_012116165.2	inositol 1,3,4,5,6-pentakisphosphate 2-kinase	GO:0005524,GO:0005622,GO:0005634,GO:0005654,GO:0005730,GO:0005829,GO:0032947,GO:0032958,GO:0035299,GO:0043647,GO:0052746,GO:1901838	ATP binding|intracellular|nucleus|nucleoplasm|nucleolus|cytosol|protein complex scaffold activity|inositol phosphate biosynthetic process|inositol pentakisphosphate 2-kinase activity|inositol phosphate metabolic process|inositol phosphorylation|positive regulation of transcription of nuclear large rRNA transcript from RNA polymerase I promoter	ko00562,ko04070	Inositol phosphate metabolism|Phosphatidylinositol signaling system
NPR3	880.32	1507.09	253.548	0.168237	-2.57144	0.0459299	0.810412	Down	6.78668	1.64538	GeneID:101114557,Genbank:XM_015101329.1	natriuretic peptide receptor 3	GO:0001501,GO:0002158,GO:0008217,GO:0016021,GO:0016941,GO:0033688,GO:0035810	skeletal system development|osteoclast proliferation|regulation of blood pressure|integral component of membrane|natriuretic peptide receptor activity|regulation of osteoblast proliferation|positive regulation of urine volume
HSPH1	7147.47	12235	2059.94	0.168365	-2.57034	0.0411881	0.776933	Down	27.6294	6.71387	GeneID:101110772,Genbank:XM_015098141.1	heat shock protein family H (Hsp110) member 1	GO:0000774,GO:0005524,GO:0005654,GO:0005829,GO:0005874,GO:0043014,GO:0043234,GO:0045944,GO:0051085,GO:0061098,GO:1903748,GO:1903751,GO:1903753	adenyl-nucleotide exchange factor activity|ATP binding|nucleoplasm|cytosol|microtubule|alpha-tubulin binding|protein complex|positive regulation of transcription from RNA polymerase II promoter|chaperone cofactor-dependent protein refolding|positive regulation of protein tyrosine kinase activity|negative regulation of establishment of protein localization to mitochondrion|negative regulation of i…	ko04141	Protein processing in endoplasmic reticulum
NDUFB4	1677.16	2868.99	485.332	0.169165	-2.5635	0.0236208	0.626212	Down	94.6865	23.3535	GeneID:101108353,Genbank:XM_004002954.3	NADH:ubiquinone oxidoreductase subunit B4	GO:0005747,GO:0006979,GO:0008137,GO:0016021,GO:0032981	mitochondrial respiratory chain complex I|response to oxidative stress|NADH dehydrogenase (ubiquinone) activity|integral component of membrane|mitochondrial respiratory chain complex I assembly	ko00190	Oxidative phosphorylation
MAVS	4427.01	7566.7	1287.33	0.170131	-2.55528	0.0298886	0.690099	Down	23.906	5.00068	GeneID:101119838,Genbank:XM_015099722.1	mitochondrial antiviral signaling protein	GO:0001934,GO:0002218,GO:0002230,GO:0004871,GO:0005739,GO:0005741,GO:0005778,GO:0007165,GO:0016021,GO:0016032,GO:0016579,GO:0019901,GO:0031966,GO:0032480,GO:0032727,GO:0032728,GO:0032757,GO:0032760,GO:0033160,GO:0035549,GO:0042742,GO:0042993,GO:0043123,GO:0045071,GO:0045087,GO:0045944,GO:0050700,GO:0051091,GO:0051607,GO:0060340,GO:0060760,GO:0071360,GO:0071651,GO:0071660,GO:1900063,GO:1902741,GO:…	positive regulation of protein phosphorylation|activation of innate immune response|positive regulation of defense response to virus by host|signal transducer activity|mitochondrion|mitochondrial outer membrane|peroxisomal membrane|signal transduction|integral component of membrane|viral process|protein deubiquitination|protein kinase binding|mitochondrial membrane|negative regulation of type I i…	ko04623,ko04622	Cytosolic DNA-sensing pathway|RIG-I-like receptor signaling pathway
SAMD8	3078.19	5256.44	899.932	0.171206	-2.5462	0.024266	0.627821	Down	16.289	3.43505	GeneID:101103290,Genbank:XM_015104461.1	sterile alpha motif domain containing 8	GO:0002950,GO:0005783,GO:0005789,GO:0005829,GO:0005887,GO:0006686,GO:0016021,GO:0030148,GO:0030173,GO:0030176,GO:0033188,GO:0046513,GO:0047493,GO:1905373,GO:2000303	ceramide phosphoethanolamine synthase activity|endoplasmic reticulum|endoplasmic reticulum membrane|cytosol|integral component of plasma membrane|sphingomyelin biosynthetic process|integral component of membrane|sphingolipid biosynthetic process|integral component of Golgi membrane|integral component of endoplasmic reticulum membrane|sphingomyelin synthase activity|ceramide biosynthetic process|c…
SLC16A1	8530.94	14559	2502.84	0.171909	-2.54028	0.0484428	0.828452	Down	39.1442	8.2294	GeneID:443456,Genbank:XM_012178807.2	solute carrier family 16 (monocarboxylate transporter), member 1	GO:0005739,GO:0005813,GO:0005886,GO:0005887,GO:0006629,GO:0007098,GO:0008028,GO:0015129,GO:0015293,GO:0016021,GO:0030054,GO:0032094,GO:0035879,GO:0042593,GO:0050796,GO:0051780	mitochondrion|centrosome|plasma membrane|integral component of plasma membrane|lipid metabolic process|centrosome cycle|monocarboxylic acid transmembrane transporter activity|lactate transmembrane transporter activity|symporter activity|integral component of membrane|cell junction|response to food|plasma membrane lactate transport|glucose homeostasis|regulation of insulin secretion|behavioral res…
LOC101115044	1828.8	3118.94	538.654	0.172704	-2.53363	0.0239617	0.627821	Down	38.031	7.98257	GeneID:101115044,Genbank:XM_004012450.3	C-C motif chemokine 14			ko04060,ko04062	Cytokine-cytokine receptor interaction|Chemokine signaling pathway
PDHA1	7548.1	12865.4	2230.79	0.173394	-2.52787	0.0458721	0.810412	Down	102.953	22.4639	GeneID:101110118,Genbank:XM_004021953.3	pyruvate dehydrogenase (lipoamide) alpha 1	GO:0004738,GO:0004739,GO:0005730,GO:0005739,GO:0005759,GO:0006006,GO:0006086,GO:0006099,GO:0034604,GO:0043209,GO:0045254,GO:0061732	pyruvate dehydrogenase activity|pyruvate dehydrogenase (acetyl-transferring) activity|nucleolus|mitochondrion|mitochondrial matrix|glucose metabolic process|acetyl-CoA biosynthetic process from pyruvate|tricarboxylic acid cycle|pyruvate dehydrogenase (NAD+) activity|myelin sheath|pyruvate dehydrogenase complex|mitochondrial acetyl-CoA biosynthetic process from pyruvate	ko04066,ko01200,ko00620,ko04922,ko00020,ko00010	HIF-1 signaling pathway|Carbon metabolism|Pyruvate metabolism|Glucagon signaling pathway|Citrate cycle (TCA cycle)|Glycolysis / Gluconeogenesis
RRAD	3949.12	6729.53	1168.72	0.17367	-2.52558	0.0292268	0.685346	Down	93.0634	22.1454	GeneID:101105434,Genbank:XM_004015580.2	Ras-related associated with diabetes	GO:0003924,GO:0005516,GO:0005525,GO:0005622,GO:0005886,GO:0007264,GO:1901842	GTPase activity|calmodulin binding|GTP binding|intracellular|plasma membrane|small GTPase mediated signal transduction|negative regulation of high voltage-gated calcium channel activity
LOC101116228	3659.57	6234.21	1084.92	0.174028	-2.52261	0.0279925	0.671216	Down	30.2076	6.80814	GeneID:101116228,Genbank:XM_015095823.1	suppressor of SWI4 1 homolog	GO:0000027,GO:0001560,GO:0005634,GO:0005730,GO:0019843,GO:0030687	ribosomal large subunit assembly|regulation of cell growth by extracellular stimulus|nucleus|nucleolus|rRNA binding|preribosome, large subunit precursor
PHKA1	4090.43	6967.54	1213.33	0.174141	-2.52168	0.0301639	0.692723	Down	16.291	3.26456	GeneID:101110737,Genbank:XM_012106919.1	phosphorylase kinase, alpha 1 (muscle)	GO:0004689,GO:0005516,GO:0005829,GO:0005886,GO:0005964,GO:0005977,GO:0005980,GO:0006091	phosphorylase kinase activity|calmodulin binding|cytosol|plasma membrane|phosphorylase kinase complex|glycogen metabolic process|glycogen catabolic process|generation of precursor metabolites and energy	ko04910,ko04020,ko04922	Insulin signaling pathway|Calcium signaling pathway|Glucagon signaling pathway
RCAN1	7151.85	12169.8	2133.94	0.175348	-2.51171	0.045578	0.808763	Down	69.8658	16.458	GeneID:443255,Genbank:NM_001009274.1	regulator of calcineurin 1	GO:0003676,GO:0005622,GO:0033173	nucleic acid binding|intracellular|calcineurin-NFAT signaling cascade	ko04919,ko04921	Thyroid hormone signaling pathway|Oxytocin signaling pathway
ETFDH	4003.16	6810.4	1195.92	0.175602	-2.50962	0.0304384	0.692723	Down	29.6252	6.83738	GeneID:101106714,Genbank:XM_004017281.2	electron-transferring-flavoprotein dehydrogenase	GO:0004174,GO:0006979,GO:0009055,GO:0017133,GO:0022904,GO:0031305,GO:0033539,GO:0043783,GO:0046872,GO:0048039,GO:0051539	electron-transferring-flavoprotein dehydrogenase activity|response to oxidative stress|electron transfer activity|mitochondrial electron transfer flavoprotein complex|respiratory electron transport chain|integral component of mitochondrial inner membrane|fatty acid beta-oxidation using acyl-CoA dehydrogenase|oxidoreductase activity, oxidizing metal ions with flavin as acceptor|metal ion binding|u…
KCNMA1	1972.46	3355.12	589.799	0.175791	-2.50807	0.0246247	0.631563	Down	9.74679	2.5044	GeneID:100270685,Genbank:NM_001303455.1	potassium channel, calcium activated large conductance subfamily M alpha, member 1	GO:0001666,GO:0003779,GO:0005249,GO:0005267,GO:0005737,GO:0005783,GO:0005886,GO:0005901,GO:0006813,GO:0006970,GO:0007268,GO:0007605,GO:0007623,GO:0007628,GO:0008076,GO:0009897,GO:0015269,GO:0016021,GO:0016324,GO:0019228,GO:0030007,GO:0032344,GO:0034465,GO:0034765,GO:0042311,GO:0042391,GO:0042491,GO:0043065,GO:0043195,GO:0045211,GO:0045475,GO:0045794,GO:0046541,GO:0046872,GO:0048469,GO:0050885,GO:…	response to hypoxia|actin binding|voltage-gated potassium channel activity|potassium channel activity|cytoplasm|endoplasmic reticulum|plasma membrane|caveola|potassium ion transport|response to osmotic stress|chemical synaptic transmission|sensory perception of sound|circadian rhythm|adult walking behavior|voltage-gated potassium channel complex|external side of plasma membrane|calcium-activated …	ko04924,ko04972,ko04970,ko04911,ko04270,ko04022	Renin secretion|Pancreatic secretion|Salivary secretion|Insulin secretion|Vascular smooth muscle contraction|cGMP-PKG signaling pathway
LOC106990092	2173.48	3695.13	651.825	0.176401	-2.50307	0.024556	0.631563	Down	14.6708	3.35389	GeneID:106990092,Genbank:XM_004007950.2	cytochrome c			ko04214,ko02020,ko04115,ko00920,ko04215,ko04210	Apoptosis - fly|Two-component system|p53 signaling pathway|Sulfur metabolism|Apoptosis - multiple species|Apoptosis
DNAJB5	3907.27	6640.39	1174.16	0.17682	-2.49964	0.0305491	0.692723	Down	22.3871	5.28793	GeneID:101119367,Genbank:XM_004004293.3	DnaJ heat shock protein family (Hsp40) member B5	GO:0000122,GO:0005634,GO:0005829,GO:0006457,GO:0006986,GO:0051082,GO:0051087	negative regulation of transcription from RNA polymerase II promoter|nucleus|cytosol|protein folding|response to unfolded protein|unfolded protein binding|chaperone binding
PLCD4	3446.78	5856.52	1037.04	0.177075	-2.49757	0.0284209	0.674216	Down	14.5586	3.15514	GeneID:101111344,Genbank:XM_015093536.1	phospholipase C delta 4	GO:0004435,GO:0004871,GO:0005509,GO:0005634,GO:0005783,GO:0007340,GO:0016020,GO:0016042,GO:0035556,GO:0046488	phosphatidylinositol phospholipase C activity|signal transducer activity|calcium ion binding|nucleus|endoplasmic reticulum|acrosome reaction|membrane|lipid catabolic process|intracellular signal transduction|phosphatidylinositol metabolic process	ko00562,ko04919,ko04020,ko04070	Inositol phosphate metabolism|Thyroid hormone signaling pathway|Calcium signaling pathway|Phosphatidylinositol signaling system
ABCC1	2193.08	3724.54	661.619	0.177638	-2.49299	0.0250748	0.633686	Down	5.27585	1.21276	GeneID:101110991,Genbank:XM_015104096.1	ATP binding cassette subfamily C member 1	GO:0005524,GO:0005887,GO:0006855,GO:0008559,GO:0015431,GO:0016323,GO:0034634,GO:0034775,GO:0042908	ATP binding|integral component of plasma membrane|drug transmembrane transport|xenobiotic transmembrane transporting ATPase activity|glutathione S-conjugate-exporting ATPase activity|basolateral plasma membrane|glutathione transmembrane transporter activity|glutathione transmembrane transport|xenobiotic transport	ko04977,ko04071,ko02010	Vitamin digestion and absorption|Sphingolipid signaling pathway|ABC transporters
DET1	1668.03	2832.23	503.832	0.177892	-2.49092	0.0275312	0.666316	Down	11.7289	2.70141	GeneID:101115993,Genbank:XM_012098440.2	de-etiolated homolog 1 (Arabidopsis)	GO:0005634,GO:0006461,GO:0016567,GO:0031464,GO:0031625,GO:0032403,GO:0032436,GO:0080008,GO:1990756	nucleus|protein complex assembly|protein ubiquitination|Cul4A-RING E3 ubiquitin ligase complex|ubiquitin protein ligase binding|protein complex binding|positive regulation of proteasomal ubiquitin-dependent protein catabolic process|Cul4-RING E3 ubiquitin ligase complex|protein binding, bridging involved in substrate recognition for ubiquitination	ko04120	Ubiquitin mediated proteolysis
FASTKD5	1424.35	2417.78	430.923	0.178231	-2.48818	0.0313066	0.693021	Down	8.67032	1.94421	GeneID:101123059,Genbank:XM_004014374.2	FAST kinase domains 5	GO:0000963,GO:0004672,GO:0006397,GO:0019843,GO:0035770,GO:0042645,GO:0045333	mitochondrial RNA processing|protein kinase activity|mRNA processing|rRNA binding|ribonucleoprotein granule|mitochondrial nucleoid|cellular respiration
SMS	1299.25	2204.58	393.924	0.178685	-2.48451	0.0344281	0.711818	Down	21.5703	4.59673	GeneID:101107419,Genbank:XM_012106398.1	spermine synthase	GO:0006597,GO:0016768	spermine biosynthetic process|spermine synthase activity	ko00330,ko00410,ko00480,ko00270	Arginine and proline metabolism|beta-Alanine metabolism|Glutathione metabolism|Cysteine and methionine metabolism
FAHD1	2145.82	3640.91	650.737	0.178729	-2.48415	0.025573	0.640303	Down	27.9161	6.44759	GeneID:101113379,Genbank:XM_004023580.2	fumarylacetoacetate hydrolase domain containing 1	GO:0005654,GO:0005739,GO:0005743,GO:0005829,GO:0008152,GO:0008948,GO:0018773,GO:0034545,GO:0046872,GO:0047621	nucleoplasm|mitochondrion|mitochondrial inner membrane|cytosol|metabolic process|oxaloacetate decarboxylase activity|acetylpyruvate hydrolase activity|fumarylpyruvate hydrolase activity|metal ion binding|acylpyruvate hydrolase activity	ko00350	Tyrosine metabolism
TTC19	2205.58	3736.48	674.677	0.180565	-2.46941	0.0263453	0.648208	Down	18.3507	4.76314	GeneID:101107453,Genbank:XM_004013320.3	tetratricopeptide repeat domain 19	GO:0000910,GO:0005739,GO:0005743,GO:0005813,GO:0030496,GO:0034551,GO:0055114,GO:0070469	cytokinesis|mitochondrion|mitochondrial inner membrane|centrosome|midbody|mitochondrial respiratory chain complex III assembly|oxidation-reduction process|respiratory chain
GTF3A	3413.37	5782.08	1044.66	0.180672	-2.46855	0.0299745	0.691055	Down	35.2772	9.37614	GeneID:101113863,Genbank:XM_004012291.3	general transcription factor IIIA	GO:0003677,GO:0005634,GO:0005654,GO:0006355,GO:0006383,GO:0008097,GO:0009303,GO:0042273,GO:0046872	DNA binding|nucleus|nucleoplasm|regulation of transcription, DNA-templated|transcription from RNA polymerase III promoter|5S rRNA binding|rRNA transcription|ribosomal large subunit biogenesis|metal ion binding
TMEM189	2942.35	4982.59	902.109	0.181052	-2.46552	0.0281248	0.672316	Down	23.6507	5.42712	GeneID:101117690,Genbank:XM_004014882.3	transmembrane protein 189	GO:0005737,GO:0005789,GO:0016021,GO:0031625,GO:0061630	cytoplasm|endoplasmic reticulum membrane|integral component of membrane|ubiquitin protein ligase binding|ubiquitin protein ligase activity
BCKDHB	1433.38	2426.05	440.717	0.18166	-2.46069	0.0328593	0.703301	Down	24.8179	5.35823	GeneID:101113939,Genbank:XM_015097256.1	branched chain keto acid dehydrogenase E1, beta polypeptide	GO:0003863,GO:0005759	3-methyl-2-oxobutanoate dehydrogenase (2-methylpropanoyl-transferring) activity|mitochondrial matrix	ko00640,ko00280	Propanoate metabolism|Valine, leucine and isoleucine degradation
ZNF48	1298.01	2194.47	401.542	0.182979	-2.45025	0.0367841	0.736724	Down	6.15348	1.37657	GeneID:101121481,Genbank:XM_015103901.1	zinc finger protein 48	GO:0003677,GO:0005634,GO:0006351,GO:0006355,GO:0046872	DNA binding|nucleus|transcription, DNA-templated|regulation of transcription, DNA-templated|metal ion binding
SERTAD1	2490.09	4209.75	770.438	0.183013	-2.44998	0.0276972	0.668254	Down	36.0153	8.84499	GeneID:101119071,Genbank:XM_004015256.3	SERTA domain containing 1
SRM	2085.17	3519.61	650.737	0.184889	-2.43527	0.0284023	0.674216	Down	18.565	4.01622	GeneID:101112338,Genbank:XM_015099044.1	spermidine synthase	GO:0004766,GO:0005829,GO:0006595,GO:0008295,GO:0042802,GO:0042803,GO:1990830	spermidine synthase activity|cytosol|polyamine metabolic process|spermidine biosynthetic process|identical protein binding|protein homodimerization activity|cellular response to leukemia inhibitory factor	ko00330,ko00410,ko00480,ko00270	Arginine and proline metabolism|beta-Alanine metabolism|Glutathione metabolism|Cysteine and methionine metabolism
METTL1	1273.94	2148.52	399.365	0.185879	-2.42756	0.0391092	0.757963	Down	9.35313	2.20871	GeneID:101115780,Genbank:XM_012174645.1	methyltransferase like 1	GO:0000049,GO:0005634,GO:0005654,GO:0005730,GO:0005829,GO:0006400,GO:0008176,GO:0036265,GO:0043527	tRNA binding|nucleus|nucleoplasm|nucleolus|cytosol|tRNA modification|tRNA (guanine-N7-)-methyltransferase activity|RNA (guanine-N7)-methylation|tRNA methyltransferase complex
MRPS18A	6340.28	10678.3	2002.27	0.187508	-2.41497	0.049897	0.836743	Down	107.512	28.5479	GeneID:101116355,Genbank:XM_012100710.2	mitochondrial ribosomal protein S18A	GO:0003735,GO:0005743,GO:0005763,GO:0022627,GO:0032543	structural constituent of ribosome|mitochondrial inner membrane|mitochondrial small ribosomal subunit|cytosolic small ribosomal subunit|mitochondrial translation	ko03010	Ribosome
AGPAT2	5257.26	8837.62	1676.9	0.189746	-2.39786	0.0454592	0.808477	Down	63.3032	16.4389	GeneID:101114511,Genbank:XM_015094112.1	1-acylglycerol-3-phosphate O-acyltransferase 2	GO:0001819,GO:0001961,GO:0003841,GO:0005783,GO:0005789,GO:0005886,GO:0006644,GO:0006654,GO:0008544,GO:0016021,GO:0016024,GO:0035579,GO:0042493,GO:0043312	positive regulation of cytokine production|positive regulation of cytokine-mediated signaling pathway|1-acylglycerol-3-phosphate O-acyltransferase activity|endoplasmic reticulum|endoplasmic reticulum membrane|plasma membrane|phospholipid metabolic process|phosphatidic acid biosynthetic process|epidermis development|integral component of membrane|CDP-diacylglycerol biosynthetic process|specific gr…	ko00564,ko04072,ko04975,ko00561	Glycerophospholipid metabolism|Phospholipase D signaling pathway|Fat digestion and absorption|Glycerolipid metabolism
MKRN1	1751.84	2944.34	559.329	0.189968	-2.39618	0.0324816	0.703301	Down	18.4377	3.61539	GeneID:100499498,Genbank:XM_015095406.1	makorin ring finger protein 1	GO:0000209,GO:0003723,GO:0004842,GO:0005829,GO:0043491,GO:0046872,GO:0061630	protein polyubiquitination|RNA binding|ubiquitin-protein transferase activity|cytosol|protein kinase B signaling|metal ion binding|ubiquitin protein ligase activity
FITM2	2881.18	4837.39	924.961	0.191211	-2.38677	0.0327907	0.703301	Down	18.8157	4.53581	GeneID:101108768,Genbank:XM_004014584.3	fat storage-inducing transmembrane protein 2	GO:0005739,GO:0007010,GO:0008654,GO:0010866,GO:0010890,GO:0019915,GO:0022604,GO:0030176,GO:0030730,GO:0034389,GO:0035356	mitochondrion|cytoskeleton organization|phospholipid biosynthetic process|regulation of triglyceride biosynthetic process|positive regulation of sequestering of triglyceride|lipid storage|regulation of cell morphogenesis|integral component of endoplasmic reticulum membrane|sequestering of triglyceride|lipid particle organization|cellular triglyceride homeostasis
ZNF239	1094.79	1837	352.573	0.191929	-2.38135	0.0496829	0.836743	Down	6.58627	1.7623	GeneID:101119183,Genbank:XM_015104509.1	zinc finger protein 239	GO:0000122,GO:0000978,GO:0001078,GO:0003677,GO:0003700,GO:0003723,GO:0005634,GO:0006351,GO:0006355,GO:0046872	negative regulation of transcription from RNA polymerase II promoter|RNA polymerase II proximal promoter sequence-specific DNA binding|transcriptional repressor activity, RNA polymerase II proximal promoter sequence-specific DNA binding|DNA binding|DNA binding transcription factor activity|RNA binding|nucleus|transcription, DNA-templated|regulation of transcription, DNA-templated|metal ion binding
ITPK1	3167.99	5315.25	1020.72	0.192036	-2.38055	0.034486	0.711818	Down	16.2159	4.06426	GeneID:101115161,Genbank:XM_004017960.3	inositol-tetrakisphosphate 1-kinase	GO:0000287,GO:0005524,GO:0005622,GO:0016324,GO:0016787,GO:0016853,GO:0021915,GO:0032957,GO:0047325,GO:0052725,GO:0052726	magnesium ion binding|ATP binding|intracellular|apical plasma membrane|hydrolase activity|isomerase activity|neural tube development|inositol trisphosphate metabolic process|inositol tetrakisphosphate 1-kinase activity|inositol-1,3,4-trisphosphate 6-kinase activity|inositol-1,3,4-trisphosphate 5-kinase activity	ko00562,ko04070	Inositol phosphate metabolism|Phosphatidylinositol signaling system
JMJD6	3919.35	6574.22	1264.48	0.192338	-2.37828	0.0387954	0.754667	Down	12.2997	2.54955	GeneID:101103656,Genbank:XM_004023322.3	jumonji domain containing 6	GO:0002040,GO:0003727,GO:0005654,GO:0005730,GO:0006351,GO:0006355,GO:0006397,GO:0008380,GO:0018395,GO:0030154,GO:0033746,GO:0033749,GO:0046872,GO:0048024,GO:0070815	sprouting angiogenesis|single-stranded RNA binding|nucleoplasm|nucleolus|transcription, DNA-templated|regulation of transcription, DNA-templated|mRNA processing|RNA splicing|peptidyl-lysine hydroxylation to 5-hydroxy-L-lysine|cell differentiation|histone demethylase activity (H3-R2 specific)|histone demethylase activity (H4-R3 specific)|metal ion binding|regulation of mRNA splicing, via spliceoso…
FHOD1	1692.6	2831.31	553.888	0.19563	-2.3538	0.0360304	0.731037	Down	5.15671	0.942882	GeneID:101107464,Genbank:XM_012189944.2	formin homology 2 domain containing 1	GO:0003779,GO:0005634,GO:0005737,GO:0005829,GO:0005856,GO:0007097,GO:0014704,GO:0016020,GO:0019904,GO:0032059,GO:0042802,GO:0043621,GO:0045944,GO:0051492,GO:0051496,GO:0051660	actin binding|nucleus|cytoplasm|cytosol|cytoskeleton|nuclear migration|intercalated disc|membrane|protein domain specific binding|bleb|identical protein binding|protein self-association|positive regulation of transcription from RNA polymerase II promoter|regulation of stress fiber assembly|positive regulation of stress fiber assembly|establishment of centrosome localization
AIFM1	1465.84	2451.78	479.891	0.195732	-2.35305	0.0397814	0.762111	Down	11.019	3.06471	GeneID:101121574,Genbank:XM_004022381.3	apoptosis inducing factor, mitochondria associated 1			ko04214,ko04210	Apoptosis - fly|Apoptosis
PGAM5	5339.12	8929.51	1748.72	0.195836	-2.35228	0.0498576	0.836743	Down	54.237	14.0166	GeneID:101115655,Genbank:XM_015101553.1	PGAM family member 5, serine/threonine protein phosphatase, mitochondrial	GO:0004722,GO:0005096,GO:0005739,GO:0005741,GO:0009400,GO:0016021,GO:0016236,GO:0016791,GO:0032403,GO:0070266	protein serine/threonine phosphatase activity|GTPase activator activity|mitochondrion|mitochondrial outer membrane|signal transducer, downstream of receptor, with serine/threonine phosphatase activity|integral component of membrane|macroautophagy|phosphatase activity|protein complex binding|necroptotic process	ko04668	TNF signaling pathway
PSME3	2330.86	3894.54	767.173	0.196987	-2.34383	0.0342271	0.711818	Down	18.2672	4.45778	GeneID:101106185,Genbank:XM_004012947.2	proteasome activator subunit 3	GO:0000502,GO:0002039,GO:0005634,GO:0005737,GO:0006915,GO:0007049,GO:0008537,GO:0010950,GO:0061133,GO:0061136,GO:0097371,GO:2000045,GO:2001237	proteasome complex|p53 binding|nucleus|cytoplasm|apoptotic process|cell cycle|proteasome activator complex|positive regulation of endopeptidase activity|endopeptidase activator activity|regulation of proteasomal protein catabolic process|MDM2/MDM4 family protein binding|regulation of G1/S transition of mitotic cell cycle|negative regulation of extrinsic apoptotic signaling pathway	ko04612,ko03050	Antigen processing and presentation|Proteasome
LOC101120580	1381.64	2308.42	454.863	0.197045	-2.3434	0.0425437	0.783736	Down	2.34817	0.621276	GeneID:101120580,Genbank:XM_004010327.3	myosin-6	GO:0000146,GO:0001701,GO:0001725,GO:0002026,GO:0002027,GO:0005516,GO:0005524,GO:0006936,GO:0006941,GO:0007512,GO:0007522,GO:0008016,GO:0008217,GO:0014898,GO:0016459,GO:0016887,GO:0019901,GO:0030016,GO:0030018,GO:0030048,GO:0030049,GO:0030239,GO:0030509,GO:0030898,GO:0032982,GO:0043462,GO:0045214,GO:0046034,GO:0048739,GO:0051015,GO:0055009,GO:0055010,GO:0060048,GO:0060070,GO:0060420	microfilament motor activity|in utero embryonic development|stress fiber|regulation of the force of heart contraction|regulation of heart rate|calmodulin binding|ATP binding|muscle contraction|striated muscle contraction|adult heart development|visceral muscle development|regulation of heart contraction|regulation of blood pressure|cardiac muscle hypertrophy in response to stress|myosin complex|A…	ko04261,ko04530,ko04260	Adrenergic signaling in cardiomyocytes|Tight junction|Cardiac muscle contraction
UBIAD1	1188.35	1984.95	391.748	0.197359	-2.3411	0.0491117	0.83164	Down	7.40799	1.88108	GeneID:101113087,Genbank:XM_004013723.2	UbiA prenyltransferase domain containing 1	GO:0001885,GO:0004659,GO:0005634,GO:0005739,GO:0005783,GO:0005789,GO:0006744,GO:0009234,GO:0016209,GO:0030173,GO:0042371,GO:0072358	endothelial cell development|prenyltransferase activity|nucleus|mitochondrion|endoplasmic reticulum|endoplasmic reticulum membrane|ubiquinone biosynthetic process|menaquinone biosynthetic process|antioxidant activity|integral component of Golgi membrane|vitamin K biosynthetic process|cardiovascular system development
ACSL4	4581.21	7641.13	1521.29	0.199092	-2.32849	0.0470186	0.816981	Down	17.8873	4.47612	GeneID:101111781,Genbank:XM_012107559.2	acyl-CoA synthetase long-chain family member 4	GO:0004467,GO:0005524,GO:0005737,GO:0005741,GO:0005778,GO:0005789,GO:0005811,GO:0006629,GO:0006641,GO:0007584,GO:0008610,GO:0015908,GO:0016020,GO:0016021,GO:0030182,GO:0030307,GO:0031957,GO:0032307,GO:0035338,GO:0043025,GO:0044233,GO:0047676,GO:0060136,GO:0060996,GO:0070062,GO:0070672,GO:0102391	long-chain fatty acid-CoA ligase activity|ATP binding|cytoplasm|mitochondrial outer membrane|peroxisomal membrane|endoplasmic reticulum membrane|lipid droplet|lipid metabolic process|triglyceride metabolic process|response to nutrient|lipid biosynthetic process|fatty acid transport|membrane|integral component of membrane|neuron differentiation|positive regulation of cell growth|very long-chain fa…	ko00071,ko00061,ko04146,ko04920,ko03320,ko02024,ko01212	Fatty acid degradation|Fatty acid biosynthesis|Peroxisome|Adipocytokine signaling pathway|PPAR signaling pathway|Quorum sensing|Fatty acid metabolism
C20H6orf136	1661.18	2770.66	551.712	0.199127	-2.32824	0.0383201	0.748331	Down	12.4129	3.17718	GeneID:101107907,Genbank:XM_012101465.2	chromosome 20 open reading frame, human C6orf136
OTUD1	1901.45	3163.05	639.855	0.20229	-2.3055	0.0377682	0.74539	Down	14.786	4.00396	GeneID:101114127,Genbank:XM_015099445.1	OTU deubiquitinase 1	GO:0004843,GO:0070536	thiol-dependent ubiquitin-specific protease activity|protein K63-linked deubiquitination
TOMM20	2760.21	4591.11	929.314	0.202416	-2.30461	0.0382023	0.748331	Down	42.5707	11.0708	GeneID:101116450,Genbank:XM_012105602.1	translocase of outer mitochondrial membrane 20 homolog (yeast)	GO:0005739,GO:0005741,GO:0005742,GO:0006626,GO:0014850,GO:0015450,GO:0016031,GO:0016236,GO:0016579,GO:0030150,GO:0030943,GO:0031012,GO:0031307,GO:0044233,GO:0051082,GO:0070096,GO:1905242	mitochondrion|mitochondrial outer membrane|mitochondrial outer membrane translocase complex|protein targeting to mitochondrion|response to muscle activity|P-P-bond-hydrolysis-driven protein transmembrane transporter activity|tRNA import into mitochondrion|macroautophagy|protein deubiquitination|protein import into mitochondrial matrix|mitochondrion targeting sequence binding|extracellular matrix|…
GSR	1435.93	2386.53	485.332	0.203363	-2.29787	0.0449493	0.803663	Down	6.49561	1.7771	GeneID:101114416,Genbank:XM_015104590.1	glutathione reductase			ko00480,ko04918	Glutathione metabolism|Thyroid hormone synthesis
SPECC1	2448.25	4067.31	829.2	0.20387	-2.29428	0.0380453	0.748331	Down	5.04483	1.27401	GeneID:101107974,Genbank:XM_004013322.3	sperm antigen with calponin homology and coiled-coil domains 1
LOC101119765	1779.66	2955.37	603.945	0.204355	-2.29085	0.0398588	0.762111	Down	6.4105	1.71286	GeneID:101119765,Genbank:XM_012100191.2	39S ribosomal protein L15, mitochondrial	GO:0003735,GO:0005743,GO:0005762,GO:0006412,GO:1990830	structural constituent of ribosome|mitochondrial inner membrane|mitochondrial large ribosomal subunit|translation|cellular response to leukemia inhibitory factor	ko03010	Ribosome
CHCHD10	3060.95	5077.24	1044.66	0.205754	-2.28101	0.0414571	0.778233	Down	209.156	58.7087	GeneID:101110091,Genbank:XM_004017661.3	coiled-coil-helix-coiled-coil-helix domain containing 10	GO:0005634,GO:0005739,GO:0005758,GO:0006119,GO:0006754,GO:0007005,GO:2000984	nucleus|mitochondrion|mitochondrial intermembrane space|oxidative phosphorylation|ATP biosynthetic process|mitochondrion organization|negative regulation of ATP citrate synthase activity
NIFK	3036.26	5032.21	1040.31	0.20673	-2.27418	0.0418915	0.781248	Down	54.8214	15.0385	GeneID:101115762,Genbank:XM_015093462.1	nucleolar protein interacting with the FHA domain of MKI67	GO:0000794,GO:0003723,GO:0005654,GO:0005730,GO:0005737	condensed nuclear chromosome|RNA binding|nucleoplasm|nucleolus|cytoplasm
EPM2A	1784.98	2950.77	619.18	0.209836	-2.25266	0.0429472	0.785363	Down	11.5753	3.01024	GeneID:101102494,Genbank:XM_015097458.1	epilepsy, progressive myoclonus type 2A, Lafora disease (laforin)
GADD45G	2265.3	3743.83	786.761	0.210148	-2.25052	0.0413131	0.777104	Down	50.5841	15.3488	GeneID:100885762,Genbank:XM_015093022.1	growth arrest and DNA damage inducible gamma	GO:0000185,GO:0005634,GO:0005737,GO:0006915,GO:0006950,GO:0007275,GO:0030154,GO:0043065,GO:0046330,GO:0051726,GO:1900745	activation of MAPKKK activity|nucleus|cytoplasm|apoptotic process|response to stress|multicellular organism development|cell differentiation|positive regulation of apoptotic process|positive regulation of JNK cascade|regulation of cell cycle|positive regulation of p38MAPK cascade	ko04068,ko04115,ko04210,ko04010,ko04110	FoxO signaling pathway|p53 signaling pathway|Apoptosis|MAPK signaling pathway|Cell cycle
PARVB	3891.54	6427.19	1355.88	0.210961	-2.24496	0.0498232	0.836743	Down	14.9573	4.22453	GeneID:101118176,Genbank:XM_004007041.3	parvin beta	GO:0003779,GO:0005856,GO:0005886,GO:0005925,GO:0007155,GO:0030018,GO:0030027,GO:0030031,GO:0030032,GO:0031532,GO:0071963	actin binding|cytoskeleton|plasma membrane|focal adhesion|cell adhesion|Z disc|lamellipodium|cell projection assembly|lamellipodium assembly|actin cytoskeleton reorganization|establishment or maintenance of cell polarity regulating cell shape	ko04510	Focal adhesion
ECI1	2418.19	3991.95	844.435	0.211534	-2.24104	0.0422896	0.781604	Down	28.9785	8.56779	GeneID:101115592,Genbank:XM_004020717.3	enoyl-CoA delta isomerase 1	GO:0004165,GO:0004300,GO:0005739,GO:0005743,GO:0005759,GO:0006635,GO:0016860,GO:0070062	dodecenoyl-CoA delta-isomerase activity|enoyl-CoA hydratase activity|mitochondrion|mitochondrial inner membrane|mitochondrial matrix|fatty acid beta-oxidation|intramolecular oxidoreductase activity|extracellular exosome	ko00071	Fatty acid degradation
PUS1	1662.05	2737.58	586.534	0.214253	-2.22261	0.0471436	0.816981	Down	16.8658	4.42438	GeneID:100302353,Genbank:XM_012097269.2	pseudouridylate synthase 1	GO:0003723,GO:0005634,GO:0005667,GO:0005730,GO:0005739,GO:0009982,GO:0030374,GO:0031119,GO:0045944,GO:1990481	RNA binding|nucleus|transcription factor complex|nucleolus|mitochondrion|pseudouridine synthase activity|ligand-dependent nuclear receptor transcription coactivator activity|tRNA pseudouridine synthesis|positive regulation of transcription from RNA polymerase II promoter|mRNA pseudouridine synthesis
AGO4	2009.89	3297.22	722.558	0.219141	-2.19007	0.0469759	0.816981	Down	6.00328	1.29467	GeneID:101116530,Genbank:XM_015091858.1	argonaute 4, RISC catalytic component	GO:0000932,GO:0003725,GO:0003727,GO:0005654,GO:0005737,GO:0005829,GO:0006402,GO:0007130,GO:0007140,GO:0007223,GO:0008584,GO:0010501,GO:0010586,GO:0016020,GO:0016442,GO:0016604,GO:0022604,GO:0031054,GO:0035068,GO:0035194,GO:0035196,GO:0035198,GO:0035278,GO:0035280,GO:0043066,GO:0045652,GO:0070578	P-body|double-stranded RNA binding|single-stranded RNA binding|nucleoplasm|cytoplasm|cytosol|mRNA catabolic process|synaptonemal complex assembly|male meiotic nuclear division|Wnt signaling pathway, calcium modulating pathway|male gonad development|RNA secondary structure unwinding|miRNA metabolic process|membrane|RISC complex|nuclear body|regulation of cell morphogenesis|pre-miRNA processing|mic…
LOC105601856	2357.88	3866.97	848.788	0.219497	-2.18773	0.0469217	0.816981	Down	35.1893	9.76401	GeneID:105601856,Genbank:XM_004005702.3	retinol dehydrogenase 14	GO:0001649,GO:0005634,GO:0005739,GO:0005765,GO:0005783,GO:0005789,GO:0016020,GO:0016491,GO:0052650	osteoblast differentiation|nucleus|mitochondrion|lysosomal membrane|endoplasmic reticulum|endoplasmic reticulum membrane|membrane|oxidoreductase activity|NADP-retinol dehydrogenase activity
MON1A	2319.82	3801.73	837.906	0.220401	-2.1818	0.0474283	0.819878	Down	16.7722	5.11373	GeneID:101123155,Genbank:XM_004018449.3	MON1 homolog A, secretory trafficking associated	GO:0005085,GO:0009306,GO:0012505,GO:0016192	guanyl-nucleotide exchange factor activity|protein secretion|endomembrane system|vesicle-mediated transport
CHRNE	2092	3427.71	756.291	0.22064	-2.18023	0.0476664	0.821959	Down	8.51294	3.20333	GeneID:101110155,Genbank:XM_015098597.1	cholinergic receptor, nicotinic epsilon	GO:0004888,GO:0005892,GO:0007271,GO:0007274,GO:0022848,GO:0030054,GO:0035094,GO:0045211,GO:0098655	transmembrane signaling receptor activity|acetylcholine-gated channel complex|synaptic transmission, cholinergic|neuromuscular synaptic transmission|acetylcholine-gated cation-selective channel activity|cell junction|response to nicotine|postsynaptic membrane|cation transmembrane transport	ko04080	Neuroactive ligand-receptor interaction
MCM4	2317.1	835.333	3798.87	4.54773	2.18515	0.0470781	0.816981	Up	2.6015	16.2702	GeneID:101105420,Genbank:XM_004011953.3	minichromosome maintenance complex component 4			ko04113,ko04111,ko03030,ko04110	Meiosis - yeast|Cell cycle - yeast|DNA replication|Cell cycle
SH3PXD2B	1964.66	703.922	3225.39	4.58203	2.19599	0.046582	0.81634	Up	0.831344	4.80478	GeneID:101106034,Genbank:XM_015101238.1	SH3 and PX domains 2B	GO:0001501,GO:0001654,GO:0002051,GO:0002102,GO:0005737,GO:0006801,GO:0007507,GO:0010314,GO:0010628,GO:0016176,GO:0022617,GO:0030054,GO:0032266,GO:0040018,GO:0042169,GO:0042995,GO:0045600,GO:0048705,GO:0051496,GO:0055114,GO:0060348,GO:0060378,GO:0060612,GO:0070273,GO:0071800,GO:0072657,GO:0080025,GO:1904179,GO:1904888	skeletal system development|eye development|osteoblast fate commitment|podosome|cytoplasm|superoxide metabolic process|heart development|phosphatidylinositol-5-phosphate binding|positive regulation of gene expression|superoxide-generating NADPH oxidase activator activity|extracellular matrix disassembly|cell junction|phosphatidylinositol-3-phosphate binding|positive regulation of multicellular or…
PLCE1	1903.25	673.596	3132.9	4.651	2.21754	0.0449807	0.803663	Up	0.665699	4.15561	GeneID:101105703,Genbank:XM_012102589.2	phospholipase C epsilon 1	GO:0000139,GO:0000187,GO:0001558,GO:0004435,GO:0004629,GO:0005057,GO:0005085,GO:0005829,GO:0005886,GO:0006644,GO:0006651,GO:0006940,GO:0007010,GO:0007173,GO:0007200,GO:0007204,GO:0007205,GO:0007265,GO:0007507,GO:0008277,GO:0008283,GO:0016042,GO:0017016,GO:0019722,GO:0019899,GO:0032835,GO:0043647,GO:0045859,GO:0046578,GO:0046872,GO:0048016	Golgi membrane|activation of MAPK activity|regulation of cell growth|phosphatidylinositol phospholipase C activity|phospholipase C activity|signal transducer activity, downstream of receptor|guanyl-nucleotide exchange factor activity|cytosol|plasma membrane|phospholipid metabolic process|diacylglycerol biosynthetic process|regulation of smooth muscle contraction|cytoskeleton organization|epiderma…	ko00562,ko04024,ko04015,ko04020,ko04014,ko04919,ko04070	Inositol phosphate metabolism|cAMP signaling pathway|Rap1 signaling pathway|Calcium signaling pathway|Ras signaling pathway|Thyroid hormone signaling pathway|Phosphatidylinositol signaling system
NTRK2	2230.01	788.466	3671.55	4.65657	2.21927	0.0439432	0.797164	Up	1.42595	9.213	GeneID:101116015,Genbank:XM_012117231.2	neurotrophic tyrosine kinase, receptor, type 2			ko04722,ko04010	Neurotrophin signaling pathway|MAPK signaling pathway
CDK5RAP2	1512.73	530.239	2495.22	4.70584	2.23445	0.0487651	0.828475	Up	0.456573	3.62561	GeneID:101116809,Genbank:XM_015092956.1	CDK5 regulatory subunit associated protein 2	GO:0000132,GO:0000226,GO:0000242,GO:0000922,GO:0001578,GO:0005516,GO:0005737,GO:0005794,GO:0005813,GO:0005874,GO:0007059,GO:0007098,GO:0007420,GO:0022008,GO:0031023,GO:0035371,GO:0044212,GO:0045893,GO:0046600,GO:0048471,GO:0090231	establishment of mitotic spindle orientation|microtubule cytoskeleton organization|pericentriolar material|spindle pole|microtubule bundle formation|calmodulin binding|cytoplasm|Golgi apparatus|centrosome|microtubule|chromosome segregation|centrosome cycle|brain development|neurogenesis|microtubule organizing center organization|microtubule plus-end|transcription regulatory region DNA binding|pos…
PIK3C2B	1882.55	656.136	3108.96	4.73828	2.24436	0.042783	0.783736	Up	0.533335	2.89215	GeneID:101108766,Genbank:XM_012187901.2	phosphatidylinositol-4-phosphate 3-kinase catalytic subunit type 2 beta	GO:0001727,GO:0005524,GO:0005654,GO:0005737,GO:0005783,GO:0005829,GO:0005886,GO:0005942,GO:0006661,GO:0009267,GO:0014065,GO:0016303,GO:0016477,GO:0030139,GO:0035005,GO:0035091,GO:0043491,GO:1905037	lipid kinase activity|ATP binding|nucleoplasm|cytoplasm|endoplasmic reticulum|cytosol|plasma membrane|phosphatidylinositol 3-kinase complex|phosphatidylinositol biosynthetic process|cellular response to starvation|phosphatidylinositol 3-kinase signaling|1-phosphatidylinositol-3-kinase activity|cell migration|endocytic vesicle|1-phosphatidylinositol-4-phosphate 3-kinase activity|phosphatidylinosit…	ko00562,ko04070	Inositol phosphate metabolism|Phosphatidylinositol signaling system
PLD3	2530.18	873.01	4187.35	4.79645	2.26197	0.0407819	0.773111	Up	3.99999	23.6561	GeneID:101118551,Genbank:XM_012190409.2	phospholipase D family member 3	GO:0004630,GO:0005789,GO:0016021,GO:0016042,GO:0070290	phospholipase D activity|endoplasmic reticulum membrane|integral component of membrane|lipid catabolic process|N-acylphosphatidylethanolamine-specific phospholipase D activity	ko00564,ko00565	Glycerophospholipid metabolism|Ether lipid metabolism
FZD6	1401.24	482.453	2320.02	4.8088	2.26568	0.0486438	0.828452	Up	1.95304	11.418	GeneID:101122197,Genbank:XM_015097887.1	frizzled class receptor 6	GO:0004930,GO:0007399,GO:0009986,GO:0016021,GO:0016324,GO:0030659,GO:0042813	G-protein coupled receptor activity|nervous system development|cell surface|integral component of membrane|apical plasma membrane|cytoplasmic vesicle membrane|Wnt-activated receptor activity	ko04390,ko04916,ko04150,ko04310,ko04550	Hippo signaling pathway|Melanogenesis|mTOR signaling pathway|Wnt signaling pathway|Signaling pathways regulating pluripotency of stem cells
LDB2	1661.27	571.592	2750.94	4.81277	2.26687	0.0432069	0.788259	Up	2.84109	21.2152	GeneID:101107704,Genbank:XM_012180398.2	LIM domain binding 2	GO:0001942,GO:0003712,GO:0005634,GO:0005667,GO:0005730,GO:0005886,GO:0010669,GO:0019899,GO:0030274,GO:0030334,GO:0031252,GO:0035019,GO:0043549,GO:0044089,GO:0045944	hair follicle development|transcription cofactor activity|nucleus|transcription factor complex|nucleolus|plasma membrane|epithelial structure maintenance|enzyme binding|LIM domain binding|regulation of cell migration|cell leading edge|somatic stem cell population maintenance|regulation of kinase activity|positive regulation of cellular component biogenesis|positive regulation of transcription fro…
CDK6	2237.23	769.168	3705.28	4.81726	2.26821	0.0398297	0.762111	Up	0.910756	6.26152	GeneID:100144761,Genbank:XM_012177413.2	cyclin-dependent kinase 6			ko04110,ko04115,ko04151	Cell cycle|p53 signaling pathway|PI3K-Akt signaling pathway
MICAL1	1836.41	631.324	3041.49	4.81763	2.26832	0.0411293	0.776933	Up	1.05991	8.60374	GeneID:101113940,Genbank:XM_015097350.1	microtubule associated monooxygenase, calponin and LIM domain containing 1	GO:0001933,GO:0003779,GO:0005737,GO:0005856,GO:0016709,GO:0017124,GO:0017137,GO:0019417,GO:0019901,GO:0030042,GO:0043154,GO:0046872,GO:0055114,GO:0071949,GO:1903305,GO:1990026	negative regulation of protein phosphorylation|actin binding|cytoplasm|cytoskeleton|oxidoreductase activity, acting on paired donors, with incorporation or reduction of molecular oxygen, NAD(P)H as one donor, and incorporation of one atom of oxygen|SH3 domain binding|Rab GTPase binding|sulfur oxidation|protein kinase binding|actin filament depolymerization|negative regulation of cysteine-type end…
ANKRD50	2149.32	737.004	3561.64	4.8326	2.2728	0.0395026	0.760817	Up	1.84227	11.9785	GeneID:101123497,Genbank:XM_004017265.3	ankyrin repeat domain 50	GO:0005768,GO:0015031,GO:1990126	endosome|protein transport|retrograde transport, endosome to plasma membrane
DAP	1787.72	604.674	2970.76	4.91299	2.2966	0.0392873	0.758547	Up	2.57437	16.4085	GeneID:101105188,Genbank:XM_012097161.2	death-associated protein	GO:0006914,GO:0010507,GO:0034198,GO:0070513,GO:0097190	autophagy|negative regulation of autophagy|cellular response to amino acid starvation|death domain binding|apoptotic signaling pathway
FKBP7	1539.32	519.211	2559.42	4.92944	2.30142	0.0423568	0.781917	Up	7.31684	46.695	GeneID:101123607,Genbank:XM_012132608.2	FK506 binding protein 7	GO:0003755,GO:0005509,GO:0005788	peptidyl-prolyl cis-trans isomerase activity|calcium ion binding|endoplasmic reticulum lumen
RAPGEF5	1421.88	476.939	2366.81	4.9625	2.31107	0.0441231	0.797843	Up	0.737397	4.99286	GeneID:101108303,Genbank:XM_015095218.1	Rap guanine nucleotide exchange factor 5	GO:0005634,GO:0005654,GO:0007264,GO:0016604,GO:0017034,GO:0030742	nucleus|nucleoplasm|small GTPase mediated signal transduction|nuclear body|Rap guanyl-nucleotide exchange factor activity|GTP-dependent protein binding	ko04014,ko04015	Ras signaling pathway|Rap1 signaling pathway
ABI3BP	3758.62	1252.54	6264.7	5.0016	2.32239	0.0421552	0.781248	Up	1.3075	9.27944	GeneID:101108803,Genbank:XM_012189081.2	ABI family member 3 binding protein	GO:0005518,GO:0005576,GO:0005614,GO:0005615,GO:0008201,GO:0010811,GO:0030198,GO:0031012	collagen binding|extracellular region|interstitial matrix|extracellular space|heparin binding|positive regulation of cell-substrate adhesion|extracellular matrix organization|extracellular matrix
FBN2	3830.76	1272.76	6388.76	5.01962	2.32758	0.0421875	0.781248	Up	1.4431	9.88234	GeneID:101104991,Genbank:XM_004008653.3	fibrillin 2	GO:0001527,GO:0005201,GO:0005509,GO:0005576,GO:0005578,GO:0022617,GO:0030023,GO:0030198,GO:0030326,GO:0030501,GO:0031012,GO:0035583,GO:0043010,GO:0045669,GO:0048048,GO:0060346,GO:0090287	microfibril|extracellular matrix structural constituent|calcium ion binding|extracellular region|proteinaceous extracellular matrix|extracellular matrix disassembly|extracellular matrix constituent conferring elasticity|extracellular matrix organization|embryonic limb morphogenesis|positive regulation of bone mineralization|extracellular matrix|sequestering of TGFbeta in extracellular matrix|came…
AMPD1	2421.89	802.25	4041.53	5.03775	2.33278	0.0351082	0.719833	Up	2.59494	22.0207	GeneID:101102023,Genbank:XM_004002357.2	adenosine monophosphate deaminase 1	GO:0003876,GO:0005829,GO:0010033,GO:0032036,GO:0032264,GO:0043101,GO:0046872	AMP deaminase activity|cytosol|response to organic substance|myosin heavy chain binding|IMP salvage|purine-containing compound salvage|metal ion binding	ko00230	Purine metabolism
FKBP9	3962.6	1312.27	6612.93	5.0393	2.33322	0.0425644	0.783736	Up	4.11496	25.3597	GeneID:101120487,Genbank:XM_012176841.2	FK506 binding protein 9	GO:0003755,GO:0005509,GO:0005528,GO:0005737,GO:0005783,GO:0061077	peptidyl-prolyl cis-trans isomerase activity|calcium ion binding|FK506 binding|cytoplasm|endoplasmic reticulum|chaperone-mediated protein folding
IGDCC4	3444.66	1140.43	5748.9	5.04101	2.33371	0.0393669	0.759141	Up	1.63338	11.1033	GeneID:101111715,Genbank:XM_004010873.2	immunoglobulin superfamily, DCC subclass, member 4	GO:0005886,GO:0016021	plasma membrane|integral component of membrane
SULF1	1294.69	428.234	2161.14	5.04664	2.33532	0.0456929	0.809878	Up	1.11379	6.50911	GeneID:101103485,Genbank:XM_015097801.1	sulfatase 1
LOC101104627	1936.18	635	3237.36	5.09821	2.34999	0.0342986	0.711818	Up	3.89439	30.0612	GeneID:101104627,Genbank:XM_015091700.1	pre-B-cell leukemia transcription factor-interacting protein 1	GO:0003714,GO:0005634,GO:0005737,GO:0005874,GO:0030154,GO:0045892	transcription corepressor activity|nucleus|cytoplasm|microtubule|cell differentiation|negative regulation of transcription, DNA-templated
GM2A	1470.05	479.696	2460.4	5.12907	2.3587	0.0392107	0.758547	Up	2.94914	18.7882	GeneID:101105496,Genbank:XM_004008988.3	GM2 ganglioside activator	GO:0005764,GO:0006689,GO:0008047,GO:0016787	lysosome|ganglioside catabolic process|enzyme activator activity|hydrolase activity	ko04142	Lysosome
CDO1	1597.36	521.049	2673.68	5.13134	2.35934	0.0368725	0.737196	Up	3.71348	26.0491	GeneID:101102489,Genbank:XM_015096777.1	cysteine dioxygenase type 1	GO:0005506,GO:0017172,GO:0042412	iron ion binding|cysteine dioxygenase activity|taurine biosynthetic process	ko00430,ko00270	Taurine and hypotaurine metabolism|Cysteine and methionine metabolism
CHRNA1	2026.48	658.893	3394.06	5.15116	2.3649	0.0329483	0.703348	Up	2.31589	14.1056	GeneID:101110120,Genbank:XM_004004575.3	cholinergic receptor, nicotinic alpha 1	GO:0003009,GO:0005892,GO:0007271,GO:0007274,GO:0007528,GO:0009986,GO:0015464,GO:0019228,GO:0022848,GO:0030054,GO:0031594,GO:0035094,GO:0042166,GO:0045211,GO:0046716,GO:0048630,GO:0050905,GO:0070050,GO:0098655	skeletal muscle contraction|acetylcholine-gated channel complex|synaptic transmission, cholinergic|neuromuscular synaptic transmission|neuromuscular junction development|cell surface|acetylcholine receptor activity|neuronal action potential|acetylcholine-gated cation-selective channel activity|cell junction|neuromuscular junction|response to nicotine|acetylcholine binding|postsynaptic membrane|mu…	ko04080	Neuroactive ligand-receptor interaction
MYEF2	1552.18	503.589	2600.77	5.16447	2.36862	0.0369215	0.737196	Up	1.88748	14.4899	GeneID:101109884,Genbank:XM_015097059.1	myelin expression factor 2	GO:0000122,GO:0000978,GO:0001078,GO:0003697,GO:0003723,GO:0005634,GO:0006351	negative regulation of transcription from RNA polymerase II promoter|RNA polymerase II proximal promoter sequence-specific DNA binding|transcriptional repressor activity, RNA polymerase II proximal promoter sequence-specific DNA binding|single-stranded DNA binding|RNA binding|nucleus|transcription, DNA-templated
GNAQ	2007.41	641.433	3373.39	5.25914	2.39483	0.0310296	0.693021	Up	1.59227	11.4231	GeneID:101112295,Genbank:XM_015093177.1	guanine nucleotide binding protein (G protein), q polypeptide	GO:0001508,GO:0001750,GO:0003924,GO:0004871,GO:0005096,GO:0005525,GO:0005834,GO:0007189,GO:0007213,GO:0007215,GO:0007603,GO:0009649,GO:0016020,GO:0031683,GO:0031826,GO:0031965,GO:0046872,GO:0060158	action potential|photoreceptor outer segment|GTPase activity|signal transducer activity|GTPase activator activity|GTP binding|heterotrimeric G-protein complex|adenylate cyclase-activating G-protein coupled receptor signaling pathway|G-protein coupled acetylcholine receptor signaling pathway|glutamate receptor signaling pathway|phototransduction, visible light|entrainment of circadian clock|membra…	ko04924,ko04540,ko04922,ko04015,ko04730,ko04611,ko04071,ko04916,ko04728,ko04970,ko04261,ko04925,ko04911,ko04918,ko04713,ko04724,ko04725,ko04745,ko04723,ko04270,ko04020,ko04912,ko04972,ko04022,ko04971,ko04915,ko04750,ko04720,ko04961,ko04726,ko04921	Renin secretion|Gap junction|Glucagon signaling pathway|Rap1 signaling pathway|Long-term depression|Platelet activation|Sphingolipid signaling pathway|Melanogenesis|Dopaminergic synapse|Salivary secretion|Adrenergic signaling in cardiomyocytes|Aldosterone synthesis and secretion|Insulin secretion|Thyroid hormone synthesis|Circadian entrainment|Glutamatergic synapse|Cholinergic synapse|Phototransd…
PLSCR4	1349.39	430.991	2267.79	5.26179	2.39555	0.0392857	0.758547	Up	1.81997	11.9943	GeneID:101103365,Genbank:XM_015092619.1	phospholipid scramblase 4	GO:0005509,GO:0005886,GO:0016021,GO:0017121,GO:0017124,GO:0017128,GO:0019899,GO:0042609,GO:0070062,GO:0071222	calcium ion binding|plasma membrane|integral component of membrane|phospholipid scrambling|SH3 domain binding|phospholipid scramblase activity|enzyme binding|CD4 receptor binding|extracellular exosome|cellular response to lipopolysaccharide
GPX7	2778.19	885.875	4670.51	5.27219	2.3984	0.0316205	0.696009	Up	6.989	43.5944	GeneID:101115673,Genbank:XM_015091983.1	glutathione peroxidase 7	GO:0004096,GO:0004602,GO:0005576,GO:0005783,GO:0006979	catalase activity|glutathione peroxidase activity|extracellular region|endoplasmic reticulum|response to oxidative stress	ko00480,ko04918,ko00590	Glutathione metabolism|Thyroid hormone synthesis|Arachidonic acid metabolism
ROBO1	1992.73	629.486	3355.98	5.33129	2.41449	0.0298367	0.689924	Up	0.614526	5.8028	GeneID:100125613,Genbank:XM_012187879.2	roundabout guidance receptor 1			ko04360	Axon guidance
ADAMTS12	1580.06	496.237	2663.89	5.36817	2.42443	0.0326321	0.703301	Up	1.04624	6.64402	GeneID:101118642,Genbank:XM_012097115.2	ADAM metallopeptidase with thrombospondin type 1 motif 12	GO:0004222,GO:0005578,GO:0007160,GO:0016477,GO:0030167,GO:0031012,GO:0032331,GO:0046872,GO:0050727,GO:0051603,GO:0071347,GO:0071356,GO:0071773,GO:1901509,GO:1902203,GO:1902548,GO:2001113	metalloendopeptidase activity|proteinaceous extracellular matrix|cell-matrix adhesion|cell migration|proteoglycan catabolic process|extracellular matrix|negative regulation of chondrocyte differentiation|metal ion binding|regulation of inflammatory response|proteolysis involved in cellular protein catabolic process|cellular response to interleukin-1|cellular response to tumor necrosis factor|cell…
IGSF3	1420.4	445.695	2395.1	5.37387	2.42596	0.035398	0.722918	Up	0.696193	4.40154	GeneID:101110899,Genbank:XM_015092203.1	immunoglobulin superfamily member 3	GO:0005886,GO:0007166,GO:0009986,GO:0016021,GO:0032808	plasma membrane|cell surface receptor signaling pathway|cell surface|integral component of membrane|lacrimal gland development
ARMCX1	1068.82	334.501	1803.13	5.39051	2.43042	0.046681	0.816981	Up	1.7994	11.8098	GeneID:101106745,Genbank:XM_012107693.2	armadillo repeat containing, X-linked 1	GO:0005741,GO:0016021	mitochondrial outer membrane|integral component of membrane
DZIP1	1689.35	526.563	2852.14	5.41653	2.43737	0.0304363	0.692723	Up	1.15031	7.30623	GeneID:101108499,Genbank:XM_004012206.3	DAZ interacting zinc finger protein 1	GO:0003676,GO:0005634,GO:0005654,GO:0005737,GO:0005814,GO:0005815,GO:0005829,GO:0007224,GO:0007275,GO:0007281,GO:0007283,GO:0036064,GO:0045184,GO:0046872,GO:0051220,GO:0060271,GO:0097539	nucleic acid binding|nucleus|nucleoplasm|cytoplasm|centriole|microtubule organizing center|cytosol|smoothened signaling pathway|multicellular organism development|germ cell development|spermatogenesis|ciliary basal body|establishment of protein localization|metal ion binding|cytoplasmic sequestering of protein|cilium assembly|ciliary transition fiber
TENM3	1479.23	456.722	2501.75	5.47761	2.45355	0.0323976	0.703301	Up	0.416195	2.7566	GeneID:101108282,Genbank:XM_015104513.1	teneurin transmembrane protein 3	GO:0000902,GO:0005887,GO:0007156,GO:0007157,GO:0007165,GO:0010976,GO:0016020,GO:0030424,GO:0042803,GO:0043005,GO:0046982,GO:0048593,GO:0050839,GO:0097264	cell morphogenesis|integral component of plasma membrane|homophilic cell adhesion via plasma membrane adhesion molecules|heterophilic cell-cell adhesion via plasma membrane cell adhesion molecules|signal transduction|positive regulation of neuron projection development|membrane|axon|protein homodimerization activity|neuron projection|protein heterodimerization activity|camera-type eye morphogenes…
C12H1orf115	4646.95	1431.74	7862.17	5.49135	2.45716	0.0373329	0.739154	Up	5.42087	38.932	GeneID:101105767,Genbank:XM_004013608.3	chromosome 12 open reading frame, human C1orf115	GO:0016021	integral component of membrane
FES	1232.88	378.611	2087.15	5.51265	2.46275	0.0377916	0.74539	Up	0.758434	7.60517	GeneID:101107049,Genbank:XM_015101897.1	FES proto-oncogene, tyrosine kinase	GO:0004713,GO:0004715,GO:0005102,GO:0005524,GO:0005737,GO:0005794,GO:0005829,GO:0005925,GO:0006935,GO:0007155,GO:0007173,GO:0008360,GO:0010976,GO:0015630,GO:0016477,GO:0018108,GO:0030154,GO:0030155,GO:0031116,GO:0031234,GO:0031410,GO:0034987,GO:0035091,GO:0038083,GO:0042127,GO:0043304,GO:0045087,GO:0045595,GO:0045639,GO:2000145,GO:2000251	protein tyrosine kinase activity|non-membrane spanning protein tyrosine kinase activity|receptor binding|ATP binding|cytoplasm|Golgi apparatus|cytosol|focal adhesion|chemotaxis|cell adhesion|epidermal growth factor receptor signaling pathway|regulation of cell shape|positive regulation of neuron projection development|microtubule cytoskeleton|cell migration|peptidyl-tyrosine phosphorylation|cell …	ko04360	Axon guidance
STBD1	6916.91	2117.28	11716.5	5.53377	2.46826	0.0480686	0.825064	Up	7.82981	54.107	GeneID:101109540,Genbank:XM_004009927.3	starch binding domain 1	GO:0005622,GO:0005783,GO:0005789,GO:0005829,GO:0005886,GO:0005887,GO:0005980,GO:0016020,GO:0019899,GO:0030247,GO:0030315,GO:0034045,GO:0043312,GO:0046907,GO:0048471,GO:0061723,GO:0070821,GO:0101003,GO:2001069,GO:2001070	intracellular|endoplasmic reticulum|endoplasmic reticulum membrane|cytosol|plasma membrane|integral component of plasma membrane|glycogen catabolic process|membrane|enzyme binding|polysaccharide binding|T-tubule|phagophore assembly site membrane|neutrophil degranulation|intracellular transport|perinuclear region of cytoplasm|glycophagy|tertiary granule membrane|ficolin-1-rich granule membrane|gly…
THY1	4733.37	1444.6	8022.13	5.55318	2.47331	0.0366951	0.736724	Up	7.90312	54.3839	GeneID:101109906,Genbank:XM_015100961.1	Thy-1 cell surface antigen			ko04670	Leukocyte transendothelial migration
IGF1	1930.24	587.214	3273.27	5.57424	2.47878	0.0263118	0.648208	Up	4.63716	38.4481	GeneID:443318,Genbank:XM_012159642.2	insulin like growth factor 1	GO:0005159,GO:0005179,GO:0005615,GO:0008083,GO:0008284,GO:0035867,GO:0043066,GO:0045725,GO:0046326,GO:0048009,GO:0070382,GO:0090201	insulin-like growth factor receptor binding|hormone activity|extracellular space|growth factor activity|positive regulation of cell proliferation|alphav-beta3 integrin-IGF-1-IGF1R complex|negative regulation of apoptotic process|positive regulation of glycogen biosynthetic process|positive regulation of glucose import|insulin-like growth factor receptor signaling pathway|exocytic vesicle|negative…	ko04066,ko04015,ko04730,ko04211,ko04913,ko04550,ko04914,ko04960,ko04115,ko04014,ko04151,ko04510,ko04114,ko04152,ko04068,ko04750,ko04213,ko04150	HIF-1 signaling pathway|Rap1 signaling pathway|Long-term depression|Longevity regulating pathway|Ovarian steroidogenesis|Signaling pathways regulating pluripotency of stem cells|Progesterone-mediated oocyte maturation|Aldosterone-regulated sodium reabsorption|p53 signaling pathway|Ras signaling pathway|PI3K-Akt signaling pathway|Focal adhesion|Oocyte meiosis|AMPK signaling pathway|FoxO signaling …
TSPAN15	1054.31	320.716	1787.89	5.57469	2.47889	0.0435118	0.792264	Up	1.83327	12.9751	GeneID:101104803,Genbank:XM_015104294.1	tetraspanin 15	GO:0005887,GO:0007166,GO:0009986,GO:0019899,GO:0031902,GO:0051604,GO:0072659,GO:0097197	integral component of plasma membrane|cell surface receptor signaling pathway|cell surface|enzyme binding|late endosome membrane|protein maturation|protein localization to plasma membrane|tetraspanin-enriched microdomain
LOC101114533	1108.36	336.339	1880.39	5.59077	2.48305	0.0408365	0.773111	Up	11.5202	96.7361	GeneID:101114533,Genbank:XM_004012152.3	10 kDa heat shock protein, mitochondrial	GO:0005524,GO:0005739,GO:0005759,GO:0006986,GO:0046872,GO:0051082,GO:0051085,GO:0051087	ATP binding|mitochondrion|mitochondrial matrix|response to unfolded protein|metal ion binding|unfolded protein binding|chaperone cofactor-dependent protein refolding|chaperone binding
MMP15	4450.53	1349.03	7552.03	5.59812	2.48494	0.0343467	0.711818	Up	4.06447	31.9264	GeneID:101122213,Genbank:XM_015100178.1	matrix metallopeptidase 15
ADGRV1	1471	445.695	2496.31	5.60093	2.48567	0.0305422	0.692723	Up	0.312701	1.86217	GeneID:101120749,Genbank:XM_012178941.2	adhesion G protein-coupled receptor V1	GO:0004930,GO:0005509,GO:0005737,GO:0005886,GO:0007166,GO:0007186,GO:0007399,GO:0007601,GO:0007605,GO:0009986,GO:0016020,GO:0016021,GO:0032420,GO:0043235,GO:0045202,GO:0045494,GO:0048496,GO:0050877,GO:0050953,GO:0070062,GO:0098609	G-protein coupled receptor activity|calcium ion binding|cytoplasm|plasma membrane|cell surface receptor signaling pathway|G-protein coupled receptor signaling pathway|nervous system development|visual perception|sensory perception of sound|cell surface|membrane|integral component of membrane|stereocilium|receptor complex|synapse|photoreceptor cell maintenance|maintenance of animal organ identity|…
BGN	4242.42	1281.03	7203.81	5.62346	2.49146	0.0327994	0.703301	Up	5.53584	40.3294	GeneID:443011,Genbank:XM_015104664.1	biglycan	GO:0004860,GO:0005539,GO:0005576,GO:0005578,GO:0005615,GO:0005737,GO:0006469,GO:0009986,GO:0019221,GO:0019800,GO:0030133,GO:0042383,GO:0046426,GO:0050840	protein kinase inhibitor activity|glycosaminoglycan binding|extracellular region|proteinaceous extracellular matrix|extracellular space|cytoplasm|negative regulation of protein kinase activity|cell surface|cytokine-mediated signaling pathway|peptide cross-linking via chondroitin 4-sulfate glycosaminoglycan|transport vesicle|sarcolemma|negative regulation of JAK-STAT cascade|extracellular matrix b…
IGSF10	2395.44	723.22	4067.65	5.62436	2.49169	0.0252197	0.635062	Up	0.722991	5.72279	GeneID:101116950,Genbank:XM_015092590.1	immunoglobulin superfamily member 10	GO:0001503,GO:0005576,GO:2001222	ossification|extracellular region|regulation of neuron migration
FAM129A	4462.3	1345.35	7579.24	5.63364	2.49407	0.0338154	0.71108	Up	2.23677	15.7593	GeneID:101122713,Genbank:XM_015099361.1	family with sequence similarity 129 member A	GO:0001933,GO:0001934,GO:0005737,GO:0005829,GO:0005886,GO:0016020,GO:0034976,GO:0045727,GO:0070062	negative regulation of protein phosphorylation|positive regulation of protein phosphorylation|cytoplasm|cytosol|plasma membrane|membrane|response to endoplasmic reticulum stress|positive regulation of translation|extracellular exosome
SMIM5	1225.56	369.421	2081.71	5.63505	2.49443	0.0358375	0.728072	Up	1.25062	8.82431	GeneID:105616427,Genbank:XM_012186543.1	small integral membrane protein 5	GO:0016021	integral component of membrane
PCDH7	2189.08	659.812	3718.34	5.63546	2.49453	0.024972	0.633686	Up	0.736577	5.37621	GeneID:101109016,Genbank:XM_015096433.1	protocadherin 7	GO:0002576,GO:0005509,GO:0005886,GO:0005887,GO:0007156,GO:0031092	platelet degranulation|calcium ion binding|plasma membrane|integral component of plasma membrane|homophilic cell adhesion via plasma membrane adhesion molecules|platelet alpha granule membrane
EMILIN2	3781.54	1139.51	6423.58	5.63715	2.49497	0.0301818	0.692723	Up	2.30157	16.5639	GeneID:101123002,Genbank:XM_015103646.1	elastin microfibril interfacer 2	GO:0005576,GO:0005578,GO:0005581,GO:0005615,GO:0007155,GO:0030023,GO:0031012	extracellular region|proteinaceous extracellular matrix|collagen trimer|extracellular space|cell adhesion|extracellular matrix constituent conferring elasticity|extracellular matrix
THSD4	1329.87	400.666	2259.08	5.63832	2.49527	0.0329009	0.703301	Up	1.1801	8.64284	GeneID:101115035,Genbank:XM_012180871.2	thrombospondin type 1 domain containing 4	GO:0001527,GO:0005578,GO:0008233,GO:0031012,GO:0048251,GO:0070062	microfibril|proteinaceous extracellular matrix|peptidase activity|extracellular matrix|elastic fiber assembly|extracellular exosome
EMILIN3	1879.96	566.078	3193.84	5.64204	2.49622	0.0255942	0.640303	Up	1.22716	11.8396	GeneID:101104083,Genbank:XM_015099498.1	elastin microfibril interfacer 3	GO:0005578,GO:0005737,GO:0031012	proteinaceous extracellular matrix|cytoplasm|extracellular matrix
MRC2	3546.15	1060.48	6031.83	5.68785	2.50788	0.0282805	0.672937	Up	1.5098	11.0034	GeneID:101122041,Genbank:XM_015098369.1	mannose receptor, C type 2			ko04145	Phagosome
SDC3	883.059	260.065	1506.05	5.79106	2.53383	0.0486047	0.828452	Up	0.581633	5.71633	GeneID:101121322,Genbank:XM_004005049.3	syndecan 3	GO:0001523,GO:0005796,GO:0005886,GO:0006024,GO:0006027,GO:0009986,GO:0016020,GO:0016021,GO:0016477,GO:0030203,GO:0031012,GO:0042802,GO:0043202,GO:0050900	retinoid metabolic process|Golgi lumen|plasma membrane|glycosaminoglycan biosynthetic process|glycosaminoglycan catabolic process|cell surface|membrane|integral component of membrane|cell migration|glycosaminoglycan metabolic process|extracellular matrix|identical protein binding|lysosomal lumen|leukocyte migration	ko04514	Cell adhesion molecules (CAMs)
BCAR3	1396.41	410.774	2382.05	5.79892	2.53578	0.0289899	0.684583	Up	0.854496	6.8404	GeneID:101106808,Genbank:XM_012176524.2	breast cancer anti-estrogen resistance 3	GO:0005070,GO:0005085,GO:0005622,GO:0007165,GO:0007264	SH3/SH2 adaptor activity|guanyl-nucleotide exchange factor activity|intracellular|signal transduction|small GTPase mediated signal transduction
NCALD	3523.41	1035.67	6011.16	5.80415	2.53708	0.0265572	0.650839	Up	4.01672	31.8933	GeneID:101102069,Genbank:XM_012184044.2	neurocalcin delta	GO:0003073,GO:0003779,GO:0005509,GO:0005622,GO:0005829,GO:0015276,GO:0015631,GO:0016192,GO:0019722,GO:0030130,GO:0030276,GO:0043014,GO:0070062	regulation of systemic arterial blood pressure|actin binding|calcium ion binding|intracellular|cytosol|ligand-gated ion channel activity|tubulin binding|vesicle-mediated transport|calcium-mediated signaling|clathrin coat of trans-Golgi network vesicle|clathrin binding|alpha-tubulin binding|extracellular exosome	ko04740	Olfactory transduction
SYNE3	1126.45	328.987	1923.92	5.84801	2.54795	0.0356321	0.726745	Up	0.94269	6.15081	GeneID:101120276,Genbank:XM_015102039.1	spectrin repeat containing, nuclear envelope family member 3	GO:0005635,GO:0005640,GO:0005791,GO:0007010,GO:0008360,GO:0016020,GO:0016021,GO:0031965,GO:0034993,GO:0051015,GO:0090150,GO:0090286	nuclear envelope|nuclear outer membrane|rough endoplasmic reticulum|cytoskeleton organization|regulation of cell shape|membrane|integral component of membrane|nuclear membrane|LINC complex|actin filament binding|establishment of protein localization to membrane|cytoskeletal anchoring at nuclear membrane
MYOF	2718.27	792.142	4644.39	5.86308	2.55166	0.0228371	0.61593	Up	1.04873	7.59148	GeneID:101104107,Genbank:XM_004020039.3	myoferlin	GO:0001778,GO:0005543,GO:0005635,GO:0005886,GO:0005901,GO:0006936,GO:0007520,GO:0008015,GO:0016021,GO:0030659,GO:0030947,GO:0031410,GO:0031965,GO:0034605,GO:0043231,GO:0070062	plasma membrane repair|phospholipid binding|nuclear envelope|plasma membrane|caveola|muscle contraction|myoblast fusion|blood circulation|integral component of membrane|cytoplasmic vesicle membrane|regulation of vascular endothelial growth factor receptor signaling pathway|cytoplasmic vesicle|nuclear membrane|cellular response to heat|intracellular membrane-bounded organelle|extracellular exosome
COL8A2	1199.68	349.204	2050.15	5.87092	2.55359	0.0328246	0.703301	Up	0.75878	7.15794	GeneID:101117040,Genbank:XM_012097728.1	collagen, type VIII, alpha 2	GO:0001525,GO:0005201,GO:0005576,GO:0005578,GO:0005581,GO:0005604,GO:0005788,GO:0030198,GO:0030574,GO:0030674,GO:0048593,GO:0050673,GO:0098609	angiogenesis|extracellular matrix structural constituent|extracellular region|proteinaceous extracellular matrix|collagen trimer|basement membrane|endoplasmic reticulum lumen|extracellular matrix organization|collagen catabolic process|protein binding, bridging|camera-type eye morphogenesis|epithelial cell proliferation|cell-cell adhesion
LOC101106452	2013.66	585.376	3441.94	5.87988	2.55579	0.0221363	0.606488	Up	7.57338	60.4159	GeneID:101106452,Genbank:XM_004014955.2	cytochrome b-245 light chain	GO:0005739,GO:0005768,GO:0006954,GO:0009055,GO:0016175,GO:0017004,GO:0017124,GO:0020037,GO:0032755,GO:0032760,GO:0034137,GO:0042554,GO:0043020,GO:0045087,GO:0045730,GO:0046872,GO:0046982,GO:0050766,GO:0051279,GO:0070257,GO:1900426,GO:1903428	mitochondrion|endosome|inflammatory response|electron transfer activity|superoxide-generating NADPH oxidase activity|cytochrome complex assembly|SH3 domain binding|heme binding|positive regulation of interleukin-6 production|positive regulation of tumor necrosis factor production|positive regulation of toll-like receptor 2 signaling pathway|superoxide anion generation|NADPH oxidase complex|innate…	ko04670,ko04380,ko04145	Leukocyte transendothelial migration|Osteoclast differentiation|Phagosome
SFRP1	1036.58	300.499	1772.66	5.89905	2.56048	0.038404	0.748331	Up	0.857744	6.22799	GeneID:101121066,Genbank:XM_004021874.2	secreted frizzled-related protein 1	GO:0001954,GO:0004930,GO:0005109,GO:0005615,GO:0005886,GO:0007275,GO:0016021,GO:0017147,GO:0030036,GO:0034446,GO:0035567,GO:0042813,GO:0043547,GO:0045765,GO:0051496,GO:0051894,GO:0060070	positive regulation of cell-matrix adhesion|G-protein coupled receptor activity|frizzled binding|extracellular space|plasma membrane|multicellular organism development|integral component of membrane|Wnt-protein binding|actin cytoskeleton organization|substrate adhesion-dependent cell spreading|non-canonical Wnt signaling pathway|Wnt-activated receptor activity|positive regulation of GTPase activi…	ko04310	Wnt signaling pathway
LOC105611838	881.56	252.713	1510.41	5.97676	2.57936	0.0451621	0.805312	Up	0.780999	6.04875	GeneID:105611838,Genbank:XM_015091744.1	uncharacterized LOC105611838	GO:0005524,GO:0005634,GO:0005654,GO:0005829,GO:0006919,GO:0006954,GO:0019899,GO:0019904,GO:0030163,GO:0032610,GO:0032611,GO:0045087,GO:0051402,GO:0070269,GO:0072558,GO:1904784	ATP binding|nucleus|nucleoplasm|cytosol|activation of cysteine-type endopeptidase activity involved in apoptotic process|inflammatory response|enzyme binding|protein domain specific binding|protein catabolic process|interleukin-1 alpha production|interleukin-1 beta production|innate immune response|neuron apoptotic process|pyroptosis|NLRP1 inflammasome complex|NLRP1 inflammasome complex assembly
CHRD	935.16	267.417	1602.9	5.99402	2.58353	0.0417629	0.780209	Up	0.776564	4.32417	GeneID:443243,Genbank:XM_015091738.1	chordin	GO:0001501,GO:0001649,GO:0001702,GO:0001707,GO:0002053,GO:0005615,GO:0008201,GO:0019955,GO:0021919,GO:0030336,GO:0030514,GO:0030900,GO:0033504,GO:0045545,GO:0045668,GO:0045785	skeletal system development|osteoblast differentiation|gastrulation with mouth forming second|mesoderm formation|positive regulation of mesenchymal cell proliferation|extracellular space|heparin binding|cytokine binding|BMP signaling pathway involved in spinal cord dorsal/ventral patterning|negative regulation of cell migration|negative regulation of BMP signaling pathway|forebrain development|fl…	ko04350	TGF-beta signaling pathway
CSDC2	854.657	243.524	1465.79	6.01909	2.58954	0.0460894	0.810412	Up	0.759017	5.84135	GeneID:101111621,Genbank:XM_004007016.3	cold shock domain containing C2, RNA binding	GO:0003677,GO:0003723,GO:0003730,GO:0005634,GO:0005737,GO:0006355,GO:0006397,GO:0008134,GO:0043488	DNA binding|RNA binding|mRNA 3'-UTR binding|nucleus|cytoplasm|regulation of transcription, DNA-templated|mRNA processing|transcription factor binding|regulation of mRNA stability
FSCN1	5506.03	1562.23	9449.83	6.04895	2.59668	0.0326747	0.703301	Up	5.79009	44.8607	GeneID:101108186,Genbank:XM_015104259.1	fascin actin-bundling protein 1
IFT122	872.818	247.2	1498.44	6.06164	2.59971	0.0441884	0.797843	Up	0.496451	4.05704	GeneID:101123504,Genbank:XM_004018535.3	intraflagellar transport 122	GO:0001843,GO:0005654,GO:0005829,GO:0005929,GO:0007227,GO:0010172,GO:0016020,GO:0021914,GO:0030991,GO:0032391,GO:0035050,GO:0035115,GO:0035720,GO:0035721,GO:0035735,GO:0036064,GO:0042733,GO:0045879,GO:0048593,GO:0050680,GO:0060173,GO:0060271,GO:0060830,GO:0060831,GO:0060971,GO:0061512,GO:0072594,GO:0097542,GO:0097546,GO:1905515	neural tube closure|nucleoplasm|cytosol|cilium|signal transduction downstream of smoothened|embryonic body morphogenesis|membrane|negative regulation of smoothened signaling pathway involved in ventral spinal cord patterning|intraciliary transport particle A|photoreceptor connecting cilium|embryonic heart tube development|embryonic forelimb morphogenesis|intraciliary anterograde transport|intraci…
SOX8	1367.6	386.881	2348.31	6.06985	2.60166	0.0259779	0.645797	Up	1.53893	11.6438	GeneID:101106132,Genbank:XM_015103847.1	SRY-box 8	GO:0000979,GO:0000981,GO:0001649,GO:0001701,GO:0001755,GO:0003677,GO:0003700,GO:0005634,GO:0005737,GO:0006351,GO:0007165,GO:0007283,GO:0007422,GO:0008134,GO:0008584,GO:0010628,GO:0010817,GO:0014015,GO:0033690,GO:0035914,GO:0043066,GO:0043565,GO:0044798,GO:0045165,GO:0045444,GO:0045662,GO:0045892,GO:0045893,GO:0045944,GO:0046533,GO:0046982,GO:0048469,GO:0048484,GO:0048709,GO:0060009,GO:0060018,GO:…	RNA polymerase II core promoter sequence-specific DNA binding|RNA polymerase II transcription factor activity, sequence-specific DNA binding|osteoblast differentiation|in utero embryonic development|neural crest cell migration|DNA binding|DNA binding transcription factor activity|nucleus|cytoplasm|transcription, DNA-templated|signal transduction|spermatogenesis|peripheral nervous system developme…
ZNF521	1173.08	330.825	2015.33	6.09182	2.60687	0.0304676	0.692723	Up	0.360996	2.72591	GeneID:101120210,Genbank:XM_015103618.1	zinc finger protein 521	GO:0003677,GO:0005634,GO:0006351,GO:0006355,GO:0019904,GO:0046872,GO:0048663	DNA binding|nucleus|transcription, DNA-templated|regulation of transcription, DNA-templated|protein domain specific binding|metal ion binding|neuron fate commitment
C1QTNF6	3892.3	1088.97	6695.63	6.14862	2.62026	0.0239402	0.627821	Up	4.20453	34.4882	GeneID:101102801,Genbank:XM_004006731.3	C1q and tumor necrosis factor related protein 6	GO:0005581,GO:0005615,GO:0042802,GO:0051259,GO:0070208	collagen trimer|extracellular space|identical protein binding|protein oligomerization|protein heterotrimerization
MYBL2	769.137	215.036	1323.24	6.15356	2.62142	0.0496684	0.836743	Up	0.597238	4.83867	GeneID:101105095,Genbank:XM_015099888.1	v-myb avian myeloblastosis viral oncogene homolog-like 2
TGFB2	2190.21	612.026	3768.4	6.15725	2.62229	0.0190186	0.55569	Up	1.35637	10.8212	GeneID:554322,Genbank:XM_004013602.2	transforming growth factor beta 2	GO:0000902,GO:0001501,GO:0001502,GO:0001540,GO:0001558,GO:0001568,GO:0001654,GO:0001666,GO:0001822,GO:0001837,GO:0001843,GO:0001942,GO:0001974,GO:0003007,GO:0003148,GO:0003149,GO:0003179,GO:0003181,GO:0003184,GO:0003203,GO:0003215,GO:0003222,GO:0003274,GO:0003289,GO:0003407,GO:0005102,GO:0005114,GO:0005125,GO:0005160,GO:0005576,GO:0005604,GO:0005615,GO:0005737,GO:0005768,GO:0005802,GO:0006468,GO:…	cell morphogenesis|skeletal system development|cartilage condensation|amyloid-beta binding|regulation of cell growth|blood vessel development|eye development|response to hypoxia|kidney development|epithelial to mesenchymal transition|neural tube closure|hair follicle development|blood vessel remodeling|heart morphogenesis|outflow tract septum morphogenesis|membranous septum morphogenesis|heart va…	ko04110,ko04390,ko04380,ko04060,ko04010,ko04350,ko04068,ko04144	Cell cycle|Hippo signaling pathway|Osteoclast differentiation|Cytokine-cytokine receptor interaction|MAPK signaling pathway|TGF-beta signaling pathway|FoxO signaling pathway|Endocytosis
ARHGAP28	1350.57	376.773	2324.37	6.16916	2.62507	0.0251243	0.633686	Up	0.507942	5.00483	GeneID:101102444,Genbank:XM_015103652.1	Rho GTPase activating protein 28	GO:0005096,GO:0005829,GO:0007165,GO:0051056,GO:0051497,GO:1904425	GTPase activator activity|cytosol|signal transduction|regulation of small GTPase mediated signal transduction|negative regulation of stress fiber assembly|negative regulation of GTP binding
DACT1	2413.23	671.758	4154.71	6.18482	2.62873	0.0188539	0.553177	Up	1.92506	14.8348	GeneID:101116320,Genbank:XM_015097098.1	dishevelled-binding antagonist of beta-catenin 1
C1H3orf70	1961.13	541.266	3381	6.24647	2.64304	0.0184849	0.547906	Up	1.29937	11.7665	GeneID:101118154,Genbank:XM_004003080.3	chromosome 1 open reading frame, human C3orf70
FAM213B	2343.58	642.352	4044.8	6.29686	2.65463	0.0177684	0.535471	Up	8.52792	81.7808	GeneID:101120767,Genbank:XM_015099265.1	family with sequence similarity 213 member B	GO:0001516,GO:0005737,GO:0005783,GO:0005829,GO:0016209,GO:0016616,GO:0043209,GO:0047017	prostaglandin biosynthetic process|cytoplasm|endoplasmic reticulum|cytosol|antioxidant activity|oxidoreductase activity, acting on the CH-OH group of donors, NAD or NADP as acceptor|myelin sheath|prostaglandin-F synthase activity	ko00590	Arachidonic acid metabolism
MXRA8	3151.46	861.983	5440.95	6.31213	2.65813	0.0194113	0.56253	Up	1.33641	11.7824	GeneID:101103998,Genbank:XM_015099064.1	matrix-remodelling associated 8	GO:0009986,GO:0016021,GO:0060857	cell surface|integral component of membrane|establishment of glial blood-brain barrier
MCM2	1614.6	440.181	2789.03	6.3361	2.66359	0.0196733	0.562785	Up	1.06681	10.7438	GeneID:101116097,Genbank:XM_015102122.1	minichromosome maintenance complex component 2			ko04113,ko04111,ko03030,ko04110	Meiosis - yeast|Cell cycle - yeast|DNA replication|Cell cycle
DPY19L3	1038.36	281.201	1795.51	6.38515	2.67472	0.0312232	0.693021	Up	0.595805	6.13877	GeneID:101107888,Genbank:XM_015100545.1	dpy-19-like 3 (C. elegans)	GO:0000030,GO:0005637,GO:0016021,GO:0018406	mannosyltransferase activity|nuclear inner membrane|integral component of membrane|protein C-linked glycosylation via 2'-alpha-mannosyl-L-tryptophan
KLHL13	1282.09	346.447	2217.73	6.40135	2.67838	0.023949	0.627821	Up	1.61886	11.3559	GeneID:101106406,Genbank:XM_015105076.1	kelch like family member 13	GO:0000910,GO:0004842,GO:0016567,GO:0030496,GO:0031463	cytokinesis|ubiquitin-protein transferase activity|protein ubiquitination|midbody|Cul3-RING ubiquitin ligase complex	ko04120	Ubiquitin mediated proteolysis
SESN3	1136.1	306.932	1965.27	6.40295	2.67874	0.0276682	0.668254	Up	2.62332	19.6858	GeneID:101102510,Genbank:XM_015100885.1	sestrin 3	GO:0005634,GO:0005737,GO:0016491,GO:0031932,GO:0032868,GO:0034198,GO:0038203,GO:0042149,GO:0042593,GO:0046626,GO:0051896,GO:0071230,GO:1901031,GO:1904262	nucleus|cytoplasm|oxidoreductase activity|TORC2 complex|response to insulin|cellular response to amino acid starvation|TORC2 signaling|cellular response to glucose starvation|glucose homeostasis|regulation of insulin receptor signaling pathway|regulation of protein kinase B signaling|cellular response to amino acid stimulus|regulation of response to reactive oxygen species|negative regulation of …	ko04115,ko04211	p53 signaling pathway|Longevity regulating pathway
ARHGAP24	1762.02	476.02	3048.02	6.40313	2.67878	0.0179429	0.535471	Up	1.52312	12.7921	GeneID:101119904,Genbank:XM_012180293.2	Rho GTPase activating protein 24	GO:0001525,GO:0005096,GO:0005829,GO:0005856,GO:0005925,GO:0007165,GO:0030154,GO:0042995,GO:0051056	angiogenesis|GTPase activator activity|cytosol|cytoskeleton|focal adhesion|signal transduction|cell differentiation|cell projection|regulation of small GTPase mediated signal transduction
LOC101109397	12210.7	3295.38	21126.1	6.41082	2.68051	0.0480872	0.825064	Up	37.7367	329.827	GeneID:101109397,Genbank:XM_012101133.2	histone H1.3	GO:0000122,GO:0000786,GO:0003677,GO:0005634,GO:0006334,GO:0016584,GO:0080182,GO:0098532	negative regulation of transcription from RNA polymerase II promoter|nucleosome|DNA binding|nucleus|nucleosome assembly|nucleosome positioning|histone H3-K4 trimethylation|histone H3-K27 trimethylation
LOC101120877	2065.34	555.97	3574.7	6.42967	2.68474	0.0167046	0.520273	Up	6.33838	45.3625	GeneID:101120877,Genbank:XM_012180232.2	histone H3	GO:0000786,GO:0000788,GO:0005634,GO:0005700,GO:0006334,GO:0031492,GO:0035059,GO:0046982	nucleosome|nuclear nucleosome|nucleus|polytene chromosome|nucleosome assembly|nucleosomal DNA binding|RCAF complex|protein heterodimerization activity
LOC101122904	1791.7	466.831	3116.57	6.67603	2.73899	0.0156149	0.508368	Up	8.48	74.0317	GeneID:101122904,Genbank:XM_012180295.2	histone H2A type 2-B	GO:0000786,GO:0000790,GO:0003677,GO:0005634,GO:0006342,GO:0046982,GO:0070062	nucleosome|nuclear chromatin|DNA binding|nucleus|chromatin silencing|protein heterodimerization activity|extracellular exosome
HMGB2	2295.2	594.566	3995.83	6.72059	2.74859	0.0144533	0.486155	Up	4.55431	41.8272	GeneID:101120892,Genbank:XM_015093279.1	high mobility group box 2	GO:0000400,GO:0000790,GO:0000793,GO:0001158,GO:0001938,GO:0002437,GO:0003677,GO:0003684,GO:0003690,GO:0003697,GO:0003700,GO:0003723,GO:0005615,GO:0005623,GO:0005634,GO:0005654,GO:0005730,GO:0005737,GO:0006265,GO:0006309,GO:0006325,GO:0006334,GO:0006351,GO:0006357,GO:0007289,GO:0008134,GO:0008144,GO:0008301,GO:0008584,GO:0019904,GO:0032075,GO:0032392,GO:0032496,GO:0032728,GO:0033151,GO:0042056,GO:…	four-way junction DNA binding|nuclear chromatin|condensed chromosome|enhancer sequence-specific DNA binding|positive regulation of endothelial cell proliferation|inflammatory response to antigenic stimulus|DNA binding|damaged DNA binding|double-stranded DNA binding|single-stranded DNA binding|DNA binding transcription factor activity|RNA binding|extracellular space|cell|nucleus|nucleoplasm|nucleo…
SFI1	803.004	207.684	1398.32	6.73292	2.75123	0.0382069	0.748331	Up	0.171483	2.90959	GeneID:101103925,Genbank:XM_015101430.1	SFI1 centrin binding protein	GO:0000086,GO:0005813,GO:0005814,GO:0005829,GO:0010389,GO:0010923,GO:0019902,GO:0097711	G2/M transition of mitotic cell cycle|centrosome|centriole|cytosol|regulation of G2/M transition of mitotic cell cycle|negative regulation of phosphatase activity|phosphatase binding|ciliary basal body-plasma membrane docking
C15H11orf74	736.6	190.224	1282.97	6.74454	2.75372	0.042647	0.783736	Up	2.35293	17.733	GeneID:101107893,Genbank:XM_004016413.2	chromosome 15 open reading frame, human C11orf74	GO:0005929	cilium
FNDC5	1936.36	497.156	3375.56	6.78974	2.76336	0.0142923	0.486155	Up	2.60933	26.4229	GeneID:101104971,Genbank:XM_015093613.1	fibronectin type III domain containing 5	GO:0005179,GO:0005576,GO:0005778,GO:0005783,GO:0005886,GO:0014850,GO:0016021,GO:0090336	hormone activity|extracellular region|peroxisomal membrane|endoplasmic reticulum|plasma membrane|response to muscle activity|integral component of membrane|positive regulation of brown fat cell differentiation
CEACAM16	716.516	183.792	1249.24	6.79705	2.76491	0.0435282	0.792264	Up	0.271283	3.89162	GeneID:101110784,Genbank:XM_015100234.1	carcinoembryonic antigen-related cell adhesion molecule 16	GO:0005615,GO:0007605,GO:0032426,GO:0042802	extracellular space|sensory perception of sound|stereocilium tip|identical protein binding
LECT1	1108.92	283.039	1934.8	6.83581	2.77311	0.0238973	0.627821	Up	1.77262	15.9756	GeneID:101106181,Genbank:XM_012184325.2	leukocyte cell derived chemotaxin 1	GO:0005578,GO:0012505,GO:0016021,GO:0016525,GO:0030154,GO:0051216	proteinaceous extracellular matrix|endomembrane system|integral component of membrane|negative regulation of angiogenesis|cell differentiation|cartilage development
PAFAH1B3	1415.13	361.15	2469.1	6.83677	2.77331	0.017718	0.535471	Up	4.20789	47.4596	GeneID:101102006,Genbank:XM_015100025.1	platelet activating factor acetylhydrolase 1b catalytic subunit 3	GO:0003847,GO:0005737,GO:0007283,GO:0007420,GO:0016042,GO:0042802,GO:0047179	1-alkyl-2-acetylglycerophosphocholine esterase activity|cytoplasm|spermatogenesis|brain development|lipid catabolic process|identical protein binding|platelet-activating factor acetyltransferase activity	ko00565	Ether lipid metabolism
EFS	1988.83	506.346	3471.32	6.85564	2.77729	0.0137492	0.480819	Up	1.34551	10.9651	GeneID:101120836,Genbank:XM_012180971.2	embryonal Fyn-associated substrate	GO:0005737,GO:0007155,GO:0017124,GO:0019904,GO:0035556	cytoplasm|cell adhesion|SH3 domain binding|protein domain specific binding|intracellular signal transduction
ENHO	740.033	188.386	1291.68	6.85655	2.77748	0.0408194	0.773111	Up	2.15662	19.9925	GeneID:101121999,Genbank:XM_004004127.3	energy homeostasis associated	GO:0005576,GO:0005886,GO:0045747	extracellular region|plasma membrane|positive regulation of Notch signaling pathway
COL11A2	11586	2948.02	20224	6.8602	2.77825	0.0398637	0.762111	Up	3.57796	31.8787	GeneID:101116356,Genbank:XM_015102571.1	collagen, type XI, alpha 2	GO:0005201,GO:0005576,GO:0005578,GO:0005581,GO:0046872	extracellular matrix structural constituent|extracellular region|proteinaceous extracellular matrix|collagen trimer|metal ion binding	ko04974	Protein digestion and absorption
CBX2	1379.14	350.123	2408.16	6.87805	2.782	0.017907	0.535471	Up	0.648097	5.73573	GeneID:101111469,Genbank:XM_015098387.1	chromobox 2	GO:0000122,GO:0000791,GO:0000792,GO:0003677,GO:0003682,GO:0005634,GO:0005654,GO:0006351,GO:0016569,GO:0030154,GO:0031519,GO:0035064,GO:0035102,GO:0045137	negative regulation of transcription from RNA polymerase II promoter|euchromatin|heterochromatin|DNA binding|chromatin binding|nucleus|nucleoplasm|transcription, DNA-templated|covalent chromatin modification|cell differentiation|PcG protein complex|methylated histone binding|PRC1 complex|development of primary sexual characteristics
PAPLN	1188.84	301.418	2076.26	6.88832	2.78415	0.0213592	0.590395	Up	0.547013	4.81905	GeneID:101103901,Genbank:XM_015097173.1	papilin, proteoglycan-like sulfated glycoprotein	GO:0004867,GO:0005576,GO:0008233	serine-type endopeptidase inhibitor activity|extracellular region|peptidase activity
PI15	3566.4	899.66	6233.15	6.92834	2.79251	0.0157767	0.509372	Up	2.20881	19.0827	GeneID:101109187,Genbank:XM_012183887.2	peptidase inhibitor 15	GO:0007275,GO:0030414,GO:0070062	multicellular organism development|peptidase inhibitor activity|extracellular exosome
FKBP10	2312.16	581.7	4042.62	6.94967	2.79694	0.012997	0.46178	Up	2.28853	20.0287	GeneID:101108933,Genbank:XM_004013390.2	FK506 binding protein 10	GO:0000412,GO:0003755,GO:0005509,GO:0005528,GO:0005730,GO:0005737,GO:0005788,GO:0061077	histone peptidyl-prolyl isomerization|peptidyl-prolyl cis-trans isomerase activity|calcium ion binding|FK506 binding|nucleolus|cytoplasm|endoplasmic reticulum lumen|chaperone-mediated protein folding
KIT	1512.92	380.449	2645.39	6.95334	2.79771	0.0157187	0.509372	Up	1.22238	8.38833	GeneID:780504,Genbank:XM_015096255.1	v-kit Hardy-Zuckerman 4 feline sarcoma viral oncogene homolog	GO:0000187,GO:0001541,GO:0002327,GO:0002371,GO:0004714,GO:0004716,GO:0005524,GO:0005886,GO:0006954,GO:0007283,GO:0008360,GO:0016021,GO:0018108,GO:0019221,GO:0019955,GO:0030032,GO:0030217,GO:0030218,GO:0030318,GO:0031532,GO:0032762,GO:0035162,GO:0035855,GO:0038093,GO:0038109,GO:0038162,GO:0042629,GO:0043303,GO:0043473,GO:0046872,GO:0048565,GO:0048863,GO:0050910,GO:0060326,GO:0060374,GO:0097324,GO:…	activation of MAPK activity|ovarian follicle development|immature B cell differentiation|dendritic cell cytokine production|transmembrane receptor protein tyrosine kinase activity|signal transducer, downstream of receptor, with protein tyrosine kinase activity|ATP binding|plasma membrane|inflammatory response|spermatogenesis|regulation of cell shape|integral component of membrane|peptidyl-tyrosin…	ko04060,ko04144,ko04916,ko04015,ko04640,ko04072,ko04014,ko04151	Cytokine-cytokine receptor interaction|Endocytosis|Melanogenesis|Rap1 signaling pathway|Hematopoietic cell lineage|Phospholipase D signaling pathway|Ras signaling pathway|PI3K-Akt signaling pathway
FAP	1402.91	351.961	2453.87	6.97199	2.80157	0.0168766	0.524218	Up	1.90397	13.4498	GeneID:101106492,Genbank:XM_004004657.3	fibroblast activation protein alpha	GO:0001525,GO:0002020,GO:0004252,GO:0005178,GO:0005615,GO:0007155,GO:0008239,GO:0009986,GO:0010710,GO:0010716,GO:0016021,GO:0030054,GO:0031258,GO:0032587,GO:0042803,GO:0043542,GO:0045177,GO:0045178,GO:0051603,GO:0060244,GO:0071158,GO:0071438,GO:0071850,GO:0097325,GO:1900119,GO:1902362	angiogenesis|protease binding|serine-type endopeptidase activity|integrin binding|extracellular space|cell adhesion|dipeptidyl-peptidase activity|cell surface|regulation of collagen catabolic process|negative regulation of extracellular matrix disassembly|integral component of membrane|cell junction|lamellipodium membrane|ruffle membrane|protein homodimerization activity|endothelial cell migratio…
P3H2	1868.59	464.993	3272.18	7.03707	2.81497	0.0129475	0.461072	Up	1.88653	16.5637	GeneID:101108618,Genbank:XM_015092503.1	prolyl 3-hydroxylase 2	GO:0005506,GO:0005604,GO:0005783,GO:0005794,GO:0008285,GO:0016529,GO:0019511,GO:0019797,GO:0031418,GO:0032963	iron ion binding|basement membrane|endoplasmic reticulum|Golgi apparatus|negative regulation of cell proliferation|sarcoplasmic reticulum|peptidyl-proline hydroxylation|procollagen-proline 3-dioxygenase activity|L-ascorbic acid binding|collagen metabolic process
ADGRA2	7051.87	1750.61	12353.1	7.05645	2.81894	0.0263033	0.648208	Up	2.92116	29.1552	GeneID:101117990,Genbank:XM_015104529.1	adhesion G protein-coupled receptor A2	GO:0002040,GO:0004930,GO:0005886,GO:0007166,GO:0007186,GO:0007417,GO:0009986,GO:0010595,GO:0016021,GO:0030175,GO:0043542,GO:0045765,GO:0050920,GO:0090210,GO:1900747	sprouting angiogenesis|G-protein coupled receptor activity|plasma membrane|cell surface receptor signaling pathway|G-protein coupled receptor signaling pathway|central nervous system development|cell surface|positive regulation of endothelial cell migration|integral component of membrane|filopodium|endothelial cell migration|regulation of angiogenesis|regulation of chemotaxis|regulation of establ…
FBN3	1885.2	467.75	3302.65	7.06073	2.81982	0.0127589	0.458555	Up	0.345903	3.62384	GeneID:101103811,Genbank:XM_015095647.1	fibrillin 3	GO:0005201,GO:0005509,GO:0005578,GO:0009653,GO:0031012,GO:0090287	extracellular matrix structural constituent|calcium ion binding|proteinaceous extracellular matrix|anatomical structure morphogenesis|extracellular matrix|regulation of cellular response to growth factor stimulus
MSTN	1179.35	292.229	2066.47	7.07142	2.822	0.0200541	0.568454	Up	3.16585	22.6917	GeneID:443449,Genbank:NM_001009428.1	myostatin	GO:0005125,GO:0005615,GO:0005623,GO:0007179,GO:0008083,GO:0008201,GO:0014732,GO:0033673,GO:0042802,GO:0042803,GO:0045662,GO:0045893,GO:0046627,GO:0046716,GO:0048632,GO:0051898,GO:0071549	cytokine activity|extracellular space|cell|transforming growth factor beta receptor signaling pathway|growth factor activity|heparin binding|skeletal muscle atrophy|negative regulation of kinase activity|identical protein binding|protein homodimerization activity|negative regulation of myoblast differentiation|positive regulation of transcription, DNA-templated|negative regulation of insulin rece…
CAPRIN2	1022.57	251.794	1793.34	7.12222	2.83233	0.0239044	0.627821	Up	0.662888	5.76781	GeneID:101109694,Genbank:XM_012175078.2	caprin family member 2	GO:0003723,GO:0005102,GO:0005634,GO:0005737,GO:0005739,GO:0005813,GO:0005829,GO:0005886,GO:0017148,GO:0030308,GO:0032092,GO:0033138,GO:0043235,GO:0045944,GO:0046872,GO:0050775,GO:0061003,GO:0090263	RNA binding|receptor binding|nucleus|cytoplasm|mitochondrion|centrosome|cytosol|plasma membrane|negative regulation of translation|negative regulation of cell growth|positive regulation of protein binding|positive regulation of peptidyl-serine phosphorylation|receptor complex|positive regulation of transcription from RNA polymerase II promoter|metal ion binding|positive regulation of dendrite mor…
MAGED1	3504.63	855.55	6153.71	7.1927	2.84653	0.013897	0.4838	Up	2.49317	24.6647	GeneID:101122575,Genbank:XM_004022074.3	MAGE family member D1	GO:0000785,GO:0005634,GO:0005737,GO:0005886,GO:0032922,GO:0042981	chromatin|nucleus|cytoplasm|plasma membrane|circadian regulation of gene expression|regulation of apoptotic process	ko04722	Neurotrophin signaling pathway
NCAPD2	1438.91	351.042	2526.78	7.19793	2.84758	0.0149163	0.493888	Up	0.473538	5.10341	GeneID:101113225,Genbank:XM_012175524.2	non-SMC condensin I complex subunit D2	GO:0000779,GO:0000793,GO:0000796,GO:0000797,GO:0000799,GO:0003682,GO:0005634,GO:0005654,GO:0005737,GO:0005829,GO:0007076,GO:0010032,GO:0016020,GO:0042393,GO:0051301,GO:0051304	condensed chromosome, centromeric region|condensed chromosome|condensin complex|condensin core heterodimer|nuclear condensin complex|chromatin binding|nucleus|nucleoplasm|cytoplasm|cytosol|mitotic chromosome condensation|meiotic chromosome condensation|membrane|histone binding|cell division|chromosome separation	ko04111	Cell cycle - yeast
CDKN2C	1044.62	254.551	1834.69	7.20753	2.84951	0.022474	0.612506	Up	1.17466	12.7576	GeneID:101109224,Genbank:XM_012138615.2	cyclin-dependent kinase inhibitor 2C (p18, inhibits CDK4)			ko04110	Cell cycle
LOC101119713	762.136	184.711	1339.56	7.25222	2.85842	0.0344228	0.711818	Up	1.53576	12.3415	GeneID:101119713,Genbank:XM_015094691.1	tubulin alpha-1C chain	GO:0003924,GO:0005200,GO:0005525,GO:0005737,GO:0005874,GO:0007017	GTPase activity|structural constituent of cytoskeleton|GTP binding|cytoplasm|microtubule|microtubule-based process	ko04540,ko04210,ko04145	Gap junction|Apoptosis|Phagosome
FAM171A1	1183.67	286.715	2080.62	7.25675	2.85932	0.0185546	0.547906	Up	0.718186	6.23413	GeneID:101117439,Genbank:XM_015099598.1	family with sequence similarity 171 member A1	GO:0016021	integral component of membrane
TANC2	1843.79	444.776	3242.8	7.29088	2.86609	0.011644	0.439778	Up	0.428691	4.12667	GeneID:101102073,Genbank:XM_015098859.1	tetratricopeptide repeat, ankyrin repeat and coiled-coil containing 2	GO:0001701	in utero embryonic development
ERBB3	1764.04	424.559	3103.52	7.30998	2.86987	0.0118508	0.44226	Up	0.508424	4.98472	GeneID:101103889,Genbank:XM_012174762.2	erb-b2 receptor tyrosine kinase 3			ko04144,ko04020,ko04012	Endocytosis|Calcium signaling pathway|ErbB signaling pathway
GLT8D2	1053.95	253.632	1854.27	7.31087	2.87004	0.0213589	0.590395	Up	1.70885	14.7074	GeneID:101112212,Genbank:XM_012174936.2	glycosyltransferase 8 domain containing 2	GO:0000271,GO:0005794,GO:0016021,GO:0016757	polysaccharide biosynthetic process|Golgi apparatus|integral component of membrane|transferase activity, transferring glycosyl groups
PIK3R2	904.87	212.279	1597.46	7.52528	2.91175	0.0246851	0.631563	Up	0.469354	4.78904	GeneID:101111546,Genbank:XM_015095575.1	phosphoinositide-3-kinase regulatory subunit 2	GO:0001678,GO:0005634,GO:0005925,GO:0005942,GO:0008134,GO:0008286,GO:0010506,GO:0014065,GO:0015031,GO:0030833,GO:0032869,GO:0034976,GO:0036312,GO:0042993,GO:0043551,GO:0045785,GO:0045944,GO:0046854,GO:0046935,GO:0046982,GO:0051492,GO:1903076,GO:2001275	cellular glucose homeostasis|nucleus|focal adhesion|phosphatidylinositol 3-kinase complex|transcription factor binding|insulin receptor signaling pathway|regulation of autophagy|phosphatidylinositol 3-kinase signaling|protein transport|regulation of actin filament polymerization|cellular response to insulin stimulus|response to endoplasmic reticulum stress|phosphatidylinositol 3-kinase regulatory…	ko04066,ko04910,ko04670,ko04360,ko04015,ko04722,ko04211,ko04620,ko04611,ko04071,ko04660,ko04550,ko04914,ko04923,ko04650,ko04973,ko04960,ko04668,ko04380,ko04261,ko04014,ko04151,ko04510,ko04070,ko04024,ko04725,ko04630,ko04072,ko04152,ko04370,ko04666,ko04068,ko04919,ko04810,ko04022,ko04917,ko04062,ko04915,ko04750,ko04210,ko04662,ko04012,ko04664,ko04921,ko04213,ko04150	HIF-1 signaling pathway|Insulin signaling pathway|Leukocyte transendothelial migration|Axon guidance|Rap1 signaling pathway|Neurotrophin signaling pathway|Longevity regulating pathway|Toll-like receptor signaling pathway|Platelet activation|Sphingolipid signaling pathway|T cell receptor signaling pathway|Signaling pathways regulating pluripotency of stem cells|Progesterone-mediated oocyte maturat…
FAM171A2	673.81	157.142	1190.48	7.57583	2.9214	0.0374121	0.739781	Up	0.471341	3.74898	GeneID:101116415,Genbank:XM_015098362.1	family with sequence similarity 171 member A2	GO:0016021	integral component of membrane
GAREM1	674.354	157.142	1191.57	7.58275	2.92272	0.0372899	0.739154	Up	0.327511	5.2942	GeneID:101118155,Genbank:XM_015103608.1	GRB2 associated regulator of MAPK1 subtype 1	GO:0005886,GO:0007173,GO:0008284,GO:0051781,GO:0070064,GO:0070374,GO:0071364	plasma membrane|epidermal growth factor receptor signaling pathway|positive regulation of cell proliferation|positive regulation of cell division|proline-rich region binding|positive regulation of ERK1 and ERK2 cascade|cellular response to epidermal growth factor stimulus
RFC2	828.842	192.981	1464.7	7.58987	2.92408	0.0274381	0.665097	Up	0.411018	5.12712	GeneID:101110382,Genbank:XM_012104461.2	replication factor C subunit 2	GO:0003689,GO:0005524,GO:0005634,GO:0005663,GO:0006261,GO:0006281,GO:0019899,GO:0031390,GO:0043142,GO:1900264	DNA clamp loader activity|ATP binding|nucleus|DNA replication factor C complex|DNA-dependent DNA replication|DNA repair|enzyme binding|Ctf18 RFC-like complex|single-stranded DNA-dependent ATPase activity|positive regulation of DNA-directed DNA polymerase activity	ko03430,ko03030,ko03420	Mismatch repair|DNA replication|Nucleotide excision repair
PTPRCAP	815.578	189.305	1441.85	7.61653	2.92913	0.0278401	0.669626	Up	1.41224	15.3857	GeneID:101119685,Genbank:XM_004019718.2	protein tyrosine phosphatase, receptor type, C-associated protein	GO:0005886,GO:0006952,GO:0016021	plasma membrane|defense response|integral component of membrane
PRRG3	2425.48	562.402	4288.55	7.62542	2.93082	0.0096943	0.399725	Up	0.92365	8.77988	GeneID:105605547,Genbank:XM_012107161.2	proline rich Gla (G-carboxyglutamic acid) 3 (transmembrane)	GO:0005509,GO:0005576,GO:0016021	calcium ion binding|extracellular region|integral component of membrane
FZD2	750.637	173.683	1327.59	7.64376	2.93428	0.0311156	0.693021	Up	0.658982	5.88635	GeneID:780481,Genbank:XM_015098829.1	frizzled class receptor 2	GO:0003149,GO:0003150,GO:0003151,GO:0004930,GO:0005737,GO:0005886,GO:0005925,GO:0007223,GO:0007608,GO:0016021,GO:0017147,GO:0030165,GO:0030182,GO:0030669,GO:0030825,GO:0030855,GO:0035567,GO:0042813,GO:0045893,GO:0051091,GO:0060022,GO:0060070,GO:0060071,GO:0060119,GO:0090103,GO:0090179,GO:1904886	membranous septum morphogenesis|muscular septum morphogenesis|outflow tract morphogenesis|G-protein coupled receptor activity|cytoplasm|plasma membrane|focal adhesion|Wnt signaling pathway, calcium modulating pathway|sensory perception of smell|integral component of membrane|Wnt-protein binding|PDZ domain binding|neuron differentiation|clathrin-coated endocytic vesicle membrane|positive regulatio…	ko04390,ko04916,ko04150,ko04310,ko04550	Hippo signaling pathway|Melanogenesis|mTOR signaling pathway|Wnt signaling pathway|Signaling pathways regulating pluripotency of stem cells
ASPN	2928.95	672.677	5185.22	7.70834	2.94642	0.0100023	0.399747	Up	3.28972	32.6888	GeneID:101108885,Genbank:XM_004004077.3	asporin	GO:0004860,GO:0005509,GO:0005518,GO:0005578,GO:0005737,GO:0006469,GO:0019221,GO:0030282,GO:0030512,GO:0046426,GO:0070171	protein kinase inhibitor activity|calcium ion binding|collagen binding|proteinaceous extracellular matrix|cytoplasm|negative regulation of protein kinase activity|cytokine-mediated signaling pathway|bone mineralization|negative regulation of transforming growth factor beta receptor signaling pathway|negative regulation of JAK-STAT cascade|negative regulation of tooth mineralization
SEMA3A	541.462	123.14	959.783	7.79422	2.9624	0.0499768	0.837178	Up	0.138251	3.44506	GeneID:101113580,Genbank:XM_012176546.2	sema domain, immunoglobulin domain (Ig), short basic domain, secreted, (semaphorin) 3A	GO:0001764,GO:0002027,GO:0005615,GO:0006915,GO:0007411,GO:0007413,GO:0008045,GO:0010633,GO:0010977,GO:0021612,GO:0021637,GO:0021675,GO:0021772,GO:0021785,GO:0021828,GO:0030215,GO:0030424,GO:0030425,GO:0030517,GO:0036486,GO:0038191,GO:0045499,GO:0048813,GO:0048841,GO:0048843,GO:0048846,GO:0050919,GO:0060385,GO:0060666,GO:0061549,GO:0061551,GO:0071526,GO:0097490,GO:0097491,GO:0140059,GO:1901166,GO:…	neuron migration|regulation of heart rate|extracellular space|apoptotic process|axon guidance|axonal fasciculation|motor neuron axon guidance|negative regulation of epithelial cell migration|negative regulation of neuron projection development|facial nerve structural organization|trigeminal nerve structural organization|nerve development|olfactory bulb development|branchiomotor neuron axon guidan…	ko04360	Axon guidance
LOC101111915	9973.9	2267.99	17679.8	7.79537	2.96262	0.0265196	0.650839	Up	12.1044	119.865	GeneID:101111915,Genbank:XM_015102559.1	histone H2B type 1	GO:0000786,GO:0003677,GO:0005654,GO:0006334,GO:0046982	nucleosome|DNA binding|nucleoplasm|nucleosome assembly|protein heterodimerization activity
LOC101113893	15762.6	3560.96	27964.3	7.85301	2.97325	0.0363549	0.734746	Up	64.7012	678.142	GeneID:101113893,Genbank:XM_004019087.3	histone H1.2	GO:0000122,GO:0000786,GO:0003677,GO:0005634,GO:0006334,GO:0016584,GO:0080182,GO:0098532	negative regulation of transcription from RNA polymerase II promoter|nucleosome|DNA binding|nucleus|nucleosome assembly|nucleosome positioning|histone H3-K4 trimethylation|histone H3-K27 trimethylation
DDAH1	537.278	121.302	953.254	7.85849	2.97425	0.0498008	0.836743	Up	0.41054	4.02534	GeneID:101113635,Genbank:XM_004002150.3	dimethylarginine dimethylaminohydrolase 1	GO:0000052,GO:0003073,GO:0005739,GO:0006527,GO:0006809,GO:0008270,GO:0008285,GO:0016403,GO:0017014,GO:0043116,GO:0045429,GO:1900038	citrulline metabolic process|regulation of systemic arterial blood pressure|mitochondrion|arginine catabolic process|nitric oxide biosynthetic process|zinc ion binding|negative regulation of cell proliferation|dimethylargininase activity|protein nitrosylation|negative regulation of vascular permeability|positive regulation of nitric oxide biosynthetic process|negative regulation of cellular respo…
ADGRL3	678.042	152.547	1203.54	7.88961	2.97995	0.0338488	0.71108	Up	0.371264	2.7899	GeneID:101111884,Genbank:XM_015096270.1	adhesion G protein-coupled receptor L3	GO:0001764,GO:0004930,GO:0005509,GO:0005887,GO:0005911,GO:0007166,GO:0007416,GO:0030246,GO:0030424,GO:0098742	neuron migration|G-protein coupled receptor activity|calcium ion binding|integral component of plasma membrane|cell-cell junction|cell surface receptor signaling pathway|synapse assembly|carbohydrate binding|axon|cell-cell adhesion via plasma-membrane adhesion molecules
LOC101113369	2936.66	659.812	5213.51	7.90152	2.98213	0.00925035	0.388996	Up	31.2068	351.071	GeneID:101113369,Genbank:XM_015102561.1	histone H4	GO:0000786,GO:0003677,GO:0005634,GO:0006334,GO:0006352,GO:0046982	nucleosome|DNA binding|nucleus|nucleosome assembly|DNA-templated transcription, initiation|protein heterodimerization activity
LOC101111669	6412.32	1440.01	11384.6	7.90596	2.98294	0.0179959	0.535471	Up	27.8615	297.602	GeneID:101111669,Genbank:XM_004019078.3	histone H2A type 1-C	GO:0000786,GO:0000790,GO:0003677,GO:0005634,GO:0006342,GO:0008285,GO:0046982,GO:0070062	nucleosome|nuclear chromatin|DNA binding|nucleus|chromatin silencing|negative regulation of cell proliferation|protein heterodimerization activity|extracellular exosome
ADAMTSL1	711.728	158.98	1264.48	7.95369	2.99162	0.0307793	0.692723	Up	0.210312	2.11556	GeneID:101122835,Genbank:XM_012126599.2	ADAMTS like 1	GO:0005578,GO:0005788,GO:0008233,GO:0036066	proteinaceous extracellular matrix|endoplasmic reticulum lumen|peptidase activity|protein O-linked fucosylation
LUM	5799.03	1287.46	10310.6	8.00848	3.00153	0.0158654	0.510118	Up	8.63295	87.3162	GeneID:101112967,Genbank:XM_012174076.2	lumican	GO:0005518,GO:0005578,GO:0005583,GO:0005615,GO:0007601,GO:0030199,GO:0032914,GO:0045944	collagen binding|proteinaceous extracellular matrix|fibrillar collagen trimer|extracellular space|visual perception|collagen fibril organization|positive regulation of transforming growth factor beta1 production|positive regulation of transcription from RNA polymerase II promoter
ABI2	659.591	146.114	1173.07	8.02843	3.00512	0.0340416	0.71108	Up	0.418787	5.47424	GeneID:101113308,Genbank:XM_012143257.2	abl-interactor 2	GO:0003677,GO:0005737,GO:0005829,GO:0005856,GO:0006928,GO:0007010,GO:0008093,GO:0008154,GO:0016032,GO:0016477,GO:0016601,GO:0017124,GO:0018108,GO:0019900,GO:0030027,GO:0030175,GO:0031209,GO:0031625,GO:0032403,GO:0070064,GO:2000601	DNA binding|cytoplasm|cytosol|cytoskeleton|movement of cell or subcellular component|cytoskeleton organization|cytoskeletal adaptor activity|actin polymerization or depolymerization|viral process|cell migration|Rac protein signal transduction|SH3 domain binding|peptidyl-tyrosine phosphorylation|kinase binding|lamellipodium|filopodium|SCAR complex|ubiquitin protein ligase binding|protein complex b…	ko04810	Regulation of actin cytoskeleton
STMN1	7612.19	1680.77	13543.6	8.05796	3.01041	0.0197749	0.564656	Up	18.2658	191.401	GeneID:101113917,Genbank:XM_004005103.3	stathmin 1	GO:0000281,GO:0004871,GO:0005622,GO:0005737,GO:0005829,GO:0005874,GO:0007019,GO:0007052,GO:0007165,GO:0007409,GO:0007420,GO:0009615,GO:0015631,GO:0016020,GO:0031110,GO:0031115,GO:0031175,GO:0035024,GO:0035556,GO:0043005,GO:0048012,GO:0051272,GO:0051497,GO:0061436,GO:0070062,GO:0070495,GO:1905098	mitotic cytokinesis|signal transducer activity|intracellular|cytoplasm|cytosol|microtubule|microtubule depolymerization|mitotic spindle organization|signal transduction|axonogenesis|brain development|response to virus|tubulin binding|membrane|regulation of microtubule polymerization or depolymerization|negative regulation of microtubule polymerization|neuron projection development|negative regula…	ko04010	MAPK signaling pathway
LIG1	528.996	116.708	941.284	8.06531	3.01173	0.0485604	0.828452	Up	0.043074	1.21106	GeneID:101104173,Genbank:XM_012095108.2	ligase I, DNA, ATP-dependent			ko03430,ko03030,ko03420,ko03410	Mismatch repair|DNA replication|Nucleotide excision repair|Base excision repair
PDLIM4	2512.29	553.213	4471.37	8.08255	3.01481	0.00807665	0.363262	Up	3.03391	39.2119	GeneID:101102144,Genbank:XM_015095665.1	PDZ and LIM domain 4	GO:0001725,GO:0005634,GO:0005737,GO:0005856,GO:0019903,GO:0030027,GO:0030054,GO:0031532,GO:0031901,GO:0031905,GO:0034777,GO:0042803,GO:0043197,GO:0045211,GO:0046872,GO:0048471,GO:0051393,GO:0055038,GO:0098976	stress fiber|nucleus|cytoplasm|cytoskeleton|protein phosphatase binding|lamellipodium|cell junction|actin cytoskeleton reorganization|early endosome membrane|early endosome lumen|recycling endosome lumen|protein homodimerization activity|dendritic spine|postsynaptic membrane|metal ion binding|perinuclear region of cytoplasm|alpha-actinin binding|recycling endosome membrane|excitatory chemical syn…
NCAM1	3569.36	784.79	6353.94	8.09635	3.01727	0.00975554	0.399725	Up	1.48792	16.3288	GeneID:101112759,Genbank:XM_015100913.1	neural cell adhesion molecule 1	GO:0005886,GO:0007155,GO:0016021	plasma membrane|cell adhesion|integral component of membrane	ko04514	Cell adhesion molecules (CAMs)
ACAP1	553.601	121.302	985.899	8.12761	3.02283	0.0443552	0.797843	Up	0.36638	4.07037	GeneID:101119319,Genbank:XM_004012645.3	ArfGAP with coiled-coil, ankyrin repeat and PH domains 1	GO:0004871,GO:0005096,GO:0016787,GO:0046872,GO:0055038	signal transducer activity|GTPase activator activity|hydrolase activity|metal ion binding|recycling endosome membrane	ko04144	Endocytosis
MAP3K7CL	1657.79	361.15	2954.43	8.18062	3.03221	0.00868522	0.376108	Up	3.19913	32.5305	GeneID:101108531,Genbank:XM_004002786.2	MAP3K7 C-terminal like	GO:0000186,GO:0004709,GO:0005622	activation of MAPKK activity|MAP kinase kinase kinase activity|intracellular
ANGPTL1	3057.37	660.731	5454	8.2545	3.04518	0.0082204	0.365949	Up	1.64857	16.5577	GeneID:101120347,Genbank:XM_004013831.3	angiopoietin like 1	GO:0005102,GO:0005615,GO:0007169	receptor binding|extracellular space|transmembrane receptor protein tyrosine kinase signaling pathway
RALGPS2	2231.06	481.534	3980.6	8.26649	3.04728	0.00738473	0.347194	Up	0.75666	6.89468	GeneID:101119920,Genbank:XM_015099336.1	Ral GEF with PH domain and SH3 binding motif 2	GO:0005085,GO:0005737,GO:0005886,GO:0007264,GO:0032485	guanyl-nucleotide exchange factor activity|cytoplasm|plasma membrane|small GTPase mediated signal transduction|regulation of Ral protein signal transduction
TMEM132C	537.326	114.87	959.783	8.3554	3.06271	0.0441474	0.797843	Up	0.235422	2.87431	GeneID:101119508,Genbank:XM_012097659.2	transmembrane protein 132C	GO:0016021	integral component of membrane
VASH1	7386.59	1560.39	13212.8	8.46762	3.08196	0.0169193	0.5245	Up	2.04041	22.7716	GeneID:101112736,Genbank:XM_004010807.3	vasohibin 1	GO:0001525,GO:0001937,GO:0005615,GO:0005737,GO:0005783,GO:0007050,GO:0009611,GO:0010596,GO:0016525,GO:0043537,GO:0045177,GO:0060716,GO:1901491,GO:2000772	angiogenesis|negative regulation of endothelial cell proliferation|extracellular space|cytoplasm|endoplasmic reticulum|cell cycle arrest|response to wounding|negative regulation of endothelial cell migration|negative regulation of angiogenesis|negative regulation of blood vessel endothelial cell migration|apical part of cell|labyrinthine layer blood vessel development|negative regulation of lymph…
COL2A1	4549.74	951.121	8148.36	8.56711	3.09881	0.0102432	0.406645	Up	1.43626	16.2395	GeneID:100196905,Genbank:XM_012174384.2	collagen, type II, alpha 1	GO:0001502,GO:0001894,GO:0001958,GO:0002062,GO:0003007,GO:0005201,GO:0005576,GO:0005585,GO:0005604,GO:0005615,GO:0005737,GO:0006029,GO:0007417,GO:0007601,GO:0007605,GO:0010468,GO:0030199,GO:0030903,GO:0042289,GO:0042472,GO:0042802,GO:0046872,GO:0048407,GO:0060021,GO:0060174,GO:0060272,GO:0060351,GO:0071599,GO:0071773,GO:2001240	cartilage condensation|tissue homeostasis|endochondral ossification|chondrocyte differentiation|heart morphogenesis|extracellular matrix structural constituent|extracellular region|collagen type II trimer|basement membrane|extracellular space|cytoplasm|proteoglycan metabolic process|central nervous system development|visual perception|sensory perception of sound|regulation of gene expression|coll…	ko04974,ko04151,ko04512,ko04510	Protein digestion and absorption|PI3K-Akt signaling pathway|ECM-receptor interaction|Focal adhesion
GLI1	581.35	121.302	1041.4	8.58513	3.10184	0.0364964	0.735696	Up	0.241491	2.16573	GeneID:101120651,Genbank:XM_015094784.1	GLI family zinc finger 1			ko04024,ko04340	cAMP signaling pathway|Hedgehog signaling pathway
EDA2R	617.671	128.654	1106.69	8.60204	3.10468	0.0327076	0.703301	Up	0.447777	4.6283	GeneID:101118670,Genbank:XM_012106827.2	ectodysplasin A2 receptor	GO:0004872,GO:0005031,GO:0005622,GO:0005886,GO:0005887,GO:0007275,GO:0008544,GO:0009888,GO:0010668,GO:0016021,GO:0033209,GO:0043123,GO:0046330,GO:0051092,GO:0072332	receptor activity|tumor necrosis factor-activated receptor activity|intracellular|plasma membrane|integral component of plasma membrane|multicellular organism development|epidermis development|tissue development|ectodermal cell differentiation|integral component of membrane|tumor necrosis factor-mediated signaling pathway|positive regulation of I-kappaB kinase/NF-kappaB signaling|positive regulat…	ko04060	Cytokine-cytokine receptor interaction
UBE2T	626.292	129.573	1123.01	8.66701	3.11553	0.031414	0.694411	Up	0.641724	13.4136	GeneID:101104415,Genbank:XM_004013938.3	ubiquitin conjugating enzyme E2T	GO:0000209,GO:0003682,GO:0004842,GO:0005524,GO:0005634,GO:0005730,GO:0005737,GO:0006281,GO:0006513,GO:0006974,GO:0031625,GO:0035519,GO:0044314,GO:0051865,GO:0061630,GO:0061631,GO:0070534,GO:0070936,GO:0070979,GO:0085020	protein polyubiquitination|chromatin binding|ubiquitin-protein transferase activity|ATP binding|nucleus|nucleolus|cytoplasm|DNA repair|protein monoubiquitination|cellular response to DNA damage stimulus|ubiquitin protein ligase binding|protein K29-linked ubiquitination|protein K27-linked ubiquitination|protein autoubiquitination|ubiquitin protein ligase activity|ubiquitin conjugating enzyme activ…	ko03460	Fanconi anemia pathway
LOC101113531	884.182	182.873	1585.49	8.66992	3.11602	0.0178024	0.535471	Up	0.244097	2.5627	GeneID:101113531,Genbank:XM_015101300.1	chondroitin sulfate proteoglycan 4-like	GO:0000187,GO:0001525,GO:0004871,GO:0005518,GO:0005622,GO:0005886,GO:0005887,GO:0005925,GO:0006954,GO:0007169,GO:0008283,GO:0008347,GO:0009986,GO:0010226,GO:0010977,GO:0016322,GO:0016324,GO:0019901,GO:0031012,GO:0031258,GO:0035556,GO:0042995,GO:0048771,GO:0050731,GO:0070062	activation of MAPK activity|angiogenesis|signal transducer activity|collagen binding|intracellular|plasma membrane|integral component of plasma membrane|focal adhesion|inflammatory response|transmembrane receptor protein tyrosine kinase signaling pathway|cell proliferation|glial cell migration|cell surface|response to lithium ion|negative regulation of neuron projection development|neuron remodel…
PIEZO2	2066.84	427.315	3706.37	8.67362	3.11663	0.00634264	0.316359	Up	0.322291	4.01276	GeneID:101105203,Genbank:XM_012103589.2	piezo-type mechanosensitive ion channel component 2	GO:0005261,GO:0005886,GO:0006812,GO:0008381,GO:0009612,GO:0016021,GO:0042391,GO:0050974,GO:0050982,GO:0071260	cation channel activity|plasma membrane|cation transport|mechanosensitive ion channel activity|response to mechanical stimulus|integral component of membrane|regulation of membrane potential|detection of mechanical stimulus involved in sensory perception|detection of mechanical stimulus|cellular response to mechanical stimulus
PLEKHG2	584.699	120.383	1049.01	8.71394	3.12332	0.0350284	0.719145	Up	0.13443	1.95868	GeneID:101115645,Genbank:XM_015100577.1	pleckstrin homology and RhoGEF domain containing G2	GO:0005085,GO:0005089,GO:0005829,GO:0007186,GO:0030833,GO:0035023,GO:0043065,GO:0051056	guanyl-nucleotide exchange factor activity|Rho guanyl-nucleotide exchange factor activity|cytosol|G-protein coupled receptor signaling pathway|regulation of actin filament polymerization|regulation of Rho protein signal transduction|positive regulation of apoptotic process|regulation of small GTPase mediated signal transduction
LOC101121396	611.94	125.897	1097.98	8.72126	3.12454	0.0322758	0.703301	Up	0.606343	8.58141	GeneID:101121396,Genbank:XM_012095956.2	tubulin alpha-1C chain-like	GO:0003924,GO:0005200,GO:0005525,GO:0005881,GO:0007017	GTPase activity|structural constituent of cytoskeleton|GTP binding|cytoplasmic microtubule|microtubule-based process	ko04540,ko04210,ko04145	Gap junction|Apoptosis|Phagosome
LOC101106791	4332.25	890.47	7774.02	8.73025	3.12602	0.00920863	0.388996	Up	7.55598	109.345	GeneID:101106791,Genbank:XM_004016093.3	histone H2AX
HEBP1	1143.33	234.334	2052.32	8.75811	3.13062	0.0114148	0.435613	Up	2.57148	29.5704	GeneID:101109953,Genbank:XM_004006844.3	heme binding protein 1	GO:0005737,GO:0020037	cytoplasm|heme binding
C3H2orf40	1239.49	253.632	2225.35	8.77391	3.13322	0.0100181	0.399747	Up	2.31943	34.3409	GeneID:101114506,Genbank:XM_004005917.3	chromosome 3 open reading frame, human C2orf40	GO:0005615,GO:0005737,GO:0007417,GO:0008285,GO:0009611,GO:0016324,GO:0030133	extracellular space|cytoplasm|central nervous system development|negative regulation of cell proliferation|response to wounding|apical plasma membrane|transport vesicle
CPE	1286.69	260.984	2312.4	8.86032	3.14736	0.0091999	0.388996	Up	1.67225	20.6131	GeneID:443028,Genbank:XM_004017176.3	carboxypeptidase E	GO:0003214,GO:0004181,GO:0004185,GO:0005615,GO:0005794,GO:0008270,GO:0016055,GO:0030070,GO:0030141,GO:0030658,GO:0042043,GO:0043025,GO:0050839,GO:0072657,GO:0097060	cardiac left ventricle morphogenesis|metallocarboxypeptidase activity|serine-type carboxypeptidase activity|extracellular space|Golgi apparatus|zinc ion binding|Wnt signaling pathway|insulin processing|secretory granule|transport vesicle membrane|neurexin family protein binding|neuronal cell body|cell adhesion molecule binding|protein localization to membrane|synaptic membrane
DHX58	636.715	128.654	1144.77	8.89808	3.15349	0.0288125	0.682466	Up	0.442382	4.61958	GeneID:101121528,Genbank:XM_004012918.3	DEXH (Asp-Glu-X-His) box polypeptide 58	GO:0003677,GO:0003725,GO:0003727,GO:0004386,GO:0005524,GO:0005737,GO:0008270,GO:0009615,GO:0016032,GO:0032480,GO:0032481,GO:0039534,GO:0039536,GO:0045087,GO:0045088,GO:0045824,GO:0051607,GO:1900245,GO:1900246	DNA binding|double-stranded RNA binding|single-stranded RNA binding|helicase activity|ATP binding|cytoplasm|zinc ion binding|response to virus|viral process|negative regulation of type I interferon production|positive regulation of type I interferon production|negative regulation of MDA-5 signaling pathway|negative regulation of RIG-I signaling pathway|innate immune response|regulation of innate …	ko04622	RIG-I-like receptor signaling pathway
DCLK2	723.794	146.114	1301.47	8.90723	3.15498	0.0230138	0.618551	Up	0.391316	5.7353	GeneID:101103094,Genbank:XM_015101383.1	doublecortin like kinase 2	GO:0004674,GO:0005524,GO:0005737,GO:0005856,GO:0035556	protein serine/threonine kinase activity|ATP binding|cytoplasm|cytoskeleton|intracellular signal transduction
COL18A1	6546.21	1309.52	11782.9	8.99792	3.16959	0.0128684	0.460766	Up	1.3645	16.5933	GeneID:101106232,Genbank:XM_015091768.1	collagen, type XVIII, alpha 1	GO:0001525,GO:0001886,GO:0005198,GO:0005576,GO:0005581,GO:0005604,GO:0005615,GO:0005788,GO:0007155,GO:0007601,GO:0008284,GO:0008285,GO:0009887,GO:0030198,GO:0030335,GO:0030574,GO:0031012,GO:0042493,GO:0042802,GO:0046872,GO:0051599,GO:0070062,GO:2000353	angiogenesis|endothelial cell morphogenesis|structural molecule activity|extracellular region|collagen trimer|basement membrane|extracellular space|endoplasmic reticulum lumen|cell adhesion|visual perception|positive regulation of cell proliferation|negative regulation of cell proliferation|animal organ morphogenesis|extracellular matrix organization|positive regulation of cell migration|collagen…	ko04974	Protein digestion and absorption
MARCKSL1	4016.55	803.169	7229.93	9.00175	3.17021	0.00777481	0.354814	Up	4.81802	56.4494	GeneID:101105729,Genbank:XM_015093618.1	MARCKS-like 1	GO:0003779,GO:0005516,GO:0005737,GO:0005886	actin binding|calmodulin binding|cytoplasm|plasma membrane	ko04666	Fc gamma R-mediated phagocytosis
LOC101122329	4851.91	966.744	8737.07	9.03763	3.17594	0.00933684	0.390591	Up	2.17548	29.3009	GeneID:101122329,Genbank:XM_015104899.1	melanoma-associated antigen D4
SYT17	600.562	119.465	1081.66	9.05424	3.17859	0.0308032	0.692723	Up	0.0755724	3.23251	GeneID:101115845,Genbank:XM_015104101.1	synaptotagmin 17	GO:0006887,GO:0016020,GO:0030154	exocytosis|membrane|cell differentiation
CNTROB	929.257	183.792	1674.72	9.11208	3.18778	0.014401	0.486155	Up	0.412055	4.07567	GeneID:101120679,Genbank:XM_012185687.2	centrobin, centrosomal BRCA2 interacting protein	GO:0005813,GO:0005814,GO:0005829,GO:0007099,GO:0019904,GO:0051299,GO:1902410	centrosome|centriole|cytosol|centriole replication|protein domain specific binding|centrosome separation|mitotic cytokinetic process
VASH2	1920.41	374.935	3465.88	9.24396	3.20851	0.00525161	0.282372	Up	0.975649	11.3657	GeneID:101113869,Genbank:XM_004013890.3	vasohibin 2	GO:0000768,GO:0001938,GO:0005576,GO:0005737,GO:0045026,GO:0045766,GO:0060716	syncytium formation by plasma membrane fusion|positive regulation of endothelial cell proliferation|extracellular region|cytoplasm|plasma membrane fusion|positive regulation of angiogenesis|labyrinthine layer blood vessel development
ADAMTS7	633.958	123.14	1144.77	9.29651	3.21669	0.0263665	0.648208	Up	0.147662	1.75285	GeneID:101114142,Genbank:XM_015101792.1	ADAM metallopeptidase with thrombospondin type 1 motif 7	GO:0004222,GO:0005578,GO:0005615,GO:0005788,GO:0008237,GO:0009986,GO:0032331,GO:0036066,GO:0046872,GO:0051603,GO:0071347,GO:0071356,GO:0071773	metalloendopeptidase activity|proteinaceous extracellular matrix|extracellular space|endoplasmic reticulum lumen|metallopeptidase activity|cell surface|negative regulation of chondrocyte differentiation|protein O-linked fucosylation|metal ion binding|proteolysis involved in cellular protein catabolic process|cellular response to interleukin-1|cellular response to tumor necrosis factor|cellular re…
FANCI	673.544	130.492	1216.6	9.32314	3.22082	0.0234741	0.624452	Up	0.375012	3.22148	GeneID:101103510,Genbank:XM_004017745.3	Fanconi anemia complementation group I			ko03460	Fanconi anemia pathway
CRISPLD1	885.282	170.926	1599.64	9.35865	3.2263	0.0145735	0.488779	Up	0.59037	8.12642	GeneID:101109455,Genbank:XM_004011749.3	cysteine-rich secretory protein LCCL domain containing 1	GO:0060325,GO:0070062	face morphogenesis|extracellular exosome
RACGAP1	1193.27	229.739	2156.79	9.38799	3.23082	0.00870061	0.376108	Up	0.885556	10.3654	GeneID:101120998,Genbank:XM_004006369.3	Rac GTPase activating protein 1	GO:0000281,GO:0000915,GO:0001669,GO:0005096,GO:0005547,GO:0005634,GO:0005654,GO:0005737,GO:0005829,GO:0005874,GO:0006890,GO:0007018,GO:0007283,GO:0007405,GO:0008017,GO:0008272,GO:0019886,GO:0019901,GO:0030496,GO:0031234,GO:0032154,GO:0032467,GO:0035556,GO:0043014,GO:0043015,GO:0045995,GO:0046872,GO:0048487,GO:0051056,GO:0051233,GO:0051256,GO:0051988,GO:0070062,GO:0072686,GO:0090543,GO:0097149	mitotic cytokinesis|actomyosin contractile ring assembly|acrosomal vesicle|GTPase activator activity|phosphatidylinositol-3,4,5-trisphosphate binding|nucleus|nucleoplasm|cytoplasm|cytosol|microtubule|retrograde vesicle-mediated transport, Golgi to ER|microtubule-based movement|spermatogenesis|neuroblast proliferation|microtubule binding|sulfate transport|antigen processing and presentation of exo…
PRDM1	677.896	130.492	1225.3	9.38985	3.2311	0.0228279	0.61593	Up	0.243226	2.94921	GeneID:101121017,Genbank:XM_012182703.2	PR domain containing 1, with ZNF domain
NOS2	464.61	89.1389	840.082	9.42441	3.2364	0.0451808	0.805312	Up	0.143119	1.86228	GeneID:443078,Genbank:XM_004012488.3	nitric oxide synthase 2	GO:0003958,GO:0004517,GO:0005506,GO:0005516,GO:0005622,GO:0006809,GO:0006954,GO:0007263,GO:0010181,GO:0018119,GO:0020037,GO:0031284,GO:0032310,GO:0042742,GO:0045776,GO:0050660,GO:0050661,GO:0072604,GO:0072606,GO:0097755,GO:1900015	NADPH-hemoprotein reductase activity|nitric-oxide synthase activity|iron ion binding|calmodulin binding|intracellular|nitric oxide biosynthetic process|inflammatory response|nitric oxide mediated signal transduction|FMN binding|peptidyl-cysteine S-nitrosylation|heme binding|positive regulation of guanylate cyclase activity|prostaglandin secretion|defense response to bacterium|negative regulation …	ko04066,ko04146,ko00330,ko04020,ko00220	HIF-1 signaling pathway|Peroxisome|Arginine and proline metabolism|Calcium signaling pathway|Arginine biosynthesis
LOC101120455	3783.42	723.22	6843.62	9.46271	3.24225	0.00627105	0.315826	Up	22.7282	310.903	GeneID:101120455,Genbank:XM_004002423.3	histone H2B type 2-F	GO:0000786,GO:0003677,GO:0005634,GO:0005654,GO:0005829,GO:0006334,GO:0046982,GO:0070062	nucleosome|DNA binding|nucleus|nucleoplasm|cytosol|nucleosome assembly|protein heterodimerization activity|extracellular exosome
TRIL	1746.55	330.825	3162.28	9.55877	3.25682	0.00499781	0.27295	Up	0.315313	3.68376	GeneID:101112725,Genbank:XM_015095328.1	TLR4 interactor with leucine-rich repeats	GO:0001530,GO:0002718,GO:0006954,GO:0034142,GO:0045087,GO:0046696	lipopolysaccharide binding|regulation of cytokine production involved in immune response|inflammatory response|toll-like receptor 4 signaling pathway|innate immune response|lipopolysaccharide receptor complex
LHFPL2	3185.17	596.404	5773.93	9.68125	3.27519	0.0050235	0.273342	Up	1.39094	18.2737	GeneID:101113334,Genbank:XM_004010207.3	lipoma HMGIC fusion partner-like 2	GO:0002576,GO:0005886,GO:0007338,GO:0016021,GO:0031092,GO:0046545,GO:0046546,GO:1905516	platelet degranulation|plasma membrane|single fertilization|integral component of membrane|platelet alpha granule membrane|development of primary female sexual characteristics|development of primary male sexual characteristics|positive regulation of fertilization
GYG2	963.874	180.116	1747.63	9.70283	3.2784	0.0114208	0.435613	Up	0.932459	14.1519	GeneID:101115765,Genbank:XM_012106162.1	glycogenin 2	GO:0005829,GO:0005978,GO:0005980,GO:0008466,GO:0043202,GO:0102751	cytosol|glycogen biosynthetic process|glycogen catabolic process|glycogenin glucosyltransferase activity|lysosomal lumen|UDP-alpha-D-glucose:glucosyl-glycogenin alpha-D-glucosyltransferase activity
KIAA0556	503.906	93.7337	914.079	9.75187	3.28568	0.036588	0.736311	Up	0.147937	1.82097	GeneID:101120464,Genbank:XM_012104305.2	KIAA0556 ortholog	GO:0005615,GO:0005737,GO:0005856,GO:0042995	extracellular space|cytoplasm|cytoskeleton|cell projection
CHST2	551.025	102.004	1000.05	9.80395	3.29336	0.0306037	0.692723	Up	0.360243	4.3898	GeneID:101105798,Genbank:XM_012101990.2	carbohydrate (N-acetylglucosamine-6-O) sulfotransferase 2	GO:0000139,GO:0001517,GO:0005794,GO:0005802,GO:0005975,GO:0006044,GO:0006790,GO:0006954,GO:0008146,GO:0016021	Golgi membrane|N-acetylglucosamine 6-O-sulfotransferase activity|Golgi apparatus|trans-Golgi network|carbohydrate metabolic process|N-acetylglucosamine metabolic process|sulfur compound metabolic process|inflammatory response|sulfotransferase activity|integral component of membrane	ko00533	Glycosaminoglycan biosynthesis - keratan sulfate
PAK3	670.871	124.059	1217.68	9.81533	3.29504	0.0210195	0.587051	Up	0.34872	3.28531	GeneID:101110391,Genbank:XM_015105096.1	p21 protein (Cdc42/Rac)-activated kinase 3	GO:0004674,GO:0004708,GO:0005524,GO:0005737,GO:0007409,GO:0016358,GO:0017124,GO:0030833,GO:0042981,GO:0046872,GO:0060997	protein serine/threonine kinase activity|MAP kinase kinase activity|ATP binding|cytoplasm|axonogenesis|dendrite development|SH3 domain binding|regulation of actin filament polymerization|regulation of apoptotic process|metal ion binding|dendritic spine morphogenesis	ko04360,ko04810,ko04012,ko04014,ko04660,ko04510	Axon guidance|Regulation of actin cytoskeleton|ErbB signaling pathway|Ras signaling pathway|T cell receptor signaling pathway|Focal adhesion
SKP2	791.347	145.195	1437.5	9.90044	3.30749	0.0152893	0.501967	Up	0.926451	9.56874	GeneID:101109483,Genbank:XM_004017046.3	S-phase kinase-associated protein 2, E3 ubiquitin protein ligase	GO:0000082,GO:0000086,GO:0000209,GO:0004842,GO:0005634,GO:0005654,GO:0005730,GO:0005829,GO:0008283,GO:0016579,GO:0019005,GO:0031145,GO:0033148,GO:0042802,GO:0042981,GO:0043687,GO:0048661,GO:0051726,GO:0061630,GO:0071460,GO:1902916	G1/S transition of mitotic cell cycle|G2/M transition of mitotic cell cycle|protein polyubiquitination|ubiquitin-protein transferase activity|nucleus|nucleoplasm|nucleolus|cytosol|cell proliferation|protein deubiquitination|SCF ubiquitin ligase complex|anaphase-promoting complex-dependent catabolic process|positive regulation of intracellular estrogen receptor signaling pathway|identical protein …	ko04110,ko04120,ko04068,ko04150	Cell cycle|Ubiquitin mediated proteolysis|FoxO signaling pathway|mTOR signaling pathway
LXN	1444.14	264.66	2623.62	9.91319	3.30935	0.00549875	0.291797	Up	2.12408	26.7262	GeneID:101108098,Genbank:XM_012100583.2	latexin	GO:0005737,GO:0006954,GO:0008191,GO:0008201,GO:0050965	cytoplasm|inflammatory response|metalloendopeptidase inhibitor activity|heparin binding|detection of temperature stimulus involved in sensory perception of pain
LOC101108086	4861.19	889.551	8832.83	9.92954	3.31173	0.00705411	0.336737	Up	32.0041	432.567	GeneID:101108086,Genbank:XM_004019065.3	histone H2B type 1	GO:0000786,GO:0003677,GO:0005654,GO:0006334,GO:0046982	nucleosome|DNA binding|nucleoplasm|nucleosome assembly|protein heterodimerization activity
NRK	25870.8	4707.82	47033.7	9.99055	3.32056	0.0331415	0.706504	Up	6.53456	85.2681	GeneID:101102458,Genbank:XM_012107652.2	Nik related kinase	GO:0005524,GO:0005737,GO:0007256,GO:0007346,GO:0007567,GO:0008285,GO:0008349,GO:0031098,GO:0042981,GO:0048812,GO:0060721	ATP binding|cytoplasm|activation of JNKK activity|regulation of mitotic cell cycle|parturition|negative regulation of cell proliferation|MAP kinase kinase kinase kinase activity|stress-activated protein kinase signaling cascade|regulation of apoptotic process|neuron projection morphogenesis|regulation of spongiotrophoblast cell proliferation
PLEKHH2	793.063	144.276	1441.85	9.99367	3.32101	0.0148798	0.49373	Up	0.204707	2.86692	GeneID:101114431,Genbank:XM_004005992.2	pleckstrin homology, MyTH4 and FERM domain containing H2	GO:0003779,GO:0005654,GO:0005737,GO:0005829,GO:0005886,GO:0016604,GO:0030027,GO:0030835,GO:0030864,GO:0042802	actin binding|nucleoplasm|cytoplasm|cytosol|plasma membrane|nuclear body|lamellipodium|negative regulation of actin filament depolymerization|cortical actin cytoskeleton|identical protein binding
EDIL3	641.623	116.708	1166.54	9.99539	3.32126	0.0219413	0.603268	Up	0.552058	5.60986	GeneID:101118698,Genbank:XM_015096184.1	EGF-like repeats and discoidin I-like domains 3	GO:0005178,GO:0005509,GO:0007155,GO:0007275,GO:0010811,GO:0031012,GO:0070062,GO:1903561	integrin binding|calcium ion binding|cell adhesion|multicellular organism development|positive regulation of cell-substrate adhesion|extracellular matrix|extracellular exosome|extracellular vesicle
MLLT3	1246.92	226.064	2267.79	10.0316	3.32648	0.00663451	0.322645	Up	0.647412	8.2551	GeneID:101102874,Genbank:XM_004004397.2	myeloid/lymphoid or mixed-lineage leukemia
RBL1	649.7	117.627	1181.77	10.0468	3.32867	0.021177	0.588493	Up	0.252504	3.34944	GeneID:101102328,Genbank:XM_015099870.1	retinoblastoma-like 1	GO:0000122,GO:0005654,GO:0005667,GO:0006351,GO:0007049,GO:0008134,GO:0010629,GO:0016032,GO:0016569,GO:0043550,GO:0045944,GO:0051726,GO:1990841,GO:2000773	negative regulation of transcription from RNA polymerase II promoter|nucleoplasm|transcription factor complex|transcription, DNA-templated|cell cycle|transcription factor binding|negative regulation of gene expression|viral process|covalent chromatin modification|regulation of lipid kinase activity|positive regulation of transcription from RNA polymerase II promoter|regulation of cell cycle|promo…	ko04350,ko04110	TGF-beta signaling pathway|Cell cycle
OLFML2B	1549.97	279.363	2820.59	10.0965	3.33578	0.00472406	0.26386	Up	0.711293	10.9745	GeneID:101107748,Genbank:XM_012185041.2	olfactomedin like 2B	GO:0005578,GO:0005615,GO:0030198,GO:0050840	proteinaceous extracellular matrix|extracellular space|extracellular matrix organization|extracellular matrix binding
LOC101118484	2430.46	437.424	4423.49	10.1126	3.33808	0.00378583	0.23104	Up	11.694	184.862	GeneID:101118484,Genbank:XM_004019025.3	histone H3.1	GO:0000183,GO:0000228,GO:0000786,GO:0000788,GO:0005576,GO:0005634,GO:0005654,GO:0006325,GO:0006334,GO:0006335,GO:0007596,GO:0016020,GO:0031492,GO:0032200,GO:0038111,GO:0043234,GO:0044267,GO:0045296,GO:0045652,GO:0045814,GO:0045815,GO:0046982,GO:0051290,GO:0060964,GO:0060968,GO:0070062,GO:1902036	chromatin silencing at rDNA|nuclear chromosome|nucleosome|nuclear nucleosome|extracellular region|nucleus|nucleoplasm|chromatin organization|nucleosome assembly|DNA replication-dependent nucleosome assembly|blood coagulation|membrane|nucleosomal DNA binding|telomere organization|interleukin-7-mediated signaling pathway|protein complex|cellular protein metabolic process|cadherin binding|regulation…
SCRN1	614.467	110.275	1118.66	10.1443	3.34259	0.0230791	0.619237	Up	0.613071	10.9541	GeneID:101103468,Genbank:XM_004007933.3	secernin 1	GO:0005737,GO:0006887,GO:0016805,GO:0031965	cytoplasm|exocytosis|dipeptidase activity|nuclear membrane
CCDC141	1201.15	215.036	2187.26	10.1716	3.34647	0.00677601	0.326465	Up	0.391874	4.61424	GeneID:101122576,Genbank:XM_012132438.2	coiled-coil domain containing 141	GO:0005737,GO:0005815	cytoplasm|microtubule organizing center
LOC101109652	6662.68	1190.97	12134.4	10.1887	3.34889	0.0092682	0.388996	Up	8.8618	125.186	GeneID:101109652,Genbank:XM_012101128.2	histone H1.4-like	GO:0000122,GO:0000786,GO:0003677,GO:0005634,GO:0006334,GO:0016584,GO:0080182,GO:0098532	negative regulation of transcription from RNA polymerase II promoter|nucleosome|DNA binding|nucleus|nucleosome assembly|nucleosome positioning|histone H3-K4 trimethylation|histone H3-K27 trimethylation
FAM171B	550.819	98.3285	1003.31	10.2037	3.35101	0.0282167	0.672937	Up	0.205699	2.77378	GeneID:101116019,Genbank:XM_004004519.3	family with sequence similarity 171 member B	GO:0016021	integral component of membrane
LOC101108414	771.517	136.006	1407.03	10.3454	3.37091	0.0143317	0.486155	Up	1.10318	15.8809	GeneID:101108414,Genbank:XM_012094850.2	histone-lysine N-methyltransferase 2B-like
LOC101112606	11841.1	2068.57	21613.6	10.4486	3.38523	0.0148641	0.49373	Up	20.8685	279.493	GeneID:101112606,Genbank:XM_004019082.3	histone H4	GO:0000786,GO:0003677,GO:0005634,GO:0006334,GO:0006352,GO:0046982	nucleosome|DNA binding|nucleus|nucleosome assembly|DNA-templated transcription, initiation|protein heterodimerization activity
LOC101120961	8001.79	1396.82	14606.8	10.4572	3.38642	0.010352	0.409917	Up	16.6797	213.837	GeneID:101120961,Genbank:XM_004019035.3	uncharacterized LOC101120961	GO:0000183,GO:0000228,GO:0000786,GO:0000788,GO:0005576,GO:0005634,GO:0005654,GO:0006325,GO:0006334,GO:0006335,GO:0007596,GO:0016020,GO:0031492,GO:0032200,GO:0038111,GO:0043234,GO:0044267,GO:0045296,GO:0045652,GO:0045814,GO:0045815,GO:0046982,GO:0051290,GO:0060964,GO:0060968,GO:0070062,GO:1902036	chromatin silencing at rDNA|nuclear chromosome|nucleosome|nuclear nucleosome|extracellular region|nucleus|nucleoplasm|chromatin organization|nucleosome assembly|DNA replication-dependent nucleosome assembly|blood coagulation|membrane|nucleosomal DNA binding|telomere organization|interleukin-7-mediated signaling pathway|protein complex|cellular protein metabolic process|cadherin binding|regulation…
LOC101109919	2520.61	439.262	4601.95	10.4766	3.38909	0.0033878	0.216069	Up	24.5522	362.801	GeneID:101109919,Genbank:XM_004019072.3	histone H4	GO:0000786,GO:0003677,GO:0005634,GO:0006334,GO:0006352,GO:0046982	nucleosome|DNA binding|nucleus|nucleosome assembly|DNA-templated transcription, initiation|protein heterodimerization activity
ANGPTL6	538.728	93.7337	983.723	10.4949	3.39161	0.0278265	0.669626	Up	0.50897	8.77455	GeneID:101111541,Genbank:XM_012177868.2	angiopoietin like 6	GO:0001525,GO:0030141,GO:0030154,GO:0070062	angiogenesis|secretory granule|cell differentiation|extracellular exosome
HELLS	427.962	73.5166	782.408	10.6426	3.41178	0.0420858	0.781248	Up	0.230387	2.72194	GeneID:101106217,Genbank:XM_004020047.3	helicase, lymphoid-specific	GO:0000775,GO:0004386,GO:0005524,GO:0005634,GO:0005721,GO:0006346,GO:0006351,GO:0007049,GO:0007275,GO:0010216,GO:0031508,GO:0046651,GO:0051301	chromosome, centromeric region|helicase activity|ATP binding|nucleus|pericentric heterochromatin|methylation-dependent chromatin silencing|transcription, DNA-templated|cell cycle|multicellular organism development|maintenance of DNA methylation|pericentric heterochromatin assembly|lymphocyte proliferation|cell division
CPQ	1385.74	237.091	2534.39	10.6895	3.41813	0.00459554	0.261962	Up	1.85004	19.6693	GeneID:101107799,Genbank:XM_012184096.2	carboxypeptidase Q	GO:0004180,GO:0005615,GO:0005737,GO:0005764,GO:0005783,GO:0005794,GO:0006508,GO:0006590,GO:0042246,GO:0042803,GO:0043171,GO:0046872,GO:0070573	carboxypeptidase activity|extracellular space|cytoplasm|lysosome|endoplasmic reticulum|Golgi apparatus|proteolysis|thyroid hormone generation|tissue regeneration|protein homodimerization activity|peptide catabolic process|metal ion binding|metallodipeptidase activity
OLFML3	6005.58	1023.72	10987.4	10.7329	3.42396	0.00715118	0.340326	Up	5.52673	81.4556	GeneID:101121985,Genbank:XM_004002351.3	olfactomedin like 3	GO:0005576,GO:0007275	extracellular region|multicellular organism development
TNNT2	1041.93	177.359	1906.51	10.7494	3.42619	0.00744819	0.348074	Up	0.266982	0.637783	GeneID:105610024,Genbank:XM_015099115.1	troponin T type 2 (cardiac)	GO:0005861,GO:0006937	troponin complex|regulation of muscle contraction	ko04261,ko04260	Adrenergic signaling in cardiomyocytes|Cardiac muscle contraction
CCDC80	10508.1	1760.72	19255.5	10.9361	3.45103	0.0119034	0.443161	Up	3.47869	49.765	GeneID:101122067,Genbank:XM_004002921.3	coiled-coil domain containing 80	GO:0001968,GO:0005604,GO:0005614,GO:0005615,GO:0008201,GO:0010811,GO:0030198	fibronectin binding|basement membrane|interstitial matrix|extracellular space|heparin binding|positive regulation of cell-substrate adhesion|extracellular matrix organization
LOC101116800	7162.11	1197.4	13126.8	10.9628	3.45454	0.00814123	0.365112	Up	5.62736	71.4812	GeneID:101116800,Genbank:XM_015104879.1	melanoma-associated antigen D2	GO:0002576,GO:0005576,GO:0005634,GO:0005730,GO:0005829,GO:0007565,GO:0016020,GO:0031093,GO:0070294	platelet degranulation|extracellular region|nucleus|nucleolus|cytosol|female pregnancy|membrane|platelet alpha granule lumen|renal sodium ion absorption
BUB1B	417.963	69.8408	766.085	10.969	3.45536	0.0416782	0.780209	Up	0.208797	2.75402	GeneID:101108313,Genbank:XM_012181193.2	BUB1B, mitotic checkpoint serine/threonine kinase			ko04110	Cell cycle
TYRO3	550.868	91.8958	1009.84	10.989	3.45798	0.0242097	0.627821	Up	0.252417	3.06106	GeneID:101116151,Genbank:XM_012181240.1	TYRO3 protein tyrosine kinase
MDFI	1005.41	166.331	1844.48	11.0892	3.47108	0.00729734	0.345171	Up	1.07142	13.1234	GeneID:443068,Genbank:XM_015102703.1	MyoD family inhibitor	GO:0000122,GO:0005634,GO:0005737,GO:0008134,GO:0009790,GO:0009950,GO:0030178,GO:0042802,GO:0042994,GO:0043392,GO:0045892,GO:0048704,GO:0060707	negative regulation of transcription from RNA polymerase II promoter|nucleus|cytoplasm|transcription factor binding|embryo development|dorsal/ventral axis specification|negative regulation of Wnt signaling pathway|identical protein binding|cytoplasmic sequestering of transcription factor|negative regulation of DNA binding|negative regulation of transcription, DNA-templated|embryonic skeletal syst…
SH3BGRL	932.594	153.466	1711.72	11.1538	3.47946	0.00830102	0.367035	Up	2.74587	30.6731	GeneID:101120635,Genbank:XM_012106989.2	SH3 domain binding glutamate-rich protein like	GO:0005737,GO:0017124	cytoplasm|SH3 domain binding
GLB1L	531.703	87.301	976.106	11.1809	3.48297	0.0251229	0.633686	Up	0.389388	4.47829	GeneID:101115764,Genbank:XM_012146585.2	galactosidase beta 1 like	GO:0004565,GO:0005615,GO:0005773,GO:0005975	beta-galactosidase activity|extracellular space|vacuole|carbohydrate metabolic process
CC2D2A	773.996	126.816	1421.18	11.2066	3.48627	0.0116713	0.439778	Up	0.236964	2.75613	GeneID:101105915,Genbank:XM_015096636.1	coiled-coil and C2 domain containing 2A	GO:0001843,GO:0005829,GO:0005856,GO:0007224,GO:0007368,GO:0007507,GO:0035082,GO:0035869,GO:0036038,GO:0043010,GO:0044458,GO:0060271,GO:0097711,GO:1904491,GO:1905515,GO:1990403	neural tube closure|cytosol|cytoskeleton|smoothened signaling pathway|determination of left/right symmetry|heart development|axoneme assembly|ciliary transition zone|MKS complex|camera-type eye development|motile cilium assembly|cilium assembly|ciliary basal body-plasma membrane docking|protein localization to ciliary transition zone|non-motile cilium assembly|embryonic brain development
ANLN	1050.6	171.845	1929.36	11.2273	3.48894	0.00647222	0.317731	Up	0.377617	5.56422	GeneID:101116045,Genbank:XM_012176819.2	anillin actin binding protein
FRRS1L	442.278	71.6787	812.877	11.3406	3.50342	0.0353367	0.722614	Up	0.163786	2.11663	GeneID:101123190,Genbank:XM_015092757.1	ferric-chelate reductase 1-like	GO:0005886,GO:0016021,GO:0030054,GO:0045202,GO:1900449	plasma membrane|integral component of membrane|cell junction|synapse|regulation of glutamate receptor signaling pathway
S100A2	826.18	133.249	1519.11	11.4006	3.51103	0.00988225	0.399725	Up	4.01943	50.037	GeneID:101105293,Genbank:XM_012181887.1	S100 calcium binding protein A2	GO:0005509,GO:0042802,GO:0043542,GO:0046914	calcium ion binding|identical protein binding|endothelial cell migration|transition metal ion binding
KNTC1	406.416	65.246	747.586	11.458	3.51828	0.0406939	0.773111	Up	0.138872	1.53935	GeneID:101120018,Genbank:XM_004017331.2	kinetochore associated 1	GO:0000777,GO:0000922,GO:0005634,GO:0005828,GO:0005829,GO:0005886,GO:0006461,GO:0007062,GO:0007093,GO:0007096,GO:0015629,GO:0051301,GO:1990423	condensed chromosome kinetochore|spindle pole|nucleus|kinetochore microtubule|cytosol|plasma membrane|protein complex assembly|sister chromatid cohesion|mitotic cell cycle checkpoint|regulation of exit from mitosis|actin cytoskeleton|cell division|RZZ complex
ZNF367	669.759	106.599	1232.92	11.5659	3.53181	0.0144213	0.486155	Up	0.448541	5.36714	GeneID:101113395,Genbank:XM_015092768.1	zinc finger protein 367	GO:0003677,GO:0003700,GO:0005634,GO:0005654,GO:0006351,GO:0006357,GO:0046872	DNA binding|DNA binding transcription factor activity|nucleus|nucleoplasm|transcription, DNA-templated|regulation of transcription from RNA polymerase II promoter|metal ion binding
GPC3	3709.77	583.538	6836	11.7147	3.55025	0.00307898	0.205644	Up	4.07113	60.6335	GeneID:101119285,Genbank:XM_015105024.1	glypican 3	GO:0001658,GO:0001822,GO:0005578,GO:0005764,GO:0005886,GO:0008285,GO:0009887,GO:0009948,GO:0010171,GO:0030282,GO:0030316,GO:0030324,GO:0030513,GO:0035116,GO:0040008,GO:0043395,GO:0045732,GO:0045807,GO:0045879,GO:0045880,GO:0045926,GO:0046326,GO:0046658,GO:0050680,GO:0060422,GO:0060976,GO:0070062,GO:0072111,GO:0072138,GO:0072180,GO:0072203,GO:0090090,GO:2000096	branching involved in ureteric bud morphogenesis|kidney development|proteinaceous extracellular matrix|lysosome|plasma membrane|negative regulation of cell proliferation|animal organ morphogenesis|anterior/posterior axis specification|body morphogenesis|bone mineralization|osteoclast differentiation|lung development|positive regulation of BMP signaling pathway|embryonic hindlimb morphogenesis|reg…
APLNR	1202.51	188.386	2216.64	11.7665	3.55661	0.00434837	0.251559	Up	0.758862	13.3377	GeneID:101119419,Genbank:XM_015100826.1	apelin receptor	GO:0001570,GO:0004930,GO:0005886,GO:0007186,GO:0007369,GO:0007507,GO:0007512,GO:0016021,GO:0043951,GO:0045766,GO:0051281,GO:0060976,GO:1903589,GO:1904325	vasculogenesis|G-protein coupled receptor activity|plasma membrane|G-protein coupled receptor signaling pathway|gastrulation|heart development|adult heart development|integral component of membrane|negative regulation of cAMP-mediated signaling|positive regulation of angiogenesis|positive regulation of release of sequestered calcium ion into cytosol|coronary vasculature development|positive regul…	ko04080	Neuroactive ligand-receptor interaction
EBF4	435.543	68.0029	803.084	11.8096	3.56188	0.0338431	0.71108	Up	0	3.50814	GeneID:105606246,Genbank:XM_015099748.1	early B-cell factor 4	GO:0003677,GO:0005634,GO:0006351,GO:0006355,GO:0007275,GO:0046872	DNA binding|nucleus|transcription, DNA-templated|regulation of transcription, DNA-templated|multicellular organism development|metal ion binding
CDCA3	709.139	110.275	1308	11.8613	3.56819	0.0120688	0.447179	Up	0.844324	12.3769	GeneID:101110222,Genbank:XM_012175505.1	cell division cycle associated 3	GO:0005829,GO:0005913,GO:0007049,GO:0016567,GO:0051301	cytosol|cell-cell adherens junction|cell cycle|protein ubiquitination|cell division
TMCC2	899.126	138.763	1659.49	11.9592	3.58005	0.00737955	0.347194	Up	0.368321	4.57261	GeneID:101109819,Genbank:XM_015099129.1	transmembrane and coiled-coil domain family 2	GO:0005783,GO:0016021,GO:0042982	endoplasmic reticulum|integral component of membrane|amyloid precursor protein metabolic process
ACOT7	369.635	56.9754	682.295	11.9753	3.58198	0.0448286	0.802788	Up	0.410857	5.41321	GeneID:101121789,Genbank:XM_015099249.1	acyl-CoA thioesterase 7	GO:0000062,GO:0005654,GO:0005739,GO:0005829,GO:0006637,GO:0015937,GO:0016290,GO:0036042,GO:0036114,GO:0036116,GO:0042803,GO:0047617,GO:0051792,GO:0052689,GO:0070062,GO:0102991,GO:1900535	fatty-acyl-CoA binding|nucleoplasm|mitochondrion|cytosol|acyl-CoA metabolic process|coenzyme A biosynthetic process|palmitoyl-CoA hydrolase activity|long-chain fatty acyl-CoA binding|medium-chain fatty-acyl-CoA catabolic process|long-chain fatty-acyl-CoA catabolic process|protein homodimerization activity|acyl-CoA hydrolase activity|medium-chain fatty acid biosynthetic process|carboxylic ester hy…	ko01040,ko00062	Biosynthesis of unsaturated fatty acids|Fatty acid elongation
YPEL1	1365.89	210.441	2521.33	11.9812	3.5827	0.00326755	0.210994	Up	0.749836	12.089	GeneID:101119936,Genbank:XM_015101749.1	yippee like 1	GO:0005634,GO:0046872	nucleus|metal ion binding
ARHGAP42	358.378	55.1375	661.619	11.9994	3.5849	0.0471328	0.816981	Up	0.113522	1.91726	GeneID:101121370,Genbank:XM_004015979.3	Rho GTPase activating protein 42	GO:0003085,GO:0005096,GO:0007165,GO:0035024,GO:0090630,GO:1904694	negative regulation of systemic arterial blood pressure|GTPase activator activity|signal transduction|negative regulation of Rho protein signal transduction|activation of GTPase activity|negative regulation of vascular smooth muscle contraction
MXD3	519.866	79.9493	959.783	12.0049	3.58555	0.0228065	0.61593	Up	0.561215	9.41738	GeneID:101122188,Genbank:XM_004008713.3	MAX dimerization protein 3	GO:0000977,GO:0001227,GO:0006351,GO:0046983,GO:0090575	RNA polymerase II regulatory region sequence-specific DNA binding|transcriptional repressor activity, RNA polymerase II transcription regulatory region sequence-specific DNA binding|transcription, DNA-templated|protein dimerization activity|RNA polymerase II transcription factor complex
ZBED3	426.547	65.246	787.849	12.0751	3.59396	0.0338828	0.71108	Up	0.302624	3.90205	GeneID:101107025,Genbank:XM_015096793.1	zinc finger, BED-type containing 3	GO:0001933,GO:0003677,GO:0005829,GO:0016020,GO:0016055,GO:0045944,GO:0046872,GO:0050821,GO:0090263,GO:1903955	negative regulation of protein phosphorylation|DNA binding|cytosol|membrane|Wnt signaling pathway|positive regulation of transcription from RNA polymerase II promoter|metal ion binding|protein stabilization|positive regulation of canonical Wnt signaling pathway|positive regulation of protein targeting to mitochondrion
PSRC1	421.191	64.3271	778.055	12.0953	3.59638	0.0346258	0.711818	Up	0.337445	4.99826	GeneID:101103854,Genbank:XM_004002276.3	proline/serine-rich coiled-coil 1	GO:0000922,GO:0001578,GO:0005654,GO:0005829,GO:0005876,GO:0007080,GO:0008017,GO:0030308,GO:0030496,GO:0031116,GO:0045737,GO:0045893,GO:0051301,GO:0060236	spindle pole|microtubule bundle formation|nucleoplasm|cytosol|spindle microtubule|mitotic metaphase plate congression|microtubule binding|negative regulation of cell growth|midbody|positive regulation of microtubule polymerization|positive regulation of cyclin-dependent protein serine/threonine kinase activity|positive regulation of transcription, DNA-templated|cell division|regulation of mitotic…
MYCN	399.222	60.6512	737.792	12.1645	3.60461	0.0379833	0.748224	Up	0.127431	3.90397	GeneID:101105814,Genbank:XM_012164822.2	v-myc avian myelocytomatosis viral oncogene neuroblastoma derived homolog
DCLK1	2400.77	363.907	4437.64	12.1944	3.60815	0.00197799	0.151633	Up	0.760655	14.4124	GeneID:101106340,Genbank:XM_012184574.2	doublecortin like kinase 1	GO:0001764,GO:0004672,GO:0004674,GO:0005057,GO:0005524,GO:0005622,GO:0005887,GO:0006468,GO:0007399,GO:0007417,GO:0009615,GO:0014069,GO:0016197,GO:0018105,GO:0018107,GO:0021952,GO:0030900,GO:0035556,GO:0048675,GO:0048812,GO:0048813,GO:1900181	neuron migration|protein kinase activity|protein serine/threonine kinase activity|signal transducer activity, downstream of receptor|ATP binding|intracellular|integral component of plasma membrane|protein phosphorylation|nervous system development|central nervous system development|response to virus|postsynaptic density|endosomal transport|peptidyl-serine phosphorylation|peptidyl-threonine phosph…
WDHD1	420.816	62.4891	779.143	12.4685	3.64021	0.0328779	0.703301	Up	0.182064	2.72959	GeneID:101117672,Genbank:XM_004010661.3	WD repeat and HMG-box DNA binding protein 1	GO:0000775,GO:0003677,GO:0003682,GO:0003723,GO:0005654,GO:0005737,GO:0006396,GO:0033044,GO:0070063,GO:0070829	chromosome, centromeric region|DNA binding|chromatin binding|RNA binding|nucleoplasm|cytoplasm|RNA processing|regulation of chromosome organization|RNA polymerase binding|heterochromatin maintenance
PARM1	1030.62	152.547	1908.68	12.5121	3.64525	0.00491967	0.27053	Up	0.388012	6.03573	GeneID:101104239,Genbank:XM_012180168.2	prostate androgen-regulated mucin-like protein 1	GO:0000139,GO:0005634,GO:0005769,GO:0005770,GO:0005794,GO:0005829,GO:0005886,GO:0010008,GO:0016021,GO:0043231,GO:0051973	Golgi membrane|nucleus|early endosome|late endosome|Golgi apparatus|cytosol|plasma membrane|endosome membrane|integral component of membrane|intracellular membrane-bounded organelle|positive regulation of telomerase activity
SRGAP3	555.607	81.7873	1029.43	12.5866	3.65382	0.0178956	0.535471	Up	0.0922022	1.43305	GeneID:101106370,Genbank:XM_015102320.1	SLIT-ROBO Rho GTPase activating protein 3	GO:0005096,GO:0005737,GO:0005829,GO:0007165,GO:0030336,GO:0048365,GO:0051056	GTPase activator activity|cytoplasm|cytosol|signal transduction|negative regulation of cell migration|Rac GTPase binding|regulation of small GTPase mediated signal transduction	ko04360	Axon guidance
HMGB3	425.169	62.4891	787.849	12.6078	3.65624	0.0315837	0.696009	Up	1.1882	17.5535	GeneID:101107173,Genbank:XM_012107806.2	high mobility group box 3	GO:0000400,GO:0003690,GO:0005634,GO:0005694,GO:0005737,GO:0006310,GO:0006351,GO:0006355,GO:0008301,GO:0032392,GO:0045087	four-way junction DNA binding|double-stranded DNA binding|nucleus|chromosome|cytoplasm|DNA recombination|transcription, DNA-templated|regulation of transcription, DNA-templated|DNA binding, bending|DNA geometric change|innate immune response
LOC101105036	4006.42	588.133	7424.71	12.6242	3.65812	0.00263063	0.181291	Up	17.8496	326.203	GeneID:101105036,Genbank:XM_012101130.1	histone H2A type 1	GO:0000786,GO:0000790,GO:0003677,GO:0006342,GO:0046982	nucleosome|nuclear chromatin|DNA binding|chromatin silencing|protein heterodimerization activity
C7H14orf37	632.397	92.8147	1171.98	12.6271	3.65845	0.0133188	0.469995	Up	0.245284	5.58385	GeneID:101122031,Genbank:XM_015097094.1	chromosome 7 open reading frame, human C14orf37	GO:0016021	integral component of membrane
PRCP	1587.56	231.577	2943.55	12.7109	3.66799	0.00213295	0.156607	Up	1.6232	24.4635	GeneID:101107644,Genbank:XM_012101699.1	prolylcarboxypeptidase	GO:0003085,GO:0004180,GO:0005764,GO:0006508,GO:0008236,GO:0008239,GO:0043535,GO:0060055	negative regulation of systemic arterial blood pressure|carboxypeptidase activity|lysosome|proteolysis|serine-type peptidase activity|dipeptidyl-peptidase activity|regulation of blood vessel endothelial cell migration|angiogenesis involved in wound healing	ko04974,ko04614	Protein digestion and absorption|Renin-angiotensin system
LOC101109129	9716.56	1405.09	18028	12.8305	3.68151	0.00728898	0.345171	Up	8.2063	129.19	GeneID:101109129,Genbank:XM_004019069.3	histone H4	GO:0000786,GO:0003677,GO:0005634,GO:0006334,GO:0006352,GO:0046982	nucleosome|DNA binding|nucleus|nucleosome assembly|DNA-templated transcription, initiation|protein heterodimerization activity
CKAP2	802.216	115.789	1488.64	12.8565	3.68443	0.00766975	0.354732	Up	0.364489	5.44523	GeneID:101121357,Genbank:XM_004023410.3	cytoskeleton associated protein 2	GO:0005737,GO:0005874,GO:0006915,GO:0007049	cytoplasm|microtubule|apoptotic process|cell cycle
COL11A1	8618.24	1231.4	16005.1	12.9974	3.70015	0.00620256	0.314411	Up	1.71455	29.0828	GeneID:101117548,Genbank:XM_004002245.3	collagen, type XI, alpha 1	GO:0001502,GO:0001503,GO:0002063,GO:0005201,GO:0005576,GO:0005592,GO:0005615,GO:0005788,GO:0006029,GO:0007601,GO:0007605,GO:0030198,GO:0030199,GO:0030574,GO:0030674,GO:0035987,GO:0035989,GO:0042472,GO:0046872,GO:0048704,GO:0050840,GO:0050910,GO:0055010	cartilage condensation|ossification|chondrocyte development|extracellular matrix structural constituent|extracellular region|collagen type XI trimer|extracellular space|endoplasmic reticulum lumen|proteoglycan metabolic process|visual perception|sensory perception of sound|extracellular matrix organization|collagen fibril organization|collagen catabolic process|protein binding, bridging|endoderma…	ko04974	Protein digestion and absorption
TPX2	1570.29	224.226	2916.35	13.0063	3.70114	0.00200382	0.152114	Up	0.475498	7.45164	GeneID:101102581,Genbank:XM_012189018.2	TPX2, microtubule-associated	GO:0000922,GO:0005634,GO:0005737,GO:0005874,GO:0006915,GO:0032147,GO:0051301,GO:0060236,GO:0061676,GO:0090307	spindle pole|nucleus|cytoplasm|microtubule|apoptotic process|activation of protein kinase activity|cell division|regulation of mitotic spindle organization|importin-alpha family protein binding|mitotic spindle assembly
MYO5B	422.158	59.7323	784.584	13.135	3.71535	0.0297924	0.689924	Up	0.0827046	1.12666	GeneID:101112182,Genbank:XM_015103550.1	myosin VB	GO:0000146,GO:0003091,GO:0003779,GO:0005516,GO:0005524,GO:0015031,GO:0016192,GO:0016459,GO:0017137,GO:0030659,GO:0032439,GO:0043234,GO:0045179,GO:0070062	microfilament motor activity|renal water homeostasis|actin binding|calmodulin binding|ATP binding|protein transport|vesicle-mediated transport|myosin complex|Rab GTPase binding|cytoplasmic vesicle membrane|endosome localization|protein complex|apical cortex|extracellular exosome
MBOAT2	976.472	137.844	1815.1	13.1678	3.71894	0.00476152	0.264639	Up	0.305047	4.26204	GeneID:101116033,Genbank:XM_004005673.3	membrane bound O-acyltransferase domain containing 2	GO:0003841,GO:0005789,GO:0008654,GO:0016021,GO:0036151,GO:0036152,GO:0047144	1-acylglycerol-3-phosphate O-acyltransferase activity|endoplasmic reticulum membrane|phospholipid biosynthetic process|integral component of membrane|phosphatidylcholine acyl-chain remodeling|phosphatidylethanolamine acyl-chain remodeling|2-acylglycerol-3-phosphate O-acyltransferase activity	ko00564,ko00561	Glycerophospholipid metabolism|Glycerolipid metabolism
BCAT1	1489.02	208.603	2769.44	13.2761	3.73076	0.00202552	0.152276	Up	0.608643	13.2056	GeneID:443485,Genbank:XM_012159865.2	branched chain amino-acid transaminase 1, cytosolic	GO:0005737,GO:0009082,GO:0052654,GO:0052655,GO:0052656	cytoplasm|branched-chain amino acid biosynthetic process|L-leucine transaminase activity|L-valine transaminase activity|L-isoleucine transaminase activity	ko00290,ko00770,ko00280,ko01210,ko01230,ko00270	Valine, leucine and isoleucine biosynthesis|Pantothenate and CoA biosynthesis|Valine, leucine and isoleucine degradation|2-Oxocarboxylic acid metabolism|Biosynthesis of amino acids|Cysteine and methionine metabolism
NUDT16L1	435.132	60.6512	809.613	13.3487	3.73862	0.0271836	0.662021	Up	0.664435	8.54351	GeneID:101103284,Genbank:XM_015103879.1	nudix hydrolase 16 like 1	GO:0003723,GO:0005634,GO:0016787,GO:0030515,GO:2001033	RNA binding|nucleus|hydrolase activity|snoRNA binding|negative regulation of double-strand break repair via nonhomologous end joining
LOC101110974	2635.74	364.826	4906.64	13.4493	3.74946	0.00144893	0.119937	Up	7.63476	106.749	GeneID:101110974,Genbank:XM_004019076.3	histone H2B type 1-M	GO:0000786,GO:0003677,GO:0005634,GO:0005654,GO:0005829,GO:0006334,GO:0046982	nucleosome|DNA binding|nucleus|nucleoplasm|cytosol|nucleosome assembly|protein heterodimerization activity
NPNT	1333.11	176.44	2489.78	14.1112	3.81877	0.00201411	0.152153	Up	0.585862	8.33552	GeneID:101102901,Genbank:XM_012179567.2	nephronectin	GO:0001657,GO:0001658,GO:0005178,GO:0005509,GO:0005576,GO:0005578,GO:0005604,GO:0007160,GO:0010694,GO:0010811,GO:0030198,GO:0030485,GO:0030511,GO:0033631,GO:0034678,GO:0045184,GO:0045669,GO:0045987,GO:0070062,GO:0070374,GO:0071356,GO:0097195,GO:2000721	ureteric bud development|branching involved in ureteric bud morphogenesis|integrin binding|calcium ion binding|extracellular region|proteinaceous extracellular matrix|basement membrane|cell-matrix adhesion|positive regulation of alkaline phosphatase activity|positive regulation of cell-substrate adhesion|extracellular matrix organization|smooth muscle contractile fiber|positive regulation of tran…
CDC20	597.212	79.0304	1115.39	14.1135	3.819	0.0118211	0.44221	Up	0	7.02023	GeneID:101110548,Genbank:XM_004023553.3	cell division cycle 20	GO:0000922,GO:0005737,GO:0005815,GO:0007049,GO:0010997,GO:0016567,GO:0031145,GO:0031915,GO:0051301,GO:0090129,GO:0097027,GO:1904146,GO:1904668	spindle pole|cytoplasm|microtubule organizing center|cell cycle|anaphase-promoting complex binding|protein ubiquitination|anaphase-promoting complex-dependent catabolic process|positive regulation of synaptic plasticity|cell division|positive regulation of synapse maturation|ubiquitin-protein transferase activator activity|positive regulation of meiotic cell cycle process involved in oocyte matur…	ko04114,ko04110,ko04120,ko04111,ko04113	Oocyte meiosis|Cell cycle|Ubiquitin mediated proteolysis|Cell cycle - yeast|Meiosis - yeast
SOX12	807.415	106.599	1508.23	14.1486	3.82259	0.00589777	0.302169	Up	0.230914	4.30376	GeneID:105606202,Genbank:XM_015099487.1	SRY-box 12	GO:0000976,GO:0001077,GO:0001105,GO:0003677,GO:0005654,GO:0006357,GO:0021510,GO:0032993,GO:0045165,GO:0045944,GO:0065004	transcription regulatory region sequence-specific DNA binding|transcriptional activator activity, RNA polymerase II proximal promoter sequence-specific DNA binding|RNA polymerase II transcription coactivator activity|DNA binding|nucleoplasm|regulation of transcription from RNA polymerase II promoter|spinal cord development|protein-DNA complex|cell fate commitment|positive regulation of transcript…
SMC2	1159.02	152.547	2165.5	14.1956	3.82737	0.0026328	0.181291	Up	0.287209	5.46303	GeneID:101119788,Genbank:XM_004004038.2	structural maintenance of chromosomes 2	GO:0000228,GO:0000793,GO:0000796,GO:0005524,GO:0005634,GO:0005654,GO:0005730,GO:0005737,GO:0005829,GO:0007076,GO:0010032,GO:0045132,GO:0046982,GO:0051301,GO:0051383,GO:0070062	nuclear chromosome|condensed chromosome|condensin complex|ATP binding|nucleus|nucleoplasm|nucleolus|cytoplasm|cytosol|mitotic chromosome condensation|meiotic chromosome condensation|meiotic chromosome segregation|protein heterodimerization activity|cell division|kinetochore organization|extracellular exosome	ko04111	Cell cycle - yeast
ETV1	395.171	51.4616	738.88	14.3579	3.84377	0.0292044	0.685346	Up	0.166616	2.78334	GeneID:101123624,Genbank:XM_012176424.2	ets variant 1	GO:0000978,GO:0000981,GO:0001077,GO:0005634,GO:0006357,GO:0007411,GO:0007517,GO:0007638,GO:0030154,GO:0048935	RNA polymerase II proximal promoter sequence-specific DNA binding|RNA polymerase II transcription factor activity, sequence-specific DNA binding|transcriptional activator activity, RNA polymerase II proximal promoter sequence-specific DNA binding|nucleus|regulation of transcription from RNA polymerase II promoter|axon guidance|muscle organ development|mechanosensory behavior|cell differentiation|…
MEGF10	2542.56	330.825	4754.3	14.371	3.84509	0.00112806	0.101549	Up	0.719754	13.1511	GeneID:101106165,Genbank:XM_015095942.1	multiple EGF-like-domains 10	GO:0001849,GO:0001891,GO:0005044,GO:0005112,GO:0005886,GO:0014719,GO:0014816,GO:0014841,GO:0016021,GO:0033002,GO:0034109,GO:0042995,GO:0043652,GO:0043654,GO:0048641,GO:0051147,GO:0051451,GO:0055001,GO:1902742	complement component C1q binding|phagocytic cup|scavenger receptor activity|Notch binding|plasma membrane|skeletal muscle satellite cell activation|skeletal muscle satellite cell differentiation|skeletal muscle satellite cell proliferation|integral component of membrane|muscle cell proliferation|homotypic cell-cell adhesion|cell projection|engulfment of apoptotic cell|recognition of apoptotic cel…
VWA5A	4145.81	533.915	7757.7	14.5299	3.86095	0.00173257	0.1397	Up	1.61298	30.0211	GeneID:101105613,Genbank:XM_004019801.2	von Willebrand factor A domain containing 5A	GO:0005634,GO:0005654	nucleus|nucleoplasm
LOC101107948	486.652	62.4891	910.814	14.5756	3.86548	0.0179649	0.535471	Up	0.0606431	3.51565	GeneID:101107948,Genbank:XM_012175322.2	histone H4	GO:0000786,GO:0003677,GO:0005634,GO:0006334,GO:0006352,GO:0046982	nucleosome|DNA binding|nucleus|nucleosome assembly|DNA-templated transcription, initiation|protein heterodimerization activity
CDC6	620.608	79.0304	1162.19	14.7056	3.87829	0.00982324	0.399725	Up	0.351251	5.76727	GeneID:101107536,Genbank:XM_004012860.3	cell division cycle 6			ko04113,ko04111,ko04110	Meiosis - yeast|Cell cycle - yeast|Cell cycle
COL6A6	1724.94	216.874	3233.01	14.9073	3.89795	0.00111057	0.101068	Up	0.25868	5.1623	GeneID:101111424,Genbank:XM_004003942.3	collagen, type VI, alpha 6	GO:0005576,GO:0005578,GO:0005581,GO:0007155,GO:0030574,GO:0031012	extracellular region|proteinaceous extracellular matrix|collagen trimer|cell adhesion|collagen catabolic process|extracellular matrix	ko04974,ko04151,ko04512,ko04510	Protein digestion and absorption|PI3K-Akt signaling pathway|ECM-receptor interaction|Focal adhesion
MTMR7	325.454	40.4341	610.474	15.098	3.91628	0.0389242	0.756228	Up	0.132954	2.97803	GeneID:101111072,Genbank:XM_012105818.2	myotubularin related protein 7	GO:0004725,GO:0005737,GO:0005829,GO:0016020,GO:0016312,GO:0046855,GO:0046856,GO:0052866	protein tyrosine phosphatase activity|cytoplasm|cytosol|membrane|inositol bisphosphate phosphatase activity|inositol phosphate dephosphorylation|phosphatidylinositol dephosphorylation|phosphatidylinositol phosphate phosphatase activity	ko00562,ko04070	Inositol phosphate metabolism|Phosphatidylinositol signaling system
ARHGAP26	804.996	97.4095	1512.58	15.5281	3.95681	0.0046498	0.263354	Up	0.0858283	2.2218	GeneID:101109966,Genbank:XM_012178662.2	Rho GTPase activating protein 26
ADCYAP1R1	1163.47	139.682	2187.26	15.6589	3.96891	0.00192758	0.149826	Up	0.258409	4.71194	GeneID:443231,Genbank:XM_015095317.1	adenylate cyclase activating polypeptide 1 (pituitary) receptor type I	GO:0004999,GO:0005886,GO:0007166,GO:0016021,GO:0043231,GO:0043235	vasoactive intestinal polypeptide receptor activity|plasma membrane|cell surface receptor signaling pathway|integral component of membrane|intracellular membrane-bounded organelle|receptor complex	ko04080,ko04024,ko04713,ko04911,ko04924	Neuroactive ligand-receptor interaction|cAMP signaling pathway|Circadian entrainment|Insulin secretion|Renin secretion
FBXW9	296.037	34.9204	557.153	15.9549	3.99593	0.0422145	0.781248	Up	0.130003	2.06914	GeneID:101106768,Genbank:XM_004008494.3	F-box and WD repeat domain containing 9
LOC101102411	4412.68	519.211	8306.15	15.9976	3.99979	0.00137944	0.115142	Up	3.56397	63.3296	GeneID:101102411,Genbank:XM_015099482.1	neuroendocrine secretory protein 55-like	GO:0005576,GO:0030133,GO:0040015,GO:0071107	extracellular region|transport vesicle|negative regulation of multicellular organism growth|response to parathyroid hormone
PPM1K	3065.99	360.231	5771.76	16.0224	4.00201	0.000870417	0.0857306	Up	0.875106	22.2334	GeneID:101119821,Genbank:XM_004009714.3	protein phosphatase, Mg2+/Mn2+ dependent 1K	GO:0004722,GO:0005759,GO:0046872	protein serine/threonine phosphatase activity|mitochondrial matrix|metal ion binding
FREM2	2652.15	310.608	4993.7	16.0772	4.00694	0.000771472	0.0789846	Up	0.292723	6.27456	GeneID:101101900,Genbank:XM_004012101.3	FRAS1 related extracellular matrix protein 2	GO:0002009,GO:0005604,GO:0005886,GO:0007154,GO:0007155,GO:0007507,GO:0016021,GO:0046872,GO:0048839,GO:0070062	morphogenesis of an epithelium|basement membrane|plasma membrane|cell communication|cell adhesion|heart development|integral component of membrane|metal ion binding|inner ear development|extracellular exosome
E2F1	275.615	32.1635	519.066	16.1383	4.01242	0.0472112	0.817241	Up	0.335816	5.40567	GeneID:101117526,Genbank:XM_012189451.2	E2F transcription factor 1			ko04110	Cell cycle
GPX8	780.56	90.9768	1470.14	16.1595	4.01431	0.00449427	0.257131	Up	1.79996	32.9681	GeneID:101116602,Genbank:XM_015101298.1	glutathione peroxidase 8 (putative)	GO:0004602,GO:0006979,GO:0016021	glutathione peroxidase activity|response to oxidative stress|integral component of membrane	ko00480,ko04918,ko00590	Glutathione metabolism|Thyroid hormone synthesis|Arachidonic acid metabolism
BTC	908.326	103.842	1712.81	16.4943	4.0439	0.00297499	0.20129	Up	0.0954435	9.69944	GeneID:101103979,Genbank:XM_012180500.1	betacellulin	GO:0005154,GO:0005615,GO:0005886,GO:0007173,GO:0008083,GO:0008284,GO:0016021,GO:0051781	epidermal growth factor receptor binding|extracellular space|plasma membrane|epidermal growth factor receptor signaling pathway|growth factor activity|positive regulation of cell proliferation|integral component of membrane|positive regulation of cell division	ko04012	ErbB signaling pathway
SLITRK6	597.683	68.0029	1127.36	16.5782	4.05121	0.00822505	0.365949	Up	0.207971	4.39369	GeneID:101105831,Genbank:XM_004012199.3	SLIT and NTRK like family member 6	GO:0001964,GO:0002088,GO:0002093,GO:0005886,GO:0005887,GO:0007409,GO:0007416,GO:0007601,GO:0007605,GO:0008344,GO:0009986,GO:0021562,GO:0031223,GO:0035264,GO:0051965,GO:0060007,GO:0060384,GO:0090102	startle response|lens development in camera-type eye|auditory receptor cell morphogenesis|plasma membrane|integral component of plasma membrane|axonogenesis|synapse assembly|visual perception|sensory perception of sound|adult locomotory behavior|cell surface|vestibulocochlear nerve development|auditory behavior|multicellular organism growth|positive regulation of synapse assembly|linear vestibulo…
BBS9	275.155	31.2446	519.066	16.613	4.05424	0.0455099	0.808477	Up	0.0859552	1.90869	GeneID:101118868,Genbank:XM_012176829.1	Bardet-Biedl syndrome 9	GO:0000242,GO:0005829,GO:0005929,GO:0007601,GO:0015031,GO:0016020,GO:0034451,GO:0034464,GO:0035869,GO:0045444,GO:0050896,GO:0060170,GO:0060271,GO:0061512	pericentriolar material|cytosol|cilium|visual perception|protein transport|membrane|centriolar satellite|BBSome|ciliary transition zone|fat cell differentiation|response to stimulus|ciliary membrane|cilium assembly|protein localization to cilium
FAM221B	870.747	98.3285	1643.17	16.711	4.06272	0.00317729	0.208258	Up	0.237077	5.21317	GeneID:101112285,Genbank:XM_012121252.2	family with sequence similarity 221 member B
FRMPD4	646.313	71.6787	1220.95	17.0336	4.09031	0.00630176	0.316097	Up	0.120356	2.25447	GeneID:101119442,Genbank:XM_015104795.1	FERM and PDZ domain containing 4	GO:0005546,GO:0005856,GO:0043197,GO:0043234,GO:0051835	phosphatidylinositol-4,5-bisphosphate binding|cytoskeleton|dendritic spine|protein complex|positive regulation of synapse structural plasticity
KIF22	995.333	110.275	1880.39	17.0518	4.09186	0.00216217	0.157971	Up	0.489756	9.65087	GeneID:101120211,Genbank:XM_004020897.3	kinesin family member 22	GO:0003677,GO:0003777,GO:0005524,GO:0005829,GO:0005874,GO:0006281,GO:0007018,GO:0007062,GO:0007080,GO:0008017,GO:0016607,GO:0051310,GO:0072686	DNA binding|microtubule motor activity|ATP binding|cytosol|microtubule|DNA repair|microtubule-based movement|sister chromatid cohesion|mitotic metaphase plate congression|microtubule binding|nuclear speck|metaphase plate congression|mitotic spindle
ARMCX2	1462.32	161.737	2762.91	17.0828	4.09447	0.000894603	0.0872866	Up	0.512552	15.7552	GeneID:101108027,Genbank:XM_012107699.2	armadillo repeat containing, X-linked 2
IGFBP2	1949.82	215.036	3684.61	17.1348	4.09886	0.000606465	0.0655403	Up	0.935595	31.8801	GeneID:443469,Genbank:NM_001009436.1	insulin like growth factor binding protein 2	GO:0001558,GO:0005576,GO:0005615,GO:0031994,GO:0031995,GO:0032868,GO:0042104,GO:0043567	regulation of cell growth|extracellular region|extracellular space|insulin-like growth factor I binding|insulin-like growth factor II binding|response to insulin|positive regulation of activated T cell proliferation|regulation of insulin-like growth factor receptor signaling pathway
FAM69C	285.493	31.2446	539.742	17.2747	4.11059	0.04025	0.768553	Up	0.273215	5.89425	GeneID:101111509,Genbank:XM_012103866.2	family with sequence similarity 69 member C	GO:0005789,GO:0016021	endoplasmic reticulum membrane|integral component of membrane
DLK1	11073.5	1192.81	20954.2	17.5671	4.1348	0.00368377	0.227488	Up	6.52499	155.929	GeneID:101119678,Genbank:XM_015102053.1	delta-like 1 homolog (Drosophila)	GO:0005509,GO:0005615,GO:0016021,GO:0030154,GO:0045746	calcium ion binding|extracellular space|integral component of membrane|cell differentiation|negative regulation of Notch signaling pathway
NGFR	555.461	59.7323	1051.19	17.5984	4.13737	0.00874509	0.376984	Up	0.166139	3.66543	GeneID:101119064,Genbank:XM_015098340.1	nerve growth factor receptor	GO:0004871,GO:0004872,GO:0004888,GO:0005031,GO:0005035,GO:0005516,GO:0005576,GO:0005634,GO:0005654,GO:0005768,GO:0005829,GO:0005886,GO:0005887,GO:0006886,GO:0006919,GO:0006954,GO:0006955,GO:0007266,GO:0007411,GO:0009986,GO:0010977,GO:0015026,GO:0016021,GO:0017137,GO:0031293,GO:0031625,GO:0032496,GO:0032922,GO:0042593,GO:0043005,GO:0043065,GO:0043066,GO:0043121,GO:0043154,GO:0043281,GO:0048011,GO:…	signal transducer activity|receptor activity|transmembrane signaling receptor activity|tumor necrosis factor-activated receptor activity|death receptor activity|calmodulin binding|extracellular region|nucleus|nucleoplasm|endosome|cytosol|plasma membrane|integral component of plasma membrane|intracellular protein transport|activation of cysteine-type endopeptidase activity involved in apoptotic pr…	ko04060,ko04722,ko04215,ko04015,ko04014,ko04151	Cytokine-cytokine receptor interaction|Neurotrophin signaling pathway|Apoptosis - multiple species|Rap1 signaling pathway|Ras signaling pathway|PI3K-Akt signaling pathway
LOC101108627	480.05	51.4616	908.638	17.6566	4.14214	0.0127417	0.458555	Up	0.262207	5.83354	GeneID:101108627,Genbank:XM_004021427.3	core histone macro-H2A.2	GO:0000122,GO:0000784,GO:0000786,GO:0000790,GO:0000977,GO:0001740,GO:0005654,GO:0006334,GO:0006342,GO:0007420,GO:0007549,GO:0016569,GO:0031490,GO:0044212,GO:0045618,GO:0045814,GO:0046982,GO:0070062,GO:0071169,GO:1901837	negative regulation of transcription from RNA polymerase II promoter|nuclear chromosome, telomeric region|nucleosome|nuclear chromatin|RNA polymerase II regulatory region sequence-specific DNA binding|Barr body|nucleoplasm|nucleosome assembly|chromatin silencing|brain development|dosage compensation|covalent chromatin modification|chromatin DNA binding|transcription regulatory region DNA binding|…
CERCAM	2394.43	255.47	4533.4	17.7453	4.14936	0.00051847	0.0593267	Up	0.552025	21.6587	GeneID:101107949,Genbank:XM_015094162.1	cerebral endothelial cell adhesion molecule	GO:0005788,GO:0007155	endoplasmic reticulum lumen|cell adhesion
ZBED8	537.76	56.9754	1018.55	17.8769	4.16003	0.00922071	0.388996	Up	0.18237	4.87929	GeneID:105611081,Genbank:XM_015096169.1	zinc finger, BED-type containing 8	GO:0000981,GO:0003677,GO:0005654,GO:0005737	RNA polymerase II transcription factor activity, sequence-specific DNA binding|DNA binding|nucleoplasm|cytoplasm
CYBB	356.177	37.6773	674.677	17.9067	4.16243	0.025095	0.633686	Up	0.109549	2.53621	GeneID:100036757,Genbank:XM_004021996.3	cytochrome b-245, beta polypeptide	GO:0005244,GO:0005739,GO:0005764,GO:0006801,GO:0006954,GO:0009055,GO:0016175,GO:0020037,GO:0034765,GO:0042554,GO:0043020,GO:0045087,GO:0045121,GO:0045335,GO:0045730,GO:0046872,GO:0046982,GO:0050660,GO:0050665	voltage-gated ion channel activity|mitochondrion|lysosome|superoxide metabolic process|inflammatory response|electron transfer activity|superoxide-generating NADPH oxidase activity|heme binding|regulation of ion transmembrane transport|superoxide anion generation|NADPH oxidase complex|innate immune response|membrane raft|phagocytic vesicle|respiratory burst|metal ion binding|protein heterodimeriz…	ko04670,ko04066,ko04380,ko04145	Leukocyte transendothelial migration|HIF-1 signaling pathway|Osteoclast differentiation|Phagosome
MEST	7239.27	755.383	13723.2	18.1671	4.18326	0.00194894	0.150146	Up	4.77149	105.328	GeneID:101118099,Genbank:XM_012177150.2	mesoderm specific transcript	GO:0005783,GO:0005789,GO:0016021,GO:0016787	endoplasmic reticulum|endoplasmic reticulum membrane|integral component of membrane|hydrolase activity
CCDC190	662.975	68.0029	1257.95	18.4984	4.20933	0.00483703	0.266929	Up	0.365777	7.47125	GeneID:101110285,Genbank:XM_012185255.2	coiled-coil domain containing 190
SLC27A3	592.375	60.6512	1124.1	18.5338	4.21209	0.00655068	0.319566	Up	0.207819	3.7536	GeneID:101101860,Genbank:XM_012182010.2	solute carrier family 27 (fatty acid transporter), member 3	GO:0000166,GO:0004467,GO:0005783,GO:0016020,GO:0016021,GO:0031957,GO:0031966	nucleotide binding|long-chain fatty acid-CoA ligase activity|endoplasmic reticulum|membrane|integral component of membrane|very long-chain fatty acid-CoA ligase activity|mitochondrial membrane
CDC42BPG	387.021	39.5152	734.528	18.5885	4.21634	0.0196438	0.562785	Up	0.0455619	1.20143	GeneID:101118650,Genbank:XM_015102968.1	CDC42 binding protein kinase gamma (DMPK-like)	GO:0000287,GO:0004674,GO:0005524,GO:0005815,GO:0005829,GO:0006468,GO:0031252,GO:0031532,GO:0035556	magnesium ion binding|protein serine/threonine kinase activity|ATP binding|microtubule organizing center|cytosol|protein phosphorylation|cell leading edge|actin cytoskeleton reorganization|intracellular signal transduction
LOC101116298	609.158	61.5702	1156.75	18.7874	4.2317	0.00587995	0.302169	Up	0.285679	6.14405	GeneID:101116298,Genbank:XM_004005922.3	sulfotransferase 1C4-like
LOC101123670	823.846	81.7873	1565.9	19.1461	4.25898	0.00251566	0.176346	Up	4.49257	122.796	GeneID:101123670,Genbank:XM_004019045.3	histone H4	GO:0000786,GO:0003677,GO:0005634,GO:0006334,GO:0006352,GO:0046982	nucleosome|DNA binding|nucleus|nucleosome assembly|DNA-templated transcription, initiation|protein heterodimerization activity
SPATA6	309.518	30.3256	588.71	19.413	4.27895	0.029213	0.685346	Up	0.0947501	1.86355	GeneID:101107397,Genbank:XM_012136817.2	spermatogenesis associated 6	GO:0005576,GO:0007275,GO:0007283,GO:0030154,GO:0044458,GO:0097224	extracellular region|multicellular organism development|spermatogenesis|cell differentiation|motile cilium assembly|sperm connecting piece
SPP1	2633.25	249.957	5016.55	20.0697	4.32695	0.0003447	0.0452736	Up	1.95571	44.7992	GeneID:443058,Genbank:NM_001009224.1	secreted phosphoprotein 1	GO:0001503,GO:0005125,GO:0005615,GO:0007155,GO:0031214	ossification|cytokine activity|extracellular space|cell adhesion|biomineral tissue development	ko04151,ko04512,ko04620,ko04510	PI3K-Akt signaling pathway|ECM-receptor interaction|Toll-like receptor signaling pathway|Focal adhesion
MKS1	251.892	23.8929	479.891	20.0851	4.32805	0.0419398	0.781248	Up	0	1.80551	GeneID:101104588,Genbank:XM_004013173.3	Meckel syndrome, type 1	GO:0001843,GO:0005737,GO:0005813,GO:0005814,GO:0005829,GO:0007368,GO:0010669,GO:0016020,GO:0036038,GO:0036064,GO:0042733,GO:0044458,GO:0048706,GO:0048754,GO:0060122,GO:0060271,GO:0060322,GO:0060828,GO:0061009,GO:0097711,GO:1901620,GO:1905515,GO:1990403,GO:2000095	neural tube closure|cytoplasm|centrosome|centriole|cytosol|determination of left/right symmetry|epithelial structure maintenance|membrane|MKS complex|ciliary basal body|embryonic digit morphogenesis|motile cilium assembly|embryonic skeletal system development|branching morphogenesis of an epithelial tube|inner ear receptor cell stereocilium organization|cilium assembly|head development|regulation…
MAPK8IP1	1079.43	101.085	2057.77	20.3567	4.34743	0.00103159	0.0961295	Up	0.328426	9.78592	GeneID:101116934,Genbank:XM_015101129.1	mitogen-activated protein kinase 8 interacting protein 1	GO:0005078,GO:0005634,GO:0005737,GO:0005789,GO:0005829,GO:0005886,GO:0006355,GO:0007165,GO:0007258,GO:0008432,GO:0016020,GO:0016192,GO:0019894,GO:0019901,GO:0030424,GO:0030425,GO:0031434,GO:0031435,GO:0031966,GO:0043005,GO:0043508,GO:0044294,GO:0044295,GO:0044297,GO:0044302,GO:0045202,GO:0046328,GO:0048471,GO:2001243	MAP-kinase scaffold activity|nucleus|cytoplasm|endoplasmic reticulum membrane|cytosol|plasma membrane|regulation of transcription, DNA-templated|signal transduction|JUN phosphorylation|JUN kinase binding|membrane|vesicle-mediated transport|kinesin binding|protein kinase binding|axon|dendrite|mitogen-activated protein kinase kinase binding|mitogen-activated protein kinase kinase kinase binding|mit…	ko04010	MAPK signaling pathway
LOC101102231	1146.93	106.599	2187.26	20.5186	4.35886	0.000856799	0.0849268	Up	0.746363	19.6116	GeneID:101102231,Genbank:XM_012177639.2	histone H2B type 3-B	GO:0000786,GO:0003677,GO:0005634,GO:0005654,GO:0005829,GO:0006334,GO:0046982	nucleosome|DNA binding|nucleus|nucleoplasm|cytosol|nucleosome assembly|protein heterodimerization activity
ASNS	436.994	40.4341	833.553	20.6151	4.36563	0.0120998	0.447262	Up	0.237915	4.93402	GeneID:101120073,Genbank:XM_012176371.2	asparagine synthetase (glutamine-hydrolyzing)	GO:0004066,GO:0005524,GO:0005829,GO:0006529,GO:0006541,GO:0042149,GO:0042803,GO:0043066,GO:0045931,GO:0070981	asparagine synthase (glutamine-hydrolyzing) activity|ATP binding|cytosol|asparagine biosynthetic process|glutamine metabolic process|cellular response to glucose starvation|protein homodimerization activity|negative regulation of apoptotic process|positive regulation of mitotic cell cycle|L-asparagine biosynthetic process	ko00250	Alanine, aspartate and glutamate metabolism
SEMA5B	694.955	63.4081	1326.5	20.9201	4.38682	0.00314104	0.208004	Up	0.0435749	2.47465	GeneID:101119608,Genbank:XM_015092471.1	sema domain, seven thrombospondin repeats (type 1 and type 1-like), transmembrane domain (TM) and short cytoplasmic domain, (semaphorin) 5B	GO:0005615,GO:0016021,GO:0038191,GO:0048675,GO:0050908,GO:0050919,GO:0097485	extracellular space|integral component of membrane|neuropilin binding|axon extension|detection of light stimulus involved in visual perception|negative chemotaxis|neuron projection guidance	ko04360	Axon guidance
ATAD2	1114.79	101.085	2128.5	21.0564	4.39619	0.000852203	0.0849268	Up	0.20524	4.97196	GeneID:101103903,Genbank:XM_012184273.2	ATPase family, AAA domain containing 2	GO:0003682,GO:0005524,GO:0005634,GO:0005654,GO:0006325,GO:0006351,GO:0006357,GO:0016887,GO:0031936,GO:0042393,GO:0045893,GO:0045944,GO:0070062	chromatin binding|ATP binding|nucleus|nucleoplasm|chromatin organization|transcription, DNA-templated|regulation of transcription from RNA polymerase II promoter|ATPase activity|negative regulation of chromatin silencing|histone binding|positive regulation of transcription, DNA-templated|positive regulation of transcription from RNA polymerase II promoter|extracellular exosome
LMNB1	2069.34	187.467	3951.21	21.0768	4.39758	0.000277757	0.0382518	Up	0.657852	20.1964	GeneID:100037680,Genbank:XM_004008662.3	lamin B1	GO:0005198,GO:0005634,GO:0005635,GO:0005637,GO:0005638,GO:0005654,GO:0016020,GO:0016363,GO:0031965,GO:0035722,GO:0043274	structural molecule activity|nucleus|nuclear envelope|nuclear inner membrane|lamin filament|nucleoplasm|membrane|nuclear matrix|nuclear membrane|interleukin-12-mediated signaling pathway|phospholipase binding	ko04214,ko04210	Apoptosis - fly|Apoptosis
LOC101122242	1258.96	113.032	2404.9	21.2763	4.41117	0.000599352	0.0652246	Up	0.532163	16.6942	GeneID:101122242,Genbank:XM_004003349.2	non-histone chromosomal protein HMG-14			ko00310	Lysine degradation
PLTP	247.709	22.055	473.362	21.4628	4.42377	0.0398402	0.762111	Up	0.150353	4.12324	GeneID:101115982,Genbank:XM_012189285.2	phospholipid transfer protein			ko03320	PPAR signaling pathway
ARHGAP36	4487.05	396.99	8577.11	21.6054	4.43332	0.000524067	0.0595294	Up	1.62482	47.7209	GeneID:100913153,Genbank:NM_001267875.2	Rho GTPase activating protein 36	GO:0005096,GO:0007165	GTPase activator activity|signal transduction
KCNG2	656.832	57.8943	1255.77	21.6907	4.43901	0.00338138	0.216069	Up	0.346765	9.4999	GeneID:101107566,Genbank:XM_015103523.1	potassium channel, voltage gated modifier subfamily G, member 2	GO:0005251,GO:0005886,GO:0006813,GO:0008016,GO:0008076,GO:0016021,GO:0034765,GO:0050796,GO:0051260,GO:0070062	delayed rectifier potassium channel activity|plasma membrane|potassium ion transport|regulation of heart contraction|voltage-gated potassium channel complex|integral component of membrane|regulation of ion transmembrane transport|regulation of insulin secretion|protein homooligomerization|extracellular exosome
SLC24A2	229.379	20.2171	438.54	21.6916	4.43906	0.0459	0.810412	Up	0	0	GeneID:101102456,Genbank:XM_015093242.1	solute carrier family 24 (sodium/potassium/calcium exchanger), member 2	GO:0005262,GO:0005509,GO:0005886,GO:0005887,GO:0006811,GO:0006874,GO:0007601,GO:0007612,GO:0007613,GO:0008273,GO:0015293,GO:0016151,GO:0030145,GO:0030955,GO:0031402,GO:0034220,GO:0046870,GO:0046983,GO:0050896,GO:0060291,GO:0060292	calcium channel activity|calcium ion binding|plasma membrane|integral component of plasma membrane|ion transport|cellular calcium ion homeostasis|visual perception|learning|memory|calcium, potassium:sodium antiporter activity|symporter activity|nickel cation binding|manganese ion binding|potassium ion binding|sodium ion binding|ion transmembrane transport|cadmium ion binding|protein dimerization …
SPIN4	250.429	22.055	478.803	21.7095	4.44026	0.0383806	0.748331	Up	0.0963188	2.58719	GeneID:101109772,Genbank:XM_012106557.2	spindlin family member 4	GO:0007276,GO:0035064	gamete generation|methylated histone binding
ZNF185	417.745	36.7583	798.731	21.7293	4.44157	0.0123688	0.450508	Up	0	1.79221	GeneID:101105140,Genbank:XM_012107133.2	zinc finger protein 185 (LIM domain)	GO:0005737,GO:0005925,GO:0008270,GO:0015629,GO:0051015	cytoplasm|focal adhesion|zinc ion binding|actin cytoskeleton|actin filament binding
PYROXD2	501.946	44.11	959.783	21.7589	4.44353	0.00742021	0.347811	Up	0.210798	3.79678	GeneID:101117632,Genbank:XM_012102751.1	pyridine nucleotide-disulphide oxidoreductase domain 2	GO:0005622,GO:0016491	intracellular|oxidoreductase activity
IQSEC2	380.541	33.0825	727.999	22.0056	4.4598	0.0153368	0.502467	Up	0.0433497	1.28525	GeneID:101109678,Genbank:XM_012106666.2	IQ motif and Sec7 domain 2	GO:0005086,GO:0005737,GO:0030036,GO:0032012	ARF guanyl-nucleotide exchange factor activity|cytoplasm|actin cytoskeleton organization|regulation of ARF protein signal transduction	ko04144	Endocytosis
SPC24	365.475	31.2446	699.706	22.3945	4.48507	0.0164251	0.519529	Up	0	4.09054	GeneID:101117500,Genbank:XM_012177917.2	SPC24, NDC80 kinetochore complex component	GO:0000777,GO:0005634,GO:0007049,GO:0031262,GO:0051301	condensed chromosome kinetochore|nucleus|cell cycle|Ndc80 complex|cell division
XPNPEP2	253.778	21.136	486.421	23.0138	4.52443	0.0345958	0.711818	Up	0	1.67193	GeneID:101120054,Genbank:XM_004022375.3	X-prolyl aminopeptidase (aminopeptidase P) 2, membrane-bound	GO:0005886,GO:0031225,GO:0046872,GO:0070006	plasma membrane|anchored component of membrane|metal ion binding|metalloaminopeptidase activity	ko04974	Protein digestion and absorption
LYPD1	246.246	20.2171	472.274	23.3602	4.54598	0.036197	0.733461	Up	0.478414	9.79755	GeneID:101108195,Genbank:XM_004004741.2	LY6/PLAUR domain containing 1	GO:0001662,GO:0001775,GO:0005576,GO:0005886,GO:0006501,GO:0007271,GO:0030550,GO:0031225,GO:0033130,GO:0035094,GO:0095500,GO:1903077	behavioral fear response|cell activation|extracellular region|plasma membrane|C-terminal protein lipidation|synaptic transmission, cholinergic|acetylcholine receptor inhibitor activity|anchored component of membrane|acetylcholine receptor binding|response to nicotine|acetylcholine receptor signaling pathway|negative regulation of protein localization to plasma membrane
PEG10	7949.88	648.784	15251	23.507	4.55502	0.00105254	0.0974974	Up	1.75787	61.1225	GeneID:100359412,Genbank:NM_001290793.2	paternally expressed 10
VOPP1	219.839	17.4602	422.217	24.1817	4.59584	0.0439511	0.797164	Up	0	8.60183	GeneID:101101926,Genbank:XM_012099276.2	vesicular, overexpressed in cancer, prosurvival protein 1	GO:0004871,GO:0005768,GO:0006351,GO:0006355,GO:0030659,GO:0031301	signal transducer activity|endosome|transcription, DNA-templated|regulation of transcription, DNA-templated|cytoplasmic vesicle membrane|integral component of organelle membrane
GAL3ST4	243.61	19.2981	467.921	24.247	4.59973	0.0353283	0.722614	Up	0.100519	2.42182	GeneID:101106737,Genbank:XM_012104556.2	galactose-3-O-sulfotransferase 4	GO:0001733,GO:0009247,GO:0016021,GO:0032580	galactosylceramide sulfotransferase activity|glycolipid biosynthetic process|integral component of membrane|Golgi cisterna membrane
EPHA7	326.264	25.7308	626.797	24.3598	4.60643	0.0186128	0.548585	Up	0.0570846	2.4072	GeneID:101107288,Genbank:XM_004011266.3	EPH receptor A7			ko04360	Axon guidance
PTN	1915.19	147.952	3682.43	24.8893	4.63746	0.000157616	0.0268129	Up	1.0612	36.4224	GeneID:101103149,Genbank:XM_004008093.2	pleiotrophin	GO:0005615,GO:0005783,GO:0007612,GO:0008083,GO:0008201,GO:0008284,GO:0019901,GO:0030282,GO:0035374,GO:0043234,GO:0051781	extracellular space|endoplasmic reticulum|learning|growth factor activity|heparin binding|positive regulation of cell proliferation|protein kinase binding|bone mineralization|chondroitin sulfate binding|protein complex|positive regulation of cell division
RBP1	269.098	20.2171	517.978	25.6208	4.67924	0.0263409	0.648208	Up	0.285101	11.0317	GeneID:101108977,Genbank:XM_004003299.3	retinol binding protein 1	GO:0002138,GO:0005654,GO:0005811,GO:0005829,GO:0006776,GO:0016918,GO:0030852,GO:0033189,GO:0042572,GO:0055088,GO:1904768	retinoic acid biosynthetic process|nucleoplasm|lipid droplet|cytosol|vitamin A metabolic process|retinal binding|regulation of granulocyte differentiation|response to vitamin A|retinol metabolic process|lipid homeostasis|all-trans-retinol binding
XXYLT1	655.587	47.7858	1263.39	26.4386	4.72457	0.00210572	0.15655	Up	0.0855608	2.55111	GeneID:105609977,Genbank:XM_015092492.1	xyloside xylosyltransferase 1	GO:0000287,GO:0016266,GO:0030145,GO:0030176,GO:0035252	magnesium ion binding|O-glycan processing|manganese ion binding|integral component of endoplasmic reticulum membrane|UDP-xylosyltransferase activity
LOC105604623	227.541	16.5412	438.54	26.5119	4.72857	0.0366216	0.736311	Up	0	0.400154	GeneID:105604623,Genbank:XM_012104010.2	uncharacterized LOC105604623
LOC101119679	2246.82	162.656	4330.99	26.6268	4.73481	0.000115319	0.0224324	Up	4.92605	119.607	GeneID:101119679,Genbank:XM_004019030.3	histone H2B type 1	GO:0000786,GO:0003677,GO:0005654,GO:0006334,GO:0046982	nucleosome|DNA binding|nucleoplasm|nucleosome assembly|protein heterodimerization activity
BCHE	567.576	40.4341	1094.72	27.0741	4.75884	0.00318503	0.208258	Up	0.228844	7.6177	GeneID:101102112,Genbank:XM_012100076.2	butyrylcholinesterase	GO:0003990,GO:0004104,GO:0005576,GO:0005641,GO:0005783,GO:0042802,GO:0052689	acetylcholinesterase activity|cholinesterase activity|extracellular region|nuclear envelope lumen|endoplasmic reticulum|identical protein binding|carboxylic ester hydrolase activity
MSC	878.944	62.4891	1695.4	27.1311	4.76188	0.000800783	0.0814496	Up	0.643121	21.7667	GeneID:101105828,Genbank:XM_004011735.2	musculin	GO:0000980,GO:0001206,GO:0003700,GO:0003714,GO:0005634,GO:0005654,GO:0006366,GO:0014707,GO:0046983,GO:0060021,GO:0060539,GO:1990830	RNA polymerase II distal enhancer sequence-specific DNA binding|transcriptional repressor activity, RNA polymerase II distal enhancer sequence-specific binding|DNA binding transcription factor activity|transcription corepressor activity|nucleus|nucleoplasm|transcription from RNA polymerase II promoter|branchiomeric skeletal muscle development|protein dimerization activity|palate development|diaph…
SPAG5	662.745	46.8669	1278.62	27.282	4.76988	0.00188354	0.149354	Up	0.103093	3.18424	GeneID:101105670,Genbank:XM_012185393.2	sperm associated antigen 5	GO:0000070,GO:0000776,GO:0000777,GO:0005737,GO:0005876,GO:0007051,GO:0007059,GO:0008017,GO:0030496,GO:0032388,GO:0034451,GO:0035371,GO:0051294,GO:0051301,GO:0051988,GO:0071539,GO:0072686,GO:0090235,GO:0097431,GO:1905832	mitotic sister chromatid segregation|kinetochore|condensed chromosome kinetochore|cytoplasm|spindle microtubule|spindle organization|chromosome segregation|microtubule binding|midbody|positive regulation of intracellular transport|centriolar satellite|microtubule plus-end|establishment of spindle orientation|cell division|regulation of attachment of spindle microtubules to kinetochore|protein loc…
PLK4	456.254	32.1635	880.345	27.3709	4.77457	0.00625516	0.315826	Up	0.132947	4.11249	GeneID:101121970,Genbank:XM_012097514.2	polo-like kinase 4	GO:0001741,GO:0004674,GO:0005524,GO:0005730,GO:0005813,GO:0005814,GO:0005829,GO:0007099,GO:0042802,GO:0046601,GO:0060707,GO:0098535,GO:0098536	XY body|protein serine/threonine kinase activity|ATP binding|nucleolus|centrosome|centriole|cytosol|centriole replication|identical protein binding|positive regulation of centriole replication|trophoblast giant cell differentiation|de novo centriole assembly involved in multi-ciliated epithelial cell differentiation|deuterosome	ko04068	FoxO signaling pathway
EFNB3	729.33	50.5427	1408.12	27.86	4.80012	0.00131483	0.111203	Up	0.291899	9.84448	GeneID:101103994,Genbank:XM_004012672.3	ephrin-B3	GO:0001618,GO:0005005,GO:0005886,GO:0005887,GO:0007267,GO:0007399,GO:0007411,GO:0007628,GO:0016198,GO:0031295,GO:0046875,GO:0048013,GO:0050771	virus receptor activity|transmembrane-ephrin receptor activity|plasma membrane|integral component of plasma membrane|cell-cell signaling|nervous system development|axon guidance|adult walking behavior|axon choice point recognition|T cell costimulation|ephrin receptor binding|ephrin receptor signaling pathway|negative regulation of axonogenesis	ko04360	Axon guidance
WBP5	242.775	16.5412	469.01	28.3539	4.82548	0.0292127	0.685346	Up	0.240896	9.10649	GeneID:101117908,Genbank:XM_004022450.3	WW domain binding protein 5	GO:0005634,GO:0006351,GO:0006357,GO:0050699	nucleus|transcription, DNA-templated|regulation of transcription from RNA polymerase II promoter|WW domain binding
ADAM12	1343.78	90.0579	2597.51	28.8426	4.85013	0.000182848	0.0296404	Up	0.0951215	3.36445	GeneID:101106128,Genbank:XM_015103498.1	ADAM metallopeptidase domain 12
LOC101108797	30304.1	2018.95	58589.2	29.0196	4.85896	0.00465856	0.263354	Up	37.8473	1211.43	GeneID:101108797,Genbank:XM_015103978.1	hemoglobin subunit alpha-1/2	GO:0005344,GO:0005506,GO:0005833,GO:0019825,GO:0020037	oxygen carrier activity|iron ion binding|hemoglobin complex|oxygen binding|heme binding
COL21A1	7105.25	467.75	13742.7	29.3806	4.87679	0.000452658	0.0541866	Up	1.06078	37.2986	GeneID:101106802,Genbank:XM_012100444.2	collagen, type XXI, alpha 1	GO:0005576,GO:0005578,GO:0005581,GO:0005788,GO:0005829	extracellular region|proteinaceous extracellular matrix|collagen trimer|endoplasmic reticulum lumen|cytosol	ko04974	Protein digestion and absorption
SNCG	1119.51	73.5166	2165.5	29.4559	4.88048	0.000293257	0.0396841	Up	1.01305	39.3716	GeneID:101113039,Genbank:XM_004021542.3	synuclein gamma	GO:0005815,GO:0005819,GO:0007165,GO:0007268,GO:0008344,GO:0009306,GO:0014059,GO:0030424,GO:0043025,GO:0046928,GO:0048471,GO:0050808	microtubule organizing center|spindle|signal transduction|chemical synaptic transmission|adult locomotory behavior|protein secretion|regulation of dopamine secretion|axon|neuronal cell body|regulation of neurotransmitter secretion|perinuclear region of cytoplasm|synapse organization
RASSF2	390.008	24.8119	755.203	30.4372	4.92776	0.00823043	0.365949	Up	0.0117041	5.84803	GeneID:101113613,Genbank:XM_004014337.3	Ras association (RalGDS/AF-6) domain family member 2			ko04392,ko04391	Hippo signaling pathway -multiple species|Hippo signaling pathway - fly
TIAM2	231.519	14.7033	448.334	30.492	4.93036	0.0297609	0.689924	Up	0.0239634	0.892162	GeneID:101105923,Genbank:XM_015097499.1	T-cell lymphoma invasion and metastasis 2	GO:0005057,GO:0005085,GO:0005089,GO:0005096,GO:0005829,GO:0007186,GO:0016020,GO:0019216,GO:0030027,GO:0030175,GO:0030426,GO:0035023,GO:0035556,GO:0043065,GO:0051056,GO:0070062	signal transducer activity, downstream of receptor|guanyl-nucleotide exchange factor activity|Rho guanyl-nucleotide exchange factor activity|GTPase activator activity|cytosol|G-protein coupled receptor signaling pathway|membrane|regulation of lipid metabolic process|lamellipodium|filopodium|growth cone|regulation of Rho protein signal transduction|intracellular signal transduction|positive regula…
SALL2	537.155	34.0014	1040.31	30.596	4.93527	0.00293135	0.199204	Up	0.0656639	2.51407	GeneID:101107790,Genbank:XM_004010361.3	spalt-like transcription factor 2	GO:0000122,GO:0000977,GO:0001228,GO:0001654,GO:0003700,GO:0005634,GO:0006366,GO:0007165,GO:0016581,GO:0021915,GO:0043565,GO:0044212,GO:0045944,GO:0046872	negative regulation of transcription from RNA polymerase II promoter|RNA polymerase II regulatory region sequence-specific DNA binding|transcriptional activator activity, RNA polymerase II transcription regulatory region sequence-specific DNA binding|eye development|DNA binding transcription factor activity|nucleus|transcription from RNA polymerase II promoter|signal transduction|NuRD complex|neu…
SSC5D	966.712	60.6512	1872.77	30.8778	4.9485	0.000407252	0.0499028	Up	0.0780427	3.78536	GeneID:101119500,Genbank:XM_015100312.1	scavenger receptor cysteine rich family, 5 domains	GO:0001968,GO:0005044,GO:0005615,GO:0005622,GO:0005737,GO:0007275,GO:0016020,GO:0031012,GO:0042494,GO:0043236,GO:0045087,GO:0050829,GO:0050830,GO:0050840,GO:2000483	fibronectin binding|scavenger receptor activity|extracellular space|intracellular|cytoplasm|multicellular organism development|membrane|extracellular matrix|detection of bacterial lipoprotein|laminin binding|innate immune response|defense response to Gram-negative bacterium|defense response to Gram-positive bacterium|extracellular matrix binding|negative regulation of interleukin-8 secretion
CCNF	551.302	34.0014	1068.6	31.4281	4.97398	0.00252872	0.176466	Up	0	2.46746	GeneID:101116197,Genbank:XM_015103867.1	cyclin F	GO:0000320,GO:0001890,GO:0005634,GO:0005813,GO:0005814,GO:0010826,GO:0016567,GO:0019005,GO:0030054,GO:0031146,GO:0051301	re-entry into mitotic cell cycle|placenta development|nucleus|centrosome|centriole|negative regulation of centrosome duplication|protein ubiquitination|SCF ubiquitin ligase complex|cell junction|SCF-dependent proteasomal ubiquitin-dependent protein catabolic process|cell division
LOC101110185	5788.23	352.88	11223.6	31.8057	4.99121	0.000241554	0.0354629	Up	12.1912	587.885	GeneID:101110185,Genbank:XM_004019073.3	histone H2B type 1	GO:0000786,GO:0003677,GO:0005634,GO:0006334,GO:0046982	nucleosome|DNA binding|nucleus|nucleosome assembly|protein heterodimerization activity
C1QTNF3	9304.09	560.564	18047.6	32.1954	5.00878	0.00054523	0.0606062	Up	2.49758	105.832	GeneID:101113100,Genbank:XM_012097112.2	C1q and tumor necrosis factor related protein 3	GO:0005581,GO:0005623,GO:0010629,GO:0016020,GO:0035356,GO:0042347,GO:0045444,GO:0045721,GO:0050715,GO:0050728,GO:0070062,GO:0070165,GO:0070206,GO:0071638,GO:1900165	collagen trimer|cell|negative regulation of gene expression|membrane|cellular triglyceride homeostasis|negative regulation of NF-kappaB import into nucleus|fat cell differentiation|negative regulation of gluconeogenesis|positive regulation of cytokine secretion|negative regulation of inflammatory response|extracellular exosome|positive regulation of adiponectin secretion|protein trimerization|neg…
DPYSL5	248.386	14.7033	482.068	32.7863	5.03502	0.0230106	0.618551	Up	0.0236885	0.957948	GeneID:101111869,Genbank:XM_004005741.3	dihydropyrimidinase like 5	GO:0005829,GO:0007165,GO:0007399,GO:0007411,GO:0008017,GO:0016810,GO:0030425,GO:0043025	cytosol|signal transduction|nervous system development|axon guidance|microtubule binding|hydrolase activity, acting on carbon-nitrogen (but not peptide) bonds|dendrite|neuronal cell body	ko04360	Axon guidance
LOC101106041	8774.14	519.211	17029.1	32.798	5.03553	0.000468882	0.0552783	Up	15.3147	679.167	GeneID:101106041,Genbank:XM_004019059.3	histone H2B type 1-K	GO:0000786,GO:0002227,GO:0003677,GO:0005615,GO:0005634,GO:0005654,GO:0005829,GO:0006334,GO:0016567,GO:0019731,GO:0031640,GO:0046982,GO:0050829,GO:0050830,GO:0061844	nucleosome|innate immune response in mucosa|DNA binding|extracellular space|nucleus|nucleoplasm|cytosol|nucleosome assembly|protein ubiquitination|antibacterial humoral response|killing of cells of other organism|protein heterodimerization activity|defense response to Gram-negative bacterium|defense response to Gram-positive bacterium|antimicrobial humoral immune response mediated by antimicrobia…
LOC101123158	16942.2	985.123	32899.2	33.3961	5.06161	0.00129182	0.109854	Up	10.6834	507.95	GeneID:101123158,Genbank:XM_012101084.2	histone H1.5	GO:0000786,GO:0003677,GO:0005634,GO:0006334,GO:0007517	nucleosome|DNA binding|nucleus|nucleosome assembly|muscle organ development
FAM84B	257.635	14.7033	500.567	34.0445	5.08935	0.0200031	0.568045	Up	0.0408331	1.74825	GeneID:101102154,Genbank:XM_015097736.1	family with sequence similarity 84 member B	GO:0005737,GO:0005886	cytoplasm|plasma membrane
LOC101105348	195.403	11.0275	379.778	34.4392	5.10598	0.0381054	0.748331	Up	0.0379919	1.65408	GeneID:101105348,Genbank:XM_012188594.2	choline transporter-like protein 2	GO:0016021	integral component of membrane
CHODL	2852.11	159.899	5544.32	34.674	5.11578	4.89512e-05	0.0115421	Up	0.597798	44.7285	GeneID:101115923,Genbank:XM_004002816.3	chondrolectin
LRTM1	803.834	45.0289	1562.64	34.703	5.11699	0.000537514	0.0601784	Up	0.0929832	4.04496	GeneID:105603514,Genbank:XM_012099888.2	leucine-rich repeats and transmembrane domains 1	GO:0004860,GO:0005737,GO:0006469,GO:0016021,GO:0019221,GO:0046426,GO:0051965	protein kinase inhibitor activity|cytoplasm|negative regulation of protein kinase activity|integral component of membrane|cytokine-mediated signaling pathway|negative regulation of JAK-STAT cascade|positive regulation of synapse assembly
ADGRB2	232.776	12.8654	452.687	35.1863	5.13694	0.0246944	0.631563	Up	0.00236933	0.75674	GeneID:101106749,Genbank:XM_015092851.1	adhesion G protein-coupled receptor B2	GO:0004930,GO:0005813,GO:0005886,GO:0007166,GO:0007186,GO:0007422,GO:0016021,GO:0016525,GO:0033173,GO:0051965	G-protein coupled receptor activity|centrosome|plasma membrane|cell surface receptor signaling pathway|G-protein coupled receptor signaling pathway|peripheral nervous system development|integral component of membrane|negative regulation of angiogenesis|calcineurin-NFAT signaling cascade|positive regulation of synapse assembly
LRRN1	3051.83	165.412	5938.25	35.8997	5.1659	4.6648e-05	0.0111682	Up	0.291336	13.0536	GeneID:101110796,Genbank:XM_004018314.3	leucine rich repeat neuronal 1	GO:0005578,GO:0005615,GO:0016021,GO:0051965	proteinaceous extracellular matrix|extracellular space|integral component of membrane|positive regulation of synapse assembly
ARHGEF26	959.941	51.4616	1868.42	36.3071	5.18218	0.000258092	0.036848	Up	0.0778615	5.03495	GeneID:101113898,Genbank:XM_015092586.1	Rho guanine nucleotide exchange factor 26	GO:0001726,GO:0001886,GO:0005085,GO:0005089,GO:0005829,GO:0007186,GO:0035023,GO:0043065,GO:0051056,GO:0097178	ruffle|endothelial cell morphogenesis|guanyl-nucleotide exchange factor activity|Rho guanyl-nucleotide exchange factor activity|cytosol|G-protein coupled receptor signaling pathway|regulation of Rho protein signal transduction|positive regulation of apoptotic process|regulation of small GTPase mediated signal transduction|ruffle assembly
SLC7A7	449.398	23.8929	874.904	36.6177	5.19447	0.00376154	0.23104	Up	0.165997	7.00114	GeneID:101105078,Genbank:XM_004010352.3	solute carrier family 7 (amino acid transporter light chain, y+L system), member 7	GO:0000821,GO:0005886,GO:0005887,GO:0006461,GO:0006520,GO:0006810,GO:0006865,GO:0015174,GO:0015179,GO:0015297,GO:0016323,GO:0050900	regulation of arginine metabolic process|plasma membrane|integral component of plasma membrane|protein complex assembly|cellular amino acid metabolic process|transport|amino acid transport|basic amino acid transmembrane transporter activity|L-amino acid transmembrane transporter activity|antiporter activity|basolateral plasma membrane|leukocyte migration	ko04974	Protein digestion and absorption
DEPDC1	210.637	11.0275	410.247	37.2022	5.21732	0.0295039	0.687335	Up	0.0847744	2.6081	GeneID:101116779,Genbank:XM_012173084.2	DEP domain containing 1	GO:0005096,GO:0005634,GO:0006351,GO:0007165,GO:0017053,GO:0035556,GO:0045892	GTPase activator activity|nucleus|transcription, DNA-templated|signal transduction|transcriptional repressor complex|intracellular signal transduction|negative regulation of transcription, DNA-templated
LOC101120200	7612.41	396.071	14828.8	37.4396	5.22649	0.000246808	0.0358739	Up	11.7684	611.476	GeneID:101120200,Genbank:XM_004019032.3	histone H2A type 1	GO:0000786,GO:0000790,GO:0003677,GO:0006342,GO:0046982	nucleosome|nuclear chromatin|DNA binding|chromatin silencing|protein heterodimerization activity
KIF20A	1149.61	59.7323	2239.49	37.4922	5.22852	0.000124541	0.0235338	Up	0.178208	8.46865	GeneID:101109352,Genbank:XM_004008829.2	kinesin family member 20A	GO:0000281,GO:0000910,GO:0000920,GO:0001578,GO:0003777,GO:0005524,GO:0005654,GO:0005794,GO:0005819,GO:0005871,GO:0005874,GO:0007018,GO:0008017,GO:0015031,GO:0016887,GO:0019901,GO:0030496,GO:0032154,GO:0045171	mitotic cytokinesis|cytokinesis|cell separation after cytokinesis|microtubule bundle formation|microtubule motor activity|ATP binding|nucleoplasm|Golgi apparatus|spindle|kinesin complex|microtubule|microtubule-based movement|microtubule binding|protein transport|ATPase activity|protein kinase binding|midbody|cleavage furrow|intercellular bridge
UHRF1	1343.55	68.9218	2618.18	37.9877	5.24746	7.15598e-05	0.0156847	Up	0.171243	7.65464	GeneID:101113067,Genbank:XM_012179203.2	ubiquitin-like with PHD and ring finger domains 1	GO:0000122,GO:0000790,GO:0000791,GO:0000792,GO:0004842,GO:0005657,GO:0005720,GO:0006281,GO:0006351,GO:0007049,GO:0008270,GO:0010216,GO:0010390,GO:0016363,GO:0016574,GO:0031493,GO:0035064,GO:0042393,GO:0042787,GO:0042802,GO:0044729,GO:0051865,GO:0061630,GO:0090308	negative regulation of transcription from RNA polymerase II promoter|nuclear chromatin|euchromatin|heterochromatin|ubiquitin-protein transferase activity|replication fork|nuclear heterochromatin|DNA repair|transcription, DNA-templated|cell cycle|zinc ion binding|maintenance of DNA methylation|histone monoubiquitination|nuclear matrix|histone ubiquitination|nucleosomal histone binding|methylated h…
KLHL4	217.711	11.0275	424.394	38.4851	5.26623	0.0261751	0.648208	Up	0.0824454	1.67005	GeneID:101108287,Genbank:XM_012107510.2	kelch like family member 4	GO:0003779,GO:0005737,GO:0005815,GO:0015630,GO:0016567,GO:0031463	actin binding|cytoplasm|microtubule organizing center|microtubule cytoskeleton|protein ubiquitination|Cul3-RING ubiquitin ligase complex
ZNF572	164.643	8.27062	321.016	38.814	5.2785	0.0470207	0.816981	Up	0.042264	1.95125	GeneID:101104915,Genbank:XM_012183584.2	zinc finger protein 572	GO:0003677,GO:0003700,GO:0005634,GO:0006351,GO:0006355,GO:0046872	DNA binding|DNA binding transcription factor activity|nucleus|transcription, DNA-templated|regulation of transcription, DNA-templated|metal ion binding
DKK2	734.952	36.7583	1433.15	38.9883	5.28497	0.000536713	0.0601784	Up	0.0316746	6.95185	GeneID:101123633,Genbank:XM_004009640.3	dickkopf WNT signaling pathway inhibitor 2	GO:0005576,GO:0005615,GO:0007275,GO:0016055,GO:0030178,GO:0039706,GO:0090090,GO:0090263	extracellular region|extracellular space|multicellular organism development|Wnt signaling pathway|negative regulation of Wnt signaling pathway|co-receptor binding|negative regulation of canonical Wnt signaling pathway|positive regulation of canonical Wnt signaling pathway	ko04310	Wnt signaling pathway
RIMS1	1086.55	53.2996	2119.79	39.7713	5.31366	0.000125877	0.0235338	Up	0.0647785	2.29804	GeneID:101107797,Genbank:XM_012184227.2	regulating synaptic membrane exocytosis 1	GO:0003723,GO:0005829,GO:0005886,GO:0006461,GO:0006886,GO:0007269,GO:0007601,GO:0010628,GO:0014047,GO:0016079,GO:0017137,GO:0017156,GO:0030054,GO:0030695,GO:0042391,GO:0042734,GO:0044325,GO:0045055,GO:0046872,GO:0046903,GO:0046928,GO:0048786,GO:0048791,GO:0050896,GO:0061025,GO:0097151,GO:1903861,GO:2000300,GO:2000463	RNA binding|cytosol|plasma membrane|protein complex assembly|intracellular protein transport|neurotransmitter secretion|visual perception|positive regulation of gene expression|glutamate secretion|synaptic vesicle exocytosis|Rab GTPase binding|calcium ion regulated exocytosis|cell junction|GTPase regulator activity|regulation of membrane potential|presynaptic membrane|ion channel binding|regulate…	ko04721,ko04723	Synaptic vesicle cycle|Retrograde endocannabinoid signaling
WDR34	375.909	18.3792	733.439	39.906	5.31854	0.00578825	0.300256	Up	0.0228141	6.01008	GeneID:101107182,Genbank:XM_015093851.1	WD repeat domain 34	GO:0005814,GO:0005829,GO:0005868,GO:0005930,GO:0036064,GO:0042073,GO:0045503,GO:0045504,GO:0060271	centriole|cytosol|cytoplasmic dynein complex|axoneme|ciliary basal body|intraciliary transport|dynein light chain binding|dynein heavy chain binding|cilium assembly
LOC101117785	1844.35	90.0579	3598.64	39.9592	5.32046	2.84363e-05	0.00765773	Up	0.787797	38.8011	GeneID:101117785,Genbank:XM_012095497.1	apolipoprotein A-I	GO:0006869,GO:0008203,GO:0008289,GO:0034364,GO:0042157	lipid transport|cholesterol metabolic process|lipid binding|high-density lipoprotein particle|lipoprotein metabolic process	ko04977,ko03320,ko04975	Vitamin digestion and absorption|PPAR signaling pathway|Fat digestion and absorption
LOC105603814	3260.52	156.223	6364.82	40.7419	5.34844	3.22383e-05	0.00809181	Up	1.38031	30.6236	GeneID:105603814,Genbank:XM_012101129.2	histone H3.1	GO:0000183,GO:0000228,GO:0000786,GO:0000788,GO:0005576,GO:0005634,GO:0005654,GO:0006325,GO:0006334,GO:0006335,GO:0007596,GO:0016020,GO:0031492,GO:0032200,GO:0038111,GO:0043234,GO:0044267,GO:0045296,GO:0045652,GO:0045814,GO:0045815,GO:0046982,GO:0051290,GO:0060964,GO:0060968,GO:0070062,GO:1902036	chromatin silencing at rDNA|nuclear chromosome|nucleosome|nuclear nucleosome|extracellular region|nucleus|nucleoplasm|chromatin organization|nucleosome assembly|DNA replication-dependent nucleosome assembly|blood coagulation|membrane|nucleosomal DNA binding|telomere organization|interleukin-7-mediated signaling pathway|protein complex|cellular protein metabolic process|cadherin binding|regulation…
RHNO1	733.489	34.9204	1432.06	41.0092	5.35787	0.000474217	0.055487	Up	0.229809	12.3586	GeneID:101118432,Genbank:XM_015094992.1	RAD9-HUS1-RAD1 interacting nuclear orphan 1	GO:0000077,GO:0000725,GO:0005634,GO:0005694,GO:0007049,GO:0034644,GO:0070318,GO:0071479	DNA damage checkpoint|recombinational repair|nucleus|chromosome|cell cycle|cellular response to UV|positive regulation of G0 to G1 transition|cellular response to ionizing radiation
CHRNG	543.902	25.7308	1062.07	41.2763	5.36724	0.00146856	0.120919	Up	0.189034	6.28504	GeneID:101102965,Genbank:XM_015092847.1	cholinergic receptor, nicotinic gamma	GO:0004888,GO:0005892,GO:0007271,GO:0007274,GO:0022848,GO:0030054,GO:0035094,GO:0045211,GO:0098655	transmembrane signaling receptor activity|acetylcholine-gated channel complex|synaptic transmission, cholinergic|neuromuscular synaptic transmission|acetylcholine-gated cation-selective channel activity|cell junction|response to nicotine|postsynaptic membrane|cation transmembrane transport	ko04080	Neuroactive ligand-receptor interaction
ZWINT	195.028	9.18958	380.866	41.4454	5.37314	0.0314702	0.694666	Up	0.0491666	2.06837	GeneID:101115332,Genbank:XM_012102446.2	ZW10 interacting kinetochore protein	GO:0000777,GO:0005634,GO:0007093,GO:0051301	condensed chromosome kinetochore|nucleus|mitotic cell cycle checkpoint|cell division
COL24A1	315.309	14.7033	615.915	41.8895	5.38852	0.00885962	0.379816	Up	0	0.958969	GeneID:101114569,Genbank:XM_015092078.1	collagen, type XXIV, alpha 1	GO:0002244,GO:0005201,GO:0005576,GO:0005578,GO:0005581,GO:0005788	hematopoietic progenitor cell differentiation|extracellular matrix structural constituent|extracellular region|proteinaceous extracellular matrix|collagen trimer|endoplasmic reticulum lumen	ko04974	Protein digestion and absorption
RMI2	317.486	14.7033	620.268	42.1855	5.39868	0.00860897	0.376108	Up	0	6.69403	GeneID:101107838,Genbank:XM_004021173.3	RecQ mediated genome instability 2	GO:0003677,GO:0005634,GO:0006260	DNA binding|nucleus|DNA replication	ko03460	Fanconi anemia pathway
LOC101106292	1634.68	74.4356	3194.92	42.922	5.42364	2.72702e-05	0.0075782	Up	1.67973	79.5469	GeneID:101106292,Genbank:XM_004019060.3	histone H2A type 1	GO:0000786,GO:0000790,GO:0003677,GO:0006342,GO:0046982	nucleosome|nuclear chromatin|DNA binding|chromatin silencing|protein heterodimerization activity
RNASEL	161.463	7.35166	315.575	42.9256	5.42377	0.0445859	0.799362	Up	0.0105303	0.857461	GeneID:101103495,Genbank:XM_004013850.3	ribonuclease L (2',5'-oligoisoadenylate synthetase-dependent)	GO:0003723,GO:0004521,GO:0004672,GO:0005524,GO:0005759,GO:0005829,GO:0006364,GO:0006397,GO:0006468,GO:0016363,GO:0019843,GO:0042802,GO:0043021,GO:0043488,GO:0045071,GO:0045444,GO:0045944,GO:0046872,GO:0051607,GO:0060337,GO:0060338,GO:2001275	RNA binding|endoribonuclease activity|protein kinase activity|ATP binding|mitochondrial matrix|cytosol|rRNA processing|mRNA processing|protein phosphorylation|nuclear matrix|rRNA binding|identical protein binding|ribonucleoprotein complex binding|regulation of mRNA stability|negative regulation of viral genome replication|fat cell differentiation|positive regulation of transcription from RNA poly…
LOC101113252	80949.7	3671.24	158228	43.0994	5.4296	0.00938129	0.391398	Up	4.45109	259.7	GeneID:101113252,Genbank:XM_015098656.1	myosin-3	GO:0000146,GO:0003009,GO:0005516,GO:0005524,GO:0005829,GO:0005859,GO:0007517,GO:0017018,GO:0030017,GO:0030048,GO:0030049,GO:0030326,GO:0032982,GO:0042623,GO:0045214,GO:0046034,GO:0051015,GO:0060325,GO:0070062	microfilament motor activity|skeletal muscle contraction|calmodulin binding|ATP binding|cytosol|muscle myosin complex|muscle organ development|myosin phosphatase activity|sarcomere|actin filament-based movement|muscle filament sliding|embryonic limb morphogenesis|myosin filament|ATPase activity, coupled|sarcomere organization|ATP metabolic process|actin filament binding|face morphogenesis|extrace…	ko04530	Tight junction
LOC101123292	577.091	25.7308	1128.45	43.856	5.4547	0.00101907	0.0961141	Up	0.0160006	8.60126	GeneID:101123292,Genbank:XM_012177638.2	histone H2A type 3	GO:0000788,GO:0003677,GO:0006337,GO:0006342,GO:0046982,GO:0070062,GO:0070914	nuclear nucleosome|DNA binding|nucleosome disassembly|chromatin silencing|protein heterodimerization activity|extracellular exosome|UV-damage excision repair
CCNG2	908.179	40.4341	1775.92	43.9214	5.45685	0.000180863	0.0296273	Up	0.0835223	14.0158	GeneID:101110594,Genbank:XM_004009930.2	cyclin G2			ko04068,ko04115	FoxO signaling pathway|p53 signaling pathway
LOC101113745	1041.06	45.0289	2037.09	45.2396	5.49951	9.87922e-05	0.020229	Up	0.224167	11.7063	GeneID:101113745,Genbank:XM_012174784.1	transmembrane protein 198-like	GO:0005886,GO:0007275,GO:0012506,GO:0016021,GO:0016055,GO:0031410	plasma membrane|multicellular organism development|vesicle membrane|integral component of membrane|Wnt signaling pathway|cytoplasmic vesicle
MDK	2966.32	124.978	5807.67	46.4694	5.53821	1.72315e-05	0.00536313	Up	1.18175	79.704	GeneID:101114137,Genbank:XM_004016437.3	midkine (neurite growth-promoting factor 2)	GO:0001662,GO:0005576,GO:0005737,GO:0007165,GO:0007219,GO:0007399,GO:0007614,GO:0008083,GO:0008201,GO:0009611,GO:0016477,GO:0021542,GO:0021681,GO:0021987,GO:0030154,GO:0030325,GO:0030421,GO:0042493,GO:0042995,GO:0043524,GO:0045893,GO:0050795,GO:0051384,GO:0051781	behavioral fear response|extracellular region|cytoplasm|signal transduction|Notch signaling pathway|nervous system development|short-term memory|growth factor activity|heparin binding|response to wounding|cell migration|dentate gyrus development|cerebellar granular layer development|cerebral cortex development|cell differentiation|adrenal gland development|defecation|response to drug|cell project…
PRND	841.219	34.9204	1647.52	47.1793	5.56008	0.000196991	0.0315126	Up	0.189468	11.2761	GeneID:443194,Genbank:NM_001009261.1	prion protein 2 (dublet)	GO:0005507,GO:0007340,GO:0031362,GO:0051260	copper ion binding|acrosome reaction|anchored component of external side of plasma membrane|protein homooligomerization
LOC101115753	776.726	32.1635	1521.29	47.2986	5.56372	0.000263328	0.0372538	Up	0	2.40964	GeneID:101115753,Genbank:XM_012180204.2	histone H3-like	GO:0000786,GO:0000788,GO:0005634,GO:0005700,GO:0006334,GO:0031492,GO:0035059,GO:0046982	nucleosome|nuclear nucleosome|nucleus|polytene chromosome|nucleosome assembly|nucleosomal DNA binding|RCAF complex|protein heterodimerization activity
POLE	312.758	12.8654	612.65	47.62	5.57349	0.00748495	0.348745	Up	0.0126199	0.708045	GeneID:101116176,Genbank:XM_012097642.2	polymerase (DNA directed), epsilon, catalytic subunit			ko03030,ko03420,ko00230,ko00240,ko03410	DNA replication|Nucleotide excision repair|Purine metabolism|Pyrimidine metabolism|Base excision repair
TMEM14A	179.418	7.35166	351.485	47.8103	5.57925	0.0325133	0.703301	Up	0.0924719	6.21458	GeneID:101105448,Genbank:XM_012100852.2	transmembrane protein 14A	GO:0005789,GO:0016021,GO:0031966,GO:0043066,GO:1901029	endoplasmic reticulum membrane|integral component of membrane|mitochondrial membrane|negative regulation of apoptotic process|negative regulation of mitochondrial outer membrane permeabilization involved in apoptotic signaling pathway
BIRC5	540.432	22.055	1058.81	48.0076	5.58519	0.00108799	0.0996246	Up	0.125008	6.06523	GeneID:101123390,Genbank:XM_004013098.2	baculoviral IAP repeat containing 5	GO:0000086,GO:0000775,GO:0000777,GO:0000910,GO:0004842,GO:0004869,GO:0005634,GO:0005737,GO:0005814,GO:0005829,GO:0005876,GO:0005881,GO:0006351,GO:0006468,GO:0007059,GO:0007346,GO:0008017,GO:0008270,GO:0009966,GO:0015631,GO:0030496,GO:0031021,GO:0031503,GO:0031536,GO:0031577,GO:0032133,GO:0042803,GO:0043027,GO:0043066,GO:0043154,GO:0043524,GO:0045892,GO:0045931,GO:0048037,GO:0051301,GO:0051303,GO:…	G2/M transition of mitotic cell cycle|chromosome, centromeric region|condensed chromosome kinetochore|cytokinesis|ubiquitin-protein transferase activity|cysteine-type endopeptidase inhibitor activity|nucleus|cytoplasm|centriole|cytosol|spindle microtubule|cytoplasmic microtubule|transcription, DNA-templated|protein phosphorylation|chromosome segregation|regulation of mitotic cell cycle|microtubul…	ko04215,ko04210,ko04390	Apoptosis - multiple species|Apoptosis|Hippo signaling pathway
LRRC17	993.058	40.4341	1945.68	48.1198	5.58856	9.8205e-05	0.020229	Up	0	13.8286	GeneID:101118781,Genbank:XM_004007822.3	leucine rich repeat containing 17	GO:0001503,GO:0005615,GO:0045671,GO:0048539	ossification|extracellular space|negative regulation of osteoclast differentiation|bone marrow development
LOC101104790	5418.43	215.036	10621.8	49.3955	5.62631	4.99828e-05	0.0116094	Up	5.31176	360.697	GeneID:101104790,Genbank:XM_012101131.2	histone H2A type 1	GO:0000786,GO:0000790,GO:0003677,GO:0005634,GO:0006342,GO:0008285,GO:0046982,GO:0070062	nucleosome|nuclear chromatin|DNA binding|nucleus|chromatin silencing|negative regulation of cell proliferation|protein heterodimerization activity|extracellular exosome
E2F2	863.068	34.0014	1692.13	49.7665	5.6371	0.000153901	0.0266112	Up	0.0355202	3.23418	GeneID:105606975,Genbank:XM_015092867.1	E2F transcription factor 2			ko04110	Cell cycle
HEPH	283.546	11.0275	556.065	50.4253	5.65608	0.00907982	0.387124	Up	0.0297093	1.84682	GeneID:101113655,Genbank:XM_012106600.2	hephaestin			ko04978,ko00860	Mineral absorption|Porphyrin and chlorophyll metabolism
SLC46A2	334.522	12.8654	656.178	51.0033	5.67252	0.00557295	0.292685	Up	0.0694085	4.10377	GeneID:101120639,Genbank:XM_004005204.2	solute carrier family 46 member 2	GO:0005886,GO:0009986,GO:0015293,GO:0016021,GO:0043029,GO:0045580,GO:0048538,GO:0070233	plasma membrane|cell surface|symporter activity|integral component of membrane|T cell homeostasis|regulation of T cell differentiation|thymus development|negative regulation of T cell apoptotic process
LOC101103398	145.31	5.51375	285.106	51.7081	5.69232	0.0474688	0.819878	Up	0.0375479	2.27979	GeneID:101103398,Genbank:XM_004009990.3	neuron-specific protein family member 1	GO:0001881,GO:0001921,GO:0005102,GO:0005768,GO:0005769,GO:0005770,GO:0005783,GO:0005789,GO:0006915,GO:0007212,GO:0016021,GO:0016197,GO:0016328,GO:0030425,GO:0030659,GO:0031901,GO:0032051,GO:0032580,GO:0032585,GO:0032588,GO:0036477,GO:0042982,GO:0043202,GO:0045211,GO:0048268,GO:0055038,GO:0098814,GO:0098845,GO:0098887,GO:0099627,GO:0099630,GO:1900271	receptor recycling|positive regulation of receptor recycling|receptor binding|endosome|early endosome|late endosome|endoplasmic reticulum|endoplasmic reticulum membrane|apoptotic process|dopamine receptor signaling pathway|integral component of membrane|endosomal transport|lateral plasma membrane|dendrite|cytoplasmic vesicle membrane|early endosome membrane|clathrin light chain binding|Golgi cist…
POSTN	15327.2	572.511	30081.9	52.5438	5.71545	0.0003462	0.0452736	Up	1.91557	126.267	GeneID:101103329,Genbank:XM_004012111.3	periostin, osteoblast specific factor	GO:0001501,GO:0001666,GO:0001953,GO:0003073,GO:0005578,GO:0005615,GO:0005802,GO:0007155,GO:0008201,GO:0008593,GO:0009612,GO:0014850,GO:0014911,GO:0030198,GO:0031012,GO:0031594,GO:0032355,GO:0044344,GO:0046872,GO:0071307,GO:0071356,GO:0071560,GO:1900025,GO:1904209,GO:1990138,GO:1990523	skeletal system development|response to hypoxia|negative regulation of cell-matrix adhesion|regulation of systemic arterial blood pressure|proteinaceous extracellular matrix|extracellular space|trans-Golgi network|cell adhesion|heparin binding|regulation of Notch signaling pathway|response to mechanical stimulus|response to muscle activity|positive regulation of smooth muscle cell migration|extra…
CDCA7	446.267	16.5412	875.992	52.9581	5.72678	0.00192174	0.149826	Up	0.0797487	4.58921	GeneID:101111162,Genbank:XM_012133493.2	cell division cycle associated 7	GO:0005634,GO:0005654,GO:0005829,GO:0006351,GO:0006355,GO:0006915,GO:0042127	nucleus|nucleoplasm|cytosol|transcription, DNA-templated|regulation of transcription, DNA-templated|apoptotic process|regulation of cell proliferation
IKZF1	176.783	6.43271	347.132	53.9637	5.75392	0.0298248	0.689924	Up	0.0136427	0.777493	GeneID:101107435,Genbank:XM_015095178.1	IKAROS family zinc finger 1
HAS3	203.359	7.35166	399.365	54.3231	5.76349	0.0213425	0.590395	Up	0.0212034	1.35086	GeneID:101120264,Genbank:XM_012190021.1	hyaluronan synthase 3	GO:0005737,GO:0005886,GO:0005887,GO:0005975,GO:0007155,GO:0016021,GO:0030213,GO:0036117,GO:0045226,GO:0045893,GO:0050501,GO:0085029,GO:1900106	cytoplasm|plasma membrane|integral component of plasma membrane|carbohydrate metabolic process|cell adhesion|integral component of membrane|hyaluronan biosynthetic process|hyaluranon cable|extracellular polysaccharide biosynthetic process|positive regulation of transcription, DNA-templated|hyaluronan synthase activity|extracellular matrix assembly|positive regulation of hyaluranon cable assembly
NOXO1	152.927	5.51375	300.34	54.4712	5.76742	0.0406066	0.772518	Up	0.0414476	1.70283	GeneID:101112873,Genbank:XM_012103961.2	NADPH oxidase organizer 1	GO:0005543,GO:0005622,GO:0005886,GO:0006801,GO:0010310,GO:0016176,GO:0019899,GO:0022617,GO:0035091,GO:0042802,GO:0043020,GO:0055114,GO:0060263	phospholipid binding|intracellular|plasma membrane|superoxide metabolic process|regulation of hydrogen peroxide metabolic process|superoxide-generating NADPH oxidase activator activity|enzyme binding|extracellular matrix disassembly|phosphatidylinositol binding|identical protein binding|NADPH oxidase complex|oxidation-reduction process|regulation of respiratory burst
SLC2A10	357.918	12.8654	702.97	54.6403	5.77189	0.00404516	0.24027	Up	0.0286513	2.37847	GeneID:101118547,Genbank:XM_015099922.1	solute carrier family 2 (facilitated glucose transporter), member 10	GO:0005351,GO:0005355,GO:0005886,GO:0008645,GO:0012505,GO:0015758,GO:0016021,GO:0035428,GO:0046323,GO:0048471,GO:0055056	sugar:proton symporter activity|glucose transmembrane transporter activity|plasma membrane|hexose transport|endomembrane system|glucose transport|integral component of membrane|hexose transmembrane transport|glucose import|perinuclear region of cytoplasm|D-glucose transmembrane transporter activity
LOC101110457	1640.47	58.8133	3222.13	54.7857	5.77573	1.11339e-05	0.00422601	Up	2.10351	157.27	GeneID:101110457,Genbank:XM_004019074.3	histone H2B type 1	GO:0000786,GO:0003677,GO:0005654,GO:0006334,GO:0046982	nucleosome|DNA binding|nucleoplasm|nucleosome assembly|protein heterodimerization activity
LOC101119941	1465.32	52.3806	2878.26	54.949	5.78002	1.51493e-05	0.00501602	Up	0.0634395	48.2944	GeneID:101119941,Genbank:XM_004019031.3	histone H2B type 1	GO:0000786,GO:0003677,GO:0005634,GO:0006334,GO:0046982	nucleosome|DNA binding|nucleus|nucleosome assembly|protein heterodimerization activity
LOC106990166	604.175	21.136	1187.21	56.1702	5.81173	0.000480369	0.0557874	Up	0	5.01559	GeneID:106990166,Genbank:XM_015096323.1	transforming acidic coiled-coil-containing protein 3-like			ko03013	RNA transport
LOC101114146	1425.86	49.6237	2802.09	56.4667	5.81933	1.50382e-05	0.00501602	Up	0.72151	55.2565	GeneID:101114146,Genbank:XM_012101134.2	histone H1.1	GO:0000786,GO:0005719,GO:0006334,GO:0007283,GO:0008201,GO:0009986,GO:0031490,GO:0031982,GO:0048260	nucleosome|nuclear euchromatin|nucleosome assembly|spermatogenesis|heparin binding|cell surface|chromatin DNA binding|vesicle|positive regulation of receptor-mediated endocytosis
CLSPN	216.961	7.35166	426.57	58.0236	5.85857	0.0166087	0.520273	Up	0.0127011	0.81507	GeneID:101110630,Genbank:XM_004001792.3	claspin
FLRT3	353.106	11.9465	694.265	58.1147	5.86083	0.00383634	0.233207	Up	0.0395027	2.5766	GeneID:101111731,Genbank:XM_012188142.2	fibronectin leucine rich transmembrane protein 3	GO:0003345,GO:0004860,GO:0005057,GO:0005104,GO:0005578,GO:0005615,GO:0005737,GO:0005789,GO:0005829,GO:0005886,GO:0005887,GO:0005911,GO:0005925,GO:0006469,GO:0007411,GO:0007416,GO:0007507,GO:0008543,GO:0019221,GO:0030054,GO:0030674,GO:0031175,GO:0042803,GO:0043679,GO:0044295,GO:0045499,GO:0046426,GO:0048598,GO:0048678,GO:0051965,GO:0060322,GO:0097060,GO:0098742,GO:1990138	proepicardium cell migration involved in pericardium morphogenesis|protein kinase inhibitor activity|signal transducer activity, downstream of receptor|fibroblast growth factor receptor binding|proteinaceous extracellular matrix|extracellular space|cytoplasm|endoplasmic reticulum membrane|cytosol|plasma membrane|integral component of plasma membrane|cell-cell junction|focal adhesion|negative regu…
LOC101111723	201994	6818.67	397169	58.2474	5.86412	0.016124	0.513779	Up	8.20352	621.83	GeneID:101111723,Genbank:XM_012185734.2	myosin-8	GO:0000146,GO:0003009,GO:0005524,GO:0005737,GO:0016459,GO:0016887,GO:0030016,GO:0030049,GO:0032982,GO:0046034,GO:0051015	microfilament motor activity|skeletal muscle contraction|ATP binding|cytoplasm|myosin complex|ATPase activity|myofibril|muscle filament sliding|myosin filament|ATP metabolic process|actin filament binding	ko04530	Tight junction
STX10	164.897	5.51375	324.28	58.8131	5.87806	0.0320095	0.699624	Up	0.0156817	3.05592	GeneID:101121171,Genbank:XM_012177820.2	syntaxin 10	GO:0005484,GO:0005802,GO:0005829,GO:0006886,GO:0006906,GO:0016021,GO:0019905,GO:0031201,GO:0031982,GO:0032588,GO:0032880,GO:0042147,GO:0048193,GO:0048278,GO:0048471	SNAP receptor activity|trans-Golgi network|cytosol|intracellular protein transport|vesicle fusion|integral component of membrane|syntaxin binding|SNARE complex|vesicle|trans-Golgi network membrane|regulation of protein localization|retrograde transport, endosome to Golgi|Golgi vesicle transport|vesicle docking|perinuclear region of cytoplasm	ko04130	SNARE interactions in vesicular transport
PPP2R2B	168.162	5.51375	330.809	59.9972	5.90682	0.0300847	0.69257	Up	0.0169746	0.724062	GeneID:101113409,Genbank:XM_004008930.3	protein phosphatase 2 regulatory subunit B, beta	GO:0000159,GO:0000278,GO:0005739,GO:0005741,GO:0005829,GO:0005856,GO:0006915,GO:0019888,GO:0032502,GO:0070262	protein phosphatase type 2A complex|mitotic cell cycle|mitochondrion|mitochondrial outer membrane|cytosol|cytoskeleton|apoptotic process|protein phosphatase regulator activity|developmental process|peptidyl-serine dephosphorylation	ko03015,ko04390,ko04391,ko04728,ko04261,ko04152,ko04530,ko04071,ko04151,ko04111	mRNA surveillance pathway|Hippo signaling pathway|Hippo signaling pathway - fly|Dopaminergic synapse|Adrenergic signaling in cardiomyocytes|AMPK signaling pathway|Tight junction|Sphingolipid signaling pathway|PI3K-Akt signaling pathway|Cell cycle - yeast
NUP62CL	176.867	5.51375	348.221	63.155	5.98082	0.0256747	0.640303	Up	0.0335478	2.55478	GeneID:101115862,Genbank:XM_012107591.2	nucleoporin 62kDa C-terminal like	GO:0000922,GO:0005487,GO:0005543,GO:0005634,GO:0005635,GO:0005642,GO:0005643,GO:0005737,GO:0005813,GO:0006351,GO:0006606,GO:0007080,GO:0007098,GO:0007100,GO:0007166,GO:0007283,GO:0007569,GO:0008219,GO:0008285,GO:0016477,GO:0017056,GO:0019894,GO:0030159,GO:0030529,GO:0030544,GO:0031965,GO:0042059,GO:0042169,GO:0042306,GO:0043066,GO:0043069,GO:0043123,GO:0043130,GO:0043407,GO:0044613,GO:0045840,GO:…	spindle pole|nucleocytoplasmic transporter activity|phospholipid binding|nucleus|nuclear envelope|annulate lamellae|nuclear pore|cytoplasm|centrosome|transcription, DNA-templated|protein import into nucleus|mitotic metaphase plate congression|centrosome cycle|mitotic centrosome separation|cell surface receptor signaling pathway|spermatogenesis|cell aging|cell death|negative regulation of cell pro…	ko03013	RNA transport
PLK1	207.252	6.43271	408.071	63.4369	5.98725	0.0171893	0.531809	Up	0.00915578	1.99585	GeneID:101105713,Genbank:XM_004020841.2	polo-like kinase 1	GO:0000070,GO:0000086,GO:0000122,GO:0000278,GO:0000281,GO:0000287,GO:0000776,GO:0000785,GO:0000795,GO:0000922,GO:0000942,GO:0001578,GO:0004674,GO:0005524,GO:0005634,GO:0005737,GO:0005813,GO:0005819,GO:0005876,GO:0006468,GO:0007094,GO:0007098,GO:0008017,GO:0010800,GO:0010997,GO:0016321,GO:0016567,GO:0018105,GO:0019901,GO:0030496,GO:0031648,GO:0032436,GO:0032465,GO:0042802,GO:0043066,GO:0043393,GO:…	mitotic sister chromatid segregation|G2/M transition of mitotic cell cycle|negative regulation of transcription from RNA polymerase II promoter|mitotic cell cycle|mitotic cytokinesis|magnesium ion binding|kinetochore|chromatin|synaptonemal complex|spindle pole|condensed nuclear chromosome outer kinetochore|microtubule bundle formation|protein serine/threonine kinase activity|ATP binding|nucleus|c…	ko04068,ko04914,ko04114,ko04110	FoxO signaling pathway|Progesterone-mediated oocyte maturation|Oocyte meiosis|Cell cycle
PTX4	150.835	4.59479	297.076	64.6549	6.01469	0.0362948	0.734485	Up	0.0224932	1.58815	GeneID:101108979,Genbank:XM_004021100.3	pentraxin 4	GO:0005576,GO:0046872	extracellular region|metal ion binding
PRKG2	191.014	5.51375	376.513	68.2863	6.09352	0.0199039	0.567112	Up	0	1.08089	GeneID:101113758,Genbank:XM_012180246.2	protein kinase, cGMP-dependent, type II	GO:0004672,GO:0004692,GO:0005524,GO:0005829,GO:0006468,GO:0007165,GO:0016324,GO:0030553,GO:0031965,GO:0036289,GO:0042803,GO:0051186,GO:0072659,GO:2001226	protein kinase activity|cGMP-dependent protein kinase activity|ATP binding|cytosol|protein phosphorylation|signal transduction|apical plasma membrane|cGMP binding|nuclear membrane|peptidyl-serine autophosphorylation|protein homodimerization activity|cofactor metabolic process|protein localization to plasma membrane|negative regulation of chloride transport	ko04923,ko04924,ko04540,ko04740,ko04970,ko04730,ko04611,ko04713,ko04022	Regulation of lipolysis in adipocytes|Renin secretion|Gap junction|Olfactory transduction|Salivary secretion|Long-term depression|Platelet activation|Circadian entrainment|cGMP-PKG signaling pathway
LOC101106199	15785.1	420.883	31149.4	74.0097	6.20964	0.00015247	0.0266112	Up	12.5208	1159.34	GeneID:101106199,Genbank:XM_004016241.2	hemoglobin fetal subunit beta	GO:0005344,GO:0005506,GO:0005833,GO:0019825,GO:0020037	oxygen carrier activity|iron ion binding|hemoglobin complex|oxygen binding|heme binding
ZFP30	353.904	9.18958	698.617	76.0228	6.24836	0.00250105	0.176115	Up	0.0276172	2.42041	GeneID:101102169,Genbank:XM_004015198.3	ZFP30 zinc finger protein	GO:0003677,GO:0003700,GO:0005634,GO:0006351,GO:0006355,GO:0046872	DNA binding|DNA binding transcription factor activity|nucleus|transcription, DNA-templated|regulation of transcription, DNA-templated|metal ion binding
LOC101102344	6161.29	159.899	12162.7	76.065	6.24916	1.69885e-05	0.00536313	Up	4.78274	522.011	GeneID:101102344,Genbank:XM_004019046.3	histone H2A type 1	GO:0000786,GO:0000790,GO:0003677,GO:0006342,GO:0046982	nucleosome|nuclear chromatin|DNA binding|chromatin silencing|protein heterodimerization activity
CPT1C	248.603	6.43271	490.773	76.2935	6.25349	0.00801902	0.363262	Up	0	1.5456	GeneID:101113171,Genbank:XM_015100650.1	carnitine palmitoyltransferase 1C	GO:0004095,GO:0005741,GO:0005783,GO:0005789,GO:0006635,GO:0009437,GO:0030054,GO:0030424,GO:0030425,GO:0032281,GO:0045202	carnitine O-palmitoyltransferase activity|mitochondrial outer membrane|endoplasmic reticulum|endoplasmic reticulum membrane|fatty acid beta-oxidation|carnitine metabolic process|cell junction|axon|dendrite|AMPA glutamate receptor complex|synapse	ko00071,ko04922,ko04152,ko04920,ko03320,ko01212	Fatty acid degradation|Glucagon signaling pathway|AMPK signaling pathway|Adipocytokine signaling pathway|PPAR signaling pathway|Fatty acid metabolism
TULP2	147.655	3.67583	291.635	79.3384	6.30995	0.0324165	0.703301	Up	0	0	GeneID:101102666,Genbank:XM_015100268.1	tubby like protein 2	GO:0005576,GO:0005737,GO:0005929,GO:0008081,GO:0032403,GO:0035091,GO:0097500,GO:1903546	extracellular region|cytoplasm|cilium|phosphoric diester hydrolase activity|protein complex binding|phosphatidylinositol binding|receptor localization to non-motile cilium|protein localization to photoreceptor outer segment
ARHGAP33	150.376	3.67583	297.076	80.8186	6.33662	0.0305308	0.692723	Up	0.00789004	0.498055	GeneID:101105098,Genbank:XM_012190200.2	Rho GTPase activating protein 33	GO:0005096,GO:0005829,GO:0005886,GO:0005938,GO:0007264,GO:0015031,GO:0015629,GO:0019901,GO:0035091,GO:0043234,GO:0051056	GTPase activator activity|cytosol|plasma membrane|cell cortex|small GTPase mediated signal transduction|protein transport|actin cytoskeleton|protein kinase binding|phosphatidylinositol binding|protein complex|regulation of small GTPase mediated signal transduction
STIL	240.526	5.51375	475.539	86.246	6.43039	0.00774389	0.354732	Up	0.0122728	1.32962	GeneID:101106636,Genbank:XM_004001947.3	SCL/TAL1 interrupting locus
ERAP2	165.61	3.67583	327.545	89.1077	6.47748	0.0220487	0.605154	Up	0.0134772	1.2406	GeneID:101102484,Genbank:XM_015095709.1	endoplasmic reticulum aminopeptidase 2	GO:0002250,GO:0005737,GO:0005789,GO:0005886,GO:0006508,GO:0007165,GO:0007267,GO:0008217,GO:0008270,GO:0016021,GO:0019885,GO:0042277,GO:0043171,GO:0070006	adaptive immune response|cytoplasm|endoplasmic reticulum membrane|plasma membrane|proteolysis|signal transduction|cell-cell signaling|regulation of blood pressure|zinc ion binding|integral component of membrane|antigen processing and presentation of endogenous peptide antigen via MHC class I|peptide binding|peptide catabolic process|metalloaminopeptidase activity
CFAP54	250.32	5.51375	495.126	89.7985	6.48862	0.00645739	0.317731	Up	0.0100547	0.724954	GeneID:101119811,Genbank:XM_015094808.1	cilia and flagella associated 54	GO:0005930,GO:0007283,GO:0030154,GO:0060271,GO:0060294	axoneme|spermatogenesis|cell differentiation|cilium assembly|cilium movement involved in cell motility
SLC34A3	187.374	3.67583	371.072	100.949	6.65749	0.0144641	0.486155	Up	0.0175765	1.74624	GeneID:101109348,Genbank:XM_015093810.1	solute carrier family 34 (type II sodium/phosphate cotransporter), member 3	GO:0005436,GO:0005737,GO:0005886,GO:0005903,GO:0006814,GO:0006817,GO:0015321,GO:0016021,GO:0016324,GO:0030643,GO:0031526,GO:0031982	sodium:phosphate symporter activity|cytoplasm|plasma membrane|brush border|sodium ion transport|phosphate ion transport|sodium-dependent phosphate transmembrane transporter activity|integral component of membrane|apical plasma membrane|cellular phosphate ion homeostasis|brush border membrane|vesicle
MKI67	2331.82	43.191	4620.45	106.977	6.74116	6.07909e-07	0.000450489	Up	0.0285211	3.50336	GeneID:101106643,Genbank:XM_015103502.1	marker of proliferation Ki-67
UBE2C	801.186	14.7033	1587.67	107.98	6.75462	2.60648e-05	0.00737491	Up	0	27.6769	GeneID:101115053,Genbank:XM_004014605.3	ubiquitin conjugating enzyme E2C	GO:0000209,GO:0004842,GO:0005524,GO:0005634,GO:0005680,GO:0005737,GO:0005829,GO:0005886,GO:0006511,GO:0010458,GO:0010994,GO:0030071,GO:0031145,GO:0031536,GO:0031625,GO:0051301,GO:0061630,GO:0061631,GO:0070936,GO:0070979	protein polyubiquitination|ubiquitin-protein transferase activity|ATP binding|nucleus|anaphase-promoting complex|cytoplasm|cytosol|plasma membrane|ubiquitin-dependent protein catabolic process|exit from mitosis|free ubiquitin chain polymerization|regulation of mitotic metaphase/anaphase transition|anaphase-promoting complex-dependent catabolic process|positive regulation of exit from mitosis|ubiq…	ko04120	Ubiquitin mediated proteolysis
TOP2A	4137.43	75.3545	8199.51	108.812	6.7657	1.58371e-06	0.000959114	Up	0.141452	19.1169	GeneID:101108762,Genbank:XM_012186069.2	topoisomerase (DNA) II alpha	GO:0000287,GO:0000712,GO:0000793,GO:0000819,GO:0002244,GO:0003677,GO:0003682,GO:0003723,GO:0003918,GO:0005080,GO:0005524,GO:0005634,GO:0005654,GO:0005730,GO:0005737,GO:0006265,GO:0006266,GO:0006974,GO:0007059,GO:0008022,GO:0008094,GO:0008144,GO:0008301,GO:0009330,GO:0016925,GO:0019899,GO:0030263,GO:0030529,GO:0040016,GO:0042752,GO:0042803,GO:0042826,GO:0043065,GO:0043130,GO:0043234,GO:0044774,GO:…	magnesium ion binding|resolution of meiotic recombination intermediates|condensed chromosome|sister chromatid segregation|hematopoietic progenitor cell differentiation|DNA binding|chromatin binding|RNA binding|DNA topoisomerase type II (ATP-hydrolyzing) activity|protein kinase C binding|ATP binding|nucleus|nucleoplasm|nucleolus|cytoplasm|DNA topological change|DNA ligation|cellular response to DN…
PLEKHA7	206.962	3.67583	410.247	111.607	6.80228	0.00972764	0.399725	Up	0.00743984	0.885556	GeneID:101120777,Genbank:XM_015100989.1	pleckstrin homology domain containing A7	GO:0005634,GO:0005813,GO:0005829,GO:0005915,GO:0030054,GO:0045218,GO:0070062,GO:0070097,GO:0090136	nucleus|centrosome|cytosol|zonula adherens|cell junction|zonula adherens maintenance|extracellular exosome|delta-catenin binding|epithelial cell-cell adhesion
TCF19	523.661	9.18958	1038.13	112.968	6.81978	0.0002149	0.0337806	Up	0.0405292	6.04372	GeneID:101108610,Genbank:XM_004018995.3	transcription factor 19	GO:0003700,GO:0005634,GO:0006351,GO:0006357,GO:0008283,GO:0046872	DNA binding transcription factor activity|nucleus|transcription, DNA-templated|regulation of transcription from RNA polymerase II promoter|cell proliferation|metal ion binding
LPCAT4	271.08	4.59479	537.565	116.995	6.8703	0.00353767	0.221097	Up	0.023117	3.47616	GeneID:101110515,Genbank:XM_015096912.1	lysophosphatidylcholine acyltransferase 4	GO:0003841,GO:0005783,GO:0005789,GO:0006644,GO:0006654,GO:0016020,GO:0016021,GO:0036148,GO:0036150,GO:0036151,GO:0036152,GO:0047144,GO:0047166,GO:0047184,GO:0047192,GO:0071617	1-acylglycerol-3-phosphate O-acyltransferase activity|endoplasmic reticulum|endoplasmic reticulum membrane|phospholipid metabolic process|phosphatidic acid biosynthetic process|membrane|integral component of membrane|phosphatidylglycerol acyl-chain remodeling|phosphatidylserine acyl-chain remodeling|phosphatidylcholine acyl-chain remodeling|phosphatidylethanolamine acyl-chain remodeling|2-acylgly…	ko00564,ko00565	Glycerophospholipid metabolism|Ether lipid metabolism
LOC101122548	450.922	7.35166	894.491	121.672	6.92685	0.000404419	0.0499028	Up	0	5.82059	GeneID:101122548,Genbank:XM_015100781.1	polypeptide N-acetylgalactosaminyltransferase 18	GO:0000139,GO:0004653,GO:0006493,GO:0016021,GO:0030246,GO:0046872	Golgi membrane|polypeptide N-acetylgalactosaminyltransferase activity|protein O-linked glycosylation|integral component of membrane|carbohydrate binding|metal ion binding	ko00512	Mucin type O-Glycan biosynthesis
FGFR2	172.224	2.75687	341.691	123.942	6.95352	0.0151538	0.499627	Up	0.015179	0.881999	GeneID:443548,Genbank:XM_012103037.1	fibroblast growth factor receptor 2			ko04144,ko04015,ko04014,ko04151,ko04550,ko04810,ko04010	Endocytosis|Rap1 signaling pathway|Ras signaling pathway|PI3K-Akt signaling pathway|Signaling pathways regulating pluripotency of stem cells|Regulation of actin cytoskeleton|MAPK signaling pathway
SDCCAG8	118.443	1.83792	235.049	127.889	6.99875	0.0417198	0.780209	Up	0.0072287	0.670469	GeneID:101118887,Genbank:XM_012187193.2	serologically defined colon cancer antigen 8	GO:0000086,GO:0001764,GO:0005813,GO:0005814,GO:0005829,GO:0005911,GO:0007098,GO:0010389,GO:0030010,GO:0034451,GO:0035148,GO:0097711	G2/M transition of mitotic cell cycle|neuron migration|centrosome|centriole|cytosol|cell-cell junction|centrosome cycle|regulation of G2/M transition of mitotic cell cycle|establishment of cell polarity|centriolar satellite|tube formation|ciliary basal body-plasma membrane docking
CDCA8	431.963	6.43271	857.493	133.302	7.05856	0.00042923	0.0517804	Up	0.0264347	5.31977	GeneID:101115324,Genbank:XM_004001812.3	cell division cycle associated 8	GO:0000775,GO:0005730,GO:0005737,GO:0005819,GO:0007049,GO:0032133,GO:0043234,GO:0051301	chromosome, centromeric region|nucleolus|cytoplasm|spindle|cell cycle|chromosome passenger complex|protein complex|cell division
ILDR2	278.238	3.67583	552.8	150.388	7.23254	0.00237644	0.168101	Up	0.00514435	1.5677	GeneID:101110204,Genbank:XM_015092353.1	immunoglobulin-like domain containing receptor 2	GO:0005789,GO:0009749,GO:0016021,GO:0030073,GO:0030154,GO:0031016,GO:0048873	endoplasmic reticulum membrane|response to glucose|integral component of membrane|insulin secretion|cell differentiation|pancreas development|homeostasis of number of cells within a tissue
LOC101123417	10163.7	129.573	20197.9	155.88	7.28429	7.10347e-06	0.00307286	Up	3.43202	959.229	GeneID:101123417,Genbank:XM_004019044.3	histone H2A type 1-D	GO:0000786,GO:0000790,GO:0003677,GO:0005634,GO:0006342,GO:0046982,GO:0070062	nucleosome|nuclear chromatin|DNA binding|nucleus|chromatin silencing|protein heterodimerization activity|extracellular exosome
LOC101113108	6226.58	77.1925	12376	160.326	7.32487	1.60243e-06	0.000959114	Up	2.22401	512.875	GeneID:101113108,Genbank:XM_004019084.3	histone H2A type 1	GO:0000786,GO:0000790,GO:0003677,GO:0005634,GO:0006342,GO:0008285,GO:0046982,GO:0070062	nucleosome|nuclear chromatin|DNA binding|nucleus|chromatin silencing|negative regulation of cell proliferation|protein heterodimerization activity|extracellular exosome
ABCC3	155.442	1.83792	309.046	168.15	7.39361	0.0162156	0.514213	Up	0.00427068	0.703675	GeneID:101116746,Genbank:XM_015098700.1	ATP binding cassette subfamily C member 3			ko04976,ko02010	Bile secretion|ABC transporters
MEX3A	161.427	1.83792	321.016	174.663	7.44843	0.0140916	0.485855	Up	0.0135363	2.75185	GeneID:101107659,Genbank:XM_015091707.1	mex-3 RNA binding family member A	GO:0000932,GO:0003723,GO:0005634,GO:0005829,GO:0046872	P-body|RNA binding|nucleus|cytosol|metal ion binding
LEF1	165.236	1.83792	328.633	178.807	7.48226	0.0129093	0.460766	Up	0.0168511	1.83194	GeneID:780521,Genbank:XM_004009633.3	lymphoid enhancer-binding factor 1	GO:0000122,GO:0000977,GO:0000978,GO:0001077,GO:0001228,GO:0001569,GO:0001649,GO:0001755,GO:0001756,GO:0001837,GO:0002040,GO:0003677,GO:0003682,GO:0003700,GO:0003705,GO:0005634,GO:0005654,GO:0005667,GO:0005737,GO:0006366,GO:0007223,GO:0008013,GO:0008284,GO:0008301,GO:0010628,GO:0010718,GO:0016055,GO:0016202,GO:0021542,GO:0021854,GO:0021861,GO:0021873,GO:0021879,GO:0021943,GO:0022407,GO:0022408,GO:…	negative regulation of transcription from RNA polymerase II promoter|RNA polymerase II regulatory region sequence-specific DNA binding|RNA polymerase II proximal promoter sequence-specific DNA binding|transcriptional activator activity, RNA polymerase II proximal promoter sequence-specific DNA binding|transcriptional activator activity, RNA polymerase II transcription regulatory region sequence-s…	ko04916,ko04520,ko04390,ko04310	Melanogenesis|Adherens junction|Hippo signaling pathway|Wnt signaling pathway
C25H10orf107	185.367	1.83792	368.896	200.714	7.649	0.00842624	0.370421	Up	0.0165342	2.11708	GeneID:101121486,Genbank:XM_004021391.3	chromosome 25 open reading frame, human C10orf107	GO:0005509,GO:0005737,GO:0005813,GO:0036126	calcium ion binding|cytoplasm|centrosome|sperm flagellum
ZNF19	187.543	1.83792	373.249	203.083	7.66592	0.00804958	0.363262	Up	0.00519379	1.34262	GeneID:101105593,Genbank:XM_015100534.1	zinc finger protein 19	GO:0003677,GO:0005634,GO:0006351,GO:0006355,GO:0046872	DNA binding|nucleus|transcription, DNA-templated|regulation of transcription, DNA-templated|metal ion binding
SFRP2	476.204	4.59479	947.813	206.28	7.68846	0.000122385	0.0235129	Up	0.0210192	8.18995	GeneID:100302355,Genbank:NM_001163053.1	secreted frizzled-related protein 2	GO:0001968,GO:0004930,GO:0005178,GO:0005615,GO:0007267,GO:0007275,GO:0016021,GO:0017147,GO:0030154,GO:0031012,GO:0033630,GO:0035567,GO:0042813,GO:0060070,GO:1902230	fibronectin binding|G-protein coupled receptor activity|integrin binding|extracellular space|cell-cell signaling|multicellular organism development|integral component of membrane|Wnt-protein binding|cell differentiation|extracellular matrix|positive regulation of cell adhesion mediated by integrin|non-canonical Wnt signaling pathway|Wnt-activated receptor activity|canonical Wnt signaling pathway|…	ko04310	Wnt signaling pathway
C1H1orf54	395.218	3.67583	786.761	214.036	7.74171	0.000326742	0.0438341	Up	0	31.7627	GeneID:101103855,Genbank:XM_012180462.1	chromosome 1 open reading frame, human C1orf54	GO:0005576	extracellular region
UNC119	201.69	1.83792	401.542	218.477	7.77134	0.0059028	0.302169	Up	0.0139016	3.51343	GeneID:101119999,Genbank:XM_015098535.1	unc-119 lipid binding chaperone	GO:0000281,GO:0000922,GO:0005622,GO:0005737,GO:0005813,GO:0006897,GO:0007601,GO:0008289,GO:0030182,GO:0042953,GO:0045171,GO:0050896,GO:0051233,GO:0061098,GO:1900186,GO:2001287	mitotic cytokinesis|spindle pole|intracellular|cytoplasm|centrosome|endocytosis|visual perception|lipid binding|neuron differentiation|lipoprotein transport|intercellular bridge|response to stimulus|spindle midzone|positive regulation of protein tyrosine kinase activity|negative regulation of clathrin-dependent endocytosis|negative regulation of caveolin-mediated endocytosis
MYL4	37690.9	320.716	75061.1	234.042	7.87062	0.000115113	0.0224324	Up	3.86411	1135	GeneID:101121691,Genbank:XM_012186256.2	myosin light chain 4	GO:0002026,GO:0003785,GO:0005509,GO:0016459,GO:0031672,GO:0032781,GO:0051015,GO:0060048	regulation of the force of heart contraction|actin monomer binding|calcium ion binding|myosin complex|A band|positive regulation of ATPase activity|actin filament binding|cardiac muscle contraction	ko04261,ko04260	Adrenergic signaling in cardiomyocytes|Cardiac muscle contraction
LOC105602107	114.175	0.918958	227.432	247.489	7.95122	0.0334991	0.708305	Up	0.00302573	0.375767	GeneID:105602107,Genbank:XM_015100342.1	zinc finger protein OZF-like	GO:0003677,GO:0005634,GO:0006351,GO:0006355,GO:0046872	DNA binding|nucleus|transcription, DNA-templated|regulation of transcription, DNA-templated|metal ion binding
FHIT	118.528	0.918958	236.137	256.962	8.00541	0.0294288	0.686987	Up	0.00307634	5.09217	GeneID:100307043,Genbank:XM_012099228.2	fragile histidine triad	GO:0000166,GO:0001650,GO:0005829,GO:0005886,GO:0006163,GO:0006351,GO:0006355,GO:0031625,GO:0032435,GO:0042802,GO:0047710,GO:0072332	nucleotide binding|fibrillar center|cytosol|plasma membrane|purine nucleotide metabolic process|transcription, DNA-templated|regulation of transcription, DNA-templated|ubiquitin protein ligase binding|negative regulation of proteasomal ubiquitin-dependent protein catabolic process|identical protein binding|bis(5'-adenosyl)-triphosphatase activity|intrinsic apoptotic signaling pathway by p53 class…	ko00230	Purine metabolism
CDC25A	128.322	0.918958	255.724	278.277	8.12038	0.0222069	0.606664	Up	0	0.450309	GeneID:101113178,Genbank:XM_015102448.1	cell division cycle 25A	GO:0004725,GO:0005634,GO:0005737,GO:0007049,GO:0009314,GO:0019901,GO:0034644,GO:0051087,GO:0051301,GO:1902751	protein tyrosine phosphatase activity|nucleus|cytoplasm|cell cycle|response to radiation|protein kinase binding|cellular response to UV|chaperone binding|cell division|positive regulation of cell cycle G2/M phase transition	ko04914,ko04110	Progesterone-mediated oocyte maturation|Cell cycle
WDR86	130.498	0.918958	260.077	283.013	8.14473	0.0208755	0.584288	Up	0	0.582328	GeneID:101115118,Genbank:XM_015095143.1	WD repeat domain 86
LOC101108321	131.042	0.918958	261.165	284.197	8.15075	0.0205565	0.57953	Up	0	0.840549	GeneID:101108321,Genbank:XM_015098000.1	multidrug resistance-associated protein 4-like			ko04976,ko04024,ko02010	Bile secretion|cAMP signaling pathway|ABC transporters
LOC105616540	131.586	0.918958	262.254	285.381	8.15675	0.020243	0.571726	Up	0.00440756	0.729526	GeneID:105616540,Genbank:XM_012187504.2	kazrin-like	GO:0001533,GO:0005654,GO:0005829,GO:0005856,GO:0016607,GO:0030057,GO:0070268	cornified envelope|nucleoplasm|cytosol|cytoskeleton|nuclear speck|desmosome|cornification
LOC101116336	140.292	0.918958	279.665	304.328	8.24948	0.0159076	0.510422	Up	0.0106394	1.84811	GeneID:101116336,Genbank:XM_004014992.3	liver carboxylesterase-like	GO:0005788,GO:0052689	endoplasmic reticulum lumen|carboxylic ester hydrolase activity	ko00983	Drug metabolism - other enzymes
CALCR	421.419	2.75687	840.082	304.723	8.25135	0.000140303	0.0253884	Up	0	3.98508	GeneID:101113579,Genbank:XM_015095187.1	calcitonin receptor	GO:0004948,GO:0005622,GO:0005887,GO:0007166,GO:0007189,GO:0007202,GO:0032841	calcitonin receptor activity|intracellular|integral component of plasma membrane|cell surface receptor signaling pathway|adenylate cyclase-activating G-protein coupled receptor signaling pathway|activation of phospholipase C activity|calcitonin binding	ko04080,ko04380	Neuroactive ligand-receptor interaction|Osteoclast differentiation
ABAT	146.277	0.918958	291.635	317.354	8.30995	0.0135641	0.476488	Up	0.00427224	0.831164	GeneID:101105462,Genbank:XM_004020759.3	4-aminobutyrate aminotransferase	GO:0005739,GO:0005759,GO:0005829,GO:0009450,GO:0030170,GO:0032144,GO:0032145,GO:0034386,GO:0042135,GO:0042803,GO:0046872,GO:0047298,GO:0048148,GO:0051537	mitochondrion|mitochondrial matrix|cytosol|gamma-aminobutyric acid catabolic process|pyridoxal phosphate binding|4-aminobutyrate transaminase complex|succinate-semialdehyde dehydrogenase binding|4-aminobutyrate:2-oxoglutarate transaminase activity|neurotransmitter catabolic process|protein homodimerization activity|metal ion binding|(S)-3-amino-2-methylpropionate transaminase activity|behavioral …	ko00410,ko04727,ko00650,ko00280,ko00250,ko00640	beta-Alanine metabolism|GABAergic synapse|Butanoate metabolism|Valine, leucine and isoleucine degradation|Alanine, aspartate and glutamate metabolism|Propanoate metabolism
B4GALT6	153.35	0.918958	305.781	332.748	8.37828	0.0112988	0.435215	Up	0.00700706	1.32381	GeneID:101114836,Genbank:XM_012103429.2	UDP-Gal:betaGlcNAc beta 1,4- galactosyltransferase, polypeptide 6			ko00600	Sphingolipid metabolism
SYT11	308.876	1.83792	615.915	335.116	8.38852	0.000635063	0.0676908	Up	0.00922871	1.96583	GeneID:101120970,Genbank:XM_012182939.2	synaptotagmin 11	GO:0001778,GO:0001891,GO:0005764,GO:0005886,GO:0005887,GO:0006906,GO:0008021,GO:0014069,GO:0019905,GO:0030054,GO:0030276,GO:0030424,GO:0030672,GO:0031369,GO:0031625,GO:0032009,GO:0042803,GO:0043005,GO:0043195,GO:0043197,GO:0044297,GO:0045335,GO:0046872,GO:0046929,GO:0048471,GO:0048487,GO:0048787,GO:0048791,GO:0050765,GO:0051289,GO:0055037,GO:0060076,GO:0060077,GO:0098793,GO:1900165,GO:1900186,GO:…	plasma membrane repair|phagocytic cup|lysosome|plasma membrane|integral component of plasma membrane|vesicle fusion|synaptic vesicle|postsynaptic density|syntaxin binding|cell junction|clathrin binding|axon|synaptic vesicle membrane|translation initiation factor binding|ubiquitin protein ligase binding|early phagosome|protein homodimerization activity|neuron projection|terminal bouton|dendritic s…
NAALADL2	166.952	0.918958	332.986	362.352	8.50125	0.00806705	0.363262	Up	0	0.58887	GeneID:101111764,Genbank:XM_012098983.2	N-acetylated alpha-linked acidic dipeptidase-like 2	GO:0005654,GO:0016021	nucleoplasm|integral component of membrane
LOC105612521	337.713	1.83792	673.589	366.496	8.51765	0.000379936	0.0479281	Up	0	3.04734	GeneID:105612521,Genbank:XM_012178559.1	palladin-like	GO:0001726,GO:0002102,GO:0003334,GO:0003382,GO:0003779,GO:0005634,GO:0005829,GO:0005884,GO:0005886,GO:0005925,GO:0007010,GO:0015629,GO:0016477,GO:0030018,GO:0030027,GO:0030036,GO:0030424,GO:0030426,GO:0051371	ruffle|podosome|keratinocyte development|epithelial cell morphogenesis|actin binding|nucleus|cytosol|actin filament|plasma membrane|focal adhesion|cytoskeleton organization|actin cytoskeleton|cell migration|Z disc|lamellipodium|actin cytoskeleton organization|axon|growth cone|muscle alpha-actinin binding
ADGRG2	172.937	0.918958	344.956	375.377	8.5522	0.00703164	0.336697	Up	0.00448989	0.897668	GeneID:101109070,Genbank:XM_015104817.1	adhesion G protein-coupled receptor G2	GO:0004930,GO:0005829,GO:0007166,GO:0009986,GO:0016021,GO:0016324,GO:0070062	G-protein coupled receptor activity|cytosol|cell surface receptor signaling pathway|cell surface|integral component of membrane|apical plasma membrane|extracellular exosome
GABBR2	195.789	0.918958	390.66	425.112	8.7317	0.00421174	0.247332	Up	0.00339618	0.820694	GeneID:101103544,Genbank:XM_012120473.2	gamma-aminobutyric acid (GABA) B receptor, 2	GO:0004965,GO:0005737,GO:0005886,GO:0005887,GO:0007186,GO:0007194,GO:0007214,GO:0007268,GO:0030054,GO:0038039,GO:0043005,GO:0045211,GO:0046982,GO:1902710	G-protein coupled GABA receptor activity|cytoplasm|plasma membrane|integral component of plasma membrane|G-protein coupled receptor signaling pathway|negative regulation of adenylate cyclase activity|gamma-aminobutyric acid signaling pathway|chemical synaptic transmission|cell junction|G-protein coupled receptor heterodimeric complex|neuron projection|postsynaptic membrane|protein heterodimerizat…	ko04024,ko04915,ko04727,ko04080,ko04742	cAMP signaling pathway|Estrogen signaling pathway|GABAergic synapse|Neuroactive ligand-receptor interaction|Taste transduction
CDCA2	229.523	0.918958	458.128	498.53	8.96154	0.00189068	0.149354	Up	0.00431701	1.22753	GeneID:101111159,Genbank:XM_004004177.3	cell division cycle associated 2	GO:0005634,GO:0007049,GO:0035307,GO:0051301	nucleus|cell cycle|positive regulation of protein dephosphorylation|cell division
PTX3	257.272	0.918958	513.625	558.921	9.1265	0.00100957	0.0961141	Up	0.0123922	4.39342	GeneID:100034672,Genbank:XM_004003220.3	pentraxin 3	GO:0005576	extracellular region
KIF18B	304.064	0.918958	607.21	660.759	9.36798	0.000381897	0.0479281	Up	0.00414999	1.58027	GeneID:101118461,Genbank:XM_015098833.1	kinesin family member 18B	GO:0000070,GO:0000235,GO:0000278,GO:0003774,GO:0003777,GO:0005524,GO:0005634,GO:0005737,GO:0005829,GO:0005871,GO:0007018,GO:0007019,GO:0008017,GO:0016604,GO:0016887,GO:0019894,GO:0035371,GO:0051301,GO:0051302,GO:1990752	mitotic sister chromatid segregation|astral microtubule|mitotic cell cycle|motor activity|microtubule motor activity|ATP binding|nucleus|cytoplasm|cytosol|kinesin complex|microtubule-based movement|microtubule depolymerization|microtubule binding|nuclear body|ATPase activity|kinesin binding|microtubule plus-end|cell division|regulation of cell division|microtubule end
CCDC34	304.608	0.918958	608.298	661.943	9.37056	0.000377937	0.0479281	Up	0.00684365	2.93647	GeneID:101116505,Genbank:XM_004016355.3	coiled-coil domain containing 34
LOC106990414	923.075	2.75687	1843.39	668.653	9.38511	1.54228e-07	0.000133339	Up	0	68.5678	GeneID:106990414,Genbank:XM_015102558.1	histone H3.1	GO:0000183,GO:0000228,GO:0000786,GO:0000788,GO:0005576,GO:0005634,GO:0005654,GO:0006325,GO:0006334,GO:0006335,GO:0007596,GO:0016020,GO:0031492,GO:0032200,GO:0038111,GO:0043234,GO:0044267,GO:0045296,GO:0045652,GO:0045814,GO:0045815,GO:0046982,GO:0051290,GO:0060964,GO:0060968,GO:0070062,GO:1902036	chromatin silencing at rDNA|nuclear chromosome|nucleosome|nuclear nucleosome|extracellular region|nucleus|nucleoplasm|chromatin organization|nucleosome assembly|DNA replication-dependent nucleosome assembly|blood coagulation|membrane|nucleosomal DNA binding|telomere organization|interleukin-7-mediated signaling pathway|protein complex|cellular protein metabolic process|cadherin binding|regulation…
NIPSNAP1	328.549	0.918958	656.178	714.046	9.47987	0.000241298	0.0354629	Up	0.00777439	2.907	GeneID:101121972,Genbank:XM_012098030.1	nipsnap homolog 1 (C. elegans)	GO:0005739,GO:0005743,GO:0016020,GO:0019233,GO:0042165,GO:0097060	mitochondrion|mitochondrial inner membrane|membrane|sensory perception of pain|neurotransmitter binding|synaptic membrane
AURKB	374.252	0.918958	747.586	813.515	9.66802	0.000102082	0.0203668	Up	0	7.31726	GeneID:101106860,Genbank:XM_012185693.2	aurora kinase B	GO:0000122,GO:0000775,GO:0000780,GO:0002903,GO:0004674,GO:0004712,GO:0005524,GO:0005634,GO:0005694,GO:0005737,GO:0005876,GO:0006468,GO:0007052,GO:0009838,GO:0030496,GO:0031577,GO:0031616,GO:0032133,GO:0032466,GO:0032467,GO:0034501,GO:0034644,GO:0035174,GO:0036089,GO:0042585,GO:0043988,GO:0044878,GO:0046872,GO:0051256,GO:0070938,GO:1990385	negative regulation of transcription from RNA polymerase II promoter|chromosome, centromeric region|condensed nuclear chromosome, centromeric region|negative regulation of B cell apoptotic process|protein serine/threonine kinase activity|protein serine/threonine/tyrosine kinase activity|ATP binding|nucleus|chromosome|cytoplasm|spindle microtubule|protein phosphorylation|mitotic spindle organizati…
NCAPG	400.913	0.918958	800.907	871.539	9.76742	6.17173e-05	0.0137206	Up	0	3.28879	GeneID:101121775,Genbank:XM_012179701.1	non-SMC condensin I complex subunit G	GO:0000779,GO:0000796,GO:0005634,GO:0005737,GO:0005829,GO:0007076,GO:0016020,GO:0051301	condensed chromosome, centromeric region|condensin complex|nucleus|cytoplasm|cytosol|mitotic chromosome condensation|membrane|cell division	ko04111	Cell cycle - yeast
TIMELESS	437.367	0.918958	873.816	950.877	9.89311	3.12545e-05	0.00797347	Up	0	2.02822	GeneID:443226,Genbank:NM_001128153.1	timeless circadian clock
BRCA1	465.66	0.918958	930.402	1012.45	9.98364	1.86075e-05	0.00567785	Up	0	1.57101	GeneID:101108584,Genbank:XM_015098804.1	breast cancer 1	GO:0000724,GO:0001105,GO:0003677,GO:0004842,GO:0005634,GO:0005694,GO:0005737,GO:0005886,GO:0006357,GO:0006633,GO:0007049,GO:0008270,GO:0009048,GO:0031436,GO:0035066,GO:0035067,GO:0043009,GO:0045717,GO:0045893,GO:0045944,GO:0051865,GO:0070063,GO:0070531,GO:0071158,GO:0085020	double-strand break repair via homologous recombination|RNA polymerase II transcription coactivator activity|DNA binding|ubiquitin-protein transferase activity|nucleus|chromosome|cytoplasm|plasma membrane|regulation of transcription from RNA polymerase II promoter|fatty acid biosynthetic process|cell cycle|zinc ion binding|dosage compensation by inactivation of X chromosome|BRCA1-BARD1 complex|po…	ko04120,ko04151,ko03460	Ubiquitin mediated proteolysis|PI3K-Akt signaling pathway|Fanconi anemia pathway
SERPINA1	492.321	0.918958	983.723	1070.48	10.064	1.15262e-05	0.00427074	Up	0.0155428	9.0246	GeneID:443388,Genbank:XM_012098288.1	serpin peptidase inhibitor, clade A (alpha-1 antiproteinase, antitrypsin), member 1	GO:0004867,GO:0005615	serine-type endopeptidase inhibitor activity|extracellular space	ko04610	Complement and coagulation cascades
CTHRC1	684.93	0.918958	1368.94	1489.67	10.5408	5.28329e-07	0.000411093	Up	0.0188245	17.6413	GeneID:101121943,Genbank:XM_004011798.3	collagen triple helix repeat containing 1
ABCA4	99.0252	0	198.05	Inf	Inf	0.030278	0.692723	Up	0	0.181061	GeneID:101107561,Genbank:XM_004002210.3	ATP binding cassette subfamily A member 4			ko02010	ABC transporters
AGTR2	149.082	0	298.164	Inf	Inf	0.00631706	0.316097	Up	0	2.57414	GeneID:443335,Genbank:XM_012107489.1	angiotensin II receptor, type 2	GO:0001974,GO:0001991,GO:0002018,GO:0002033,GO:0002035,GO:0004945,GO:0005576,GO:0005886,GO:0005887,GO:0006883,GO:0006954,GO:0007166,GO:0007186,GO:0007199,GO:0007263,GO:0007420,GO:0008134,GO:0008217,GO:0008284,GO:0010459,GO:0010700,GO:0017046,GO:0021695,GO:0030308,GO:0032304,GO:0032516,GO:0035556,GO:0035566,GO:0035640,GO:0035815,GO:0035932,GO:0042306,GO:0042311,GO:0042416,GO:0043537,GO:0045429,GO:…	blood vessel remodeling|regulation of systemic arterial blood pressure by circulatory renin-angiotensin|renin-angiotensin regulation of aldosterone production|angiotensin-mediated vasodilation involved in regulation of systemic arterial blood pressure|brain renin-angiotensin system|angiotensin type II receptor activity|extracellular region|plasma membrane|integral component of plasma membrane|cel…	ko04080,ko04261,ko04614	Neuroactive ligand-receptor interaction|Adrenergic signaling in cardiomyocytes|Renin-angiotensin system
AHSG	955.43	0	1910.86	Inf	Inf	4.91438e-09	7.64776e-06	Up	0	20.15	GeneID:443392,Genbank:NM_001009802.1	alpha-2-HS-glycoprotein	GO:0004869,GO:0005615,GO:0006953,GO:0030502,GO:0050727,GO:0050766	cysteine-type endopeptidase inhibitor activity|extracellular space|acute-phase response|negative regulation of bone mineralization|regulation of inflammatory response|positive regulation of phagocytosis
AHSP	166.493	0	332.986	Inf	Inf	0.00392419	0.235785	Up	0	12.2874	GeneID:100127218,Genbank:XM_004020933.3	alpha hemoglobin stabilizing protein	GO:0005737,GO:0006457,GO:0030218,GO:0030492,GO:0050821	cytoplasm|protein folding|erythrocyte differentiation|hemoglobin binding|protein stabilization
ALAS2	729.087	0	1458.17	Inf	Inf	7.59123e-08	7.38342e-05	Up	0	10.0073	GeneID:101115684,Genbank:XM_004022048.3	5'-aminolevulinate synthase 2	GO:0001666,GO:0003870,GO:0005743,GO:0005759,GO:0006782,GO:0006879,GO:0030170,GO:0030218,GO:0042541	response to hypoxia|5-aminolevulinate synthase activity|mitochondrial inner membrane|mitochondrial matrix|protoporphyrinogen IX biosynthetic process|cellular iron ion homeostasis|pyridoxal phosphate binding|erythrocyte differentiation|hemoglobin biosynthetic process	ko00260,ko00860	Glycine, serine and threonine metabolism|Porphyrin and chlorophyll metabolism
ALB	546.271	0	1092.54	Inf	Inf	1.34072e-06	0.000939298	Up	0	7.88219	GeneID:443393,Genbank:NM_001009376.1	albumin	GO:0005615,GO:0008289,GO:0046872	extracellular space|lipid binding|metal ion binding
APOB	92.4961	0	184.992	Inf	Inf	0.0370919	0.737196	Up	0	0.170379	GeneID:101107590,Genbank:XM_012175938.1	apolipoprotein B			ko04977,ko04975	Vitamin digestion and absorption|Fat digestion and absorption
ARHGAP11A	236.681	0	473.362	Inf	Inf	0.00067619	0.0706233	Up	0	1.28907	GeneID:101103069,Genbank:XM_004010425.3	Rho GTPase activating protein 11A	GO:0005096,GO:0005829,GO:0007165,GO:0051056	GTPase activator activity|cytosol|signal transduction|regulation of small GTPase mediated signal transduction
ARHGEF39	422.761	0	845.523	Inf	Inf	1.3625e-05	0.00471181	Up	0	4.92964	GeneID:101115939,Genbank:XM_004004280.3	Rho guanine nucleotide exchange factor 39	GO:0005089,GO:0005886,GO:0030335,GO:0035023	Rho guanyl-nucleotide exchange factor activity|plasma membrane|positive regulation of cell migration|regulation of Rho protein signal transduction
ARL16	85.9669	0	171.934	Inf	Inf	0.0460689	0.810412	Up	0	0.985639	GeneID:101116745,Genbank:XM_015098380.1	ADP-ribosylation factor like GTPase 16	GO:0005525,GO:0005622,GO:0007264	GTP binding|intracellular|small GTPase mediated signal transduction
ARMCX4	164.317	0	328.633	Inf	Inf	0.00415382	0.244855	Up	0	0.43948	GeneID:105605646,Genbank:XM_012107692.2	armadillo repeat containing, X-linked 4	GO:0005634,GO:0031307,GO:0034613,GO:0045944	nucleus|integral component of mitochondrial outer membrane|cellular protein localization|positive regulation of transcription from RNA polymerase II promoter
ASB9	129.495	0	258.989	Inf	Inf	0.0113544	0.435215	Up	0	3.03678	GeneID:101123093,Genbank:XM_012106251.2	ankyrin repeat and SOCS box containing 9	GO:0005739,GO:0016567,GO:0035556,GO:0045732	mitochondrion|protein ubiquitination|intracellular signal transduction|positive regulation of protein catabolic process
ASPM	1055.54	0	2111.09	Inf	Inf	1.69423e-09	3.29571e-06	Up	0	2.2572	GeneID:443284,Genbank:XM_015099402.1	abnormal spindle microtubule assembly	GO:0005516,GO:0005634,GO:0005737,GO:0005819,GO:0007051,GO:0051301	calmodulin binding|nucleus|cytoplasm|spindle|spindle organization|cell division
ASTN2	127.318	0	254.636	Inf	Inf	0.0121598	0.448415	Up	0	0.584923	GeneID:101123440,Genbank:XM_012112046.2	astrotactin 2	GO:0005509,GO:0005768,GO:0005769,GO:0005770,GO:0005938,GO:0015031,GO:0016021,GO:0030136,GO:0043204,GO:0043533,GO:0048105,GO:0060187,GO:2000009	calcium ion binding|endosome|early endosome|late endosome|cell cortex|protein transport|integral component of membrane|clathrin-coated vesicle|perikaryon|inositol 1,3,4,5 tetrakisphosphate binding|establishment of body hair planar orientation|cell pole|negative regulation of protein localization to cell surface
AURKA	196.962	0	393.924	Inf	Inf	0.0018596	0.14917	Up	0	2.5225	GeneID:100216431,Genbank:XM_012188064.2	aurora kinase A	GO:0000780,GO:0000922,GO:0004672,GO:0004712,GO:0005524,GO:0005737,GO:0005813,GO:0005814,GO:0005829,GO:0005876,GO:0005929,GO:0007052,GO:0007057,GO:0007100,GO:0009611,GO:0009948,GO:0019901,GO:0031616,GO:0031625,GO:0031647,GO:0032091,GO:0032133,GO:0032436,GO:0032465,GO:0035174,GO:0042585,GO:0043066,GO:0043203,GO:0045120,GO:0046982,GO:0048471,GO:0051233,GO:0051301,GO:0051642,GO:0070938,GO:0071539,GO:…	condensed nuclear chromosome, centromeric region|spindle pole|protein kinase activity|protein serine/threonine/tyrosine kinase activity|ATP binding|cytoplasm|centrosome|centriole|cytosol|spindle microtubule|cilium|mitotic spindle organization|spindle assembly involved in female meiosis I|mitotic centrosome separation|response to wounding|anterior/posterior axis specification|protein kinase bindin…	ko04114	Oocyte meiosis
BARD1	348.221	0	696.441	Inf	Inf	6.03098e-05	0.013602	Up	0	3.57555	GeneID:101108373,Genbank:XM_012145486.2	BRCA1 associated RING domain 1
BLM	128.95	0	257.901	Inf	Inf	0.0115502	0.438399	Up	0	0.694983	GeneID:101107310,Genbank:XM_004017761.3	Bloom syndrome, RecQ helicase-like			ko03460,ko03440	Fanconi anemia pathway|Homologous recombination
BUB1	385.219	0	770.438	Inf	Inf	2.87184e-05	0.00765773	Up	0	2.34502	GeneID:101117404,Genbank:XM_012173898.2	BUB1, mitotic checkpoint serine/threonine kinase			ko04113,ko04914,ko04111,ko04114,ko04110	Meiosis - yeast|Progesterone-mediated oocyte maturation|Cell cycle - yeast|Oocyte meiosis|Cell cycle
C21H11orf80	84.8788	0	169.758	Inf	Inf	0.0478006	0.821959	Up	0	0.825456	GeneID:101106982,Genbank:XM_015102984.1	chromosome 21 open reading frame, human C11orf80	GO:0005694,GO:0007131,GO:0042138	chromosome|reciprocal meiotic recombination|meiotic DNA double-strand break formation
C3H9orf9	133.847	0	267.695	Inf	Inf	0.00991479	0.399725	Up	0	2.00776	GeneID:101113214,Genbank:XM_012160833.2	chromosome 3 open reading frame, human C9orf9	GO:0001669,GO:0005881,GO:0048306	acrosomal vesicle|cytoplasmic microtubule|calcium-dependent protein binding
CCDC102B	142.009	0	284.017	Inf	Inf	0.00775023	0.354732	Up	0	1.19723	GeneID:101103523,Genbank:XM_012103296.2	coiled-coil domain containing 102B
CCL27	110.995	0	221.991	Inf	Inf	0.0206714	0.580666	Up	0	2.37571	GeneID:101120468,Genbank:XM_012117878.2	chemokine (C-C motif) ligand 27			ko04060,ko04062	Cytokine-cytokine receptor interaction|Chemokine signaling pathway
CCNA2	542.462	0	1084.92	Inf	Inf	1.43427e-06	0.000939298	Up	0	6.73331	GeneID:100144758,Genbank:XM_015096273.1	cyclin A2	GO:0000086,GO:0000307,GO:0005634,GO:0005737,GO:0044843,GO:0051301	G2/M transition of mitotic cell cycle|cyclin-dependent protein kinase holoenzyme complex|nucleus|cytoplasm|cell cycle G1/S phase transition|cell division	ko04914,ko04110,ko04152	Progesterone-mediated oocyte maturation|Cell cycle|AMPK signaling pathway
CCNB1	322.104	0	644.208	Inf	Inf	0.000101236	0.0203668	Up	0	2.92284	GeneID:101120694,Genbank:XM_004016916.3	cyclin B1	GO:0000922,GO:0000942,GO:0001701,GO:0005113,GO:0005759,GO:0005813,GO:0005829,GO:0007052,GO:0007080,GO:0016020,GO:0016301,GO:0019901,GO:0031662,GO:0044389,GO:0045931,GO:0048146,GO:0051301,GO:0051987,GO:0061575,GO:0090266,GO:0097125,GO:1905448,GO:2000775	spindle pole|condensed nuclear chromosome outer kinetochore|in utero embryonic development|patched binding|mitochondrial matrix|centrosome|cytosol|mitotic spindle organization|mitotic metaphase plate congression|membrane|kinase activity|protein kinase binding|positive regulation of cyclin-dependent protein serine/threonine kinase activity involved in G2/M transition of mitotic cell cycle|ubiquiti…	ko04068,ko04914,ko04115,ko04110	FoxO signaling pathway|Progesterone-mediated oocyte maturation|p53 signaling pathway|Cell cycle
CCNB2	299.796	0	599.592	Inf	Inf	0.000158514	0.0268129	Up	0	3.75691	GeneID:101115712,Genbank:XM_012181441.2	cyclin B2	GO:0005634,GO:0007049,GO:0015630,GO:0051301	nucleus|cell cycle|microtubule cytoskeleton|cell division	ko04068,ko04914,ko04115,ko04110	FoxO signaling pathway|Progesterone-mediated oocyte maturation|p53 signaling pathway|Cell cycle
CCNJL	110.451	0	220.902	Inf	Inf	0.0210496	0.587051	Up	0	0.903489	GeneID:101115368,Genbank:XM_004009544.3	cyclin J-like	GO:0005634	nucleus
CD8B	87.5992	0	175.198	Inf	Inf	0.0435977	0.792603	Up	0	1.80362	GeneID:101103712,Genbank:XM_004007264.3	CD8b molecule	GO:0002250,GO:0005886,GO:0016021	adaptive immune response|plasma membrane|integral component of membrane	ko04514,ko04660,ko04612,ko04640	Cell adhesion molecules (CAMs)|T cell receptor signaling pathway|Antigen processing and presentation|Hematopoietic cell lineage
CDCP1	95.7606	0	191.521	Inf	Inf	0.0334699	0.708305	Up	0	0.433666	GeneID:101105034,Genbank:XM_012100192.2	CUB domain containing protein 1	GO:0005576,GO:0005886,GO:0016021	extracellular region|plasma membrane|integral component of membrane
CDH2	95.2165	0	190.433	Inf	Inf	0.0340396	0.71108	Up	0	0.386479	GeneID:100170321,Genbank:XM_015103614.1	cadherin 2, type 1, N-cadherin (neuronal)	GO:0005509,GO:0005886,GO:0007156,GO:0009966,GO:0009986,GO:0010001,GO:0014704,GO:0016021,GO:0030054,GO:0042383,GO:0044331,GO:0097150	calcium ion binding|plasma membrane|homophilic cell adhesion via plasma membrane adhesion molecules|regulation of signal transduction|cell surface|glial cell differentiation|intercalated disc|integral component of membrane|cell junction|sarcolemma|cell-cell adhesion mediated by cadherin|neuronal stem cell population maintenance	ko04514	Cell adhesion molecules (CAMs)
CDH7	451.054	0	902.109	Inf	Inf	7.84327e-06	0.00312967	Up	0	2.63758	GeneID:101104029,Genbank:XM_012103309.1	cadherin 7, type 2	GO:0005509,GO:0005886,GO:0007156,GO:0016021,GO:0034332,GO:0098609	calcium ion binding|plasma membrane|homophilic cell adhesion via plasma membrane adhesion molecules|integral component of membrane|adherens junction organization|cell-cell adhesion
CDK1	148.538	0	297.076	Inf	Inf	0.00641555	0.316949	Up	0	3.23753	GeneID:100216432,Genbank:NM_001142508.1	cyclin-dependent kinase 1	GO:0000226,GO:0003682,GO:0004693,GO:0005524,GO:0005634,GO:0005737,GO:0005759,GO:0005813,GO:0005829,GO:0005876,GO:0006281,GO:0006915,GO:0007095,GO:0007346,GO:0008283,GO:0008353,GO:0010468,GO:0010971,GO:0016572,GO:0018105,GO:0018107,GO:0030154,GO:0030332,GO:0030496,GO:0030544,GO:0030855,GO:0034501,GO:0035173,GO:0043066,GO:0044772,GO:0051301,GO:0051445,GO:0072686,GO:0090166,GO:0097125,GO:1900182,GO:…	microtubule cytoskeleton organization|chromatin binding|cyclin-dependent protein serine/threonine kinase activity|ATP binding|nucleus|cytoplasm|mitochondrial matrix|centrosome|cytosol|spindle microtubule|DNA repair|apoptotic process|mitotic G2 DNA damage checkpoint|regulation of mitotic cell cycle|cell proliferation|RNA polymerase II carboxy-terminal domain kinase activity|regulation of gene expr…	ko04914,ko04540,ko04114,ko04110,ko04115	Progesterone-mediated oocyte maturation|Gap junction|Oocyte meiosis|Cell cycle|p53 signaling pathway
CDKN3	137.656	0	275.312	Inf	Inf	0.00882509	0.379381	Up	0	2.00161	GeneID:101116234,Genbank:XM_012181678.2	cyclin-dependent kinase inhibitor 3	GO:0000082,GO:0004722,GO:0004725,GO:0005634,GO:0005737,GO:0007050,GO:0008138,GO:0048471	G1/S transition of mitotic cell cycle|protein serine/threonine phosphatase activity|protein tyrosine phosphatase activity|nucleus|cytoplasm|cell cycle arrest|protein tyrosine/serine/threonine phosphatase activity|perinuclear region of cytoplasm
CENPA	175.198	0	350.397	Inf	Inf	0.0031619	0.208258	Up	0	2.17127	GeneID:101110750,Genbank:XM_015094260.1	centromere protein A	GO:0000777,GO:0000786,GO:0005634,GO:0006334,GO:0031492,GO:0046982	condensed chromosome kinetochore|nucleosome|nucleus|nucleosome assembly|nucleosomal DNA binding|protein heterodimerization activity
CENPE	280.753	0	561.506	Inf	Inf	0.000238466	0.0354629	Up	0	0.601782	GeneID:101105752,Genbank:XM_012179580.2	centromere protein E	GO:0000278,GO:0000775,GO:0000776,GO:0000777,GO:0000779,GO:0003777,GO:0005524,GO:0005634,GO:0005654,GO:0005694,GO:0005828,GO:0005829,GO:0005871,GO:0005874,GO:0006890,GO:0007018,GO:0007052,GO:0007059,GO:0007062,GO:0007079,GO:0007080,GO:0007275,GO:0008017,GO:0015630,GO:0016020,GO:0016887,GO:0019886,GO:0030071,GO:0030496,GO:0043515,GO:0045860,GO:0051301,GO:0051310,GO:0051315,GO:0051382,GO:0099606,GO:…	mitotic cell cycle|chromosome, centromeric region|kinetochore|condensed chromosome kinetochore|condensed chromosome, centromeric region|microtubule motor activity|ATP binding|nucleus|nucleoplasm|chromosome|kinetochore microtubule|cytosol|kinesin complex|microtubule|retrograde vesicle-mediated transport, Golgi to ER|microtubule-based movement|mitotic spindle organization|chromosome segregation|sis…
CENPF	1661.12	0	3322.24	Inf	Inf	1.73611e-11	7.77396e-08	Up	0	3.20612	GeneID:101112149,Genbank:XM_012187749.2	centromere protein F
CENPK	83.7906	0	167.581	Inf	Inf	0.0495989	0.836743	Up	0	1.89847	GeneID:101103592,Genbank:XM_004016936.3	centromere protein K	GO:0000777,GO:0005654,GO:0005829,GO:0007062,GO:0034080	condensed chromosome kinetochore|nucleoplasm|cytosol|sister chromatid cohesion|CENP-A containing nucleosome assembly
CENPT	237.769	0	475.539	Inf	Inf	0.000658409	0.0697018	Up	0	2.48957	GeneID:101115894,Genbank:XM_015100495.1	centromere protein T	GO:0000278,GO:0000775,GO:0000777,GO:0003677,GO:0005634,GO:0007059,GO:0046982,GO:0051276,GO:0051301,GO:0051382	mitotic cell cycle|chromosome, centromeric region|condensed chromosome kinetochore|DNA binding|nucleus|chromosome segregation|protein heterodimerization activity|chromosome organization|cell division|kinetochore assembly
CEP72	249.195	0	498.391	Inf	Inf	0.000498427	0.0574557	Up	0	2.1761	GeneID:101109828,Genbank:XM_012097187.1	centrosomal protein 72kDa	GO:0005813,GO:0007051,GO:0007099,GO:0033566,GO:0034451,GO:0042802,GO:1904779	centrosome|spindle organization|centriole replication|gamma-tubulin complex localization|centriolar satellite|identical protein binding|regulation of protein localization to centrosome
CFAP69	114.26	0	228.52	Inf	Inf	0.0185353	0.547906	Up	0	1.14618	GeneID:101112217,Genbank:XM_012176940.2	cilia and flagella associated protein 69
CHN2	113.172	0	226.343	Inf	Inf	0.0192217	0.560165	Up	0	0.646806	GeneID:101103716,Genbank:XM_004007934.3	chimerin 2	GO:0005070,GO:0005096,GO:0005737,GO:0005829,GO:0016020,GO:0035556,GO:0043087,GO:0046872,GO:0051056	SH3/SH2 adaptor activity|GTPase activator activity|cytoplasm|cytosol|membrane|intracellular signal transduction|regulation of GTPase activity|metal ion binding|regulation of small GTPase mediated signal transduction
CHTF18	123.509	0	247.019	Inf	Inf	0.0137194	0.480819	Up	0	0.932746	GeneID:101105623,Genbank:XM_015103846.1	chromosome transmission fidelity factor 18	GO:0003677,GO:0005524,GO:0005654,GO:0005829,GO:0006260,GO:0007049,GO:0016020,GO:0031390,GO:1900264	DNA binding|ATP binding|nucleoplasm|cytosol|DNA replication|cell cycle|membrane|Ctf18 RFC-like complex|positive regulation of DNA-directed DNA polymerase activity
CKAP2L	383.043	0	766.085	Inf	Inf	2.99965e-05	0.00778009	Up	0	2.82	GeneID:101112209,Genbank:XM_012170211.2	cytoskeleton associated protein 2 like	GO:0000922,GO:0005813,GO:0005829,GO:0072686	spindle pole|centrosome|cytosol|mitotic spindle
CLCN2	95.7606	0	191.521	Inf	Inf	0.0334699	0.708305	Up	0	0.480017	GeneID:100125625,Genbank:XM_012097934.2	chloride channel, voltage-sensitive 2	GO:0005247,GO:0005886,GO:0006810,GO:0034220,GO:0034707,GO:0034765,GO:0060041,GO:0060689,GO:1902476	voltage-gated chloride channel activity|plasma membrane|transport|ion transmembrane transport|chloride channel complex|regulation of ion transmembrane transport|retina development in camera-type eye|cell differentiation involved in salivary gland development|chloride transmembrane transport	ko04978	Mineral absorption
CLDN10	115.348	0	230.696	Inf	Inf	0.017875	0.535471	Up	0	3.0443	GeneID:101107876,Genbank:XM_012184867.2	claudin 10	GO:0005198,GO:0005737,GO:0005886,GO:0005923,GO:0006811,GO:0016021,GO:0043269	structural molecule activity|cytoplasm|plasma membrane|bicellular tight junction|ion transport|integral component of membrane|regulation of ion transport	ko04514,ko04670,ko04530	Cell adhesion molecules (CAMs)|Leukocyte transendothelial migration|Tight junction
COL9A3	142.553	0	285.106	Inf	Inf	0.0076272	0.354312	Up	0	0.79329	GeneID:101120183,Genbank:XM_015099476.1	collagen, type IX, alpha 3	GO:0005576,GO:0005578,GO:0005594,GO:0005788,GO:0008584,GO:0008585,GO:0030020,GO:0030198	extracellular region|proteinaceous extracellular matrix|collagen type IX trimer|endoplasmic reticulum lumen|male gonad development|female gonad development|extracellular matrix structural constituent conferring tensile strength|extracellular matrix organization	ko04974,ko04151,ko04512,ko04510	Protein digestion and absorption|PI3K-Akt signaling pathway|ECM-receptor interaction|Focal adhesion
CRABP1	212.741	0	425.482	Inf	Inf	0.00123541	0.106808	Up	0	7.88754	GeneID:101122057,Genbank:XM_015101963.1	cellular retinoic acid binding protein 1	GO:0001972,GO:0005737,GO:0016918,GO:0019841,GO:0034653,GO:0042802,GO:0043234,GO:0051260	retinoic acid binding|cytoplasm|retinal binding|retinol binding|retinoic acid catabolic process|identical protein binding|protein complex|protein homooligomerization
CSPG5	152.891	0	305.781	Inf	Inf	0.00567481	0.295356	Up	0	1.66279	GeneID:101122060,Genbank:XM_015102159.1	chondroitin sulfate proteoglycan 5 (neuroglycan C)	GO:0000139,GO:0005576,GO:0005789,GO:0005794,GO:0005796,GO:0005887,GO:0007399,GO:0008083,GO:0009986,GO:0016020,GO:0016021,GO:0030154,GO:0030203,GO:0030206,GO:0030207,GO:0030208,GO:0030660,GO:0040008,GO:0043202,GO:0046907,GO:0050804	Golgi membrane|extracellular region|endoplasmic reticulum membrane|Golgi apparatus|Golgi lumen|integral component of plasma membrane|nervous system development|growth factor activity|cell surface|membrane|integral component of membrane|cell differentiation|glycosaminoglycan metabolic process|chondroitin sulfate biosynthetic process|chondroitin sulfate catabolic process|dermatan sulfate biosynthet…
CX3CR1	150.17	0	300.34	Inf	Inf	0.00612533	0.311511	Up	0	1.20904	GeneID:101113016,Genbank:XM_004018235.3	chemokine (C-X3-C motif) receptor 1	GO:0002282,GO:0005654,GO:0005886,GO:0007155,GO:0016021,GO:0016495,GO:0016525,GO:0019960,GO:0021795,GO:0048246,GO:2001240	microglial cell activation involved in immune response|nucleoplasm|plasma membrane|cell adhesion|integral component of membrane|C-X3-C chemokine receptor activity|negative regulation of angiogenesis|C-X3-C chemokine binding|cerebral cortex cell migration|macrophage chemotaxis|negative regulation of extrinsic apoptotic signaling pathway in absence of ligand	ko04060,ko04062	Cytokine-cytokine receptor interaction|Chemokine signaling pathway
DBF4	200.227	0	400.454	Inf	Inf	0.0017101	0.138607	Up	0	2.24624	GeneID:101111186,Genbank:XM_012176520.2	DBF4 zinc finger	GO:0000082,GO:0003676,GO:0005634,GO:0005654,GO:0006260,GO:0008047,GO:0008270,GO:0016604	G1/S transition of mitotic cell cycle|nucleic acid binding|nucleus|nucleoplasm|DNA replication|enzyme activator activity|zinc ion binding|nuclear body	ko04110	Cell cycle
DBNDD1	303.605	0	607.21	Inf	Inf	0.000146572	0.0262179	Up	0	4.5501	GeneID:101108508,Genbank:XM_012189694.1	dysbindin (dystrobrevin binding protein 1) domain containing 1	GO:0030672,GO:0031175	synaptic vesicle membrane|neuron projection development
DIAPH3	213.285	0	426.57	Inf	Inf	0.00121807	0.105897	Up	0	1.29309	GeneID:101105168,Genbank:XM_015098041.1	diaphanous related formin 3	GO:0003779,GO:0005634,GO:0005829,GO:0007283,GO:0017048,GO:0030036,GO:0045296	actin binding|nucleus|cytosol|spermatogenesis|Rho GTPase binding|actin cytoskeleton organization|cadherin binding	ko04810	Regulation of actin cytoskeleton
DLGAP1	86.511	0	173.022	Inf	Inf	0.0452283	0.805312	Up	0	0.398639	GeneID:101105792,Genbank:XM_004020502.2	discs, large (Drosophila) homolog-associated protein 1	GO:0005886,GO:0006461,GO:0007268,GO:0014069,GO:0019904,GO:0030054,GO:0045202,GO:0045211	plasma membrane|protein complex assembly|chemical synaptic transmission|postsynaptic density|protein domain specific binding|cell junction|synapse|postsynaptic membrane	ko04724	Glutamatergic synapse
DLGAP5	438.54	0	877.08	Inf	Inf	1.0001e-05	0.00389088	Up	0	3.79113	GeneID:101118701,Genbank:XM_012181686.2	discs, large (Drosophila) homolog-associated protein 5	GO:0004721,GO:0005634,GO:0005739,GO:0005815,GO:0005829,GO:0006461,GO:0007079,GO:0007221,GO:0008283,GO:0031616,GO:0045842	phosphoprotein phosphatase activity|nucleus|mitochondrion|microtubule organizing center|cytosol|protein complex assembly|mitotic chromosome movement towards spindle pole|positive regulation of transcription of Notch receptor target|cell proliferation|spindle pole centrosome|positive regulation of mitotic metaphase/anaphase transition
DMTN	154.523	0	309.046	Inf	Inf	0.00542288	0.289211	Up	0	1.01774	GeneID:101117729,Genbank:XM_004004204.3	dematin actin binding protein	GO:0003779,GO:0005102,GO:0005829,GO:0005884,GO:0005886,GO:0006461,GO:0008360,GO:0010591,GO:0010763,GO:0010801,GO:0010812,GO:0012505,GO:0014069,GO:0014731,GO:0030036,GO:0030194,GO:0030507,GO:0030863,GO:0031095,GO:0031253,GO:0031410,GO:0032956,GO:0033137,GO:0035584,GO:0035585,GO:0043621,GO:0048471,GO:0048821,GO:0050732,GO:0051017,GO:0051489,GO:0051693,GO:0051895,GO:0070560,GO:0071277,GO:0071320,GO:…	actin binding|receptor binding|cytosol|actin filament|plasma membrane|protein complex assembly|regulation of cell shape|regulation of lamellipodium assembly|positive regulation of fibroblast migration|negative regulation of peptidyl-threonine phosphorylation|negative regulation of cell-substrate adhesion|endomembrane system|postsynaptic density|spectrin-associated cytoskeleton|actin cytoskeleton …
DNA2	89.7756	0	179.551	Inf	Inf	0.0405394	0.772184	Up	0	0.609453	GeneID:101105877,Genbank:XM_004021417.3	DNA replication helicase/nuclease 2	GO:0000076,GO:0000729,GO:0003677,GO:0003678,GO:0004518,GO:0005524,GO:0005634,GO:0005739,GO:0006260,GO:0017108,GO:0033567,GO:0043139,GO:0043142,GO:0046872,GO:0051539	DNA replication checkpoint|DNA double-strand break processing|DNA binding|DNA helicase activity|nuclease activity|ATP binding|nucleus|mitochondrion|DNA replication|5'-flap endonuclease activity|DNA replication, Okazaki fragment processing|5'-3' DNA helicase activity|single-stranded DNA-dependent ATPase activity|metal ion binding|4 iron, 4 sulfur cluster binding	ko03030	DNA replication
DNAH1	124.054	0	248.107	Inf	Inf	0.0134844	0.474762	Up	0	0.1599	GeneID:101112094,Genbank:XM_015102391.1	dynein, axonemal, heavy chain 1	GO:0003341,GO:0003777,GO:0005524,GO:0005858,GO:0005874,GO:0005930,GO:0007288,GO:0008569,GO:0030317,GO:0036126,GO:0036156,GO:0036159,GO:0045503,GO:0045505,GO:0051959,GO:0060285	cilium movement|microtubule motor activity|ATP binding|axonemal dynein complex|microtubule|axoneme|sperm axoneme assembly|ATP-dependent microtubule motor activity, minus-end-directed|flagellated sperm motility|sperm flagellum|inner dynein arm|inner dynein arm assembly|dynein light chain binding|dynein intermediate chain binding|dynein light intermediate chain binding|cilium-dependent cell motility
DOK6	108.819	0	217.638	Inf	Inf	0.0222207	0.606664	Up	0	3.32511	GeneID:101112783,Genbank:XM_015103577.1	docking protein 6
DPYSL4	94.6725	0	189.345	Inf	Inf	0.0346219	0.711818	Up	0	0.597665	GeneID:101108975,Genbank:XM_015103296.1	dihydropyrimidinase like 4	GO:0005737,GO:0016810,GO:0031005,GO:0048666,GO:0051219,GO:0070997,GO:0097485	cytoplasm|hydrolase activity, acting on carbon-nitrogen (but not peptide) bonds|filamin binding|neuron development|phosphoprotein binding|neuron death|neuron projection guidance
DTNB	108.275	0	216.55	Inf	Inf	0.0226228	0.61441	Up	0	0.993542	GeneID:101109165,Genbank:XM_015094256.1	dystrobrevin beta	GO:0005737,GO:0008270,GO:0045202	cytoplasm|zinc ion binding|synapse
E2F7	212.197	0	424.394	Inf	Inf	0.001253	0.107731	Up	0	0.760989	GeneID:101102051,Genbank:XM_004006209.3	E2F transcription factor 7	GO:0000122,GO:0000977,GO:0001047,GO:0001227,GO:0001890,GO:0002040,GO:0003700,GO:0003714,GO:0005667,GO:0006351,GO:0008285,GO:0016607,GO:0030330,GO:0032466,GO:0032877,GO:0042802,GO:0045944,GO:0060707,GO:0060718,GO:0070365,GO:0071930,GO:2000134	negative regulation of transcription from RNA polymerase II promoter|RNA polymerase II regulatory region sequence-specific DNA binding|core promoter binding|transcriptional repressor activity, RNA polymerase II transcription regulatory region sequence-specific DNA binding|placenta development|sprouting angiogenesis|DNA binding transcription factor activity|transcription corepressor activity|trans…
E2F8	87.0551	0	174.11	Inf	Inf	0.0444046	0.797843	Up	0	0.504198	GeneID:101115742,Genbank:XM_015103089.1	E2F transcription factor 8	GO:0000122,GO:0000978,GO:0001047,GO:0001078,GO:0001890,GO:0002040,GO:0003700,GO:0003714,GO:0005667,GO:0005730,GO:0005829,GO:0006351,GO:0008283,GO:0032466,GO:0032877,GO:0033301,GO:0042803,GO:0045944,GO:0060707,GO:0060718,GO:0070365	negative regulation of transcription from RNA polymerase II promoter|RNA polymerase II proximal promoter sequence-specific DNA binding|core promoter binding|transcriptional repressor activity, RNA polymerase II proximal promoter sequence-specific DNA binding|placenta development|sprouting angiogenesis|DNA binding transcription factor activity|transcription corepressor activity|transcription facto…
EDN3	219.814	0	439.628	Inf	Inf	0.00102911	0.0961295	Up	0	4.00802	GeneID:101114458,Genbank:NM_001280691.1	endothelin 3	GO:0005576,GO:0019229,GO:0042310	extracellular region|regulation of vasoconstriction|vasoconstriction	ko04080,ko04270	Neuroactive ligand-receptor interaction|Vascular smooth muscle contraction
EGFL6	164.861	0	329.721	Inf	Inf	0.0040946	0.242282	Up	0	2.10747	GeneID:101121916,Genbank:XM_012106230.2	EGF-like-domain, multiple 6	GO:0005509,GO:0005578,GO:0005604,GO:0007155,GO:0007275,GO:0010811,GO:0016020,GO:0030154,GO:0030198	calcium ion binding|proteinaceous extracellular matrix|basement membrane|cell adhesion|multicellular organism development|positive regulation of cell-substrate adhesion|membrane|cell differentiation|extracellular matrix organization
EPB42	147.994	0	295.987	Inf	Inf	0.00651584	0.318866	Up	0	0.896686	GeneID:101120335,Genbank:XM_004010492.3	erythrocyte membrane protein band 4.2	GO:0003810,GO:0005737,GO:0005856,GO:0005886,GO:0008360,GO:0018149,GO:0043249	protein-glutamine gamma-glutamyltransferase activity|cytoplasm|cytoskeleton|plasma membrane|regulation of cell shape|peptide cross-linking|erythrocyte maturation
EPHA3	905.917	0	1811.83	Inf	Inf	8.58814e-09	1.21499e-05	Up	0	5.47572	GeneID:101122744,Genbank:XM_012188082.2	EPH receptor A3	GO:0001660,GO:0003197,GO:0005003,GO:0005004,GO:0005524,GO:0005769,GO:0005887,GO:0010717,GO:0010976,GO:0010977,GO:0016477,GO:0018108,GO:0030334,GO:0032496,GO:0032956,GO:0034097,GO:0043087,GO:0045806,GO:0048013,GO:0051893,GO:0070507,GO:0071300,GO:0071372,GO:0097155,GO:0097156,GO:1903078	fever generation|endocardial cushion development|ephrin receptor activity|GPI-linked ephrin receptor activity|ATP binding|early endosome|integral component of plasma membrane|regulation of epithelial to mesenchymal transition|positive regulation of neuron projection development|negative regulation of neuron projection development|cell migration|peptidyl-tyrosine phosphorylation|regulation of cell…	ko04360	Axon guidance
ERCC6L	163.228	0	326.457	Inf	Inf	0.00427617	0.250172	Up	0	1.1761	GeneID:101108989,Genbank:XM_004022183.3	excision repair cross-complementation group 6 like	GO:0000777,GO:0003677,GO:0004386,GO:0005524,GO:0007049,GO:0015616,GO:0051301	condensed chromosome kinetochore|DNA binding|helicase activity|ATP binding|cell cycle|DNA translocase activity|cell division
ERI2	142.009	0	284.017	Inf	Inf	0.00775023	0.354732	Up	0	1.22868	GeneID:101121562,Genbank:XM_004020819.3	ERI1 exoribonuclease family member 2	GO:0003676,GO:0004527,GO:0006259,GO:0008270	nucleic acid binding|exonuclease activity|DNA metabolic process|zinc ion binding
ESCO2	122.421	0	244.843	Inf	Inf	0.0142025	0.485855	Up	0	1.04634	GeneID:101114418,Genbank:XM_004004434.2	establishment of sister chromatid cohesion N-acetyltransferase 2	GO:0000785,GO:0001741,GO:0002244,GO:0004468,GO:0005634,GO:0005654,GO:0005794,GO:0006275,GO:0006302,GO:0007049,GO:0007059,GO:0008080,GO:0010369,GO:0030054,GO:0031618,GO:0034421,GO:0035861,GO:0046872,GO:0071168	chromatin|XY body|hematopoietic progenitor cell differentiation|lysine N-acetyltransferase activity, acting on acetyl phosphate as donor|nucleus|nucleoplasm|Golgi apparatus|regulation of DNA replication|double-strand break repair|cell cycle|chromosome segregation|N-acetyltransferase activity|chromocenter|cell junction|nuclear pericentric heterochromatin|post-translational protein acetylation|site…
ESPL1	394.469	0	788.937	Inf	Inf	2.38741e-05	0.00700998	Up	0	1.14073	GeneID:101105898,Genbank:XM_012174193.2	extra spindle pole bodies like 1, separase	GO:0000070,GO:0000212,GO:0000910,GO:0003824,GO:0004197,GO:0005634,GO:0005737,GO:0005813,GO:0005829,GO:0006915,GO:0008234,GO:0040001,GO:0045143,GO:0045842,GO:0045875,GO:0051307,GO:0072686	mitotic sister chromatid segregation|meiotic spindle organization|cytokinesis|catalytic activity|cysteine-type endopeptidase activity|nucleus|cytoplasm|centrosome|cytosol|apoptotic process|cysteine-type peptidase activity|establishment of mitotic spindle localization|homologous chromosome segregation|positive regulation of mitotic metaphase/anaphase transition|negative regulation of sister chroma…	ko04113,ko04111,ko04114,ko04110	Meiosis - yeast|Cell cycle - yeast|Oocyte meiosis|Cell cycle
EVI2B	115.892	0	231.784	Inf	Inf	0.0175546	0.535471	Up	0	1.65551	GeneID:101123474,Genbank:XM_004012484.3	ecotropic viral integration site 2B	GO:0005887,GO:0030854,GO:0043066,GO:0045660,GO:0061515,GO:0071157,GO:2000035	integral component of plasma membrane|positive regulation of granulocyte differentiation|negative regulation of apoptotic process|positive regulation of neutrophil differentiation|myeloid cell development|negative regulation of cell cycle arrest|regulation of stem cell division
FAM198A	295.443	0	590.887	Inf	Inf	0.000173569	0.0287349	Up	0	2.25234	GeneID:101120361,Genbank:XM_015102131.1	family with sequence similarity 198 member A	GO:0005576,GO:0043231	extracellular region|intracellular membrane-bounded organelle
FAM64A	371.072	0	742.145	Inf	Inf	3.81284e-05	0.00927115	Up	0	5.73972	GeneID:101104673,Genbank:XM_004012584.3	family with sequence similarity 64 member A	GO:0005634,GO:0005730,GO:0007049,GO:0051301	nucleus|nucleolus|cell cycle|cell division
FAM72A	115.348	0	230.696	Inf	Inf	0.017875	0.535471	Up	0	1.21613	GeneID:101116244,Genbank:XM_004013564.3	family with sequence similarity 72 member A	GO:0005739	mitochondrion
FER1L6	130.583	0	261.165	Inf	Inf	0.0109737	0.425868	Up	0	0.347653	GeneID:101106949,Genbank:XM_004011653.3	fer-1-like family member 6	GO:0016021	integral component of membrane
FGD3	98.4811	0	196.962	Inf	Inf	0.030786	0.692723	Up	0	0.365614	GeneID:101107664,Genbank:XM_015093027.1	FYVE, RhoGEF and PH domain containing 3	GO:0001726,GO:0005085,GO:0005089,GO:0005737,GO:0005794,GO:0005829,GO:0005856,GO:0007010,GO:0007186,GO:0008360,GO:0030027,GO:0030036,GO:0031267,GO:0035023,GO:0043065,GO:0043087,GO:0046847,GO:0046872,GO:0051056	ruffle|guanyl-nucleotide exchange factor activity|Rho guanyl-nucleotide exchange factor activity|cytoplasm|Golgi apparatus|cytosol|cytoskeleton|cytoskeleton organization|G-protein coupled receptor signaling pathway|regulation of cell shape|lamellipodium|actin cytoskeleton organization|small GTPase binding|regulation of Rho protein signal transduction|positive regulation of apoptotic process|regul…	ko04810	Regulation of actin cytoskeleton
FGF7	89.2315	0	178.463	Inf	Inf	0.0412787	0.777104	Up	0	2.27595	GeneID:443095,Genbank:XM_012180603.2	fibroblast growth factor 7	GO:0005104,GO:0005576,GO:0008083,GO:0008201,GO:0008543,GO:0051781	fibroblast growth factor receptor binding|extracellular region|growth factor activity|heparin binding|fibroblast growth factor receptor signaling pathway|positive regulation of cell division	ko04010,ko04015,ko04810,ko04014,ko04151	MAPK signaling pathway|Rap1 signaling pathway|Regulation of actin cytoskeleton|Ras signaling pathway|PI3K-Akt signaling pathway
FOXM1	162.684	0	325.369	Inf	Inf	0.00433926	0.251559	Up	0	1.3143	GeneID:101113491,Genbank:XM_015094995.1	forkhead box M1	GO:0000086,GO:0000122,GO:0000977,GO:0000981,GO:0001570,GO:0001889,GO:0003677,GO:0003700,GO:0005634,GO:0006281,GO:0006366,GO:0006978,GO:0008284,GO:0009653,GO:0019901,GO:0030154,GO:0032873,GO:0034698,GO:0042127,GO:0043565,GO:0044212,GO:0045892,GO:0045893,GO:0045944,GO:0046578,GO:0051591,GO:0071156,GO:0090344,GO:2000377,GO:2000781	G2/M transition of mitotic cell cycle|negative regulation of transcription from RNA polymerase II promoter|RNA polymerase II regulatory region sequence-specific DNA binding|RNA polymerase II transcription factor activity, sequence-specific DNA binding|vasculogenesis|liver development|DNA binding|DNA binding transcription factor activity|nucleus|DNA repair|transcription from RNA polymerase II prom…
FRMPD1	384.675	0	769.35	Inf	Inf	2.90326e-05	0.00765773	Up	0	1.21371	GeneID:101106908,Genbank:XM_015093136.1	FERM and PDZ domain containing 1	GO:0005829,GO:0005856,GO:0005886,GO:0008277,GO:0043234,GO:0070062,GO:0090150	cytosol|cytoskeleton|plasma membrane|regulation of G-protein coupled receptor protein signaling pathway|protein complex|extracellular exosome|establishment of protein localization to membrane
GALNT13	131.671	0	263.342	Inf	Inf	0.0106072	0.417896	Up	0	1.93889	GeneID:101115605,Genbank:XM_004004690.3	polypeptide N-acetylgalactosaminyltransferase 13			ko00512	Mucin type O-Glycan biosynthesis
GAS8	102.834	0	205.668	Inf	Inf	0.0269306	0.656888	Up	0	1.38781	GeneID:101108770,Genbank:XM_012189701.2	growth arrest specific 8	GO:0005794,GO:0005874,GO:0005930,GO:0017137,GO:0030317,GO:0031514,GO:0034613	Golgi apparatus|microtubule|axoneme|Rab GTPase binding|flagellated sperm motility|motile cilium|cellular protein localization
GC	125.142	0	250.284	Inf	Inf	0.0130268	0.461784	Up	0	2.13219	GeneID:101102644,Genbank:XM_004009899.3	group-specific component (vitamin D binding protein)	GO:0003779,GO:0005499,GO:0005615,GO:0090482	actin binding|vitamin D binding|extracellular space|vitamin transmembrane transporter activity
GEN1	122.965	0	245.931	Inf	Inf	0.0139588	0.4838	Up	0	0.600728	GeneID:101123280,Genbank:XM_012164916.2	GEN1, Holliday junction 5' flap endonuclease	GO:0000724,GO:0003677,GO:0004520,GO:0005654,GO:0005813,GO:0008821,GO:0010824,GO:0046872,GO:0070062,GO:0071139,GO:0071140,GO:0090267	double-strand break repair via homologous recombination|DNA binding|endodeoxyribonuclease activity|nucleoplasm|centrosome|crossover junction endodeoxyribonuclease activity|regulation of centrosome duplication|metal ion binding|extracellular exosome|resolution of recombination intermediates|resolution of mitotic recombination intermediates|positive regulation of mitotic cell cycle spindle assembly…
GINS1	338.427	0	676.854	Inf	Inf	7.32822e-05	0.0158391	Up	0	2.7444	GeneID:101106192,Genbank:XM_004014395.3	GINS complex subunit 1 (Psf1 homolog)	GO:0000811,GO:0001833,GO:0005737,GO:0043138,GO:1902983	GINS complex|inner cell mass cell proliferation|cytoplasm|3'-5' DNA helicase activity|DNA strand elongation involved in mitotic DNA replication
GMIP	215.461	0	430.923	Inf	Inf	0.00115123	0.102374	Up	0	1.02907	GeneID:101104064,Genbank:XM_012179074.2	GEM interacting protein	GO:0005096,GO:0005622,GO:0005654,GO:0005829,GO:0005886,GO:0034260,GO:0035556,GO:0046872,GO:0051056	GTPase activator activity|intracellular|nucleoplasm|cytosol|plasma membrane|negative regulation of GTPase activity|intracellular signal transduction|metal ion binding|regulation of small GTPase mediated signal transduction
GPR75	100.113	0	200.227	Inf	Inf	0.0292864	0.685346	Up	0	0.842777	GeneID:105601862,Genbank:XM_012171626.1	G protein-coupled receptor 75	GO:0004930,GO:0005887,GO:0007186,GO:0016493,GO:0070098,GO:1901214	G-protein coupled receptor activity|integral component of plasma membrane|G-protein coupled receptor signaling pathway|C-C chemokine receptor activity|chemokine-mediated signaling pathway|regulation of neuron death
HBM	189.345	0	378.69	Inf	Inf	0.00225121	0.160703	Up	0	13.1345	GeneID:101108535,Genbank:XM_004020693.3	hemoglobin subunit mu	GO:0005344,GO:0005506,GO:0005833,GO:0019825,GO:0020037	oxygen carrier activity|iron ion binding|hemoglobin complex|oxygen binding|heme binding
HEMGN	302.517	0	605.033	Inf	Inf	0.000149875	0.026504	Up	0	2.4812	GeneID:101103212,Genbank:XM_012120562.2	hemogen	GO:0005654,GO:0007275,GO:0030154,GO:0045667	nucleoplasm|multicellular organism development|cell differentiation|regulation of osteoblast differentiation
HHAT	240.49	0	480.98	Inf	Inf	0.000616021	0.0661139	Up	0	2.83776	GeneID:101104416,Genbank:XM_015099380.1	hedgehog acyltransferase	GO:0005525,GO:0005789,GO:0007224,GO:0007275,GO:0008374,GO:0016021,GO:0016409,GO:0018345,GO:1903955	GTP binding|endoplasmic reticulum membrane|smoothened signaling pathway|multicellular organism development|O-acyltransferase activity|integral component of membrane|palmitoyltransferase activity|protein palmitoylation|positive regulation of protein targeting to mitochondrion
HHIP	244.843	0	489.685	Inf	Inf	0.000553969	0.0611409	Up	0	1.00321	GeneID:101111396,Genbank:XM_012097429.2	hedgehog interacting protein	GO:0003824,GO:0005576,GO:0005634,GO:0005737,GO:0005887,GO:0007224,GO:0007405,GO:0008270,GO:0009953,GO:0009968,GO:0009986,GO:0040036,GO:0043066,GO:0045879,GO:0048705,GO:0060170,GO:0060441,GO:0097108	catalytic activity|extracellular region|nucleus|cytoplasm|integral component of plasma membrane|smoothened signaling pathway|neuroblast proliferation|zinc ion binding|dorsal/ventral pattern formation|negative regulation of signal transduction|cell surface|regulation of fibroblast growth factor receptor signaling pathway|negative regulation of apoptotic process|negative regulation of smoothened si…	ko04024,ko04340	cAMP signaling pathway|Hedgehog signaling pathway
HHLA2	85.4228	0	170.846	Inf	Inf	0.0469264	0.816981	Up	0	0.944927	GeneID:105613643,Genbank:XM_012189760.1	HERV-H LTR-associating 2	GO:0001819,GO:0016021,GO:0031295,GO:0042104	positive regulation of cytokine production|integral component of membrane|T cell costimulation|positive regulation of activated T cell proliferation
HMMR	208.388	0	416.776	Inf	Inf	0.0013836	0.115142	Up	0	1.4974	GeneID:443128,Genbank:XM_012178900.2	hyaluronan-mediated motility receptor (RHAMM)	GO:0005540,GO:0005813,GO:0005829,GO:0005886,GO:0009986,GO:0010389,GO:0015630,GO:0016020,GO:0030214	hyaluronic acid binding|centrosome|cytosol|plasma membrane|cell surface|regulation of G2/M transition of mitotic cell cycle|microtubule cytoskeleton|membrane|hyaluronan catabolic process	ko04512	ECM-receptor interaction
HTR7	130.583	0	261.165	Inf	Inf	0.0109737	0.425868	Up	0	1.53796	GeneID:101122994,Genbank:XM_004020028.3	5-hydroxytryptamine (serotonin) receptor 7, adenylate cyclase-coupled	GO:0004993,GO:0005886,GO:0005887,GO:0006939,GO:0007186,GO:0007187,GO:0007198,GO:0007268,GO:0007623,GO:0008015,GO:0030594,GO:0042310,GO:0051378	G-protein coupled serotonin receptor activity|plasma membrane|integral component of plasma membrane|smooth muscle contraction|G-protein coupled receptor signaling pathway|G-protein coupled receptor signaling pathway, coupled to cyclic nucleotide second messenger|adenylate cyclase-inhibiting serotonin receptor signaling pathway|chemical synaptic transmission|circadian rhythm|blood circulation|neur…	ko04726,ko04014,ko04020,ko04080	Serotonergic synapse|Ras signaling pathway|Calcium signaling pathway|Neuroactive ligand-receptor interaction
IGSF1	1218.23	0	2436.46	Inf	Inf	3.62492e-10	8.05871e-07	Up	0	6.96973	GeneID:101111779,Genbank:XM_012107339.2	immunoglobulin superfamily member 1	GO:0004872,GO:0005576,GO:0006355,GO:0007165,GO:0015026,GO:0016020,GO:0016021,GO:0034711	receptor activity|extracellular region|regulation of transcription, DNA-templated|signal transduction|coreceptor activity|membrane|integral component of membrane|inhibin binding
IKZF3	133.847	0	267.695	Inf	Inf	0.00991479	0.399725	Up	0	0.518334	GeneID:101104255,Genbank:XM_004012848.3	IKAROS family zinc finger 3	GO:0003700,GO:0005634,GO:0005737,GO:0006351,GO:0030888,GO:0042113,GO:0042803,GO:0042981,GO:0043565,GO:0044212,GO:0045577,GO:0045619,GO:0045944,GO:0046872,GO:0046982	DNA binding transcription factor activity|nucleus|cytoplasm|transcription, DNA-templated|regulation of B cell proliferation|B cell activation|protein homodimerization activity|regulation of apoptotic process|sequence-specific DNA binding|transcription regulatory region DNA binding|regulation of B cell differentiation|regulation of lymphocyte differentiation|positive regulation of transcription fr…
IL17B	106.098	0	212.197	Inf	Inf	0.0242866	0.627821	Up	0	1.90608	GeneID:101119984,Genbank:XM_012178770.2	interleukin 17B			ko04060	Cytokine-cytokine receptor interaction
IL25	97.3929	0	194.786	Inf	Inf	0.0318291	0.69666	Up	0	1.75325	GeneID:100499506,Genbank:XM_012180592.1	interleukin 25			ko04060	Cytokine-cytokine receptor interaction
IQGAP3	427.658	0	855.317	Inf	Inf	1.23744e-05	0.00447113	Up	0	1.64762	GeneID:101108447,Genbank:XM_015092303.1	IQ motif containing GTPase activating protein 3	GO:0000082,GO:0000187,GO:0005516,GO:0005829,GO:0005911,GO:0007265,GO:0008361,GO:0010628,GO:0010629,GO:0016328,GO:0017048,GO:0033601,GO:0043087,GO:0070371,GO:0070856,GO:0071310	G1/S transition of mitotic cell cycle|activation of MAPK activity|calmodulin binding|cytosol|cell-cell junction|Ras protein signal transduction|regulation of cell size|positive regulation of gene expression|negative regulation of gene expression|lateral plasma membrane|Rho GTPase binding|positive regulation of mammary gland epithelial cell proliferation|regulation of GTPase activity|ERK1 and ERK2…	ko04810	Regulation of actin cytoskeleton
JAK3	173.022	0	346.044	Inf	Inf	0.00333311	0.214338	Up	0	1.04617	GeneID:101112816,Genbank:XM_015095577.1	Janus kinase 3			ko04062,ko04630,ko04151,ko04550	Chemokine signaling pathway|Jak-STAT signaling pathway|PI3K-Akt signaling pathway|Signaling pathways regulating pluripotency of stem cells
KCNAB2	353.117	0	706.235	Inf	Inf	5.468e-05	0.0125137	Up	0	1.46932	GeneID:101122538,Genbank:XM_012187397.1	potassium channel, voltage gated subfamily A regulatory beta subunit 2	GO:0002244,GO:0004033,GO:0005249,GO:0005829,GO:0005856,GO:0008076,GO:0014069,GO:0015459,GO:0016020,GO:0030054,GO:0030424,GO:0031234,GO:0034705,GO:0043005,GO:0043679,GO:0044224,GO:0050905,GO:0055114,GO:0070995,GO:1901379,GO:1990031,GO:2000008	hematopoietic progenitor cell differentiation|aldo-keto reductase (NADP) activity|voltage-gated potassium channel activity|cytosol|cytoskeleton|voltage-gated potassium channel complex|postsynaptic density|potassium channel regulator activity|membrane|cell junction|axon|extrinsic component of cytoplasmic side of plasma membrane|potassium channel complex|neuron projection|axon terminus|juxtaparanod…
KCNC2	87.0551	0	174.11	Inf	Inf	0.0444046	0.797843	Up	0	0.611546	GeneID:101122852,Genbank:XM_015094536.1	potassium channel, voltage gated Shaw related subfamily C, member 2	GO:0005249,GO:0005251,GO:0005622,GO:0005886,GO:0005887,GO:0008076,GO:0009642,GO:0014070,GO:0014075,GO:0016020,GO:0016021,GO:0016323,GO:0016324,GO:0021759,GO:0030054,GO:0030424,GO:0030425,GO:0030673,GO:0031982,GO:0032026,GO:0032809,GO:0038060,GO:0042734,GO:0043195,GO:0043204,GO:0044325,GO:0045202,GO:0045211,GO:0045471,GO:0050796,GO:0051260,GO:0051291,GO:0071242,GO:0071732,GO:0071805,GO:0097237,GO:…	voltage-gated potassium channel activity|delayed rectifier potassium channel activity|intracellular|plasma membrane|integral component of plasma membrane|voltage-gated potassium channel complex|response to light intensity|response to organic cyclic compound|response to amine|membrane|integral component of membrane|basolateral plasma membrane|apical plasma membrane|globus pallidus development|cell…
[truncated: 136 more rows]
