# Supplementary material for: Analysis of dynamic and widespread lncRNA and miRNA expression in fetal sheep skeletal muscle
Source: PeerJ. 2020 Sep 22;8:e9957. doi: 10.7717/peerj.9957 (PMC7518186; doi:10.7717/peerj.9957)
Supplement: Supplemental Information 6 [file peerj-08-9957-s006.xlsx]

## Sheet: Sheet1
Table S6 Differentially expressed mRNAs in D0 and D360 comparisons.
gene_id	baseMean	baseMean_control_D360	baseMean_case_D0	foldChange	log2FoldChange	pval	padj	up_down	expression_D360	expression_D0	Dbxref	product	GO_id	GO_term	pathway	pathway_description
LOC101116336	5738.94	11477.2	0.704528	6.13851e-05	-13.9918	3.58281e-17	5.44193e-13	Down	53.0664	0.0106394	GeneID:101116336,Genbank:XM_004014992.3	liver carboxylesterase-like	GO:0005788,GO:0052689	endoplasmic reticulum lumen|carboxylic ester hydrolase activity	ko00983	Drug metabolism - other enzymes
PTX3	2857.58	5714.46	0.704528	0.000123289	-12.9857	1.02877e-16	7.81298e-13	Down	32.9244	0.0123922	GeneID:100034672,Genbank:XM_004003220.3	pentraxin 3	GO:0005576	extracellular region
LOC101123419	419.782	838.859	0.704528	0.000839865	-10.2176	6.39788e-07	0.000404906	Down	3.26209	0	GeneID:101123419,Genbank:XM_012100913.2	complement C4	GO:0005615,GO:0006954,GO:0006958,GO:0030054,GO:0030424,GO:0030425,GO:0045087,GO:0045202	extracellular space|inflammatory response|complement activation, classical pathway|cell junction|axon|dendrite|innate immune response|synapse	ko04610	Complement and coagulation cascades
ABAT	243.068	485.431	0.704528	0.00145135	-9.42839	0.000135757	0.0290423	Down	0.884436	0.00427224	GeneID:101105462,Genbank:XM_004020759.3	4-aminobutyrate aminotransferase	GO:0005739,GO:0005759,GO:0005829,GO:0009450,GO:0030170,GO:0032144,GO:0032145,GO:0034386,GO:0042135,GO:0042803,GO:0046872,GO:0047298,GO:0048148,GO:0051537	mitochondrion|mitochondrial matrix|cytosol|gamma-aminobutyric acid catabolic process|pyridoxal phosphate binding|4-aminobutyrate transaminase complex|succinate-semialdehyde dehydrogenase binding|4-aminobutyrate:2-oxoglutarate transaminase activity|neurotransmitter catabolic process|protein homodimerization activity|metal ion binding|(S)-3-amino-2-methylpropionate transaminase activity|behavioral …	ko00410,ko04727,ko00650,ko00280,ko00250,ko00640	beta-Alanine metabolism|GABAergic synapse|Butanoate metabolism|Valine, leucine and isoleucine degradation|Alanine, aspartate and glutamate metabolism|Propanoate metabolism
TIAM2	3475.33	6939.39	11.2725	0.00162441	-9.26586	3.55809e-13	1.3511e-09	Down	9.4926	0.0239634	GeneID:101105923,Genbank:XM_015097499.1	T-cell lymphoma invasion and metastasis 2	GO:0005057,GO:0005085,GO:0005089,GO:0005096,GO:0005829,GO:0007186,GO:0016020,GO:0019216,GO:0030027,GO:0030175,GO:0030426,GO:0035023,GO:0035556,GO:0043065,GO:0051056,GO:0070062	signal transducer activity, downstream of receptor|guanyl-nucleotide exchange factor activity|Rho guanyl-nucleotide exchange factor activity|GTPase activator activity|cytosol|G-protein coupled receptor signaling pathway|membrane|regulation of lipid metabolic process|lamellipodium|filopodium|growth cone|regulation of Rho protein signal transduction|intracellular signal transduction|positive regula…
LOC101119517	194.809	388.913	0.704528	0.00181153	-9.10857	0.000741067	0.102534	Down	0.782852	0.00495145	GeneID:101119517,Genbank:XM_004002171.3	guanylate-binding protein 1-like	GO:0000139,GO:0003924,GO:0005525,GO:0005576,GO:0005886,GO:0042742,GO:0051607	Golgi membrane|GTPase activity|GTP binding|extracellular region|plasma membrane|defense response to bacterium|defense response to virus
CNR1	177.776	354.847	0.704528	0.00198544	-8.97632	0.00141787	0.145923	Down	0.704339	0	GeneID:101111639,Genbank:XM_004011281.2	cannabinoid receptor 1 (brain)	GO:0002866,GO:0004949,GO:0005741,GO:0005886,GO:0005887,GO:0007186,GO:0007187,GO:0007188,GO:0007283,GO:0007413,GO:0007568,GO:0007584,GO:0007613,GO:0008144,GO:0010976,GO:0019233,GO:0030424,GO:0030426,GO:0031622,GO:0031999,GO:0032228,GO:0032496,GO:0033004,GO:0033602,GO:0035094,GO:0038171,GO:0042220,GO:0042593,GO:0042734,GO:0043065,GO:0043278,GO:0045121,GO:0045471,GO:0045759,GO:0045776,GO:0045777,GO:…	positive regulation of acute inflammatory response to antigenic stimulus|cannabinoid receptor activity|mitochondrial outer membrane|plasma membrane|integral component of plasma membrane|G-protein coupled receptor signaling pathway|G-protein coupled receptor signaling pathway, coupled to cyclic nucleotide second messenger|adenylate cyclase-modulating G-protein coupled receptor signaling pathway|sp…	ko04015,ko04723,ko04080	Rap1 signaling pathway|Retrograde endocannabinoid signaling|Neuroactive ligand-receptor interaction
GLP2R	170.679	340.653	0.704528	0.00206817	-8.91743	0.0018716	0.171252	Down	0.951358	0.00593461	GeneID:100174983,Genbank:XM_004013306.3	glucagon-like peptide 2 receptor	GO:0004930,GO:0004967,GO:0005886,GO:0007166,GO:0007186,GO:0007188,GO:0008284,GO:0016021	G-protein coupled receptor activity|glucagon receptor activity|plasma membrane|cell surface receptor signaling pathway|G-protein coupled receptor signaling pathway|adenylate cyclase-modulating G-protein coupled receptor signaling pathway|positive regulation of cell proliferation|integral component of membrane	ko04080	Neuroactive ligand-receptor interaction
CXCL9	135.904	271.103	0.704528	0.00259874	-8.58797	0.00700314	0.372203	Down	1.83379	0.00799099	GeneID:101108489,Genbank:XM_012180189.2	chemokine (C-X-C motif) ligand 9	GO:0002690,GO:0005615,GO:0006935,GO:0006954,GO:0006955,GO:0007186,GO:0008009,GO:0009897,GO:0010818,GO:0030816,GO:0032496,GO:0042127,GO:0043950,GO:0045663,GO:0048248,GO:0051281,GO:0051607,GO:0070098,GO:1901741	positive regulation of leukocyte chemotaxis|extracellular space|chemotaxis|inflammatory response|immune response|G-protein coupled receptor signaling pathway|chemokine activity|external side of plasma membrane|T cell chemotaxis|positive regulation of cAMP metabolic process|response to lipopolysaccharide|regulation of cell proliferation|positive regulation of cAMP-mediated signaling|positive regul…	ko04060,ko04062,ko04620	Cytokine-cytokine receptor interaction|Chemokine signaling pathway|Toll-like receptor signaling pathway
NUDT13	129.517	258.329	0.704528	0.00272725	-8.51834	0.00868921	0.418986	Down	0.987818	0	GeneID:101116956,Genbank:XM_004021462.2	nudix hydrolase 13	GO:0005759,GO:0015949,GO:0016462,GO:0046872	mitochondrial matrix|nucleobase-containing small molecule interconversion|pyrophosphatase activity|metal ion binding
NAALADL2	113.903	227.102	0.704528	0.00310225	-8.33247	0.01555	0.562354	Down	0.194241	0	GeneID:101111764,Genbank:XM_012098983.2	N-acetylated alpha-linked acidic dipeptidase-like 2	GO:0005654,GO:0016021	nucleoplasm|integral component of membrane
TGM3	107.516	214.328	0.704528	0.00328715	-8.24895	0.0200784	0.632601	Down	0.755175	0.00713043	GeneID:101105177,Genbank:XM_004014391.3	transglutaminase 3	GO:0003810,GO:0005509,GO:0005737,GO:0018149,GO:0031424	protein-glutamine gamma-glutamyltransferase activity|calcium ion binding|cytoplasm|peptide cross-linking|keratinization
DQA	207.935	414.462	1.40906	0.00339973	-8.20037	0.000853384	0.110787	Down	4.26419	0	GeneID:101108962,Genbank:NM_001308597.1	HLA class II histocompatibility antigen, DQ alpha 2 chain	GO:0000139,GO:0005765,GO:0005886,GO:0005887,GO:0006955,GO:0010008,GO:0012507,GO:0019886,GO:0030658,GO:0030666,GO:0030669,GO:0031295,GO:0032395,GO:0032588,GO:0042613,GO:0050852,GO:0060333,GO:0071556	Golgi membrane|lysosomal membrane|plasma membrane|integral component of plasma membrane|immune response|endosome membrane|ER to Golgi transport vesicle membrane|antigen processing and presentation of exogenous peptide antigen via MHC class II|transport vesicle membrane|endocytic vesicle membrane|clathrin-coated endocytic vesicle membrane|T cell costimulation|MHC class II receptor activity|trans-G…	ko04145,ko04514,ko04672,ko04612	Phagosome|Cell adhesion molecules (CAMs)|Intestinal immune network for IgA production|Antigen processing and presentation
LOC101123290	414.451	826.085	2.81811	0.00341141	-8.19542	6.0199e-06	0.00294956	Down	4.53301	0	GeneID:101123290,Genbank:XM_004008166.3	GTPase IMAP family member 7-like	GO:0003924,GO:0005525,GO:0005783,GO:0005794,GO:0005811,GO:0005829,GO:0042802,GO:0042803,GO:0043231,GO:0046039	GTPase activity|GTP binding|endoplasmic reticulum|Golgi apparatus|lipid droplet|cytosol|identical protein binding|protein homodimerization activity|intracellular membrane-bounded organelle|GTP metabolic process
LEF1	200.838	400.268	1.40906	0.00352029	-8.15009	0.00108185	0.128398	Down	1.00052	0.0168511	GeneID:780521,Genbank:XM_004009633.3	lymphoid enhancer-binding factor 1	GO:0000122,GO:0000977,GO:0000978,GO:0001077,GO:0001228,GO:0001569,GO:0001649,GO:0001755,GO:0001756,GO:0001837,GO:0002040,GO:0003677,GO:0003682,GO:0003700,GO:0003705,GO:0005634,GO:0005654,GO:0005667,GO:0005737,GO:0006366,GO:0007223,GO:0008013,GO:0008284,GO:0008301,GO:0010628,GO:0010718,GO:0016055,GO:0016202,GO:0021542,GO:0021854,GO:0021861,GO:0021873,GO:0021879,GO:0021943,GO:0022407,GO:0022408,GO:…	negative regulation of transcription from RNA polymerase II promoter|RNA polymerase II regulatory region sequence-specific DNA binding|RNA polymerase II proximal promoter sequence-specific DNA binding|transcriptional activator activity, RNA polymerase II proximal promoter sequence-specific DNA binding|transcriptional activator activity, RNA polymerase II transcription regulatory region sequence-s…	ko04916,ko04520,ko04390,ko04310	Melanogenesis|Adherens junction|Hippo signaling pathway|Wnt signaling pathway
MYO1G	100.419	200.134	0.704528	0.00352029	-8.15009	0.0269798	0.714374	Down	0.44548	0.00532569	GeneID:101114605,Genbank:XM_012176963.2	myosin IG	GO:0001891,GO:0002456,GO:0003774,GO:0003779,GO:0005516,GO:0005524,GO:0005546,GO:0005547,GO:0005886,GO:0005902,GO:0006887,GO:0016020,GO:0016459,GO:0030027,GO:0030175,GO:0031256,GO:0031589,GO:0038096,GO:0043325,GO:0070062,GO:0071976,GO:0072678	phagocytic cup|T cell mediated immunity|motor activity|actin binding|calmodulin binding|ATP binding|phosphatidylinositol-4,5-bisphosphate binding|phosphatidylinositol-3,4,5-trisphosphate binding|plasma membrane|microvillus|exocytosis|membrane|myosin complex|lamellipodium|filopodium|leading edge membrane|cell-substrate adhesion|Fc-gamma receptor signaling pathway involved in phagocytosis|phosphati…
LOC101123403	97.5804	194.456	0.704528	0.00362307	-8.10857	0.0303913	0.747809	Down	0.755173	0.00671117	GeneID:101123403,Genbank:XM_015100292.1	sialic acid-binding Ig-like lectin 13
TNFRSF6B	193.741	386.074	1.40906	0.00364971	-8.098	0.00137912	0.145923	Down	2.37274	0	GeneID:101117352,Genbank:XM_015099781.1	tumor necrosis factor receptor superfamily member 6b			ko04060	Cytokine-cytokine receptor interaction
HSPA6	84298.3	167936	660.143	0.00393091	-7.99092	0.00141976	0.145923	Down	832.862	4.36279	GeneID:101107064,Genbank:XM_012107734.2	heat shock protein family A (Hsp70) member 6			ko04010,ko04915,ko04141,ko03040,ko04612,ko04213,ko04144	MAPK signaling pathway|Estrogen signaling pathway|Protein processing in endoplasmic reticulum|Spliceosome|Antigen processing and presentation|Longevity regulating pathway - multiple species|Endocytosis
B4GALT6	86.2253	171.746	0.704528	0.00410215	-7.9294	0.048998	0.923253	Down	0.439009	0.00700706	GeneID:101114836,Genbank:XM_012103429.2	UDP-Gal:betaGlcNAc beta 1,4- galactosyltransferase, polypeptide 6			ko00600	Sphingolipid metabolism
ABCC3	147.611	293.814	1.40906	0.00479575	-7.70403	0.00739932	0.384386	Down	0.574042	0.00427068	GeneID:101116746,Genbank:XM_015098700.1	ATP binding cassette subfamily C member 3			ko04976,ko02010	Bile secretion|ABC transporters
LOC101120999	122.062	242.716	1.40906	0.00580538	-7.42839	0.0172921	0.590223	Down	1.5042	0	GeneID:101120999,Genbank:XM_012175422.2	C-type lectin domain family 2 member B
DUSP5	172.803	343.492	2.11359	0.00615323	-7.34444	0.00433338	0.282488	Down	0.550025	0.0197596	GeneID:101118748,Genbank:XM_015103278.1	dual specificity phosphatase 5	GO:0000165,GO:0000187,GO:0001706,GO:0004725,GO:0005654,GO:0006470,GO:0008138,GO:0016311,GO:0016791,GO:0017017,GO:0035335,GO:0035970	MAPK cascade|activation of MAPK activity|endoderm formation|protein tyrosine phosphatase activity|nucleoplasm|protein dephosphorylation|protein tyrosine/serine/threonine phosphatase activity|dephosphorylation|phosphatase activity|MAP kinase tyrosine/serine/threonine phosphatase activity|peptidyl-tyrosine dephosphorylation|peptidyl-threonine dephosphorylation	ko04010	MAPK signaling pathway
FGF10	278.542	553.562	3.52264	0.00636359	-7.29594	0.000315427	0.0557096	Down	1.7185	0.00688647	GeneID:443074,Genbank:NM_001009230.1	fibroblast growth factor 10			ko04010,ko04015,ko04810,ko04014,ko04151	MAPK signaling pathway|Rap1 signaling pathway|Regulation of actin cytoskeleton|Ras signaling pathway|PI3K-Akt signaling pathway
UNC119	109.998	218.586	1.40906	0.00644624	-7.27733	0.0267029	0.712545	Down	1.67796	0.0139016	GeneID:101119999,Genbank:XM_015098535.1	unc-119 lipid binding chaperone	GO:0000281,GO:0000922,GO:0005622,GO:0005737,GO:0005813,GO:0006897,GO:0007601,GO:0008289,GO:0030182,GO:0042953,GO:0045171,GO:0050896,GO:0051233,GO:0061098,GO:1900186,GO:2001287	mitotic cytokinesis|spindle pole|intracellular|cytoplasm|centrosome|endocytosis|visual perception|lipid binding|neuron differentiation|lipoprotein transport|intercellular bridge|response to stimulus|spindle midzone|positive regulation of protein tyrosine kinase activity|negative regulation of clathrin-dependent endocytosis|negative regulation of caveolin-mediated endocytosis
FCER1G	117.447	232.78	2.11359	0.00907976	-6.78313	0.0271436	0.714374	Down	2.82134	0	GeneID:443204,Genbank:XM_004002692.3	Fc fragment of IgE, high affinity I, receptor for	GO:0001798,GO:0001805,GO:0001812,GO:0002283,GO:0002292,GO:0002431,GO:0002554,GO:0005887,GO:0006911,GO:0007229,GO:0009897,GO:0010543,GO:0016064,GO:0019767,GO:0019863,GO:0019864,GO:0019886,GO:0030593,GO:0031623,GO:0032733,GO:0032755,GO:0032760,GO:0032765,GO:0032998,GO:0033026,GO:0038094,GO:0042590,GO:0042742,GO:0042803,GO:0043306,GO:0045087,GO:0045576,GO:0050766,GO:0051260,GO:0071404,GO:0072659	positive regulation of type IIa hypersensitivity|positive regulation of type III hypersensitivity|positive regulation of type I hypersensitivity|neutrophil activation involved in immune response|T cell differentiation involved in immune response|Fc receptor mediated stimulatory signaling pathway|serotonin secretion by platelet|integral component of plasma membrane|phagocytosis, engulfment|integri…	ko04650,ko04072,ko04664,ko04611,ko04071	Natural killer cell mediated cytotoxicity|Phospholipase D signaling pathway|Fc epsilon RI signaling pathway|Platelet activation|Sphingolipid signaling pathway
DIO2	179.895	356.267	3.52264	0.00988765	-6.66016	0.00597804	0.346566	Down	0.869011	0.0523862	GeneID:100310793,Genbank:XM_015097211.1	deiodinase, iodothyronine, type II	GO:0004800,GO:0016021,GO:0042403,GO:0042446	thyroxine 5'-deiodinase activity|integral component of membrane|thyroid hormone metabolic process|hormone biosynthetic process	ko04919	Thyroid hormone signaling pathway
LOC101117955	3066	6067.89	64.1121	0.0105658	-6.56445	5.73694e-09	7.92167e-06	Down	179.859	2.56538	GeneID:101117955,Genbank:XM_004014999.2	metallothionein-2
LOC101117184	3738.37	7395.02	81.7253	0.0110514	-6.49963	8.91287e-09	1.12815e-05	Down	248.497	4.28264	GeneID:101117184,Genbank:XM_004014996.2	metallothionein-1A			ko04978,ko04212	Mineral absorption|Longevity regulating pathway - worm
STX10	176.698	349.17	4.22717	0.0121063	-6.36809	0.00822067	0.406401	Down	2.5583	0.0156817	GeneID:101121171,Genbank:XM_012177820.2	syntaxin 10	GO:0005484,GO:0005802,GO:0005829,GO:0006886,GO:0006906,GO:0016021,GO:0019905,GO:0031201,GO:0031982,GO:0032588,GO:0032880,GO:0042147,GO:0048193,GO:0048278,GO:0048471	SNAP receptor activity|trans-Golgi network|cytosol|intracellular protein transport|vesicle fusion|integral component of membrane|syntaxin binding|SNARE complex|vesicle|trans-Golgi network membrane|regulation of protein localization|retrograde transport, endosome to Golgi|Golgi vesicle transport|vesicle docking|perinuclear region of cytoplasm	ko04130	SNARE interactions in vesicular transport
SFRP2	142.991	282.458	3.52264	0.0124714	-6.32524	0.0194219	0.624336	Down	1.90384	0.0210192	GeneID:100302355,Genbank:NM_001163053.1	secreted frizzled-related protein 2	GO:0001968,GO:0004930,GO:0005178,GO:0005615,GO:0007267,GO:0007275,GO:0016021,GO:0017147,GO:0030154,GO:0031012,GO:0033630,GO:0035567,GO:0042813,GO:0060070,GO:1902230	fibronectin binding|G-protein coupled receptor activity|integrin binding|extracellular space|cell-cell signaling|multicellular organism development|integral component of membrane|Wnt-protein binding|cell differentiation|extracellular matrix|positive regulation of cell adhesion mediated by integrin|non-canonical Wnt signaling pathway|Wnt-activated receptor activity|canonical Wnt signaling pathway|…	ko04310	Wnt signaling pathway
PGPEP1L	197.632	390.332	4.9317	0.0126346	-6.30647	0.00532146	0.325412	Down	2.44285	0.0326756	GeneID:101111665,Genbank:XM_015101865.1	pyroglutamyl-peptidase I-like	GO:0005829,GO:0006508,GO:0008234	cytosol|proteolysis|cysteine-type peptidase activity
LOC101123244	167.472	330.718	4.22717	0.0127818	-6.28976	0.0109662	0.47324	Down	2.4172	0.035229	GeneID:101123244,Genbank:XM_012101374.2	serpin B9	GO:0002020,GO:0002448,GO:0004867,GO:0005615,GO:0005622,GO:0005634,GO:0005654,GO:0005737,GO:0005794,GO:0005829,GO:0006955,GO:0009617,GO:0010628,GO:0010951,GO:0016020,GO:0033668,GO:0042270,GO:0043027,GO:0043066,GO:0070062,GO:0071391	protease binding|mast cell mediated immunity|serine-type endopeptidase inhibitor activity|extracellular space|intracellular|nucleus|nucleoplasm|cytoplasm|Golgi apparatus|cytosol|immune response|response to bacterium|positive regulation of gene expression|negative regulation of endopeptidase activity|membrane|negative regulation by symbiont of host apoptotic process|protection from natural killer …
TULP2	109.283	215.747	2.81811	0.0130621	-6.25847	0.0443544	0.889081	Down	0	0	GeneID:101102666,Genbank:XM_015100268.1	tubby like protein 2	GO:0005576,GO:0005737,GO:0005929,GO:0008081,GO:0032403,GO:0035091,GO:0097500,GO:1903546	extracellular region|cytoplasm|cilium|phosphoric diester hydrolase activity|protein complex binding|phosphatidylinositol binding|receptor localization to non-motile cilium|protein localization to photoreceptor outer segment
ADGRF1	1718.72	3392.34	45.0898	0.0132917	-6.23334	4.99958e-08	5.06258e-05	Down	10.3956	0.213182	GeneID:101121464,Genbank:XM_012100779.2	adhesion G protein-coupled receptor F1	GO:0004930,GO:0005576,GO:0005622,GO:0005886,GO:0007166,GO:0007186,GO:0007189,GO:0007416,GO:0007613,GO:0016021,GO:0031175,GO:0032793	G-protein coupled receptor activity|extracellular region|intracellular|plasma membrane|cell surface receptor signaling pathway|G-protein coupled receptor signaling pathway|adenylate cyclase-activating G-protein coupled receptor signaling pathway|synapse assembly|memory|integral component of membrane|neuron projection development|positive regulation of CREB transcription factor activity
CFAP54	153.988	303.749	4.22717	0.0139166	-6.16705	0.0166472	0.583233	Down	0.277452	0.0100547	GeneID:101119811,Genbank:XM_015094808.1	cilia and flagella associated 54	GO:0005930,GO:0007283,GO:0030154,GO:0060271,GO:0060294	axoneme|spermatogenesis|cell differentiation|cilium assembly|cilium movement involved in cell motility
STIL	139.794	275.362	4.22717	0.0153513	-6.02549	0.025431	0.698501	Down	0.465561	0.0122728	GeneID:101106636,Genbank:XM_004001947.3	SCL/TAL1 interrupting locus
LOC101103398	132.697	261.168	4.22717	0.0161857	-5.94914	0.0307758	0.750268	Down	1.5641	0.0375479	GeneID:101103398,Genbank:XM_004009990.3	neuron-specific protein family member 1	GO:0001881,GO:0001921,GO:0005102,GO:0005768,GO:0005769,GO:0005770,GO:0005783,GO:0005789,GO:0006915,GO:0007212,GO:0016021,GO:0016197,GO:0016328,GO:0030425,GO:0030659,GO:0031901,GO:0032051,GO:0032580,GO:0032585,GO:0032588,GO:0036477,GO:0042982,GO:0043202,GO:0045211,GO:0048268,GO:0055038,GO:0098814,GO:0098845,GO:0098887,GO:0099627,GO:0099630,GO:1900271	receptor recycling|positive regulation of receptor recycling|receptor binding|endosome|early endosome|late endosome|endoplasmic reticulum|endoplasmic reticulum membrane|apoptotic process|dopamine receptor signaling pathway|integral component of membrane|endosomal transport|lateral plasma membrane|dendrite|cytoplasmic vesicle membrane|early endosome membrane|clathrin light chain binding|Golgi cist…
PRG4	769.915	1511.65	28.1811	0.0186426	-5.74525	1.01869e-05	0.00440297	Down	1.94455	0.0590048	GeneID:101110076,Genbank:XM_015099364.1	proteoglycan 4	GO:0005044,GO:0006955,GO:0008283,GO:0030247,GO:0031012	scavenger receptor activity|immune response|cell proliferation|polysaccharide binding|extracellular matrix
TMEM14A	141.918	278.2	5.63623	0.0202596	-5.62525	0.0320234	0.755181	Down	2.75046	0.0924719	GeneID:101105448,Genbank:XM_012100852.2	transmembrane protein 14A	GO:0005789,GO:0016021,GO:0031966,GO:0043066,GO:1901029	endoplasmic reticulum membrane|integral component of membrane|mitochondrial membrane|negative regulation of apoptotic process|negative regulation of mitochondrial outer membrane permeabilization involved in apoptotic signaling pathway
ATF3	20407.5	40002.6	812.321	0.0203067	-5.6219	6.77499e-05	0.0177423	Down	184.997	5.13868	GeneID:101116073,Genbank:XM_015099372.1	activating transcription factor 3	GO:0000978,GO:0001078,GO:0005730,GO:0006094,GO:0006351,GO:0030968,GO:0034198,GO:0035914,GO:0042803,GO:0046982,GO:0070373,GO:1903984,GO:1990440,GO:1990622	RNA polymerase II proximal promoter sequence-specific DNA binding|transcriptional repressor activity, RNA polymerase II proximal promoter sequence-specific DNA binding|nucleolus|gluconeogenesis|transcription, DNA-templated|endoplasmic reticulum unfolded protein response|cellular response to amino acid starvation|skeletal muscle cell differentiation|protein homodimerization activity|protein hetero…
IKZF1	120.985	237.038	4.9317	0.0208055	-5.58689	0.0489752	0.923253	Down	0.320404	0.0136427	GeneID:101107435,Genbank:XM_015095178.1	IKAROS family zinc finger 1
LOC101122548	135.531	265.426	5.63623	0.0212347	-5.55744	0.0377666	0.81367	Down	1.62095	0	GeneID:101122548,Genbank:XM_015100781.1	polypeptide N-acetylgalactosaminyltransferase 18	GO:0000139,GO:0004653,GO:0006493,GO:0016021,GO:0030246,GO:0046872	Golgi membrane|polypeptide N-acetylgalactosaminyltransferase activity|protein O-linked glycosylation|integral component of membrane|carbohydrate binding|metal ion binding	ko00512	Mucin type O-Glycan biosynthesis
OTUD1	57273.4	112122	2424.99	0.0216281	-5.53095	0.00446578	0.288641	Down	508.939	14.786	GeneID:101114127,Genbank:XM_015099445.1	OTU deubiquitinase 1	GO:0004843,GO:0070536	thiol-dependent ubiquitin-specific protease activity|protein K63-linked deubiquitination
TUBA3E	130.563	255.49	5.63623	0.0220605	-5.50239	0.0427868	0.87586	Down	1.72416	0	GeneID:101118307,Genbank:XM_015101753.1	tubulin alpha 3e	GO:0003924,GO:0005200,GO:0005525,GO:0005737,GO:0005874,GO:0005929,GO:0007017,GO:0015630,GO:0036064	GTPase activity|structural constituent of cytoskeleton|GTP binding|cytoplasm|microtubule|cilium|microtubule-based process|microtubule cytoskeleton|ciliary basal body	ko04540,ko04210,ko04145	Gap junction|Apoptosis|Phagosome
LOC101105348	182.361	356.267	8.45434	0.0237304	-5.39712	0.0168167	0.583233	Down	1.03951	0.0379919	GeneID:101105348,Genbank:XM_012188594.2	choline transporter-like protein 2	GO:0016021	integral component of membrane
NR4A3	850.422	1660.69	40.1581	0.0241817	-5.36994	1.66252e-05	0.00587256	Down	2.59604	0.030504	GeneID:101122759,Genbank:XM_012120268.1	nuclear receptor subfamily 4 group A member 3	GO:0000122,GO:0000978,GO:0001046,GO:0001077,GO:0001223,GO:0001707,GO:0003677,GO:0003707,GO:0004879,GO:0005634,GO:0005667,GO:0007369,GO:0007411,GO:0008270,GO:0009444,GO:0010613,GO:0010828,GO:0019901,GO:0021766,GO:0030534,GO:0031100,GO:0032765,GO:0035035,GO:0035259,GO:0035726,GO:0038097,GO:0042472,GO:0042542,GO:0042629,GO:0042803,GO:0043066,GO:0043303,GO:0043434,GO:0043524,GO:0043565,GO:0044320,GO:…	negative regulation of transcription from RNA polymerase II promoter|RNA polymerase II proximal promoter sequence-specific DNA binding|core promoter sequence-specific DNA binding|transcriptional activator activity, RNA polymerase II proximal promoter sequence-specific DNA binding|transcription coactivator binding|mesoderm formation|DNA binding|steroid hormone receptor activity|nuclear receptor ac…
CA14	2967.42	5791.11	143.724	0.024818	-5.33247	5.97776e-07	0.000394766	Down	25.906	0.73745	GeneID:101103199,Genbank:XM_012180430.2	carbonic anhydrase XIV	GO:0004089,GO:0005886,GO:0015701,GO:0016021,GO:0046872	carbonate dehydratase activity|plasma membrane|bicarbonate transport|integral component of membrane|metal ion binding	ko00910	Nitrogen metabolism
LOC101122940	1404.21	2733.74	74.68	0.0273179	-5.19401	3.64775e-06	0.00197877	Down	4.39366	0.200554	GeneID:101122940,Genbank:XM_012175443.2	alpha-2-macroglobulin	GO:0001869,GO:0002020,GO:0004867,GO:0005102,GO:0005615,GO:0019959,GO:0019966,GO:0043120,GO:0048306,GO:0048863	negative regulation of complement activation, lectin pathway|protease binding|serine-type endopeptidase inhibitor activity|receptor binding|extracellular space|interleukin-8 binding|interleukin-1 binding|tumor necrosis factor binding|calcium-dependent protein binding|stem cell differentiation	ko04610	Complement and coagulation cascades
RASD1	15180.1	29507.7	852.479	0.0288901	-5.11328	8.01153e-05	0.0195533	Down	245.323	8.21111	GeneID:100302075,Genbank:NM_001161872.1	RAS, dexamethasone-induced 1	GO:0003924,GO:0005525,GO:0005634,GO:0005886,GO:0007263,GO:0016529,GO:0045892,GO:0048471	GTPase activity|GTP binding|nucleus|plasma membrane|nitric oxide mediated signal transduction|sarcoplasmic reticulum|negative regulation of transcription, DNA-templated|perinuclear region of cytoplasm	ko04713	Circadian entrainment
MKRN2OS	962.144	1869.34	54.9532	0.0293972	-5.08818	2.12071e-05	0.00715811	Down	2.52638	0.128903	GeneID:101107556,Genbank:XM_004018689.3	MKRN2 opposite strand
RPGR	143.327	278.2	8.45434	0.0303894	-5.04029	0.0472547	0.907925	Down	0.528654	0	GeneID:101121323,Genbank:XM_015104853.1	retinitis pigmentosa GTPase regulator	GO:0005085,GO:0005794,GO:0005813,GO:0007601,GO:0036064,GO:0036126,GO:0042073,GO:0050896,GO:0060271	guanyl-nucleotide exchange factor activity|Golgi apparatus|centrosome|visual perception|ciliary basal body|sperm flagellum|intraciliary transport|response to stimulus|cilium assembly
GADD45A	2487.29	4827.34	147.246	0.0305026	-5.03492	1.8759e-06	0.00113972	Down	33.6376	1.15281	GeneID:101115240,Genbank:XM_004002064.2	growth arrest and DNA damage inducible alpha	GO:0000185,GO:0000979,GO:0005634,GO:0005737,GO:0006469,GO:0007098,GO:0016607,GO:0019900,GO:0042770,GO:0042803,GO:0043065,GO:0046330,GO:0046982,GO:0047485,GO:0051726,GO:0071260,GO:0071479,GO:0071850,GO:1900745,GO:2000379	activation of MAPKKK activity|RNA polymerase II core promoter sequence-specific DNA binding|nucleus|cytoplasm|negative regulation of protein kinase activity|centrosome cycle|nuclear speck|kinase binding|signal transduction in response to DNA damage|protein homodimerization activity|positive regulation of apoptotic process|positive regulation of JNK cascade|protein heterodimerization activity|prot…	ko04068,ko04115,ko04210,ko04010,ko04110	FoxO signaling pathway|p53 signaling pathway|Apoptosis|MAPK signaling pathway|Cell cycle
HK3	474.32	918.345	30.2947	0.0329884	-4.9219	0.000756061	0.102534	Down	2.50416	0.138149	GeneID:101119209,Genbank:XM_004008705.3	hexokinase 3 (white cell)			ko04066,ko04910,ko04973,ko00524,ko00052,ko01200,ko00051,ko00010,ko00520,ko00500,ko00521	HIF-1 signaling pathway|Insulin signaling pathway|Carbohydrate digestion and absorption|Neomycin, kanamycin and gentamicin biosynthesis|Galactose metabolism|Carbon metabolism|Fructose and mannose metabolism|Glycolysis / Gluconeogenesis|Amino sugar and nucleotide sugar metabolism|Starch and sucrose metabolism|Streptomycin biosynthesis
CD74	6814.6	13176.2	453.012	0.0343811	-4.86224	1.35639e-05	0.00507665	Down	76.4946	3.55051	GeneID:101102561,Genbank:XM_012178802.2	CD74 molecule, major histocompatibility complex, class II invariant chain	GO:0000139,GO:0000187,GO:0001516,GO:0001540,GO:0001934,GO:0001961,GO:0002606,GO:0002792,GO:0002830,GO:0002906,GO:0004896,GO:0005622,GO:0005765,GO:0005771,GO:0005773,GO:0005886,GO:0006461,GO:0006886,GO:0006952,GO:0007165,GO:0008283,GO:0009897,GO:0009986,GO:0012507,GO:0016020,GO:0016021,GO:0016064,GO:0019883,GO:0019886,GO:0019955,GO:0023026,GO:0030658,GO:0030666,GO:0030669,GO:0030890,GO:0032588,GO:…	Golgi membrane|activation of MAPK activity|prostaglandin biosynthetic process|amyloid-beta binding|positive regulation of protein phosphorylation|positive regulation of cytokine-mediated signaling pathway|positive regulation of dendritic cell antigen processing and presentation|negative regulation of peptide secretion|positive regulation of type 2 immune response|negative regulation of mature B c…	ko04612	Antigen processing and presentation
ADAMTS4	1407.68	2719.55	95.8159	0.0352322	-4.82696	1.22209e-05	0.00475959	Down	8.18052	0.411746	GeneID:101106565,Genbank:XM_004003720.3	ADAM metallopeptidase with thrombospondin type 1 motif 4	GO:0004222,GO:0005578,GO:0008237,GO:0046872	metalloendopeptidase activity|proteinaceous extracellular matrix|metallopeptidase activity|metal ion binding
S100A2	1486.08	2870.01	102.157	0.0355946	-4.8122	1.09497e-05	0.004495	Down	65.6522	4.01943	GeneID:101105293,Genbank:XM_012181887.1	S100 calcium binding protein A2	GO:0005509,GO:0042802,GO:0043542,GO:0046914	calcium ion binding|identical protein binding|endothelial cell migration|transition metal ion binding
ARID5B	19775.9	38062.3	1489.37	0.0391298	-4.67559	0.000525589	0.083158	Down	42.9471	2.48569	GeneID:101121742,Genbank:XM_004021392.3	AT-rich interaction domain 5B	GO:0003713,GO:0005634,GO:0006351,GO:0006357,GO:0044212,GO:0051091,GO:0060612	transcription coactivator activity|nucleus|transcription, DNA-templated|regulation of transcription from RNA polymerase II promoter|transcription regulatory region DNA binding|positive regulation of DNA binding transcription factor activity|adipose tissue development
IER5	17402.1	33470.6	1333.67	0.0398461	-4.64942	0.000383684	0.0662248	Down	215.591	10.9754	GeneID:101120181,Genbank:XM_012187986.1	immediate early response 5	GO:0000159,GO:0005634,GO:0005737,GO:0006351,GO:0034605,GO:0042127,GO:0042802,GO:0045944,GO:1900036	protein phosphatase type 2A complex|nucleus|cytoplasm|transcription, DNA-templated|cellular response to heat|regulation of cell proliferation|identical protein binding|positive regulation of transcription from RNA polymerase II promoter|positive regulation of cellular response to heat
PLTP	219.943	422.978	16.9087	0.0399753	-4.64475	0.0194433	0.624336	Down	2.39817	0.150353	GeneID:101115982,Genbank:XM_012189285.2	phospholipid transfer protein			ko03320	PPAR signaling pathway
LOC105604623	163.183	313.685	12.6815	0.0404275	-4.62852	0.0460516	0.902399	Down	0	0	GeneID:105604623,Genbank:XM_012104010.2	uncharacterized LOC105604623
GSTA1	1541.01	2959.43	122.588	0.0414229	-4.59343	2.06569e-05	0.00713084	Down	30.2922	3.35102	GeneID:100141301,Genbank:NM_001114766.1	glutathione S-transferase alpha 1	GO:0004364,GO:0005737,GO:0006749	glutathione transferase activity|cytoplasm|glutathione metabolic process	ko00982,ko00480,ko00980	Drug metabolism - cytochrome P450|Glutathione metabolism|Metabolism of xenobiotics by cytochrome P450
RASSF2	235.904	452.785	19.0223	0.0420117	-4.57307	0.0169839	0.584962	Down	1.57748	0.0117041	GeneID:101113613,Genbank:XM_004014337.3	Ras association (RalGDS/AF-6) domain family member 2			ko04392,ko04391	Hippo signaling pathway -multiple species|Hippo signaling pathway - fly
LOC101110710	922.681	1769.98	75.3845	0.0425907	-4.55332	0.00011446	0.0248361	Down	23.3252	0.760809	GeneID:101110710,Genbank:NM_001308586.1	BOLA class I histocompatibility antigen, alpha chain BL3-7-like	GO:0002474,GO:0006955,GO:0016021,GO:0042612	antigen processing and presentation of peptide antigen via MHC class I|immune response|integral component of membrane|MHC class I protein complex	ko04650,ko04144,ko04145,ko04514,ko04612	Natural killer cell mediated cytotoxicity|Endocytosis|Phagosome|Cell adhesion molecules (CAMs)|Antigen processing and presentation
KLHL30	29205.5	56023.3	2387.65	0.0426188	-4.55237	0.00212484	0.180749	Down	139.396	6.3403	GeneID:101109583,Genbank:XM_015091640.1	kelch like family member 30	GO:0016567,GO:0031463	protein ubiquitination|Cul3-RING ubiquitin ligase complex
ASB4	578.935	1109.96	47.9079	0.0431618	-4.5341	0.000737961	0.102534	Down	2.44935	0.197727	GeneID:101117496,Genbank:XM_004007737.3	ankyrin repeat and SOCS box containing 4	GO:0004842,GO:0005634,GO:0005737,GO:0005829,GO:0031462,GO:0031466,GO:0031625,GO:0035556,GO:0043687,GO:0051865,GO:0061630,GO:2001214	ubiquitin-protein transferase activity|nucleus|cytoplasm|cytosol|Cul2-RING ubiquitin ligase complex|Cul5-RING ubiquitin ligase complex|ubiquitin protein ligase binding|intracellular signal transduction|post-translational protein modification|protein autoubiquitination|ubiquitin protein ligase activity|positive regulation of vasculogenesis
LOC105614324	1174.18	2249.73	98.634	0.0438425	-4.51152	5.82832e-05	0.0158773	Down	10.5811	1.09747	GeneID:105614324,Genbank:XM_015102535.1	BOLA class I histocompatibility antigen, alpha chain BL3-7	GO:0002474,GO:0006955,GO:0016021,GO:0042612	antigen processing and presentation of peptide antigen via MHC class I|immune response|integral component of membrane|MHC class I protein complex	ko04650,ko04144,ko04145,ko04514,ko04612	Natural killer cell mediated cytotoxicity|Endocytosis|Phagosome|Cell adhesion molecules (CAMs)|Antigen processing and presentation
ASS1	598.796	1146.87	50.726	0.0442301	-4.49883	0.000698151	0.102534	Down	7.09304	0.422343	GeneID:101115012,Genbank:XM_004005582.2	argininosuccinate synthase 1	GO:0000050,GO:0000052,GO:0000053,GO:0004055,GO:0005524,GO:0005737,GO:0005739,GO:0005829,GO:0006526,GO:0006531,GO:0007623,GO:0016597,GO:0042802,GO:0043209,GO:0045429,GO:0071499,GO:1903038	urea cycle|citrulline metabolic process|argininosuccinate metabolic process|argininosuccinate synthase activity|ATP binding|cytoplasm|mitochondrion|cytosol|arginine biosynthetic process|aspartate metabolic process|circadian rhythm|amino acid binding|identical protein binding|myelin sheath|positive regulation of nitric oxide biosynthetic process|cellular response to laminar fluid shear stress|nega…	ko01230,ko00250,ko00220	Biosynthesis of amino acids|Alanine, aspartate and glutamate metabolism|Arginine biosynthesis
FOSB	1106.06	2114.89	97.2249	0.0459716	-4.44311	8.63392e-05	0.0198698	Down	10.4192	0.618228	GeneID:101117101,Genbank:XM_012190549.2	FBJ murine osteosarcoma viral oncogene homolog B			ko04380	Osteoclast differentiation
XPNPEP2	182.687	349.17	16.2042	0.0464077	-4.42949	0.0403919	0.84974	Down	0.95773	0	GeneID:101120054,Genbank:XM_004022375.3	X-prolyl aminopeptidase (aminopeptidase P) 2, membrane-bound	GO:0005886,GO:0031225,GO:0046872,GO:0070006	plasma membrane|anchored component of membrane|metal ion binding|metalloaminopeptidase activity	ko04974	Protein digestion and absorption
AMPD1	6871.49	13127.9	615.053	0.0468507	-4.41578	5.85375e-05	0.0158773	Down	48.2665	2.59494	GeneID:101102023,Genbank:XM_004002357.2	adenosine monophosphate deaminase 1	GO:0003876,GO:0005829,GO:0010033,GO:0032036,GO:0032264,GO:0043101,GO:0046872	AMP deaminase activity|cytosol|response to organic substance|myosin heavy chain binding|IMP salvage|purine-containing compound salvage|metal ion binding	ko00230	Purine metabolism
TLE4	4733.87	9041.51	426.24	0.0471425	-4.40683	2.77736e-05	0.00860926	Down	20.7913	1.23896	GeneID:101111783,Genbank:XM_015093172.1	transducin like enhancer of split 4	GO:0000122,GO:0003682,GO:0003705,GO:0003714,GO:0005634,GO:0005654,GO:0006351,GO:0016055,GO:0070491,GO:1904837,GO:1990830	negative regulation of transcription from RNA polymerase II promoter|chromatin binding|transcription factor activity, RNA polymerase II distal enhancer sequence-specific binding|transcription corepressor activity|nucleus|nucleoplasm|transcription, DNA-templated|Wnt signaling pathway|repressing transcription factor binding|beta-catenin-TCF complex assembly|cellular response to leukemia inhibitory …
ELL2	1209.97	2307.93	112.02	0.0485371	-4.36477	8.35976e-05	0.0195533	Down	5.64161	0.751658	GeneID:101101983,Genbank:XM_015096210.1	elongation factor, RNA polymerase II, 2	GO:0005654,GO:0006355,GO:0006368,GO:0008023,GO:0042795	nucleoplasm|regulation of transcription, DNA-templated|transcription elongation from RNA polymerase II promoter|transcription elongation factor complex|snRNA transcription from RNA polymerase II promoter
TAGAP	320.668	610.337	30.9992	0.0507903	-4.2993	0.00907432	0.430308	Down	1.25043	0	GeneID:101109975,Genbank:XM_004011434.3	T-cell activation RhoGTPase activating protein	GO:0005085,GO:0005096,GO:0005829,GO:0007165,GO:0051056	guanyl-nucleotide exchange factor activity|GTPase activator activity|cytosol|signal transduction|regulation of small GTPase mediated signal transduction
IL2RB	670.424	1276.03	64.8166	0.0507955	-4.29916	0.000716892	0.102534	Down	2.73083	0	GeneID:101107088,Genbank:XM_015094862.1	interleukin 2 receptor subunit beta	GO:0004911,GO:0009897,GO:0016021,GO:0019976,GO:0043066	interleukin-2 receptor activity|external side of plasma membrane|integral component of membrane|interleukin-2 binding|negative regulation of apoptotic process	ko04060,ko04144,ko04630,ko04151	Cytokine-cytokine receptor interaction|Endocytosis|Jak-STAT signaling pathway|PI3K-Akt signaling pathway
LOC101123292	203.61	387.493	19.7268	0.0509087	-4.29594	0.0345328	0.789184	Down	1.79478	0.0160006	GeneID:101123292,Genbank:XM_012177638.2	histone H2A type 3	GO:0000788,GO:0003677,GO:0006337,GO:0006342,GO:0046982,GO:0070062,GO:0070914	nuclear nucleosome|DNA binding|nucleosome disassembly|chromatin silencing|protein heterodimerization activity|extracellular exosome|UV-damage excision repair
ARHGAP26	747.035	1419.39	74.68	0.0526142	-4.2484	0.000547862	0.0857883	Down	1.10746	0.0858283	GeneID:101109966,Genbank:XM_012178662.2	Rho GTPase activating protein 26
LIPG	12553.7	23837.2	1270.26	0.0532891	-4.23002	0.000453034	0.0742535	Down	63.4896	4.35072	GeneID:101111679,Genbank:XM_012103679.2	lipase, endothelial	GO:0004465,GO:0004620,GO:0005576,GO:0005615,GO:0005769,GO:0005794,GO:0006629,GO:0007584,GO:0008201,GO:0008283,GO:0008970,GO:0009395,GO:0009986,GO:0010983,GO:0032376,GO:0034375,GO:0042632,GO:0043691,GO:0050746,GO:0055091	lipoprotein lipase activity|phospholipase activity|extracellular region|extracellular space|early endosome|Golgi apparatus|lipid metabolic process|response to nutrient|heparin binding|cell proliferation|phosphatidylcholine 1-acylhydrolase activity|phospholipid catabolic process|cell surface|positive regulation of high-density lipoprotein particle clearance|positive regulation of cholesterol trans…	ko00561	Glycerolipid metabolism
ASNS	300.797	570.594	30.9992	0.054328	-4.20216	0.0127184	0.506393	Down	2.0577	0.237915	GeneID:101120073,Genbank:XM_012176371.2	asparagine synthetase (glutamine-hydrolyzing)	GO:0004066,GO:0005524,GO:0005829,GO:0006529,GO:0006541,GO:0042149,GO:0042803,GO:0043066,GO:0045931,GO:0070981	asparagine synthase (glutamine-hydrolyzing) activity|ATP binding|cytosol|asparagine biosynthetic process|glutamine metabolic process|cellular response to glucose starvation|protein homodimerization activity|negative regulation of apoptotic process|positive regulation of mitotic cell cycle|L-asparagine biosynthetic process	ko00250	Alanine, aspartate and glutamate metabolism
FHL5	525.33	996.411	54.2487	0.0544441	-4.19908	0.00214199	0.180749	Down	1.69462	0.179563	GeneID:101106018,Genbank:XM_012182753.2	four and a half LIM domains 5	GO:0003713,GO:0005634,GO:0045944,GO:0046872	transcription coactivator activity|nucleus|positive regulation of transcription from RNA polymerase II promoter|metal ion binding
LOC101109747	2120.83	4022.55	219.108	0.05447	-4.19839	4.42535e-05	0.0129263	Down	35.8229	2.57974	GeneID:101109747,Genbank:XM_012100429.2	mamu class II histocompatibility antigen, DR alpha chain-like	GO:0000139,GO:0002503,GO:0002504,GO:0002506,GO:0005764,GO:0005765,GO:0005886,GO:0005887,GO:0006955,GO:0009986,GO:0012507,GO:0016032,GO:0019886,GO:0023026,GO:0030658,GO:0030666,GO:0030669,GO:0031295,GO:0031902,GO:0032395,GO:0032588,GO:0042605,GO:0042613,GO:0050852,GO:0050890,GO:0060333,GO:0070062,GO:0071556	Golgi membrane|peptide antigen assembly with MHC class II protein complex|antigen processing and presentation of peptide or polysaccharide antigen via MHC class II|polysaccharide assembly with MHC class II protein complex|lysosome|lysosomal membrane|plasma membrane|integral component of plasma membrane|immune response|cell surface|ER to Golgi transport vesicle membrane|viral process|antigen proce…	ko04145,ko04514,ko04672,ko04612	Phagosome|Cell adhesion molecules (CAMs)|Intestinal immune network for IgA production|Antigen processing and presentation
SERPINE1	1683.81	3190.79	176.837	0.055421	-4.17342	6.90576e-05	0.0177782	Down	11.7632	1.07488	GeneID:100381267,Genbank:XM_012103916.2	serpin peptidase inhibitor, clade E (nexin, plasminogen activator inhibitor type 1), member 1	GO:0001300,GO:0001525,GO:0002020,GO:0004857,GO:0004867,GO:0005102,GO:0005615,GO:0010469,GO:0010757,GO:0014912,GO:0031012,GO:0032757,GO:0033629,GO:0035375,GO:0035491,GO:0045766,GO:0048260,GO:0050829,GO:0051918,GO:0061044,GO:0070062,GO:0071222,GO:0090026,GO:0090399,GO:0097187,GO:1901331,GO:1902042,GO:2000098,GO:2000352	chronological cell aging|angiogenesis|protease binding|enzyme inhibitor activity|serine-type endopeptidase inhibitor activity|receptor binding|extracellular space|regulation of receptor activity|negative regulation of plasminogen activation|negative regulation of smooth muscle cell migration|extracellular matrix|positive regulation of interleukin-8 production|negative regulation of cell adhesion …	ko04066,ko04610,ko04115,ko04390	HIF-1 signaling pathway|Complement and coagulation cascades|p53 signaling pathway|Hippo signaling pathway
IFRD1	12210.2	23131.8	1288.58	0.0557061	-4.16602	0.000500403	0.0800065	Down	41.7308	3.98729	GeneID:101112558,Genbank:XM_012176784.2	interferon-related developmental regulator 1	GO:0007275,GO:0030154	multicellular organism development|cell differentiation
HSF4	1895.92	3589.64	202.2	0.0563287	-4.14999	6.08185e-05	0.0162065	Down	15.6725	0.411315	GeneID:101110783,Genbank:XM_015100184.1	heat shock transcription factor 4	GO:0003700,GO:0005634,GO:0006351,GO:0043565	DNA binding transcription factor activity|nucleus|transcription, DNA-templated|sequence-specific DNA binding
MAP2K6	750.562	1420.81	80.3162	0.0565285	-4.14488	0.000696975	0.102534	Down	4.25737	0.468009	GeneID:101115047,Genbank:XM_012186611.2	mitogen-activated protein kinase kinase 6	GO:0000165,GO:0000187,GO:0004674,GO:0004713,GO:0005524,GO:0005634,GO:0005737,GO:0005829,GO:0005856,GO:0006351,GO:0006355,GO:0006915,GO:0007346,GO:0019901,GO:0023014,GO:0031098,GO:0032147,GO:0042981,GO:0060048	MAPK cascade|activation of MAPK activity|protein serine/threonine kinase activity|protein tyrosine kinase activity|ATP binding|nucleus|cytoplasm|cytosol|cytoskeleton|transcription, DNA-templated|regulation of transcription, DNA-templated|apoptotic process|regulation of mitotic cell cycle|protein kinase binding|signal transduction by protein phosphorylation|stress-activated protein kinase signalin…	ko04620,ko04010,ko04212,ko04668,ko04380,ko04015,ko04664,ko04912,ko04750	Toll-like receptor signaling pathway|MAPK signaling pathway|Longevity regulating pathway - worm|TNF signaling pathway|Osteoclast differentiation|Rap1 signaling pathway|Fc epsilon RI signaling pathway|GnRH signaling pathway|Inflammatory mediator regulation of TRP channels
SLC6A1	343.353	648.661	38.0445	0.0586509	-4.0917	0.0100113	0.450861	Down	1.23899	0	GeneID:101121462,Genbank:XM_015102466.1	solute carrier family 6 (neurotransmitter transporter), member 1	GO:0005332,GO:0005886,GO:0005887,GO:0006810,GO:0007268,GO:0007612,GO:0009636,GO:0009744,GO:0009986,GO:0010288,GO:0014054,GO:0014074,GO:0015812,GO:0016020,GO:0016021,GO:0030424,GO:0032229,GO:0032355,GO:0042220,GO:0043005,GO:0046872,GO:0051260,GO:0051592,GO:0051939	gamma-aminobutyric acid:sodium symporter activity|plasma membrane|integral component of plasma membrane|transport|chemical synaptic transmission|learning|response to toxic substance|response to sucrose|cell surface|response to lead ion|positive regulation of gamma-aminobutyric acid secretion|response to purine-containing compound|gamma-aminobutyric acid transport|membrane|integral component of me…	ko04727	GABAergic synapse
IPP	225.59	425.817	25.363	0.0595632	-4.06943	0.0337665	0.780639	Down	1.38988	0.151336	GeneID:101122737,Genbank:XM_004001925.3	intracisternal A particle-promoted polypeptide	GO:0003779,GO:0005737,GO:0015629,GO:0016567,GO:0031463	actin binding|cytoplasm|actin cytoskeleton|protein ubiquitination|Cul3-RING ubiquitin ligase complex
CSRNP1	12249.9	23114.8	1385.1	0.0599229	-4.06075	0.000663048	0.0997133	Down	72.8637	4.66232	GeneID:101112518,Genbank:XM_015102258.1	cysteine-serine-rich nuclear protein 1	GO:0001228,GO:0003700,GO:0005634,GO:0006915,GO:0009791,GO:0043565,GO:0045944,GO:0048008,GO:0048705,GO:0060021,GO:0060325	transcriptional activator activity, RNA polymerase II transcription regulatory region sequence-specific DNA binding|DNA binding transcription factor activity|nucleus|apoptotic process|post-embryonic development|sequence-specific DNA binding|positive regulation of transcription from RNA polymerase II promoter|platelet-derived growth factor receptor signaling pathway|skeletal system morphogenesis|p…
KLHL8	197.922	373.299	22.5449	0.0603936	-4.04946	0.0471775	0.907925	Down	0.615646	0.0699484	GeneID:101122109,Genbank:XM_004009978.3	kelch like family member 8	GO:0005654,GO:0016567,GO:0031463,GO:0042787	nucleoplasm|protein ubiquitination|Cul3-RING ubiquitin ligase complex|protein ubiquitination involved in ubiquitin-dependent protein catabolic process
FMO3	578.505	1088.67	68.3393	0.0627731	-3.99371	0.0023699	0.192378	Down	2.58338	0.30153	GeneID:101104165,Genbank:XM_012187266.2	flavin containing monooxygenase 3	GO:0004497,GO:0004499,GO:0005789,GO:0016021,GO:0031090,GO:0034899,GO:0050660,GO:0050661,GO:0055114	monooxygenase activity|N,N-dimethylaniline monooxygenase activity|endoplasmic reticulum membrane|integral component of membrane|organelle membrane|trimethylamine monooxygenase activity|flavin adenine dinucleotide binding|NADP binding|oxidation-reduction process	ko00982	Drug metabolism - cytochrome P450
LOC101107541	3851.61	7245.98	457.239	0.0631024	-3.98616	9.15967e-05	0.0207651	Down	53.0053	4.87062	GeneID:101107541,Genbank:XM_004014318.2	dihydrodiol dehydrogenase 3-like	GO:0005737,GO:0016491	cytoplasm|oxidoreductase activity	ko00140,ko00590,ko04913	Steroid hormone biosynthesis|Arachidonic acid metabolism|Ovarian steroidogenesis
SGMS2	1605.34	3019.04	191.632	0.0634744	-3.97768	0.000144164	0.0304126	Down	5.9098	0.815165	GeneID:101123121,Genbank:XM_012179550.2	sphingomyelin synthase 2	GO:0000139,GO:0005886,GO:0006665,GO:0016021,GO:0016301,GO:0033188	Golgi membrane|plasma membrane|sphingolipid metabolic process|integral component of membrane|kinase activity|sphingomyelin synthase activity	ko04071,ko00600	Sphingolipid signaling pathway|Sphingolipid metabolism
FAM46C	3169.17	5960.02	378.332	0.0634783	-3.97759	8.36768e-05	0.0195533	Down	11.5185	1.15527	GeneID:101108706,Genbank:XM_012179427.2	family with sequence similarity 46 member C	GO:0016779	nucleotidyltransferase activity
CCDC136	305.034	573.433	36.6355	0.0638879	-3.96831	0.0168569	0.583233	Down	1.07445	0.0966177	GeneID:101112476,Genbank:XM_015095374.1	coiled-coil domain containing 136	GO:0001675,GO:0002080,GO:0007283,GO:0007338,GO:0016021	acrosome assembly|acrosomal membrane|spermatogenesis|single fertilization|integral component of membrane
PELI3	1020.08	1914.76	125.406	0.0654945	-3.93248	0.000479476	0.0774762	Down	5.55991	0.473729	GeneID:101114654,Genbank:XM_015103194.1	pellino E3 ubiquitin protein ligase family member 3	GO:0004674,GO:0005829,GO:0006955,GO:0008063,GO:0010804,GO:0061630,GO:0070498,GO:0070534,GO:2001237	protein serine/threonine kinase activity|cytosol|immune response|Toll signaling pathway|negative regulation of tumor necrosis factor-mediated signaling pathway|ubiquitin protein ligase activity|interleukin-1-mediated signaling pathway|protein K63-linked ubiquitination|negative regulation of extrinsic apoptotic signaling pathway
BTC	644.466	1209.32	79.6117	0.0658318	-3.92507	0.00194196	0.172187	Down	7.5653	0.0954435	GeneID:101103979,Genbank:XM_012180500.1	betacellulin	GO:0005154,GO:0005615,GO:0005886,GO:0007173,GO:0008083,GO:0008284,GO:0016021,GO:0051781	epidermal growth factor receptor binding|extracellular space|plasma membrane|epidermal growth factor receptor signaling pathway|growth factor activity|positive regulation of cell proliferation|integral component of membrane|positive regulation of cell division	ko04012	ErbB signaling pathway
ENAH	45201.7	84648.1	5755.29	0.0679908	-3.87852	0.0198224	0.629881	Down	77.9128	8.47293	GeneID:101104593,Genbank:XM_012187143.2	enabled homolog (Drosophila)			ko04360,ko04810	Axon guidance|Regulation of actin cytoskeleton
IL7R	276.652	518.077	35.2264	0.0679945	-3.87844	0.0247964	0.687285	Down	1.05251	0.12163	GeneID:101111126,Genbank:XM_004017053.3	interleukin 7 receptor	GO:0004896,GO:0005886,GO:0016021	cytokine receptor activity|plasma membrane|integral component of membrane	ko04060,ko04630,ko04640,ko04068,ko04151	Cytokine-cytokine receptor interaction|Jak-STAT signaling pathway|Hematopoietic cell lineage|FoxO signaling pathway|PI3K-Akt signaling pathway
SLC2A12	508.613	952.41	64.8166	0.0680553	-3.87715	0.00450665	0.290049	Down	2.4284	0.314144	GeneID:101107449,Genbank:XM_004011348.3	solute carrier family 2 (facilitated glucose transporter), member 12	GO:0005351,GO:0005355,GO:0012505,GO:0016021,GO:0035428,GO:0046323	sugar:proton symporter activity|glucose transmembrane transporter activity|endomembrane system|integral component of membrane|hexose transmembrane transport|glucose import
LOC106991645	340.493	637.306	43.6808	0.0685397	-3.86692	0.0143714	0.541657	Down	0.586971	0.149667	GeneID:106991645,Genbank:XM_015101188.1	synaptopodin 2-like protein	GO:0003779,GO:0005634,GO:0005654,GO:0005829,GO:0015629,GO:0016607,GO:0030018,GO:0030054,GO:0032233	actin binding|nucleus|nucleoplasm|cytosol|actin cytoskeleton|nuclear speck|Z disc|cell junction|positive regulation of actin filament bundle assembly
GADL1	5365.25	10040.8	689.733	0.0686933	-3.86369	0.000208702	0.0417101	Down	27.1331	2.4498	GeneID:101110627,Genbank:XM_012099310.1	glutamate decarboxylase like 1	GO:0004068,GO:0004782,GO:0019752,GO:0030170	aspartate 1-decarboxylase activity|sulfinoalanine decarboxylase activity|carboxylic acid metabolic process|pyridoxal phosphate binding	ko00770,ko00410,ko00430	Pantothenate and CoA biosynthesis|beta-Alanine metabolism|Taurine and hypotaurine metabolism
ACOT7	336.945	630.209	43.6808	0.0693116	-3.85076	0.0151439	0.553859	Down	4.26604	0.410857	GeneID:101121789,Genbank:XM_015099249.1	acyl-CoA thioesterase 7	GO:0000062,GO:0005654,GO:0005739,GO:0005829,GO:0006637,GO:0015937,GO:0016290,GO:0036042,GO:0036114,GO:0036116,GO:0042803,GO:0047617,GO:0051792,GO:0052689,GO:0070062,GO:0102991,GO:1900535	fatty-acyl-CoA binding|nucleoplasm|mitochondrion|cytosol|acyl-CoA metabolic process|coenzyme A biosynthetic process|palmitoyl-CoA hydrolase activity|long-chain fatty acyl-CoA binding|medium-chain fatty-acyl-CoA catabolic process|long-chain fatty-acyl-CoA catabolic process|protein homodimerization activity|acyl-CoA hydrolase activity|medium-chain fatty acid biosynthetic process|carboxylic ester hy…	ko01040,ko00062	Biosynthesis of unsaturated fatty acids|Fatty acid elongation
DECR2	443.7	828.923	58.4759	0.0705443	-3.82533	0.0074244	0.384386	Down	5.27862	0.502139	GeneID:101110109,Genbank:XM_004020698.3	2,4-dienoyl-CoA reductase 2, peroxisomal	GO:0005777,GO:0006631,GO:0008670	peroxisome|fatty acid metabolic process|2,4-dienoyl-CoA reductase (NADPH) activity	ko04146	Peroxisome
LACTB	269.197	502.464	35.9309	0.0715095	-3.80572	0.0291597	0.737453	Down	2.3128	0.291294	GeneID:101101990,Genbank:XM_015096997.1	lactamase beta	GO:0005739,GO:0005829,GO:0006508,GO:0006629,GO:0008233,GO:0019216	mitochondrion|cytosol|proteolysis|lipid metabolic process|peptidase activity|regulation of lipid metabolic process
RNF122	665.72	1241.97	89.4751	0.0720431	-3.795	0.00235399	0.19223	Down	8.26744	0.473952	GeneID:101116204,Genbank:XM_015104527.1	ring finger protein 122	GO:0000209,GO:0005783,GO:0005794,GO:0016021,GO:0042787,GO:0043161,GO:0046872,GO:0061630	protein polyubiquitination|endoplasmic reticulum|Golgi apparatus|integral component of membrane|protein ubiquitination involved in ubiquitin-dependent protein catabolic process|proteasome-mediated ubiquitin-dependent protein catabolic process|metal ion binding|ubiquitin protein ligase activity
IVNS1ABP	25705.9	47939.9	3471.92	0.0724223	-3.78742	0.00642966	0.359045	Down	138.725	17.735	GeneID:101108935,Genbank:XM_004013872.3	influenza virus NS1A binding protein	GO:0005654,GO:0005667,GO:0005681,GO:0005829,GO:0006383,GO:0008380,GO:0009615,GO:0015629,GO:0016032,GO:2001243	nucleoplasm|transcription factor complex|spliceosomal complex|cytosol|transcription from RNA polymerase III promoter|RNA splicing|response to virus|actin cytoskeleton|viral process|negative regulation of intrinsic apoptotic signaling pathway
LOC101123672	1661.28	3097.11	225.449	0.0727934	-3.78005	0.000256794	0.0500058	Down	5.37549	0.455905	GeneID:101123672,Genbank:XM_015102601.1	complement C4-A			ko04610	Complement and coagulation cascades
LOC101120029	487.317	908.409	66.2257	0.0729029	-3.77788	0.00618335	0.351756	Down	6.94631	0.989021	GeneID:101120029,Genbank:XM_012102080.2	HRAS-like suppressor 3	GO:0004623,GO:0005737,GO:0005777,GO:0005778,GO:0005783,GO:0006641,GO:0006644,GO:0007031,GO:0008654,GO:0008970,GO:0016020,GO:0016021,GO:0016042,GO:0045786,GO:0046485,GO:0048471,GO:0052739,GO:0052740,GO:0102567,GO:0102568,GO:1904177	phospholipase A2 activity|cytoplasm|peroxisome|peroxisomal membrane|endoplasmic reticulum|triglyceride metabolic process|phospholipid metabolic process|peroxisome organization|phospholipid biosynthetic process|phosphatidylcholine 1-acylhydrolase activity|membrane|integral component of membrane|lipid catabolic process|negative regulation of cell cycle|ether lipid metabolic process|perinuclear regi…	ko00564,ko04923,ko00592,ko00591,ko00565,ko00590,ko04014	Glycerophospholipid metabolism|Regulation of lipolysis in adipocytes|alpha-Linolenic acid metabolism|Linoleic acid metabolism|Ether lipid metabolism|Arachidonic acid metabolism|Ras signaling pathway
NANOS1	678.485	1264.68	92.2932	0.0729778	-3.7764	0.00231897	0.191009	Down	9.50269	0.809609	GeneID:101122152,Genbank:XM_004020346.3	nanos homolog 1 (Drosophila)	GO:0001558,GO:0001894,GO:0003723,GO:0005737,GO:0008270,GO:0010608,GO:0010631,GO:0016477,GO:0017148,GO:0030371,GO:0048471,GO:0098749,GO:1900153	regulation of cell growth|tissue homeostasis|RNA binding|cytoplasm|zinc ion binding|posttranscriptional regulation of gene expression|epithelial cell migration|cell migration|negative regulation of translation|translation repressor activity|perinuclear region of cytoplasm|cerebellar neuron development|positive regulation of nuclear-transcribed mRNA catabolic process, deadenylation-dependent decay
STXBP5L	341.193	635.886	46.4989	0.0731245	-3.7735	0.0164184	0.581304	Down	0.973401	0.1415	GeneID:101109405,Genbank:XM_012095324.2	syntaxin binding protein 5 like	GO:0005096,GO:0005737,GO:0005886,GO:0006887,GO:0015031,GO:0016021,GO:0017137,GO:0017157,GO:0019905,GO:0042593,GO:0046676,GO:0050708,GO:0050714	GTPase activator activity|cytoplasm|plasma membrane|exocytosis|protein transport|integral component of membrane|Rab GTPase binding|regulation of exocytosis|syntaxin binding|glucose homeostasis|negative regulation of insulin secretion|regulation of protein secretion|positive regulation of protein secretion
CYR61	6363.44	11844.8	882.07	0.0744689	-3.74722	0.000402595	0.0687081	Down	53.4852	5.9269	GeneID:100037673,Genbank:XM_012175059.2	cysteine-rich, angiogenic inducer, 61
FOS	14006.5	26058.6	1954.36	0.0749988	-3.73699	0.00198881	0.174613	Down	106.815	10.6603	GeneID:443218,Genbank:NM_001166182.1	FBJ murine osteosarcoma viral oncogene homolog	GO:0000978,GO:0000979,GO:0001077,GO:0001102,GO:0001190,GO:0003677,GO:0003682,GO:0003690,GO:0003700,GO:0005634,GO:0005654,GO:0005667,GO:0005783,GO:0005829,GO:0006355,GO:0007179,GO:0007399,GO:0031668,GO:0032993,GO:0034614,GO:0035914,GO:0035976,GO:0035994,GO:0042493,GO:0045672,GO:0046982,GO:0060395,GO:0070412,GO:0071276,GO:0071277	RNA polymerase II proximal promoter sequence-specific DNA binding|RNA polymerase II core promoter sequence-specific DNA binding|transcriptional activator activity, RNA polymerase II proximal promoter sequence-specific DNA binding|RNA polymerase II activating transcription factor binding|transcriptional activator activity, RNA polymerase II transcription factor binding|DNA binding|chromatin bindin…	ko04620,ko04660,ko04728,ko04668,ko04380,ko04713,ko04024,ko04010,ko04725,ko04917,ko04915,ko04210,ko04662,ko04921	Toll-like receptor signaling pathway|T cell receptor signaling pathway|Dopaminergic synapse|TNF signaling pathway|Osteoclast differentiation|Circadian entrainment|cAMP signaling pathway|MAPK signaling pathway|Cholinergic synapse|Prolactin signaling pathway|Estrogen signaling pathway|Apoptosis|B cell receptor signaling pathway|Oxytocin signaling pathway
BTG2	23347.9	43412	3283.81	0.0756428	-3.72465	0.00589876	0.34426	Down	177.595	20.0067	GeneID:100620047,Genbank:NM_001246210.1	BTG family member 2	GO:0000122,GO:0001078,GO:0006351,GO:0006479,GO:0006974,GO:0008285,GO:0008306,GO:0009612,GO:0009952,GO:0014070,GO:0017148,GO:0021542,GO:0021954,GO:0030182,GO:0031175,GO:0035914,GO:0043066,GO:0043434,GO:0043524,GO:0051602,GO:0060213,GO:2000178	negative regulation of transcription from RNA polymerase II promoter|transcriptional repressor activity, RNA polymerase II proximal promoter sequence-specific DNA binding|transcription, DNA-templated|protein methylation|cellular response to DNA damage stimulus|negative regulation of cell proliferation|associative learning|response to mechanical stimulus|anterior/posterior pattern specification|re…	ko03018	RNA degradation
ETNPPL	1736.08	3227.69	244.471	0.0757419	-3.72277	0.000287803	0.0544209	Down	12.8969	1.46415	GeneID:101120832,Genbank:XM_004009627.3	ethanolamine-phosphate phospho-lyase	GO:0005739,GO:0008453,GO:0030170,GO:0042802,GO:0050459	mitochondrion|alanine-glyoxylate transaminase activity|pyridoxal phosphate binding|identical protein binding|ethanolamine-phosphate phospho-lyase activity	ko00564	Glycerophospholipid metabolism
BATF3	307.138	570.594	43.6808	0.0765531	-3.7074	0.0236707	0.67956	Down	1.80608	0.242095	GeneID:101115558,Genbank:XM_004013897.3	basic leucine zipper transcription factor, ATF-like 3	GO:0000122,GO:0000978,GO:0001078,GO:0003700,GO:0003714,GO:0005634,GO:0006366,GO:0009615,GO:0043011,GO:0097028	negative regulation of transcription from RNA polymerase II promoter|RNA polymerase II proximal promoter sequence-specific DNA binding|transcriptional repressor activity, RNA polymerase II proximal promoter sequence-specific DNA binding|DNA binding transcription factor activity|transcription corepressor activity|nucleus|transcription from RNA polymerase II promoter|response to virus|myeloid dendr…
SGPL1	826.707	1532.94	120.474	0.0785904	-3.6695	0.00169772	0.160166	Down	3.15472	0.32795	GeneID:101111155,Genbank:XM_012105227.2	sphingosine-1-phosphate lyase 1	GO:0001553,GO:0001570,GO:0001822,GO:0005783,GO:0005789,GO:0006631,GO:0006672,GO:0007283,GO:0008117,GO:0008209,GO:0008210,GO:0009791,GO:0010761,GO:0016831,GO:0030097,GO:0030148,GO:0030149,GO:0030170,GO:0030176,GO:0033327,GO:0040014,GO:0048008,GO:0048705,GO:0060021,GO:0060325,GO:0097190	luteinization|vasculogenesis|kidney development|endoplasmic reticulum|endoplasmic reticulum membrane|fatty acid metabolic process|ceramide metabolic process|spermatogenesis|sphinganine-1-phosphate aldolase activity|androgen metabolic process|estrogen metabolic process|post-embryonic development|fibroblast migration|carboxy-lyase activity|hemopoiesis|sphingolipid biosynthetic process|sphingolipid …	ko04071,ko00600	Sphingolipid signaling pathway|Sphingolipid metabolism
LOC101117691	405.728	752.276	59.1804	0.0786684	-3.66807	0.0123992	0.502217	Down	28.2765	3.13538	GeneID:101117691,Genbank:XM_004014998.3	metallothionein-1C-like
PRKCQ	1958.77	3630.8	286.743	0.0789752	-3.66246	0.000297752	0.0544887	Down	8.98712	0.919523	GeneID:101113426,Genbank:XM_012188163.2	protein kinase C, theta	GO:0001558,GO:0001772,GO:0004672,GO:0004674,GO:0004697,GO:0005524,GO:0005622,GO:0005815,GO:0005829,GO:0005886,GO:0006355,GO:0006509,GO:0006954,GO:0007411,GO:0016235,GO:0018105,GO:0030168,GO:0032212,GO:0032740,GO:0032753,GO:0035556,GO:0038095,GO:0042102,GO:0045086,GO:0045652,GO:0046627,GO:0046872,GO:0050852,GO:0050870,GO:0051092,GO:0051973,GO:0060326,GO:0070233,GO:0090330,GO:0097194,GO:1904355,GO:…	regulation of cell growth|immunological synapse|protein kinase activity|protein serine/threonine kinase activity|protein kinase C activity|ATP binding|intracellular|microtubule organizing center|cytosol|plasma membrane|regulation of transcription, DNA-templated|membrane protein ectodomain proteolysis|inflammatory response|axon guidance|aggresome|peptidyl-serine phosphorylation|platelet activation…	ko04270,ko04750,ko04530,ko04920,ko04660,ko04064	Vascular smooth muscle contraction|Inflammatory mediator regulation of TRP channels|Tight junction|Adipocytokine signaling pathway|T cell receptor signaling pathway|NF-kappa B signaling pathway
BDNF	994.812	1843.79	145.837	0.0790967	-3.66024	0.00108203	0.128398	Down	4.13549	0.447446	GeneID:101117275,Genbank:XM_004016358.3	brain-derived neurotrophic factor	GO:0005169,GO:0005576,GO:0005737,GO:0005739,GO:0007169,GO:0007267,GO:0007416,GO:0008083,GO:0016607,GO:0031410,GO:0043524,GO:0045664,GO:0048471,GO:0048668,GO:0048672,GO:0048812,GO:0051965,GO:1900122	neurotrophin TRKB receptor binding|extracellular region|cytoplasm|mitochondrion|transmembrane receptor protein tyrosine kinase signaling pathway|cell-cell signaling|synapse assembly|growth factor activity|nuclear speck|cytoplasmic vesicle|negative regulation of neuron apoptotic process|regulation of neuron differentiation|perinuclear region of cytoplasm|collateral sprouting|positive regulation of…	ko04024,ko04722,ko04010	cAMP signaling pathway|Neurotrophin signaling pathway|MAPK signaling pathway
SDS	799.749	1481.84	117.656	0.0793986	-3.65474	0.00192778	0.172187	Down	9.25957	0.930938	GeneID:101112348,Genbank:XM_004017392.2	serine dehydratase	GO:0003941,GO:0004794,GO:0005737,GO:0006094,GO:0006565,GO:0030170,GO:0042803,GO:0042866	L-serine ammonia-lyase activity|L-threonine ammonia-lyase activity|cytoplasm|gluconeogenesis|L-serine catabolic process|pyridoxal phosphate binding|protein homodimerization activity|pyruvate biosynthetic process	ko00260,ko01200,ko00290,ko00270,ko01230	Glycine, serine and threonine metabolism|Carbon metabolism|Valine, leucine and isoleucine biosynthesis|Cysteine and methionine metabolism|Biosynthesis of amino acids
SLA	273.083	505.303	40.8626	0.0808677	-3.62829	0.0350532	0.792894	Down	1.54133	0.135638	GeneID:101123308,Genbank:XM_012183527.1	Src-like-adaptor	GO:0004715,GO:0005070,GO:0005102,GO:0005768,GO:0007169,GO:0016477,GO:0030154,GO:0031234,GO:0038083,GO:0042127,GO:0045087	non-membrane spanning protein tyrosine kinase activity|SH3/SH2 adaptor activity|receptor binding|endosome|transmembrane receptor protein tyrosine kinase signaling pathway|cell migration|cell differentiation|extrinsic component of cytoplasmic side of plasma membrane|peptidyl-tyrosine autophosphorylation|regulation of cell proliferation|innate immune response
RGS2	2593.21	4794.7	391.718	0.0816981	-3.61355	0.000287124	0.0544209	Down	21.7805	3.67919	GeneID:443163,Genbank:XM_004013586.3	regulator of G-protein signaling 2	GO:0005096,GO:0005634,GO:0005730,GO:0005737,GO:0005886,GO:0006417,GO:0007049,GO:0008277,GO:0045744	GTPase activator activity|nucleus|nucleolus|cytoplasm|plasma membrane|regulation of translation|cell cycle|regulation of G-protein coupled receptor protein signaling pathway|negative regulation of G-protein coupled receptor protein signaling pathway	ko04921,ko04022,ko04740	Oxytocin signaling pathway|cGMP-PKG signaling pathway|Olfactory transduction
SLN	43470.6	80262.2	6678.93	0.0832139	-3.58703	0.0271847	0.714374	Down	1433.75	176.695	GeneID:101104853,Genbank:XM_012095389.1	sarcolipin	GO:0004857,GO:0016021,GO:0016529,GO:0033017,GO:0043086,GO:0043242,GO:0051117,GO:0051924,GO:0070296,GO:0090281,GO:1901020,GO:1901077,GO:1901877,GO:1901881,GO:1901894	enzyme inhibitor activity|integral component of membrane|sarcoplasmic reticulum|sarcoplasmic reticulum membrane|negative regulation of catalytic activity|negative regulation of protein complex disassembly|ATPase binding|regulation of calcium ion transport|sarcoplasmic reticulum calcium ion transport|negative regulation of calcium ion import|negative regulation of calcium ion transmembrane transpo…
CIART	739.083	1364.03	114.134	0.0836736	-3.57908	0.00286804	0.21673	Down	6.88425	0.721809	GeneID:101116794,Genbank:XM_004003631.3	circadian associated repressor of transcription	GO:0001046,GO:0005634,GO:0006351,GO:0016605,GO:0032922,GO:0045475,GO:0045892,GO:0070888	core promoter sequence-specific DNA binding|nucleus|transcription, DNA-templated|PML body|circadian regulation of gene expression|locomotor rhythm|negative regulation of transcription, DNA-templated|E-box binding
FMO2	246.829	454.205	39.4536	0.086863	-3.52511	0.0498806	0.930757	Down	1.99364	0.183898	GeneID:101104842,Genbank:XM_004013689.3	flavin containing monooxygenase 2	GO:0004497,GO:0004499,GO:0005789,GO:0006082,GO:0006805,GO:0009404,GO:0016020,GO:0016021,GO:0031090,GO:0050660,GO:0050661,GO:0055114,GO:0070995,GO:0072592	monooxygenase activity|N,N-dimethylaniline monooxygenase activity|endoplasmic reticulum membrane|organic acid metabolic process|xenobiotic metabolic process|toxin metabolic process|membrane|integral component of membrane|organelle membrane|flavin adenine dinucleotide binding|NADP binding|oxidation-reduction process|NADPH oxidation|oxygen metabolic process	ko00982	Drug metabolism - cytochrome P450
CABYR	675.231	1241.97	108.497	0.0873594	-3.51689	0.00422054	0.276318	Down	3.72856	0.371641	GeneID:101119268,Genbank:XM_012103471.1	calcium binding tyrosine-(Y)-phosphorylation regulated	GO:0005737,GO:0005856,GO:0031514,GO:0046872	cytoplasm|cytoskeleton|motile cilium|metal ion binding
LOC101113108	363.147	667.113	59.1804	0.0887112	-3.49474	0.0213705	0.652863	Down	19.1604	2.22401	GeneID:101113108,Genbank:XM_004019084.3	histone H2A type 1	GO:0000786,GO:0000790,GO:0003677,GO:0005634,GO:0006342,GO:0008285,GO:0046982,GO:0070062	nucleosome|nuclear chromatin|DNA binding|nucleus|chromatin silencing|negative regulation of cell proliferation|protein heterodimerization activity|extracellular exosome
STARD10	276.616	508.141	45.0898	0.0887348	-3.49436	0.0401453	0.84974	Down	1.15875	0.217821	GeneID:101103591,Genbank:XM_015100804.1	StAR related lipid transfer domain containing 10	GO:0005829,GO:0005902,GO:0006656,GO:0006869,GO:0008289,GO:0016020,GO:0032782,GO:0035360,GO:0046581	cytosol|microvillus|phosphatidylcholine biosynthetic process|lipid transport|lipid binding|membrane|bile acid secretion|positive regulation of peroxisome proliferator activated receptor signaling pathway|intercellular canaliculus
TRIB1	3335.33	6123.25	547.419	0.0894001	-3.48358	0.000454643	0.0742535	Down	46.8161	6.67346	GeneID:101102400,Genbank:XM_015097737.1	tribbles pseudokinase 1	GO:0004860,GO:0005634,GO:0005737,GO:0006469,GO:0007254,GO:0008134,GO:0014912,GO:0031434,GO:0031625,GO:0031665,GO:0032436,GO:0032496,GO:0043405,GO:0043433,GO:0045645,GO:0045651,GO:0045659,GO:0048662,GO:0055106	protein kinase inhibitor activity|nucleus|cytoplasm|negative regulation of protein kinase activity|JNK cascade|transcription factor binding|negative regulation of smooth muscle cell migration|mitogen-activated protein kinase kinase binding|ubiquitin protein ligase binding|negative regulation of lipopolysaccharide-mediated signaling pathway|positive regulation of proteasomal ubiquitin-dependent pr…
ABCG1	873.107	1602.49	143.724	0.0896878	-3.47895	0.00238113	0.192378	Down	4.61709	0.661924	GeneID:101103525,Genbank:XM_012104069.2	ATP binding cassette subfamily G member 1			ko02010	ABC transporters
LOC101116273	895.792	1640.81	150.769	0.0918868	-3.444	0.00244663	0.195589	Down	8.41783	1.42974	GeneID:101116273,Genbank:XM_012102893.2	glutathione S-transferase omega-1-like	GO:0004364,GO:0005737,GO:0005829,GO:0006749,GO:0009407,GO:0010880,GO:0010881,GO:0014810,GO:0016491,GO:0019852,GO:0032259,GO:0035722,GO:0042178,GO:0045174,GO:0050610,GO:0060315,GO:0060316,GO:0070062,GO:0071243,GO:1901687	glutathione transferase activity|cytoplasm|cytosol|glutathione metabolic process|toxin catabolic process|regulation of release of sequestered calcium ion into cytosol by sarcoplasmic reticulum|regulation of cardiac muscle contraction by regulation of the release of sequestered calcium ion|positive regulation of skeletal muscle contraction by regulation of release of sequestered calcium ion|oxidor…	ko00982,ko00480,ko00980	Drug metabolism - cytochrome P450|Glutathione metabolism|Metabolism of xenobiotics by cytochrome P450
HSPA1L	1372.41	2513.74	231.085	0.0919289	-3.44334	0.00101552	0.125404	Down	6.86963	1.17895	GeneID:101117117,Genbank:XM_012100927.2	heat shock protein family A (Hsp70) member 1 like	GO:0002199,GO:0005524,GO:0005829,GO:0007339,GO:0008180,GO:0031072,GO:0031625,GO:0042026,GO:0044297,GO:0051082,GO:1903955	zona pellucida receptor complex|ATP binding|cytosol|binding of sperm to zona pellucida|COP9 signalosome|heat shock protein binding|ubiquitin protein ligase binding|protein refolding|cell body|unfolded protein binding|positive regulation of protein targeting to mitochondrion	ko04010,ko04915,ko04141,ko03040,ko04612,ko04213,ko04144	MAPK signaling pathway|Estrogen signaling pathway|Protein processing in endoplasmic reticulum|Spliceosome|Antigen processing and presentation|Longevity regulating pathway - multiple species|Endocytosis
DNTTIP1	4869.36	8906.67	832.048	0.0934186	-3.42015	0.000750464	0.102534	Down	41.585	7.02444	GeneID:101114798,Genbank:XM_012189279.2	deoxynucleotidyltransferase, terminal, interacting protein 1	GO:0000118,GO:0003677,GO:0005634,GO:0005730,GO:0006351,GO:0006355,GO:0031491,GO:0042803	histone deacetylase complex|DNA binding|nucleus|nucleolus|transcription, DNA-templated|regulation of transcription, DNA-templated|nucleosome binding|protein homodimerization activity
TRIM55	6822.98	12477.9	1168.11	0.0936145	-3.41712	0.00121742	0.135966	Down	20.9276	4.11381	GeneID:101120926,Genbank:XM_012183786.2	tripartite motif containing 55	GO:0004871,GO:0005634,GO:0005737,GO:0005874,GO:0007165,GO:0008270,GO:0042802	signal transducer activity|nucleus|cytoplasm|microtubule|signal transduction|zinc ion binding|identical protein binding
PPP1R1B	312.069	570.594	53.5442	0.0938392	-3.41366	0.0339267	0.783151	Down	3.79465	0	GeneID:101103077,Genbank:XM_004012843.3	protein phosphatase 1 regulatory inhibitor subunit 1B	GO:0001975,GO:0004865,GO:0005634,GO:0005829,GO:0006351,GO:0006469,GO:0007621,GO:0007626,GO:0008542,GO:0032839,GO:0035556,GO:0043025,GO:0043278,GO:0043987,GO:0048148,GO:1904115	response to amphetamine|protein serine/threonine phosphatase inhibitor activity|nucleus|cytosol|transcription, DNA-templated|negative regulation of protein kinase activity|negative regulation of female receptivity|locomotory behavior|visual learning|dendrite cytoplasm|intracellular signal transduction|neuronal cell body|response to morphine|histone H3-S10 phosphorylation|behavioral response to co…	ko04728,ko04024	Dopaminergic synapse|cAMP signaling pathway
LOC101109746	357.459	652.919	61.9985	0.0949559	-3.3966	0.0256493	0.701959	Down	4.80922	0.624102	GeneID:101109746,Genbank:XM_012100470.2	HLA class II histocompatibility antigen, DM beta chain	GO:0002399,GO:0002503,GO:0005765,GO:0006955,GO:0016021,GO:0019886,GO:0023026,GO:0031902,GO:0042102,GO:0042613,GO:2001190	MHC class II protein complex assembly|peptide antigen assembly with MHC class II protein complex|lysosomal membrane|immune response|integral component of membrane|antigen processing and presentation of exogenous peptide antigen via MHC class II|MHC class II protein complex binding|late endosome membrane|positive regulation of T cell proliferation|MHC class II protein complex|positive regulation o…	ko04145,ko04514,ko04672,ko04612	Phagosome|Cell adhesion molecules (CAMs)|Intestinal immune network for IgA production|Antigen processing and presentation
TTC39C	1075.21	1963.02	187.405	0.0954677	-3.38884	0.00190083	0.172187	Down	7.23195	1.30838	GeneID:101119866,Genbank:XM_004020472.3	tetratricopeptide repeat domain 39C
LOC101106528	412.069	752.276	71.8619	0.0955259	-3.38796	0.0188962	0.618565	Down	3.88008	0.737925	GeneID:101106528,Genbank:XM_015096889.1	T-cell receptor delta chain C region	GO:0003823,GO:0006910,GO:0006911,GO:0006958,GO:0009897,GO:0016021,GO:0034987,GO:0042571,GO:0042742,GO:0045087,GO:0050853,GO:0050871,GO:0072562	antigen binding|phagocytosis, recognition|phagocytosis, engulfment|complement activation, classical pathway|external side of plasma membrane|integral component of membrane|immunoglobulin receptor binding|immunoglobulin complex, circulating|defense response to bacterium|innate immune response|B cell receptor signaling pathway|positive regulation of B cell activation|blood microparticle
MSTN	1262.44	2300.83	224.04	0.0973736	-3.36033	0.00150457	0.149026	Down	15.4031	3.16585	GeneID:443449,Genbank:NM_001009428.1	myostatin	GO:0005125,GO:0005615,GO:0005623,GO:0007179,GO:0008083,GO:0008201,GO:0014732,GO:0033673,GO:0042802,GO:0042803,GO:0045662,GO:0045893,GO:0046627,GO:0046716,GO:0048632,GO:0051898,GO:0071549	cytokine activity|extracellular space|cell|transforming growth factor beta receptor signaling pathway|growth factor activity|heparin binding|skeletal muscle atrophy|negative regulation of kinase activity|identical protein binding|protein homodimerization activity|negative regulation of myoblast differentiation|positive regulation of transcription, DNA-templated|negative regulation of insulin rece…
IL10RA	291.493	530.852	52.1351	0.0982103	-3.34798	0.0429557	0.875927	Down	1.35157	0.179611	GeneID:101120946,Genbank:XM_012095514.2	interleukin 10 receptor subunit alpha			ko04060,ko04630	Cytokine-cytokine receptor interaction|Jak-STAT signaling pathway
MAPRE2	5831.62	10615.6	1047.63	0.098688	-3.34098	0.00120088	0.135458	Down	29.0806	7.08838	GeneID:101110894,Genbank:XM_004020434.3	microtubule associated protein RP/EB family member 2	GO:0005737,GO:0007049,GO:0008017,GO:0035371,GO:0042802,GO:0051301	cytoplasm|cell cycle|microtubule binding|microtubule plus-end|identical protein binding|cell division
PLIN2	4022.03	7321.21	722.846	0.0987331	-3.34032	0.000806227	0.106485	Down	44.4873	6.22823	GeneID:100125354,Genbank:XM_015092734.1	perilipin 2	GO:0005811,GO:0016020	lipid droplet|membrane	ko03320	PPAR signaling pathway
LOC106991402	292.555	532.271	52.8396	0.099272	-3.33247	0.0434703	0.87802	Down	1.53105	0.0268132	GeneID:106991402,Genbank:XM_015098367.1	microtubule-associated protein tau-like	GO:0000226,GO:0005829,GO:0005874,GO:0005886,GO:0008017,GO:0030424,GO:0030426,GO:0031116,GO:0045298,GO:0045773	microtubule cytoskeleton organization|cytosol|microtubule|plasma membrane|microtubule binding|axon|growth cone|positive regulation of microtubule polymerization|tubulin complex|positive regulation of axon extension	ko04010	MAPK signaling pathway
MID1IP1	6561.01	11928.5	1193.47	0.100052	-3.32118	0.00151096	0.149026	Down	76.1231	8.48614	GeneID:101102702,Genbank:XM_004022004.3	MID1 interacting protein 1	GO:0005634,GO:0005829,GO:0005874,GO:0006629,GO:0006853,GO:0007026,GO:0008022,GO:0015630,GO:0042802,GO:0045723,GO:0046890,GO:0051258,GO:0051351	nucleus|cytosol|microtubule|lipid metabolic process|carnitine shuttle|negative regulation of microtubule depolymerization|protein C-terminus binding|microtubule cytoskeleton|identical protein binding|positive regulation of fatty acid biosynthetic process|regulation of lipid biosynthetic process|protein polymerization|positive regulation of ligase activity
PPP1R15A	28638.3	52049	5227.6	0.100436	-3.31565	0.018461	0.612152	Down	123.925	15.7829	GeneID:101102415,Genbank:XM_012190639.2	protein phosphatase 1 regulatory subunit 15A	GO:0005741,GO:0005789,GO:0006417,GO:0006915	mitochondrial outer membrane|endoplasmic reticulum membrane|regulation of translation|apoptotic process	ko04141	Protein processing in endoplasmic reticulum
PIK3CG	369.503	671.371	67.6347	0.100741	-3.31127	0.0271138	0.714374	Down	1.24768	0.239922	GeneID:101102896,Genbank:XM_004007843.3	phosphatidylinositol-4,5-bisphosphate 3-kinase catalytic subunit gamma	GO:0001525,GO:0002250,GO:0004674,GO:0005524,GO:0005737,GO:0005886,GO:0005944,GO:0006468,GO:0006897,GO:0006954,GO:0010818,GO:0014065,GO:0016303,GO:0030593,GO:0035005,GO:0045087,GO:0046934,GO:0070527	angiogenesis|adaptive immune response|protein serine/threonine kinase activity|ATP binding|cytoplasm|plasma membrane|phosphatidylinositol 3-kinase complex, class IB|protein phosphorylation|endocytosis|inflammatory response|T cell chemotaxis|phosphatidylinositol 3-kinase signaling|1-phosphatidylinositol-3-kinase activity|neutrophil chemotaxis|1-phosphatidylinositol-4-phosphate 3-kinase activity|in…	ko04066,ko04910,ko04670,ko04360,ko04015,ko04722,ko04211,ko04620,ko04611,ko04071,ko04660,ko04550,ko00562,ko04914,ko04923,ko04650,ko04973,ko04960,ko04668,ko04380,ko04261,ko04014,ko04151,ko04510,ko04070,ko04024,ko04725,ko04630,ko04072,ko04152,ko04370,ko04666,ko04068,ko04919,ko04810,ko04022,ko04917,ko04062,ko04915,ko04212,ko04210,ko04662,ko04012,ko04664,ko04921,ko04750,ko04213,ko04150	HIF-1 signaling pathway|Insulin signaling pathway|Leukocyte transendothelial migration|Axon guidance|Rap1 signaling pathway|Neurotrophin signaling pathway|Longevity regulating pathway|Toll-like receptor signaling pathway|Platelet activation|Sphingolipid signaling pathway|T cell receptor signaling pathway|Signaling pathways regulating pluripotency of stem cells|Inositol phosphate metabolism|Proges…
IL2RG	360.282	654.338	66.2257	0.10121	-3.30457	0.0288902	0.73503	Down	3.81267	0	GeneID:101103538,Genbank:XM_004022163.3	interleukin 2 receptor subunit gamma	GO:0004896,GO:0016021	cytokine receptor activity|integral component of membrane	ko04060,ko04144,ko04630,ko04151	Cytokine-cytokine receptor interaction|Endocytosis|Jak-STAT signaling pathway|PI3K-Akt signaling pathway
TRIM63	27388.7	49695.7	5081.76	0.102258	-3.28972	0.0178323	0.6019	Down	246.414	32.8413	GeneID:101113132,Genbank:XM_004005100.3	tripartite motif containing 63, E3 ubiquitin protein ligase	GO:0005634,GO:0005737,GO:0006936,GO:0008270,GO:0010468,GO:0014878,GO:0014894,GO:0030018,GO:0031430,GO:0031432,GO:0043161,GO:0043292,GO:0061630,GO:0071549	nucleus|cytoplasm|muscle contraction|zinc ion binding|regulation of gene expression|response to electrical stimulus involved in regulation of muscle adaptation|response to denervation involved in regulation of muscle adaptation|Z disc|M band|titin binding|proteasome-mediated ubiquitin-dependent protein catabolic process|contractile fiber|ubiquitin protein ligase activity|cellular response to dexa…
FNIP1	5165.55	9372.23	958.863	0.102309	-3.289	0.00120395	0.135458	Down	12.934	2.67587	GeneID:101123298,Genbank:XM_012178149.2	folliculin interacting protein 1			ko04150	mTOR signaling pathway
CORO1A	772.331	1400.94	143.724	0.102591	-3.28502	0.00510248	0.316333	Down	8.83677	0.934421	GeneID:101114326,Genbank:XM_004020872.2	coronin, actin binding protein, 1A	GO:0001772,GO:0001845,GO:0001891,GO:0003785,GO:0005769,GO:0005829,GO:0005884,GO:0005911,GO:0006816,GO:0007015,GO:0008022,GO:0008360,GO:0015629,GO:0030027,GO:0030036,GO:0030335,GO:0030424,GO:0030595,GO:0030670,GO:0030864,GO:0031339,GO:0031589,GO:0032036,GO:0032796,GO:0038180,GO:0042102,GO:0042803,GO:0043029,GO:0043234,GO:0043320,GO:0043524,GO:0043548,GO:0048873,GO:0050918,GO:0051015,GO:0051126,GO:…	immunological synapse|phagolysosome assembly|phagocytic cup|actin monomer binding|early endosome|cytosol|actin filament|cell-cell junction|calcium ion transport|actin filament organization|protein C-terminus binding|regulation of cell shape|actin cytoskeleton|lamellipodium|actin cytoskeleton organization|positive regulation of cell migration|axon|leukocyte chemotaxis|phagocytic vesicle membrane|c…	ko04145	Phagosome
DIAPH1	7578.27	13745.4	1411.17	0.102665	-3.28398	0.00211113	0.180749	Down	16.5613	2.85635	GeneID:101106682,Genbank:XM_015096089.1	diaphanous related formin 1			ko04510,ko04810	Focal adhesion|Regulation of actin cytoskeleton
S100A1	865.591	1569.84	161.337	0.102773	-3.28247	0.00395802	0.267533	Down	35.1203	4.26131	GeneID:101105542,Genbank:XM_004002529.2	S100 calcium binding protein A1	GO:0005509,GO:0005737,GO:0008016	calcium ion binding|cytoplasm|regulation of heart contraction
LOC101106374	3813.77	6915.26	712.278	0.103001	-3.27927	0.00094378	0.118735	Down	17.2061	2.71123	GeneID:101106374,Genbank:XM_012101464.2	HLA class I histocompatibility antigen, B-40 alpha chain-like	GO:0000139,GO:0002474,GO:0002479,GO:0002480,GO:0005783,GO:0005794,GO:0005886,GO:0009986,GO:0012507,GO:0016032,GO:0030670,GO:0031901,GO:0042605,GO:0042612,GO:0050776,GO:0055038,GO:0060333,GO:0060337,GO:0071556	Golgi membrane|antigen processing and presentation of peptide antigen via MHC class I|antigen processing and presentation of exogenous peptide antigen via MHC class I, TAP-dependent|antigen processing and presentation of exogenous peptide antigen via MHC class I, TAP-independent|endoplasmic reticulum|Golgi apparatus|plasma membrane|cell surface|ER to Golgi transport vesicle membrane|viral process…	ko04650,ko04144,ko04145,ko04514,ko04612	Natural killer cell mediated cytotoxicity|Endocytosis|Phagosome|Cell adhesion molecules (CAMs)|Antigen processing and presentation
RRAD	27388.4	49617.6	5159.26	0.10398	-3.26562	0.0185869	0.612152	Down	714.458	93.0634	GeneID:101105434,Genbank:XM_004015580.2	Ras-related associated with diabetes	GO:0003924,GO:0005516,GO:0005525,GO:0005622,GO:0005886,GO:0007264,GO:1901842	GTPase activity|calmodulin binding|GTP binding|intracellular|plasma membrane|small GTPase mediated signal transduction|negative regulation of high voltage-gated calcium channel activity
RUNX1	1442.16	2611.68	272.652	0.104397	-3.25984	0.00160226	0.155011	Down	4.59209	0.815033	GeneID:101108280,Genbank:XM_015092696.1	runt-related transcription factor 1
PPP1R3C	15784	28566.6	3001.29	0.105063	-3.25068	0.00753276	0.385236	Down	113.633	18.9802	GeneID:101123512,Genbank:XM_004020030.2	protein phosphatase 1 regulatory subunit 3C	GO:0005977,GO:0005978,GO:0019888,GO:0019903	glycogen metabolic process|glycogen biosynthetic process|protein phosphatase regulator activity|protein phosphatase binding	ko04910	Insulin signaling pathway
LRRC20	3356.63	6072.15	641.121	0.105584	-3.24354	0.000992412	0.123555	Down	20.4353	2.84054	GeneID:101109855,Genbank:XM_004021432.3	leucine rich repeat containing 20
SPATA20	1160.95	2097.86	224.04	0.106795	-3.22709	0.00254364	0.201225	Down	6.90778	0.454894	GeneID:101105085,Genbank:XM_015098708.1	spermatogenesis associated 20	GO:0003824,GO:0005576,GO:0007275,GO:0007283,GO:0030154	catalytic activity|extracellular region|multicellular organism development|spermatogenesis|cell differentiation
ARID5A	2863.71	5170.84	556.577	0.107638	-3.21574	0.00104953	0.127662	Down	19.2889	2.51014	GeneID:101114695,Genbank:XM_015094516.1	AT-rich interaction domain 5A	GO:0003723,GO:0005634,GO:0006351,GO:0006357,GO:0044212,GO:0045087	RNA binding|nucleus|transcription, DNA-templated|regulation of transcription from RNA polymerase II promoter|transcription regulatory region DNA binding|innate immune response
ADRB2	2925.76	5281.55	569.963	0.107916	-3.21202	0.00106358	0.128212	Down	43.7947	4.83595	GeneID:100170320,Genbank:NM_001130154.1	adrenoceptor beta 2	GO:0001540,GO:0002024,GO:0002025,GO:0002028,GO:0002032,GO:0004941,GO:0005634,GO:0005769,GO:0005887,GO:0006898,GO:0007190,GO:0007267,GO:0008179,GO:0009409,GO:0010739,GO:0015459,GO:0016324,GO:0030501,GO:0031398,GO:0031649,GO:0032403,GO:0040015,GO:0042803,GO:0043235,GO:0043410,GO:0045453,GO:0045944,GO:0045986,GO:0050873,GO:0051379,GO:0051380,GO:0061885,GO:0071880,GO:0071902,GO:1901098,GO:1904504,GO:…	amyloid-beta binding|diet induced thermogenesis|norepinephrine-epinephrine-mediated vasodilation involved in regulation of systemic arterial blood pressure|regulation of sodium ion transport|desensitization of G-protein coupled receptor protein signaling pathway by arrestin|beta2-adrenergic receptor activity|nucleus|early endosome|integral component of plasma membrane|receptor-mediated endocytosi…	ko04024,ko04923,ko04144,ko04924,ko04970,ko04261,ko04020,ko04080,ko04022	cAMP signaling pathway|Regulation of lipolysis in adipocytes|Endocytosis|Renin secretion|Salivary secretion|Adrenergic signaling in cardiomyocytes|Calcium signaling pathway|Neuroactive ligand-receptor interaction|cGMP-PKG signaling pathway
CSF1	3414.73	6161.57	667.893	0.108397	-3.20561	0.00112695	0.131064	Down	12.3846	1.84567	GeneID:101104200,Genbank:XM_015092162.1	colony stimulating factor 1 (macrophage)	GO:0001954,GO:0002158,GO:0003006,GO:0005125,GO:0005157,GO:0005576,GO:0005615,GO:0005788,GO:0005886,GO:0006954,GO:0007169,GO:0008083,GO:0008283,GO:0008284,GO:0010628,GO:0010743,GO:0010744,GO:0010759,GO:0016020,GO:0016021,GO:0019221,GO:0030097,GO:0030154,GO:0030225,GO:0030278,GO:0030316,GO:0030335,GO:0032270,GO:0032946,GO:0038145,GO:0040018,GO:0042117,GO:0042488,GO:0042802,GO:0042803,GO:0043687,GO:…	positive regulation of cell-matrix adhesion|osteoclast proliferation|developmental process involved in reproduction|cytokine activity|macrophage colony-stimulating factor receptor binding|extracellular region|extracellular space|endoplasmic reticulum lumen|plasma membrane|inflammatory response|transmembrane receptor protein tyrosine kinase signaling pathway|growth factor activity|cell proliferati…	ko04060,ko04668,ko04380,ko04015,ko04640,ko04014,ko04151	Cytokine-cytokine receptor interaction|TNF signaling pathway|Osteoclast differentiation|Rap1 signaling pathway|Hematopoietic cell lineage|Ras signaling pathway|PI3K-Akt signaling pathway
CMBL	5179.11	9323.97	1034.25	0.110924	-3.17236	0.00171678	0.160964	Down	61.3733	11.3439	GeneID:101121802,Genbank:XM_004017085.3	carboxymethylenebutenolidase homolog (Pseudomonas)	GO:0005829,GO:0016787	cytosol|hydrolase activity	ko00623,ko00361,ko00364	Toluene degradation|Chlorocyclohexane and chlorobenzene degradation|Fluorobenzoate degradation
ZNF367	409.194	736.663	81.7253	0.11094	-3.17215	0.0271207	0.714374	Down	2.1615	0.448541	GeneID:101113395,Genbank:XM_015092768.1	zinc finger protein 367	GO:0003677,GO:0003700,GO:0005634,GO:0005654,GO:0006351,GO:0006357,GO:0046872	DNA binding|DNA binding transcription factor activity|nucleus|nucleoplasm|transcription, DNA-templated|regulation of transcription from RNA polymerase II promoter|metal ion binding
LPXN	328.346	590.466	66.2257	0.112158	-3.15639	0.0431527	0.876265	Down	2.55045	0.417921	GeneID:101107629,Genbank:XM_004016492.3	leupaxin	GO:0002102,GO:0003712,GO:0005634,GO:0005886,GO:0005925,GO:0006351,GO:0006355,GO:0007155,GO:0042995,GO:0046872,GO:0048471	podosome|transcription cofactor activity|nucleus|plasma membrane|focal adhesion|transcription, DNA-templated|regulation of transcription, DNA-templated|cell adhesion|cell projection|metal ion binding|perinuclear region of cytoplasm
ABHD4	12853.7	23103.4	2603.94	0.112708	-3.14934	0.00680805	0.372203	Down	92.3245	12.992	GeneID:101105755,Genbank:XM_004010355.3	abhydrolase domain containing 4	GO:0016042,GO:0016787	lipid catabolic process|hydrolase activity
LOC101108953	9053.58	16270.5	1836.71	0.112886	-3.14706	0.0040159	0.267533	Down	40.7727	6.80572	GeneID:101108953,Genbank:XM_012097210.2	cAMP-specific 3',5'-cyclic phosphodiesterase 4D			ko00230,ko04024	Purine metabolism|cAMP signaling pathway
PTER	562.369	1010.61	114.134	0.112936	-3.14642	0.0142565	0.539163	Down	5.84027	1.00873	GeneID:101109988,Genbank:XM_004014243.3	phosphotriesterase related	GO:0008270,GO:0009056,GO:0016788,GO:0030855	zinc ion binding|catabolic process|hydrolase activity, acting on ester bonds|epithelial cell differentiation
IRF8	658.816	1183.77	133.86	0.11308	-3.14459	0.010033	0.450861	Down	3.93616	0.218485	GeneID:101105432,Genbank:XM_015100398.1	interferon regulatory factor 8	GO:0000122,GO:0000978,GO:0001078,GO:0003705,GO:0005634,GO:0005654,GO:0005737,GO:0005829,GO:0006351,GO:0006909,GO:0006955,GO:0030099,GO:0032729,GO:0032735,GO:0042742,GO:0042832,GO:0044130,GO:0045944,GO:0060261,GO:0060333,GO:0060337,GO:0071222,GO:0071346	negative regulation of transcription from RNA polymerase II promoter|RNA polymerase II proximal promoter sequence-specific DNA binding|transcriptional repressor activity, RNA polymerase II proximal promoter sequence-specific DNA binding|transcription factor activity, RNA polymerase II distal enhancer sequence-specific binding|nucleus|nucleoplasm|cytoplasm|cytosol|transcription, DNA-templated|phag…
EDN1	316.286	567.756	64.8166	0.114163	-3.13083	0.0480933	0.918855	Down	3.22743	0.470874	GeneID:443498,Genbank:XM_012100436.1	endothelin 1	GO:0005576,GO:0019229,GO:0042310	extracellular region|regulation of vasoconstriction|vasoconstriction	ko04066,ko04916,ko04668,ko04270	HIF-1 signaling pathway|Melanogenesis|TNF signaling pathway|Vascular smooth muscle contraction
ALDH2	8060.66	14462.2	1659.16	0.114725	-3.12375	0.00358802	0.252387	Down	70.3723	10.1397	GeneID:101116511,Genbank:XM_004017409.3	aldehyde dehydrogenase 2 family (mitochondrial)	GO:0004029,GO:0005759,GO:0006068,GO:0051287	aldehyde dehydrogenase (NAD) activity|mitochondrial matrix|ethanol catabolic process|NAD binding	ko00561,ko00071,ko00380,ko00310,ko00040,ko00410,ko00340,ko00620,ko00330,ko00903,ko00280,ko00625,ko00053,ko00010	Glycerolipid metabolism|Fatty acid degradation|Tryptophan metabolism|Lysine degradation|Pentose and glucuronate interconversions|beta-Alanine metabolism|Histidine metabolism|Pyruvate metabolism|Arginine and proline metabolism|Limonene and pinene degradation|Valine, leucine and isoleucine degradation|Chloroalkane and chloroalkene degradation|Ascorbate and aldarate metabolism|Glycolysis / Gluconeog…
NFIL3	4287.22	7690.25	884.183	0.114975	-3.12061	0.00168105	0.159584	Down	43.8372	5.85757	GeneID:100217409,Genbank:XM_012110391.2	nuclear factor, interleukin 3 regulated	GO:0000978,GO:0001078,GO:0005634,GO:0006355,GO:0006366,GO:0006955,GO:0007623,GO:0010628,GO:0071353	RNA polymerase II proximal promoter sequence-specific DNA binding|transcriptional repressor activity, RNA polymerase II proximal promoter sequence-specific DNA binding|nucleus|regulation of transcription, DNA-templated|transcription from RNA polymerase II promoter|immune response|circadian rhythm|positive regulation of gene expression|cellular response to interleukin-4
KLHL38	2732.03	4899.73	564.327	0.115175	-3.1181	0.00143055	0.145923	Down	7.8202	1.32186	GeneID:101107608,Genbank:XM_012183608.2	kelch like family member 38	GO:0016567,GO:0031463	protein ubiquitination|Cul3-RING ubiquitin ligase complex
CFP	377.268	675.629	78.9072	0.116791	-3.098	0.0357471	0.794218	Down	3.54786	0.628984	GeneID:101114678,Genbank:XM_004022127.3	complement factor properdin
EGR1	1617.57	2895.55	339.583	0.117277	-3.092	0.00222983	0.185076	Down	12.462	1.24022	GeneID:443547,Genbank:NM_001142506.1	early growth response 1	GO:0001666,GO:0002931,GO:0005634,GO:0005737,GO:0006351,GO:0008270,GO:0010385,GO:0043565,GO:0044729,GO:0044849,GO:0045080,GO:0045944,GO:0046886,GO:0050725,GO:0071504,GO:0071506,GO:0072110,GO:0072303,GO:0098759,GO:1990841,GO:2000182	response to hypoxia|response to ischemia|nucleus|cytoplasm|transcription, DNA-templated|zinc ion binding|double-stranded methylated DNA binding|sequence-specific DNA binding|hemi-methylated DNA-binding|estrous cycle|positive regulation of chemokine biosynthetic process|positive regulation of transcription from RNA polymerase II promoter|positive regulation of hormone biosynthetic process|positive…
GPT2	5019.35	8983.31	1055.38	0.117483	-3.08948	0.00212662	0.180749	Down	46.9304	7.30657	GeneID:101109822,Genbank:XM_004014968.3	glutamic pyruvate transaminase (alanine aminotransferase) 2	GO:0004021,GO:0005759,GO:0006103,GO:0008652,GO:0030170,GO:0042851,GO:0042853	L-alanine:2-oxoglutarate aminotransferase activity|mitochondrial matrix|2-oxoglutarate metabolic process|cellular amino acid biosynthetic process|pyridoxal phosphate binding|L-alanine metabolic process|L-alanine catabolic process	ko00710,ko01200,ko01210,ko01230,ko00250,ko00220	Carbon fixation in photosynthetic organisms|Carbon metabolism|2-Oxocarboxylic acid metabolism|Biosynthesis of amino acids|Alanine, aspartate and glutamate metabolism|Arginine biosynthesis
PLAUR	671.916	1202.22	141.61	0.11779	-3.08571	0.0108715	0.471791	Down	7.16727	0.742979	GeneID:100302564,Genbank:XM_012189516.2	plasminogen activator, urokinase receptor	GO:0001934,GO:0005102,GO:0005886,GO:0005887,GO:0009986,GO:0019904,GO:0030377,GO:0031225,GO:0035375,GO:0038195,GO:0043388,GO:0045177,GO:0045742,GO:0090200,GO:2001243,GO:2001268	positive regulation of protein phosphorylation|receptor binding|plasma membrane|integral component of plasma membrane|cell surface|protein domain specific binding|urokinase plasminogen activator receptor activity|anchored component of membrane|zymogen binding|urokinase plasminogen activator signaling pathway|positive regulation of DNA binding|apical part of cell|positive regulation of epidermal g…	ko04610	Complement and coagulation cascades
LOC101114533	1217.6	2177.34	257.857	0.118428	-3.07792	0.00351405	0.250587	Down	71.6245	11.5202	GeneID:101114533,Genbank:XM_004012152.3	10 kDa heat shock protein, mitochondrial	GO:0005524,GO:0005739,GO:0005759,GO:0006986,GO:0046872,GO:0051082,GO:0051085,GO:0051087	ATP binding|mitochondrion|mitochondrial matrix|response to unfolded protein|metal ion binding|unfolded protein binding|chaperone cofactor-dependent protein refolding|chaperone binding
KCNS3	889.265	1589.72	188.814	0.118772	-3.07373	0.00621447	0.352208	Down	7.0213	1.12627	GeneID:101101966,Genbank:XM_012165011.2	potassium voltage-gated channel, modifier subfamily S, member 3	GO:0005249,GO:0005794,GO:0005829,GO:0008076,GO:0034765,GO:0051260	voltage-gated potassium channel activity|Golgi apparatus|cytosol|voltage-gated potassium channel complex|regulation of ion transmembrane transport|protein homooligomerization
TMEM116	409.883	732.405	87.3615	0.11928	-3.06757	0.0318549	0.754198	Down	2.08078	0.100376	GeneID:101110707,Genbank:XM_012097894.2	transmembrane protein 116	GO:0016021	integral component of membrane
SMG1	19237.2	34371.9	4102.47	0.119355	-3.06667	0.0150754	0.553859	Down	19.7202	3.9398	GeneID:101111768,Genbank:XM_015104099.1	SMG1 phosphatidylinositol 3-kinase-related kinase	GO:0000184,GO:0003723,GO:0004672,GO:0004674,GO:0005524,GO:0005634,GO:0005654,GO:0005737,GO:0005829,GO:0006281,GO:0006406,GO:0006950,GO:0018105,GO:0032204,GO:0042162,GO:0046777,GO:0046854,GO:0046872	nuclear-transcribed mRNA catabolic process, nonsense-mediated decay|RNA binding|protein kinase activity|protein serine/threonine kinase activity|ATP binding|nucleus|nucleoplasm|cytoplasm|cytosol|DNA repair|mRNA export from nucleus|response to stress|peptidyl-serine phosphorylation|regulation of telomere maintenance|telomeric DNA binding|protein autophosphorylation|phosphatidylinositol phosphoryla…	ko03015	mRNA surveillance pathway
XDH	501.351	892.796	109.906	0.123104	-3.02205	0.0229126	0.670062	Down	1.43914	0.229789	GeneID:780499,Genbank:XM_004006045.3	xanthine dehydrogenase			ko00230,ko04146,ko00983,ko00232	Purine metabolism|Peroxisome|Drug metabolism - other enzymes|Caffeine metabolism
ING3	787.126	1400.94	173.314	0.123713	-3.01493	0.009094	0.430308	Down	3.49867	0.763981	GeneID:101102722,Genbank:XM_012177018.2	inhibitor of growth family member 3	GO:0000812,GO:0005634,GO:0005654,GO:0006351,GO:0006355,GO:0032777,GO:0035064,GO:0035267,GO:0040008,GO:0043065,GO:0043967,GO:0043968,GO:0046872	Swr1 complex|nucleus|nucleoplasm|transcription, DNA-templated|regulation of transcription, DNA-templated|Piccolo NuA4 histone acetyltransferase complex|methylated histone binding|NuA4 histone acetyltransferase complex|regulation of growth|positive regulation of apoptotic process|histone H4 acetylation|histone H2A acetylation|metal ion binding
DNAJB4	19224.6	34213	4236.33	0.123822	-3.01366	0.0167007	0.583233	Down	72.1779	17.9442	GeneID:101101935,Genbank:XM_012174315.1	DnaJ heat shock protein family (Hsp40) member B4	GO:0001671,GO:0005654,GO:0005829,GO:0005886,GO:0006457,GO:0051082,GO:0051087	ATPase activator activity|nucleoplasm|cytosol|plasma membrane|protein folding|unfolded protein binding|chaperone binding
KIAA0408	670.829	1193.71	147.951	0.123943	-3.01226	0.0127226	0.506393	Down	2.22417	0.450777	GeneID:101122115,Genbank:XM_012182465.1	KIAA0408 ortholog
LRRC8B	698.481	1241.97	154.996	0.124799	-3.00232	0.0119429	0.494465	Down	2.93341	0.385285	GeneID:101121383,Genbank:XM_012175631.2	leucine-rich repeat containing 8 family member B	GO:0005225,GO:0005737,GO:0005789,GO:0005886,GO:0007165,GO:0034702,GO:0055085,GO:0098656	volume-sensitive anion channel activity|cytoplasm|endoplasmic reticulum membrane|plasma membrane|signal transduction|ion channel complex|transmembrane transport|anion transmembrane transport
MYPN	34436.8	61202.6	7670.9	0.125336	-2.99613	0.0415682	0.86254	Down	43.2814	9.00986	GeneID:101104119,Genbank:XM_012105171.2	myopalladin	GO:0005634,GO:0008092,GO:0017124,GO:0030018,GO:0030334,GO:0031674,GO:0045214,GO:0048739,GO:0051015,GO:0051371,GO:0051493	nucleus|cytoskeletal protein binding|SH3 domain binding|Z disc|regulation of cell migration|I band|sarcomere organization|cardiac muscle fiber development|actin filament binding|muscle alpha-actinin binding|regulation of cytoskeleton organization
NOL3	5213.06	9264.35	1161.77	0.125402	-2.99537	0.00291351	0.219075	Down	20.6401	4.03881	GeneID:101106709,Genbank:XM_012189909.2	nucleolar protein 3
LOC105616615	483.262	858.731	107.793	0.125526	-2.99394	0.0259159	0.704451	Down	2.31679	0.539106	GeneID:105616615,Genbank:XM_012187936.2	zinc finger protein castor homolog 1-like
FABP4	3369	5984.15	753.845	0.125974	-2.9888	0.00220527	0.184043	Down	127.819	31.3063	GeneID:100137067,Genbank:NM_001114667.1	fatty acid binding protein 4, adipocyte	GO:0005504,GO:0005634,GO:0005737,GO:0050727	fatty acid binding|nucleus|cytoplasm|regulation of inflammatory response	ko03320,ko04923	PPAR signaling pathway|Regulation of lipolysis in adipocytes
STBD1	7181.13	12739	1623.23	0.127422	-2.97231	0.00456106	0.292312	Down	38.9486	7.82981	GeneID:101109540,Genbank:XM_004009927.3	starch binding domain 1	GO:0005622,GO:0005783,GO:0005789,GO:0005829,GO:0005886,GO:0005887,GO:0005980,GO:0016020,GO:0019899,GO:0030247,GO:0030315,GO:0034045,GO:0043312,GO:0046907,GO:0048471,GO:0061723,GO:0070821,GO:0101003,GO:2001069,GO:2001070	intracellular|endoplasmic reticulum|endoplasmic reticulum membrane|cytosol|plasma membrane|integral component of plasma membrane|glycogen catabolic process|membrane|enzyme binding|polysaccharide binding|T-tubule|phagophore assembly site membrane|neutrophil degranulation|intracellular transport|perinuclear region of cytoplasm|glycophagy|tertiary granule membrane|ficolin-1-rich granule membrane|gly…
OVAR-DRB1	656.63	1163.9	149.36	0.128327	-2.9621	0.0147468	0.546489	Down	15.3449	3.28005	GeneID:101119342,Genbank:NM_001280698.1	DLA class II histocompatibility antigen, DR-1 beta chain-like	GO:0002504,GO:0006955,GO:0016021,GO:0042613	antigen processing and presentation of peptide or polysaccharide antigen via MHC class II|immune response|integral component of membrane|MHC class II protein complex	ko04145,ko04514,ko04672,ko04612	Phagosome|Cell adhesion molecules (CAMs)|Intestinal immune network for IgA production|Antigen processing and presentation
LOC101110963	1093.79	1937.47	250.108	0.12909	-2.95355	0.00581059	0.343412	Down	4.70804	0.861229	GeneID:101110963,Genbank:XM_015100232.1	poliovirus receptor			ko04514	Cell adhesion molecules (CAMs)
RUSC2	2923.62	5177.93	669.302	0.12926	-2.95165	0.00240157	0.193002	Down	3.2753	0.685662	GeneID:101117219,Genbank:XM_015093157.1	RUN and SH3 domain containing 2	GO:0005829,GO:0017137,GO:0031410,GO:0070062	cytosol|Rab GTPase binding|cytoplasmic vesicle|extracellular exosome
KSR1	2277.59	4023.97	531.214	0.132013	-2.92125	0.00275742	0.210465	Down	9.52548	1.92385	GeneID:101117683,Genbank:XM_015098300.1	kinase suppressor of ras 1			ko04014	Ras signaling pathway
FOSL1	854.096	1508.81	199.382	0.132145	-2.91981	0.00965298	0.4443	Down	6.6481	1.01208	GeneID:101111137,Genbank:XM_004019682.3	FOS-like antigen 1			ko04380,ko04310	Osteoclast differentiation|Wnt signaling pathway
SDC4	19848.3	35040.5	4656.23	0.132881	-2.91179	0.0212574	0.652863	Down	179.199	34.1124	GeneID:101108677,Genbank:XM_015099901.1	syndecan 4	GO:0001843,GO:0005576,GO:0009986,GO:0010762,GO:0016021,GO:0016477,GO:0042060,GO:0042130,GO:0042802,GO:0060122,GO:0070053,GO:1903543,GO:1903553	neural tube closure|extracellular region|cell surface|regulation of fibroblast migration|integral component of membrane|cell migration|wound healing|negative regulation of T cell proliferation|identical protein binding|inner ear receptor cell stereocilium organization|thrombospondin receptor activity|positive regulation of exosomal secretion|positive regulation of extracellular exosome assembly	ko04514,ko04512	Cell adhesion molecules (CAMs)|ECM-receptor interaction
CLIC2	813.675	1436.42	190.927	0.132919	-2.91139	0.0107718	0.46987	Down	9.0779	2.06304	GeneID:101106057,Genbank:XM_012107046.2	chloride intracellular channel 2	GO:0004602,GO:0005244,GO:0005254,GO:0005622,GO:0005634,GO:0005737,GO:0006810,GO:0007165,GO:0010880,GO:0010881,GO:0034707,GO:0051099,GO:0060315,GO:1902476	glutathione peroxidase activity|voltage-gated ion channel activity|chloride channel activity|intracellular|nucleus|cytoplasm|transport|signal transduction|regulation of release of sequestered calcium ion into cytosol by sarcoplasmic reticulum|regulation of cardiac muscle contraction by regulation of the release of sequestered calcium ion|chloride channel complex|positive regulation of binding|neg…
METRNL	8312.93	14669.4	1956.48	0.133371	-2.90648	0.00659547	0.365615	Down	115.005	18.2478	GeneID:101103741,Genbank:XM_015098887.1	meteorin, glial cell differentiation regulator-like	GO:0005179,GO:0005615,GO:0009409,GO:0014850,GO:0045444,GO:0050728,GO:0050873,GO:0070062,GO:0090336,GO:2000507	hormone activity|extracellular space|response to cold|response to muscle activity|fat cell differentiation|negative regulation of inflammatory response|brown fat cell differentiation|extracellular exosome|positive regulation of brown fat cell differentiation|positive regulation of energy homeostasis
SOD3	703.055	1240.55	165.564	0.133461	-2.90551	0.0144609	0.542336	Down	5.66323	0.784178	GeneID:101104150,Genbank:XM_012179741.2	superoxide dismutase 3, extracellular
CPM	445.658	786.342	104.975	0.133498	-2.90511	0.0351208	0.792894	Down	1.71389	0.138072	GeneID:101104474,Genbank:XM_004006476.3	carboxypeptidase M	GO:0004180,GO:0004181,GO:0004185,GO:0005576,GO:0005615,GO:0005886,GO:0006501,GO:0006518,GO:0008270,GO:0009653,GO:0009986,GO:0016485,GO:0031225,GO:0070062	carboxypeptidase activity|metallocarboxypeptidase activity|serine-type carboxypeptidase activity|extracellular region|extracellular space|plasma membrane|C-terminal protein lipidation|peptide metabolic process|zinc ion binding|anatomical structure morphogenesis|cell surface|protein processing|anchored component of membrane|extracellular exosome
PGM2L1	1377.39	2428.58	326.197	0.134316	-2.8963	0.00479497	0.303578	Down	5.80885	1.42129	GeneID:101106106,Genbank:XM_015101080.1	phosphoglucomutase 2-like 1	GO:0006006,GO:0016868,GO:0046872,GO:0047933	glucose metabolic process|intramolecular transferase activity, phosphotransferases|metal ion binding|glucose-1,6-bisphosphate synthase activity	ko00500	Starch and sucrose metabolism
PSMB9	656.956	1156.8	157.11	0.135814	-2.8803	0.0173939	0.590942	Down	6.11173	1.026	GeneID:101115834,Genbank:XM_015102647.1	proteasome subunit beta 9	GO:0002376,GO:0004298,GO:0005634,GO:0005829,GO:0005839,GO:0019774,GO:0051603,GO:1990111,GO:2000116	immune system process|threonine-type endopeptidase activity|nucleus|cytosol|proteasome core complex|proteasome core complex, beta-subunit complex|proteolysis involved in cellular protein catabolic process|spermatoproteasome complex|regulation of cysteine-type endopeptidase activity	ko03050	Proteasome
GSTA1-1	1938.25	3412.21	464.284	0.136065	-2.87763	0.00348229	0.250587	Down	28.2053	6.36256	GeneID:443054,Genbank:XM_012100853.2	microsomal glutathione-S-transferase 1-1	GO:0004364,GO:0005737,GO:0006749	glutathione transferase activity|cytoplasm|glutathione metabolic process	ko00982,ko00480,ko00980	Drug metabolism - cytochrome P450|Glutathione metabolism|Metabolism of xenobiotics by cytochrome P450
KIAA1217	6289.1	11067	1511.21	0.136552	-2.87248	0.00505656	0.314771	Down	11.1362	1.93185	GeneID:101105016,Genbank:XM_012188358.2	KIAA1217 ortholog	GO:0005737,GO:0048706	cytoplasm|embryonic skeletal system development
SGK1	2214.42	3896.22	532.623	0.136702	-2.87089	0.00325301	0.238695	Down	20.0819	3.45953	GeneID:101107709,Genbank:XM_004011351.3	serum/glucocorticoid regulated kinase 1	GO:0004674,GO:0004712,GO:0005524,GO:0005634,GO:0005737,GO:0005739,GO:0005789,GO:0005829,GO:0005886,GO:0006915,GO:0006974,GO:0016607,GO:0018105,GO:0035556,GO:0048812	protein serine/threonine kinase activity|protein serine/threonine/tyrosine kinase activity|ATP binding|nucleus|cytoplasm|mitochondrion|endoplasmic reticulum membrane|cytosol|plasma membrane|apoptotic process|cellular response to DNA damage stimulus|nuclear speck|peptidyl-serine phosphorylation|intracellular signal transduction|neuron projection morphogenesis	ko04068,ko04151,ko04960,ko04150	FoxO signaling pathway|PI3K-Akt signaling pathway|Aldosterone-regulated sodium reabsorption|mTOR signaling pathway
CIDEC	694.176	1220.67	167.678	0.137365	-2.86392	0.016166	0.578574	Down	10.7676	1.5526	GeneID:101102430,Genbank:XM_012099533.1	cell death-inducing DFFA-like effector c	GO:0005634,GO:0005783,GO:0005811,GO:0005829,GO:0006351,GO:0006355,GO:0034389,GO:0042981,GO:0097194	nucleus|endoplasmic reticulum|lipid droplet|cytosol|transcription, DNA-templated|regulation of transcription, DNA-templated|lipid particle organization|regulation of apoptotic process|execution phase of apoptosis
CALM3	22103.9	38820.3	5387.53	0.138781	-2.84912	0.0276988	0.71815	Down	200.731	33.7975	GeneID:101116338,Genbank:XM_004015329.3	calmodulin 3 (phosphorylase kinase, delta)	GO:0005509	calcium ion binding	ko04722,ko04924,ko04922,ko04015,ko04626,ko04916,ko04728,ko04970,ko04744,ko04261,ko04925,ko04014,ko04713,ko04070,ko04024,ko04745,ko04114,ko04270,ko04020,ko04912,ko04910,ko04022,ko04971,ko04915,ko04750,ko04740,ko04720,ko04921	Neurotrophin signaling pathway|Renin secretion|Glucagon signaling pathway|Rap1 signaling pathway|Plant-pathogen interaction|Melanogenesis|Dopaminergic synapse|Salivary secretion|Phototransduction|Adrenergic signaling in cardiomyocytes|Aldosterone synthesis and secretion|Ras signaling pathway|Circadian entrainment|Phosphatidylinositol signaling system|cAMP signaling pathway|Phototransduction - fly…
BCL6	7912.04	13891.6	1932.52	0.139115	-2.84565	0.00722452	0.380991	Down	33.0765	6.73714	GeneID:101110557,Genbank:XM_012097363.2	B-cell CLL/lymphoma 6			ko04068	FoxO signaling pathway
FHOD3	839.524	1473.33	205.722	0.139631	-2.84031	0.0119474	0.494465	Down	1.44742	0.308697	GeneID:101115334,Genbank:XM_015103594.1	formin homology 2 domain containing 3	GO:0003779,GO:0005865,GO:0030018,GO:0030837,GO:0045214,GO:0051639,GO:0055003	actin binding|striated muscle thin filament|Z disc|negative regulation of actin filament polymerization|sarcomere organization|actin filament network formation|cardiac myofibril assembly
LOC101110740	999.05	1750.11	247.994	0.141702	-2.81907	0.00938673	0.437347	Down	4.11866	0.731352	GeneID:101110740,Genbank:XM_015093166.1	transducin-like enhancer protein 1	GO:0001106,GO:0005634,GO:0005654,GO:0005829,GO:0006351,GO:0007165,GO:0007275,GO:0008134,GO:0009887,GO:0010628,GO:0016055,GO:0030178,GO:0042802,GO:0043124,GO:0045892,GO:1904837,GO:2000811	RNA polymerase II transcription corepressor activity|nucleus|nucleoplasm|cytosol|transcription, DNA-templated|signal transduction|multicellular organism development|transcription factor binding|animal organ morphogenesis|positive regulation of gene expression|Wnt signaling pathway|negative regulation of Wnt signaling pathway|identical protein binding|negative regulation of I-kappaB kinase/NF-kapp…
ENOX2	441.027	772.148	109.906	0.142339	-2.8126	0.0414818	0.86254	Down	1.17538	0.194512	GeneID:101104304,Genbank:XM_012107450.2	ecto-NOX disulfide-thiol exchanger 2	GO:0003676,GO:0005615,GO:0005829,GO:0007624,GO:0009897,GO:0015035,GO:0016049,GO:0040008,GO:0055114	nucleic acid binding|extracellular space|cytosol|ultradian rhythm|external side of plasma membrane|protein disulfide oxidoreductase activity|cell growth|regulation of growth|oxidation-reduction process
ZFP36	1920.08	3356.86	483.306	0.143976	-2.7961	0.00444974	0.288641	Down	31.6504	5.39791	GeneID:443283,Genbank:NM_001009765.1	ZFP36 ring finger protein	GO:0000165,GO:0000932,GO:0003677,GO:0003729,GO:0003730,GO:0005634,GO:0005737,GO:0006402,GO:0007275,GO:0009611,GO:0010494,GO:0010837,GO:0017091,GO:0030529,GO:0031072,GO:0031086,GO:0032680,GO:0032897,GO:0035278,GO:0035925,GO:0038066,GO:0042594,GO:0043488,GO:0044344,GO:0045085,GO:0045600,GO:0045616,GO:0045647,GO:0046872,GO:0051028,GO:0060213,GO:0061014,GO:0061158,GO:0070063,GO:0070935,GO:0071222,GO:…	MAPK cascade|P-body|DNA binding|mRNA binding|mRNA 3'-UTR binding|nucleus|cytoplasm|mRNA catabolic process|multicellular organism development|response to wounding|cytoplasmic stress granule|regulation of keratinocyte proliferation|AU-rich element binding|intracellular ribonucleoprotein complex|heat shock protein binding|nuclear-transcribed mRNA catabolic process, deadenylation-independent decay|re…
LOC101105609	828.863	1447.78	209.949	0.145015	-2.78573	0.0138149	0.528551	Down	2.45988	1.74764	GeneID:101105609,Genbank:XM_015102536.1	BOLA class I histocompatibility antigen, alpha chain BL3-7	GO:0002474,GO:0006955,GO:0016021,GO:0042612	antigen processing and presentation of peptide antigen via MHC class I|immune response|integral component of membrane|MHC class I protein complex	ko04650,ko04144,ko04145,ko04514,ko04612	Natural killer cell mediated cytotoxicity|Endocytosis|Phagosome|Cell adhesion molecules (CAMs)|Antigen processing and presentation
MSS51	2579.82	4505.14	654.507	0.14528	-2.78309	0.00401289	0.267533	Down	11.2918	2.36246	GeneID:101119107,Genbank:XM_012105312.2	MSS51 mitochondrial translational activator	GO:0035176,GO:0046872	social behavior|metal ion binding
F2RL2	470.088	820.407	119.77	0.145988	-2.77608	0.0393157	0.837539	Down	2.00802	0.518151	GeneID:101110677,Genbank:XM_004010197.3	coagulation factor II (thrombin) receptor-like 2	GO:0004930,GO:0005887,GO:0007596,GO:0015057,GO:0035025,GO:0051482	G-protein coupled receptor activity|integral component of plasma membrane|blood coagulation|thrombin-activated receptor activity|positive regulation of Rho protein signal transduction|positive regulation of cytosolic calcium ion concentration involved in phospholipase C-activating G-protein coupled signaling pathway	ko04080,ko04360,ko04610	Neuroactive ligand-receptor interaction|Axon guidance|Complement and coagulation cascades
LOC101120455	2124.57	3694.67	554.464	0.150071	-2.73628	0.00494534	0.310391	Down	104.749	22.7282	GeneID:101120455,Genbank:XM_004002423.3	histone H2B type 2-F	GO:0000786,GO:0003677,GO:0005634,GO:0005654,GO:0005829,GO:0006334,GO:0046982,GO:0070062	nucleosome|DNA binding|nucleus|nucleoplasm|cytosol|nucleosome assembly|protein heterodimerization activity|extracellular exosome
LOC101102413	1184.76	2058.11	311.402	0.151304	-2.72448	0.00925231	0.43422	Down	13.0571	3.10886	GeneID:101102413,Genbank:XM_004015111.3	haptoglobin	GO:0002376,GO:0005615,GO:0006953,GO:0016209,GO:0030492,GO:0042742	immune system process|extracellular space|acute-phase response|antioxidant activity|hemoglobin binding|defense response to bacterium
ZBED1	2440.01	4224.1	655.916	0.155279	-2.68706	0.00538664	0.327271	Down	18.3463	3.26625	GeneID:101115258,Genbank:XM_015104676.1	zinc finger, BED-type containing 1	GO:0000228,GO:0000977,GO:0000978,GO:0001077,GO:0001228,GO:0003700,GO:0004803,GO:0005654,GO:0006357,GO:0019789,GO:0042802,GO:0043565,GO:0045944,GO:0046872,GO:0046983	nuclear chromosome|RNA polymerase II regulatory region sequence-specific DNA binding|RNA polymerase II proximal promoter sequence-specific DNA binding|transcriptional activator activity, RNA polymerase II proximal promoter sequence-specific DNA binding|transcriptional activator activity, RNA polymerase II transcription regulatory region sequence-specific DNA binding|DNA binding transcription fact…
USP28	9135.04	15810.6	2459.51	0.155561	-2.68445	0.0128099	0.506393	Down	18.8919	5.30675	GeneID:101114463,Genbank:XM_012095469.2	ubiquitin specific peptidase 28	GO:0000077,GO:0004843,GO:0005654,GO:0006281,GO:0006511,GO:0006974,GO:0007265,GO:0008283,GO:0010212,GO:0016579,GO:0016604,GO:0031647,GO:0034644,GO:0036459,GO:0042771,GO:0043234	DNA damage checkpoint|thiol-dependent ubiquitin-specific protease activity|nucleoplasm|DNA repair|ubiquitin-dependent protein catabolic process|cellular response to DNA damage stimulus|Ras protein signal transduction|cell proliferation|response to ionizing radiation|protein deubiquitination|nuclear body|regulation of protein stability|cellular response to UV|thiol-dependent ubiquitinyl hydrolase …
RNF150	5428.06	9393.52	1462.6	0.155703	-2.68313	0.00729926	0.380991	Down	9.59496	2.19787	GeneID:101113958,Genbank:XM_012097443.2	ring finger protein 150	GO:0016021,GO:0046872	integral component of membrane|metal ion binding
PFKFB3	14727.2	25469.5	3984.81	0.156454	-2.67619	0.0228904	0.670062	Down	120.582	20.3914	GeneID:101107621,Genbank:XM_012188161.1	6-phosphofructo-2-kinase/fructose-2,6-biphosphatase 3	GO:0003873,GO:0004331,GO:0005524,GO:0006000,GO:0006003	6-phosphofructo-2-kinase activity|fructose-2,6-bisphosphate 2-phosphatase activity|ATP binding|fructose metabolic process|fructose 2,6-bisphosphate metabolic process	ko04066,ko04152,ko00051	HIF-1 signaling pathway|AMPK signaling pathway|Fructose and mannose metabolism
TNNI1	12030.2	20802.6	3257.74	0.156603	-2.67482	0.0180572	0.602794	Down	83.1797	12.7249	GeneID:101112151,Genbank:XM_012188014.2	troponin I type 1 (skeletal, slow)	GO:0003009,GO:0003779,GO:0005829,GO:0005861,GO:0006942,GO:0014883,GO:0030049,GO:0046872,GO:0055010,GO:0060048	skeletal muscle contraction|actin binding|cytosol|troponin complex|regulation of striated muscle contraction|transition between fast and slow fiber|muscle filament sliding|metal ion binding|ventricular cardiac muscle tissue morphogenesis|cardiac muscle contraction
PPP1R3A	12584.2	21756.4	3412.03	0.156829	-2.67274	0.0191259	0.620735	Down	40.8548	11.8783	GeneID:101110321,Genbank:XM_015095296.1	protein phosphatase 1 regulatory subunit 3A	GO:0005977,GO:0016021	glycogen metabolic process|integral component of membrane	ko04910	Insulin signaling pathway
MAFF	2911.46	5030.32	792.594	0.157564	-2.66599	0.00563631	0.335725	Down	3.08008	0.243804	GeneID:101121166,Genbank:XM_015093991.1	v-maf avian musculoaponeurotic fibrosarcoma oncogene homolog F	GO:0001228,GO:0001701,GO:0005634,GO:0005654,GO:0005739,GO:0006366,GO:0007567,GO:0007596,GO:0035914,GO:0043565,GO:0045604,GO:0045944	transcriptional activator activity, RNA polymerase II transcription regulatory region sequence-specific DNA binding|in utero embryonic development|nucleus|nucleoplasm|mitochondrion|transcription from RNA polymerase II promoter|parturition|blood coagulation|skeletal muscle cell differentiation|sequence-specific DNA binding|regulation of epidermal cell differentiation|positive regulation of transcr…
AKAP12	15086.9	26062.8	4110.92	0.157731	-2.66446	0.0241262	0.681668	Down	21.4943	4.90901	GeneID:101105509,Genbank:XM_015097469.1	A-kinase anchoring protein 12
LOC101120093	1768.92	3054.53	483.306	0.158226	-2.65994	0.00699927	0.372203	Down	36.9863	8.18282	GeneID:101120093,Genbank:XM_004012471.2	C-C motif chemokine 2	GO:0000165,GO:0002548,GO:0005615,GO:0005622,GO:0006954,GO:0007010,GO:0007186,GO:0008009,GO:0008360,GO:0030593,GO:0031663,GO:0034351,GO:0043491,GO:0043524,GO:0043547,GO:0043615,GO:0044344,GO:0048020,GO:0048246,GO:0048247,GO:0070098,GO:0070374,GO:0071346,GO:0071347,GO:0071356,GO:0071407,GO:0090280,GO:2000502	MAPK cascade|monocyte chemotaxis|extracellular space|intracellular|inflammatory response|cytoskeleton organization|G-protein coupled receptor signaling pathway|chemokine activity|regulation of cell shape|neutrophil chemotaxis|lipopolysaccharide-mediated signaling pathway|negative regulation of glial cell apoptotic process|protein kinase B signaling|negative regulation of neuron apoptotic process|…	ko04060,ko04062,ko04621,ko04668	Cytokine-cytokine receptor interaction|Chemokine signaling pathway|NOD-like receptor signaling pathway|TNF signaling pathway
BACH1	4752.32	8205.49	1299.15	0.158327	-2.65902	0.00700836	0.372203	Down	14.3238	3.40977	GeneID:101117134,Genbank:XM_015091726.1	BTB and CNC homology 1, basic leucine zipper transcription factor 1	GO:0000083,GO:0000117,GO:0000122,GO:0000980,GO:0001078,GO:0001205,GO:0001206,GO:0003700,GO:0005634,GO:0005737,GO:0006281,GO:0006355,GO:0016567,GO:0020037,GO:0031463,GO:0061418	regulation of transcription involved in G1/S transition of mitotic cell cycle|regulation of transcription involved in G2/M transition of mitotic cell cycle|negative regulation of transcription from RNA polymerase II promoter|RNA polymerase II distal enhancer sequence-specific DNA binding|transcriptional repressor activity, RNA polymerase II proximal promoter sequence-specific DNA binding|transcri…
ADIPOQ	2592.02	4469.66	714.392	0.159831	-2.64538	0.00600561	0.346841	Down	21.1014	4.99846	GeneID:101111848,Genbank:XM_004003053.2	adiponectin, C1Q and collagen domain containing	GO:0001934,GO:0005102,GO:0005179,GO:0005581,GO:0005615,GO:0005623,GO:0005783,GO:0006006,GO:0006635,GO:0009749,GO:0009967,GO:0009986,GO:0010642,GO:0010739,GO:0010745,GO:0010804,GO:0010875,GO:0010906,GO:0019395,GO:0030336,GO:0030853,GO:0031953,GO:0032270,GO:0032720,GO:0032757,GO:0032869,GO:0033034,GO:0033691,GO:0034115,GO:0034383,GO:0034612,GO:0035690,GO:0042593,GO:0042802,GO:0042803,GO:0043123,GO:…	positive regulation of protein phosphorylation|receptor binding|hormone activity|collagen trimer|extracellular space|cell|endoplasmic reticulum|glucose metabolic process|fatty acid beta-oxidation|response to glucose|positive regulation of signal transduction|cell surface|negative regulation of platelet-derived growth factor receptor signaling pathway|positive regulation of protein kinase A signal…	ko04211,ko04152,ko04920,ko03320	Longevity regulating pathway|AMPK signaling pathway|Adipocytokine signaling pathway|PPAR signaling pathway
MERTK	487.774	840.278	135.269	0.160982	-2.63503	0.0464947	0.903078	Down	2.24597	0.531943	GeneID:101118263,Genbank:XM_015094533.1	MER proto-oncogene, tyrosine kinase
ARHGAP27	835.525	1439.26	231.79	0.161048	-2.63444	0.019036	0.619139	Down	1.90443	0.371691	GeneID:101119739,Genbank:XM_015098364.1	Rho GTPase activating protein 27	GO:0005096,GO:0005622,GO:0005634,GO:0005654,GO:0005829,GO:0006898,GO:0007165,GO:0016020,GO:0017124,GO:0043547	GTPase activator activity|intracellular|nucleus|nucleoplasm|cytosol|receptor-mediated endocytosis|signal transduction|membrane|SH3 domain binding|positive regulation of GTPase activity
ASB12	1090.4	1877.85	302.947	0.161326	-2.63195	0.0130171	0.507803	Down	23.379	5.34336	GeneID:101111073,Genbank:XM_004022030.3	ankyrin repeat and SOCS box containing 12	GO:0000151,GO:0005829,GO:0016567,GO:0043687	ubiquitin ligase complex|cytosol|protein ubiquitination|post-translational protein modification
KDM6A	4948.25	8516.34	1380.17	0.162062	-2.62539	0.0079238	0.399849	Down	10.912	2.97169	GeneID:101103543,Genbank:XM_015104862.1	lysine (K)-specific demethylase 6A	GO:0000978,GO:0001701,GO:0001843,GO:0003007,GO:0003016,GO:0005634,GO:0005654,GO:0006338,GO:0010628,GO:0031490,GO:0032452,GO:0032525,GO:0035097,GO:0035264,GO:0042802,GO:0044666,GO:0046872,GO:0048333,GO:0048570,GO:0051213,GO:0051568,GO:0060070,GO:0071558,GO:0072358	RNA polymerase II proximal promoter sequence-specific DNA binding|in utero embryonic development|neural tube closure|heart morphogenesis|respiratory system process|nucleus|nucleoplasm|chromatin remodeling|positive regulation of gene expression|chromatin DNA binding|histone demethylase activity|somite rostral/caudal axis specification|histone methyltransferase complex|multicellular organism growth…
IGFN1	17469.7	30058.4	4880.97	0.162383	-2.62253	0.0311518	0.751056	Down	35.8476	6.00159	GeneID:101109031,Genbank:XM_015099108.1	immunoglobulin-like and fibronectin type III domain containing 1	GO:0005634,GO:0030018	nucleus|Z disc
TMCC1	10063.4	17302.4	2824.45	0.163241	-2.61492	0.0168189	0.583233	Down	21.9037	5.51556	GeneID:101122729,Genbank:XM_015102468.1	transmembrane and coiled-coil domain family 1	GO:0005789,GO:0005791,GO:0005829,GO:0007029,GO:0016021,GO:0042803,GO:0046982,GO:0051260,GO:0051291	endoplasmic reticulum membrane|rough endoplasmic reticulum|cytosol|endoplasmic reticulum organization|integral component of membrane|protein homodimerization activity|protein heterodimerization activity|protein homooligomerization|protein heterooligomerization
LOC101121024	1034.02	1777.08	290.97	0.163735	-2.61056	0.014717	0.546489	Down	6.16869	1.19756	GeneID:101121024,Genbank:XM_015098366.1	microtubule-associated protein tau	GO:0000226,GO:0005829,GO:0005874,GO:0005886,GO:0008017,GO:0030424,GO:0030426,GO:0031116,GO:0045298,GO:0045773	microtubule cytoskeleton organization|cytosol|microtubule|plasma membrane|microtubule binding|axon|growth cone|positive regulation of microtubule polymerization|tubulin complex|positive regulation of axon extension	ko04010	MAPK signaling pathway
NXN	3411.87	5860.66	963.09	0.164331	-2.60532	0.00689936	0.372203	Down	6.84194	1.71788	GeneID:101123570,Genbank:XM_012185433.1	nucleoredoxin	GO:0004791,GO:0005634,GO:0005737,GO:0005829,GO:0016055,GO:0030154,GO:0030178,GO:0031397,GO:0045454,GO:0047134,GO:0072358	thioredoxin-disulfide reductase activity|nucleus|cytoplasm|cytosol|Wnt signaling pathway|cell differentiation|negative regulation of Wnt signaling pathway|negative regulation of protein ubiquitination|cell redox homeostasis|protein-disulfide reductase activity|cardiovascular system development
ZBTB16	9838.56	16886.5	2790.64	0.165259	-2.5972	0.0170795	0.585599	Down	63.3168	11.8754	GeneID:101110790,Genbank:XM_012096530.2	zinc finger and BTB domain containing 16
SFRP5	1472.49	2522.25	422.717	0.167595	-2.57695	0.0104249	0.464069	Down	14.5449	3.04465	GeneID:101109845,Genbank:XM_004020306.3	secreted frizzled-related protein 5	GO:0004930,GO:0005615,GO:0006915,GO:0007163,GO:0007165,GO:0007275,GO:0007601,GO:0008285,GO:0009653,GO:0016021,GO:0017147,GO:0030154,GO:0030178,GO:0030510,GO:0035414,GO:0035567,GO:0042813,GO:0043433,GO:0051898,GO:0090090,GO:2000057	G-protein coupled receptor activity|extracellular space|apoptotic process|establishment or maintenance of cell polarity|signal transduction|multicellular organism development|visual perception|negative regulation of cell proliferation|anatomical structure morphogenesis|integral component of membrane|Wnt-protein binding|cell differentiation|negative regulation of Wnt signaling pathway|regulation o…	ko04310	Wnt signaling pathway
MYOF	2111.95	3616.6	607.303	0.167921	-2.57415	0.00788186	0.399849	Down	4.04137	1.04873	GeneID:101104107,Genbank:XM_004020039.3	myoferlin	GO:0001778,GO:0005543,GO:0005635,GO:0005886,GO:0005901,GO:0006936,GO:0007520,GO:0008015,GO:0016021,GO:0030659,GO:0030947,GO:0031410,GO:0031965,GO:0034605,GO:0043231,GO:0070062	plasma membrane repair|phospholipid binding|nuclear envelope|plasma membrane|caveola|muscle contraction|myoblast fusion|blood circulation|integral component of membrane|cytoplasmic vesicle membrane|regulation of vascular endothelial growth factor receptor signaling pathway|cytoplasmic vesicle|nuclear membrane|cellular response to heat|intracellular membrane-bounded organelle|extracellular exosome
GYG1	4625.5	7914.51	1336.49	0.168866	-2.56605	0.00889261	0.427285	Down	46.2861	12.2171	GeneID:101103289,Genbank:XM_015092612.1	glycogenin 1	GO:0005576,GO:0005829,GO:0005978,GO:0005980,GO:0008466,GO:0016020,GO:0034774,GO:0043202,GO:0043312,GO:0046872,GO:0070062,GO:0102751,GO:1904813	extracellular region|cytosol|glycogen biosynthetic process|glycogen catabolic process|glycogenin glucosyltransferase activity|membrane|secretory granule lumen|lysosomal lumen|neutrophil degranulation|metal ion binding|extracellular exosome|UDP-alpha-D-glucose:glucosyl-glycogenin alpha-D-glucosyltransferase activity|ficolin-1-rich granule lumen
ARRDC2	11941.8	20420.8	3462.76	0.16957	-2.56004	0.0229398	0.670062	Down	61.0792	12.7494	GeneID:101110324,Genbank:XM_015095754.1	arrestin domain containing 2	GO:0005886,GO:0031410	plasma membrane|cytoplasmic vesicle
FILIP1	9030.13	15441.5	2618.73	0.16959	-2.55988	0.0169577	0.584962	Down	13.449	3.64185	GeneID:101110338,Genbank:XM_015097292.1	filamin A interacting protein 1	GO:0005730,GO:0005737,GO:0005886,GO:0015629	nucleolus|cytoplasm|plasma membrane|actin cytoskeleton
CACHD1	1446.23	2469.74	422.717	0.171159	-2.54659	0.0114967	0.487773	Down	3.89319	1.03092	GeneID:101110191,Genbank:XM_012167056.2	cache domain containing 1	GO:0006816,GO:0016021	calcium ion transport|integral component of membrane
FXYD5	2544.01	4343.33	744.686	0.171455	-2.5441	0.00804832	0.400831	Down	32.717	8.12955	GeneID:101105940,Genbank:XM_004015211.3	FXYD domain containing ion transport regulator 5
ZBTB21	937.204	1598.23	276.175	0.1728	-2.53282	0.0201163	0.632601	Down	2.34202	0.674188	GeneID:101120984,Genbank:XM_015091760.1	zinc finger and BTB domain containing 21	GO:0005634,GO:0005654,GO:0005829,GO:0006351,GO:0006355,GO:0008327,GO:0045892,GO:0046872	nucleus|nucleoplasm|cytosol|transcription, DNA-templated|regulation of transcription, DNA-templated|methyl-CpG binding|negative regulation of transcription, DNA-templated|metal ion binding
AGK	572.813	976.54	169.087	0.173149	-2.52991	0.0429181	0.875927	Down	3.26067	0.828297	GeneID:101108220,Genbank:XM_004008114.3	acylglycerol kinase	GO:0001729,GO:0003951,GO:0004143,GO:0005524,GO:0005739,GO:0005741,GO:0005743,GO:0005758,GO:0005829,GO:0031305,GO:0042721,GO:0043231,GO:0045039,GO:0046474,GO:0046513,GO:0047620	ceramide kinase activity|NAD+ kinase activity|diacylglycerol kinase activity|ATP binding|mitochondrion|mitochondrial outer membrane|mitochondrial inner membrane|mitochondrial intermembrane space|cytosol|integral component of mitochondrial inner membrane|mitochondrial inner membrane protein insertion complex|intracellular membrane-bounded organelle|protein import into mitochondrial inner membrane|…	ko00561	Glycerolipid metabolism
CDKN2C	657.526	1119.9	195.154	0.174261	-2.52068	0.0351221	0.792894	Down	7.24938	1.17466	GeneID:101109224,Genbank:XM_012138615.2	cyclin-dependent kinase inhibitor 2C (p18, inhibits CDK4)			ko04110	Cell cycle
TMEM2	1772.3	3016.2	528.396	0.175186	-2.51304	0.0104491	0.464069	Down	4.32321	1.37858	GeneID:101102701,Genbank:XM_012123170.2	transmembrane protein 2	GO:0001525,GO:0004415,GO:0005509,GO:0005887,GO:0016021,GO:0030214,GO:0045296,GO:0070062,GO:1903670	angiogenesis|hyalurononglucosaminidase activity|calcium ion binding|integral component of plasma membrane|integral component of membrane|hyaluronan catabolic process|cadherin binding|extracellular exosome|regulation of sprouting angiogenesis
ANGPT2	713.173	1213.58	212.768	0.175323	-2.51192	0.0314717	0.751146	Down	3.52034	0.627911	GeneID:497273,Genbank:XM_004021671.3	angiopoietin 2	GO:0001525,GO:0005615,GO:0010812,GO:0016525,GO:0030154,GO:0030971,GO:0043537,GO:0046872,GO:0048014,GO:0050928	angiogenesis|extracellular space|negative regulation of cell-substrate adhesion|negative regulation of angiogenesis|cell differentiation|receptor tyrosine kinase binding|negative regulation of blood vessel endothelial cell migration|metal ion binding|Tie signaling pathway|negative regulation of positive chemotaxis	ko04014,ko04151,ko04066,ko04015	Ras signaling pathway|PI3K-Akt signaling pathway|HIF-1 signaling pathway|Rap1 signaling pathway
PARP3	5980.76	10168.5	1793.02	0.176331	-2.50364	0.0128022	0.506393	Down	32.4704	7.90726	GeneID:101115070,Genbank:XM_004018417.2	poly(ADP-ribose) polymerase family member 3	GO:0000723,GO:0003824,GO:0003910,GO:0003950,GO:0005634,GO:0005737,GO:0005814,GO:0006273,GO:0006281,GO:0006302,GO:0006471,GO:0035861,GO:0051103,GO:0051106,GO:0060236,GO:1990166	telomere maintenance|catalytic activity|DNA ligase (ATP) activity|NAD+ ADP-ribosyltransferase activity|nucleus|cytoplasm|centriole|lagging strand elongation|DNA repair|double-strand break repair|protein ADP-ribosylation|site of double-strand break|DNA ligation involved in DNA repair|positive regulation of DNA ligation|regulation of mitotic spindle organization|protein localization to site of doub…	ko04214,ko04212,ko04210,ko03410	Apoptosis - fly|Longevity regulating pathway - worm|Apoptosis|Base excision repair
YIPF7	1869.75	3173.75	565.736	0.178255	-2.48799	0.0107571	0.46987	Down	28.0711	6.60079	GeneID:101120083,Genbank:XM_012179895.1	Yip1 domain family member 7	GO:0005789,GO:0005794,GO:0016021	endoplasmic reticulum membrane|Golgi apparatus|integral component of membrane
L1CAM	643.332	1091.51	195.154	0.178793	-2.48364	0.0389505	0.834442	Down	1.67766	0.278415	GeneID:101110032,Genbank:XM_012107083.2	L1 cell adhesion molecule			ko04514,ko04360	Cell adhesion molecules (CAMs)|Axon guidance
OLA-I	13318.2	22579.6	4056.67	0.179661	-2.47665	0.0306645	0.748816	Down	79.1719	16.4277	GeneID:101108963,Genbank:NM_001308452.1	BOLA class I histocompatibility antigen, alpha chain BL3-7-like	GO:0002474,GO:0006955,GO:0016021,GO:0042612	antigen processing and presentation of peptide antigen via MHC class I|immune response|integral component of membrane|MHC class I protein complex	ko04650,ko04144,ko04145,ko04514,ko04612	Natural killer cell mediated cytotoxicity|Endocytosis|Phagosome|Cell adhesion molecules (CAMs)|Antigen processing and presentation
TRAFD1	4483.41	7589.47	1377.35	0.181482	-2.4621	0.0115713	0.488211	Down	26.9379	6.22039	GeneID:101115231,Genbank:XM_004017404.2	TRAF-type zinc finger domain containing 1	GO:0034097,GO:0045824,GO:0046872	response to cytokine|negative regulation of innate immune response|metal ion binding
ETS2	3581.32	6055.11	1107.52	0.182906	-2.45082	0.0107963	0.46987	Down	16.3147	4.56443	GeneID:443026,Genbank:XM_015092709.1	v-ets avian erythroblastosis virus E26 oncogene homolog 2	GO:0000981,GO:0005634,GO:0006351,GO:0006357,GO:0030154,GO:0043565	RNA polymerase II transcription factor activity, sequence-specific DNA binding|nucleus|transcription, DNA-templated|regulation of transcription from RNA polymerase II promoter|cell differentiation|sequence-specific DNA binding	ko04014,ko04320,ko04013	Ras signaling pathway|Dorso-ventral axis formation|MAPK signaling pathway - fly
SPECC1	10062	17005.7	3118.24	0.183365	-2.44721	0.024493	0.682827	Down	20.7433	5.04483	GeneID:101107974,Genbank:XM_004013322.3	sperm antigen with calponin homology and coiled-coil domains 1
PDE7A	3095.01	5230.45	959.568	0.183458	-2.44648	0.0105789	0.468463	Down	9.13575	2.60444	GeneID:101120417,Genbank:XM_004011706.2	phosphodiesterase 7A	GO:0004115,GO:0006198,GO:0007165,GO:0046872	3',5'-cyclic-AMP phosphodiesterase activity|cAMP catabolic process|signal transduction|metal ion binding	ko00230	Purine metabolism
LOC101108171	3357.3	5673.3	1041.29	0.183543	-2.44581	0.0107557	0.46987	Down	31.9865	3.36641	GeneID:101108171,Genbank:XM_012101466.1	BOLA class I histocompatibility antigen, alpha chain BL3-7-like	GO:0002474,GO:0006955,GO:0016021,GO:0042612	antigen processing and presentation of peptide antigen via MHC class I|immune response|integral component of membrane|MHC class I protein complex	ko04650,ko04144,ko04145,ko04514,ko04612	Natural killer cell mediated cytotoxicity|Endocytosis|Phagosome|Cell adhesion molecules (CAMs)|Antigen processing and presentation
ABL2	4669.06	7880.45	1457.67	0.184973	-2.43461	0.0127565	0.506393	Down	8.18725	2.31224	GeneID:101121110,Genbank:XM_012187627.2	ABL proto-oncogene 2, non-receptor tyrosine kinase			ko04014,ko04012	Ras signaling pathway|ErbB signaling pathway
KLF6	10214.9	17221.5	3208.42	0.186304	-2.42427	0.0261466	0.704451	Down	39.6031	11.9609	GeneID:101111475,Genbank:XM_012188639.2	Kruppel-like factor 6
HSPB3	1699.89	2865.75	534.032	0.18635	-2.42391	0.0136785	0.525981	Down	17.2132	6.57955	GeneID:101118384,Genbank:XM_004016995.3	heat shock protein family B (small) member 3	GO:0005634,GO:0005737	nucleus|cytoplasm
FRZB	786.142	1324.29	247.994	0.187266	-2.41684	0.0329683	0.76921	Down	5.7909	1.6895	GeneID:101118419,Genbank:XM_012131858.2	frizzled-related protein	GO:0004930,GO:0005615,GO:0008285,GO:0010721,GO:0014033,GO:0016021,GO:0017147,GO:0030178,GO:0030308,GO:0035567,GO:0042813,GO:0043065,GO:0045600,GO:0060029,GO:0060070,GO:0061037,GO:0061053,GO:0070367,GO:0090090,GO:0090103	G-protein coupled receptor activity|extracellular space|negative regulation of cell proliferation|negative regulation of cell development|neural crest cell differentiation|integral component of membrane|Wnt-protein binding|negative regulation of Wnt signaling pathway|negative regulation of cell growth|non-canonical Wnt signaling pathway|Wnt-activated receptor activity|positive regulation of apopt…
PITX3	6168.96	10385.7	1952.25	0.187975	-2.41139	0.0166237	0.583233	Down	38.409	6.25326	GeneID:100422803,Genbank:NM_001178053.1	paired-like homeodomain 3	GO:0000978,GO:0001077,GO:0002088,GO:0002089,GO:0005634,GO:0006355,GO:0007568,GO:0007626,GO:0010468,GO:0014014,GO:0030901,GO:0035902,GO:0042220,GO:0043025,GO:0043278,GO:0043525,GO:0045893,GO:0045944,GO:0048666,GO:0070306,GO:0071542,GO:1904313,GO:1904935,GO:1990792	RNA polymerase II proximal promoter sequence-specific DNA binding|transcriptional activator activity, RNA polymerase II proximal promoter sequence-specific DNA binding|lens development in camera-type eye|lens morphogenesis in camera-type eye|nucleus|regulation of transcription, DNA-templated|aging|locomotory behavior|regulation of gene expression|negative regulation of gliogenesis|midbrain develo…
ALPK2	9773.56	16449.3	3097.81	0.188325	-2.40871	0.0259066	0.704451	Down	16.8264	4.3425	GeneID:101116008,Genbank:XM_012103803.2	alpha kinase 2	GO:0004674,GO:0005524,GO:0005737	protein serine/threonine kinase activity|ATP binding|cytoplasm
AFF1	3833.92	6451.12	1216.72	0.188606	-2.40655	0.0124763	0.502273	Down	4.98121	1.43422	GeneID:101111967,Genbank:XM_015096294.1	AF4/FMR2 family member 1
ASB15	1592.47	2678.39	506.556	0.189127	-2.40257	0.0152421	0.553859	Down	8.96906	2.74372	GeneID:101106002,Genbank:XM_012177062.1	ankyrin repeat and SOCS box containing 15	GO:0000151,GO:0004842,GO:0005634,GO:0005737,GO:0031625,GO:0035556	ubiquitin ligase complex|ubiquitin-protein transferase activity|nucleus|cytoplasm|ubiquitin protein ligase binding|intracellular signal transduction
TMEM233	3425.6	5761.3	1089.91	0.189177	-2.40219	0.0121838	0.498556	Down	24.1144	7.65839	GeneID:101106036,Genbank:XM_012097821.2	transmembrane protein 233	GO:0009607,GO:0016020,GO:0016021	response to biotic stimulus|membrane|integral component of membrane
APOLD1	3185.29	5355.36	1015.23	0.189572	-2.39918	0.0121025	0.49817	Down	11.7948	3.53355	GeneID:101111443,Genbank:XM_004023473.2	apolipoprotein L domain containing 1	GO:0001525,GO:0001666,GO:0005576,GO:0005654,GO:0005829,GO:0005886,GO:0006869,GO:0008289,GO:0016021,GO:0030154,GO:0042118,GO:0042157,GO:0045601	angiogenesis|response to hypoxia|extracellular region|nucleoplasm|cytosol|plasma membrane|lipid transport|lipid binding|integral component of membrane|cell differentiation|endothelial cell activation|lipoprotein metabolic process|regulation of endothelial cell differentiation
ABTB2	2673.13	4493.79	852.479	0.189702	-2.39819	0.0120251	0.496331	Down	9.57614	2.62646	GeneID:101103837,Genbank:XM_012096204.2	ankyrin repeat and BTB (POZ) domain containing 2	GO:0005634,GO:0005654,GO:0005737,GO:0019005,GO:0030162,GO:0031625,GO:0042787,GO:0043161,GO:0046982,GO:0097237	nucleus|nucleoplasm|cytoplasm|SCF ubiquitin ligase complex|regulation of proteolysis|ubiquitin protein ligase binding|protein ubiquitination involved in ubiquitin-dependent protein catabolic process|proteasome-mediated ubiquitin-dependent protein catabolic process|protein heterodimerization activity|cellular response to toxic substance
UBE2D1	1722.9	2895.55	550.237	0.190028	-2.39572	0.0145771	0.54535	Down	4.85586	2.62116	GeneID:101120209,Genbank:XM_012102436.2	ubiquitin conjugating enzyme E2D 1	GO:0000122,GO:0000151,GO:0000209,GO:0002223,GO:0002756,GO:0004842,GO:0005524,GO:0005654,GO:0005737,GO:0005829,GO:0006511,GO:0016567,GO:0016579,GO:0030509,GO:0031145,GO:0031398,GO:0035666,GO:0038095,GO:0042787,GO:0043161,GO:0043234,GO:0050852,GO:0051436,GO:0051437,GO:0051439,GO:0061418,GO:0061631,GO:0070936,GO:1902916	negative regulation of transcription from RNA polymerase II promoter|ubiquitin ligase complex|protein polyubiquitination|stimulatory C-type lectin receptor signaling pathway|MyD88-independent toll-like receptor signaling pathway|ubiquitin-protein transferase activity|ATP binding|nucleoplasm|cytoplasm|cytosol|ubiquitin-dependent protein catabolic process|protein ubiquitination|protein deubiquitina…	ko04120,ko04141,ko04013	Ubiquitin mediated proteolysis|Protein processing in endoplasmic reticulum|MAPK signaling pathway - fly
ERRFI1	3868.97	6499.38	1238.56	0.190566	-2.39164	0.0130352	0.507803	Down	17.4595	4.61928	GeneID:101115142,Genbank:XM_015099237.1	ERBB receptor feedback inhibitor 1
RNF144B	6552.72	11007.4	2098.09	0.190607	-2.39132	0.0184144	0.612028	Down	23.2424	7.01133	GeneID:101122473,Genbank:XM_012101233.2	ring finger protein 144B	GO:0000151,GO:0000209,GO:0005737,GO:0006915,GO:0016021,GO:0031624,GO:0031966,GO:0032436,GO:0042787,GO:0043066,GO:0046872,GO:0061630	ubiquitin ligase complex|protein polyubiquitination|cytoplasm|apoptotic process|integral component of membrane|ubiquitin conjugating enzyme binding|mitochondrial membrane|positive regulation of proteasomal ubiquitin-dependent protein catabolic process|protein ubiquitination involved in ubiquitin-dependent protein catabolic process|negative regulation of apoptotic process|metal ion binding|ubiquit…
REEP1	1542.83	2590.39	495.283	0.191201	-2.38684	0.0163032	0.578574	Down	6.31076	1.8206	GeneID:101103225,Genbank:XM_015094350.1	receptor accessory protein 1	GO:0005737,GO:0005783,GO:0005789,GO:0008017,GO:0016020,GO:0016021,GO:0031849,GO:0031966,GO:0032386,GO:0051205,GO:0071782,GO:0071786	cytoplasm|endoplasmic reticulum|endoplasmic reticulum membrane|microtubule binding|membrane|integral component of membrane|olfactory receptor binding|mitochondrial membrane|regulation of intracellular transport|protein insertion into membrane|endoplasmic reticulum tubular network|endoplasmic reticulum tubular network organization
KLHL25	1202.58	2018.37	386.786	0.191633	-2.38358	0.0209843	0.651801	Down	4.83829	1.29	GeneID:101121124,Genbank:XM_004017732.2	kelch like family member 25	GO:0005737,GO:0005829,GO:0006446,GO:0016567,GO:0031463,GO:0042787,GO:0043687	cytoplasm|cytosol|regulation of translational initiation|protein ubiquitination|Cul3-RING ubiquitin ligase complex|protein ubiquitination involved in ubiquitin-dependent protein catabolic process|post-translational protein modification
TGFB2	1458.83	2448.45	469.216	0.191638	-2.38354	0.0172832	0.590223	Down	4.09949	1.35637	GeneID:554322,Genbank:XM_004013602.2	transforming growth factor beta 2	GO:0000902,GO:0001501,GO:0001502,GO:0001540,GO:0001558,GO:0001568,GO:0001654,GO:0001666,GO:0001822,GO:0001837,GO:0001843,GO:0001942,GO:0001974,GO:0003007,GO:0003148,GO:0003149,GO:0003179,GO:0003181,GO:0003184,GO:0003203,GO:0003215,GO:0003222,GO:0003274,GO:0003289,GO:0003407,GO:0005102,GO:0005114,GO:0005125,GO:0005160,GO:0005576,GO:0005604,GO:0005615,GO:0005737,GO:0005768,GO:0005802,GO:0006468,GO:…	cell morphogenesis|skeletal system development|cartilage condensation|amyloid-beta binding|regulation of cell growth|blood vessel development|eye development|response to hypoxia|kidney development|epithelial to mesenchymal transition|neural tube closure|hair follicle development|blood vessel remodeling|heart morphogenesis|outflow tract septum morphogenesis|membranous septum morphogenesis|heart va…	ko04110,ko04390,ko04380,ko04060,ko04010,ko04350,ko04068,ko04144	Cell cycle|Hippo signaling pathway|Osteoclast differentiation|Cytokine-cytokine receptor interaction|MAPK signaling pathway|TGF-beta signaling pathway|FoxO signaling pathway|Endocytosis
NUPR1	3303.28	5542.72	1063.84	0.191934	-2.38131	0.0127923	0.506393	Down	66.3765	13.4324	GeneID:101113556,Genbank:XM_004020869.2	nuclear protein 1, transcriptional regulator	GO:0002526,GO:0003677,GO:0003682,GO:0005634,GO:0005829,GO:0006351,GO:0006357,GO:0006461,GO:0006473,GO:0008283,GO:0008584,GO:0009636,GO:0031401,GO:0032993,GO:0035914,GO:0042771,GO:0043065,GO:0045786,GO:0048147,GO:2000194	acute inflammatory response|DNA binding|chromatin binding|nucleus|cytosol|transcription, DNA-templated|regulation of transcription from RNA polymerase II promoter|protein complex assembly|protein acetylation|cell proliferation|male gonad development|response to toxic substance|positive regulation of protein modification process|protein-DNA complex|skeletal muscle cell differentiation|intrinsic ap…
C26H8orf4	4960.93	8321.88	1599.98	0.192262	-2.37885	0.0153419	0.556154	Down	63.9218	19.7707	GeneID:101116016,Genbank:XM_004021793.3	chromosome 26 open reading frame, human C8orf4	GO:0002264,GO:0005112,GO:0005634,GO:0005730,GO:0005737,GO:0005829,GO:0005886,GO:0006915,GO:0010739,GO:0016607,GO:0034605,GO:0042346,GO:0043066,GO:0043620,GO:0045746,GO:1900020,GO:1902806,GO:1903706	endothelial cell activation involved in immune response|Notch binding|nucleus|nucleolus|cytoplasm|cytosol|plasma membrane|apoptotic process|positive regulation of protein kinase A signaling|nuclear speck|cellular response to heat|positive regulation of NF-kappaB import into nucleus|negative regulation of apoptotic process|regulation of DNA-templated transcription in response to stress|negative re…
WDFY4	657.464	1102.87	212.063	0.192284	-2.37869	0.0458042	0.902399	Down	0.922965	0.229212	GeneID:101117047,Genbank:XM_012105524.2	WDFY family member 4	GO:0016021	integral component of membrane
BHLHE40	1211.43	2031.15	391.718	0.192856	-2.37441	0.0212783	0.652863	Down	8.66417	2.25317	GeneID:100169939,Genbank:NM_001129741.1	basic helix-loop-helix family member e40	GO:0003714,GO:0005634,GO:0005737,GO:0006351,GO:0045892,GO:0046983,GO:0048511,GO:0070888	transcription corepressor activity|nucleus|cytoplasm|transcription, DNA-templated|negative regulation of transcription, DNA-templated|protein dimerization activity|rhythmic process|E-box binding	ko04710	Circadian rhythm
MEDAG	9397.28	15755.2	3039.34	0.19291	-2.374	0.0269332	0.714374	Down	56.5936	17.2622	GeneID:101111297,Genbank:XM_004012140.3	mesenteric estrogen-dependent adipogenesis	GO:0005737,GO:0045600	cytoplasm|positive regulation of fat cell differentiation
NOS3	2618.5	4387.33	849.661	0.193662	-2.36838	0.0130675	0.507803	Down	7.93854	2.12488	GeneID:443077,Genbank:XM_015095442.1	nitric oxide synthase 3	GO:0003958,GO:0004517,GO:0005506,GO:0005516,GO:0005794,GO:0005856,GO:0005901,GO:0006527,GO:0006809,GO:0007005,GO:0007263,GO:0007596,GO:0010181,GO:0020037,GO:0031284,GO:0045776,GO:0050660,GO:0050661,GO:0071499,GO:1902042,GO:1903038	NADPH-hemoprotein reductase activity|nitric-oxide synthase activity|iron ion binding|calmodulin binding|Golgi apparatus|cytoskeleton|caveola|arginine catabolic process|nitric oxide biosynthetic process|mitochondrion organization|nitric oxide mediated signal transduction|blood coagulation|FMN binding|heme binding|positive regulation of guanylate cyclase activity|negative regulation of blood pressu…	ko04066,ko04915,ko04611,ko00330,ko04020,ko04370,ko04071,ko04151,ko00220,ko04921,ko04022	HIF-1 signaling pathway|Estrogen signaling pathway|Platelet activation|Arginine and proline metabolism|Calcium signaling pathway|VEGF signaling pathway|Sphingolipid signaling pathway|PI3K-Akt signaling pathway|Arginine biosynthesis|Oxytocin signaling pathway|cGMP-PKG signaling pathway
SEMA4D	2666.34	4465.4	867.274	0.194221	-2.36423	0.0131976	0.511374	Down	5.77274	1.67489	GeneID:101104121,Genbank:XM_004004061.3	sema domain, immunoglobulin domain (Ig), transmembrane domain (TM) and short cytoplasmic domain, (semaphorin) 4D	GO:0000122,GO:0001934,GO:0004872,GO:0004888,GO:0005102,GO:0005615,GO:0005886,GO:0005887,GO:0007162,GO:0008360,GO:0010693,GO:0014068,GO:0016020,GO:0030215,GO:0030335,GO:0031344,GO:0042802,GO:0043547,GO:0043931,GO:0045668,GO:0048672,GO:0048814,GO:0050731,GO:0050732,GO:0050772,GO:0050919,GO:0070486,GO:0071526,GO:1900220	negative regulation of transcription from RNA polymerase II promoter|positive regulation of protein phosphorylation|receptor activity|transmembrane signaling receptor activity|receptor binding|extracellular space|plasma membrane|integral component of plasma membrane|negative regulation of cell adhesion|regulation of cell shape|negative regulation of alkaline phosphatase activity|positive regulati…	ko04360	Axon guidance
ABHD2	6377.81	10663.9	2091.74	0.196152	-2.34995	0.0199114	0.630611	Down	13.517	4.36079	GeneID:101103014,Genbank:XM_004017743.3	abhydrolase domain containing 2	GO:0001669,GO:0003707,GO:0007340,GO:0009611,GO:0016021,GO:0030336,GO:0032570,GO:0036126,GO:0042562,GO:0043401,GO:0046464,GO:0047372,GO:0048240,GO:0097524	acrosomal vesicle|steroid hormone receptor activity|acrosome reaction|response to wounding|integral component of membrane|negative regulation of cell migration|response to progesterone|sperm flagellum|hormone binding|steroid hormone mediated signaling pathway|acylglycerol catabolic process|acylglycerol lipase activity|sperm capacitation|sperm plasma membrane
MOSPD2	692.182	1156.8	227.563	0.196717	-2.34581	0.0452839	0.897934	Down	3.33792	1.01236	GeneID:101122573,Genbank:XM_012106241.2	motile sperm domain containing 2	GO:0005886,GO:0005887,GO:0006935,GO:0016020,GO:0035579,GO:0043312,GO:0090023,GO:0090026	plasma membrane|integral component of plasma membrane|chemotaxis|membrane|specific granule membrane|neutrophil degranulation|positive regulation of neutrophil chemotaxis|positive regulation of monocyte chemotaxis
LOC101108705	2658.5	4442.69	874.32	0.1968	-2.3452	0.0139006	0.529751	Down	16.273	4.63089	GeneID:101108705,Genbank:XM_012178079.2	glutathione S-transferase Mu 1-like	GO:0004364,GO:0005737,GO:0008152	glutathione transferase activity|cytoplasm|metabolic process	ko00982,ko00480,ko00980	Drug metabolism - cytochrome P450|Glutathione metabolism|Metabolism of xenobiotics by cytochrome P450
ATXN7L1	912.277	1524.42	300.129	0.19688	-2.34461	0.0314607	0.751146	Down	11.4666	4.05713	GeneID:101123462,Genbank:XM_012176694.1	ataxin 7-like 1
WDFY2	842.452	1406.61	278.289	0.197843	-2.33757	0.0353124	0.792894	Down	5.07247	1.82832	GeneID:101106601,Genbank:XM_012184494.2	WD repeat and FYVE domain containing 2	GO:0001934,GO:0005769,GO:0031982,GO:0045600,GO:0046872	positive regulation of protein phosphorylation|early endosome|vesicle|positive regulation of fat cell differentiation|metal ion binding
NINJ2	2402.24	4008.36	796.117	0.198614	-2.33196	0.0146319	0.546054	Down	14.9136	3.87373	GeneID:101120483,Genbank:XM_004006965.3	ninjurin 2	GO:0005887,GO:0007158,GO:0007399,GO:0042246	integral component of plasma membrane|neuron cell-cell adhesion|nervous system development|tissue regeneration
BPGM	2416.75	4026.81	806.685	0.200329	-2.31956	0.0151067	0.553859	Down	12.172	4.09754	GeneID:101121089,Genbank:XM_012177164.2	bisphosphoglycerate mutase	GO:0004082,GO:0005829,GO:0006094,GO:0006096,GO:0016787,GO:0043456,GO:0046538	bisphosphoglycerate mutase activity|cytosol|gluconeogenesis|glycolytic process|hydrolase activity|regulation of pentose-phosphate shunt|2,3-bisphosphoglycerate-dependent phosphoglycerate mutase activity	ko00260,ko00010	Glycine, serine and threonine metabolism|Glycolysis / Gluconeogenesis
AHCYL2	4359.64	7263.01	1456.26	0.200504	-2.3183	0.0166975	0.583233	Down	15.6712	5.00899	GeneID:101114101,Genbank:XM_015095379.1	adenosylhomocysteinase-like 2	GO:0004013,GO:0005783,GO:0006730	adenosylhomocysteinase activity|endoplasmic reticulum|one-carbon metabolic process	ko00270	Cysteine and methionine metabolism
LOC105611786	6043.09	10064.9	2021.29	0.200826	-2.31598	0.0207181	0.646174	Down	25.2701	6.41063	GeneID:105611786,Genbank:XM_015092797.1	palladin-like	GO:0001726,GO:0002102,GO:0003334,GO:0003382,GO:0003779,GO:0005634,GO:0005829,GO:0005884,GO:0005886,GO:0005925,GO:0015629,GO:0016477,GO:0030018,GO:0030027,GO:0030036,GO:0030424,GO:0030426	ruffle|podosome|keratinocyte development|epithelial cell morphogenesis|actin binding|nucleus|cytosol|actin filament|plasma membrane|focal adhesion|actin cytoskeleton|cell migration|Z disc|lamellipodium|actin cytoskeleton organization|axon|growth cone
DUSP10	2514.91	4188.62	841.207	0.200832	-2.31594	0.015138	0.553859	Down	15.618	4.1472	GeneID:101106025,Genbank:XM_004013609.3	dual specificity phosphatase 10	GO:0000188,GO:0002819,GO:0004721,GO:0004725,GO:0005634,GO:0005654,GO:0005737,GO:0005794,GO:0005829,GO:0006470,GO:0008432,GO:0010633,GO:0016311,GO:0016607,GO:0016791,GO:0017017,GO:0032496,GO:0032873,GO:0033549,GO:0035970,GO:0043508,GO:0044387,GO:0045088,GO:0045591,GO:0046329,GO:0048273,GO:0048709,GO:0048715,GO:0050680,GO:0060266,GO:0070303,GO:0070373,GO:0090335,GO:1903753,GO:1905042,GO:1990264	inactivation of MAPK activity|regulation of adaptive immune response|phosphoprotein phosphatase activity|protein tyrosine phosphatase activity|nucleus|nucleoplasm|cytoplasm|Golgi apparatus|cytosol|protein dephosphorylation|JUN kinase binding|negative regulation of epithelial cell migration|dephosphorylation|nuclear speck|phosphatase activity|MAP kinase tyrosine/serine/threonine phosphatase activi…	ko04214,ko04010,ko04013	Apoptosis - fly|MAPK signaling pathway|MAPK signaling pathway - fly
DNAJB5	15104.9	25118.9	5090.92	0.202673	-2.30278	0.0487473	0.923253	Down	79.019	22.3871	GeneID:101119367,Genbank:XM_004004293.3	DnaJ heat shock protein family (Hsp40) member B5	GO:0000122,GO:0005634,GO:0005829,GO:0006457,GO:0006986,GO:0051082,GO:0051087	negative regulation of transcription from RNA polymerase II promoter|nucleus|cytosol|protein folding|response to unfolded protein|unfolded protein binding|chaperone binding
FNIP2	1318.39	2188.7	448.08	0.204724	-2.28824	0.023993	0.681668	Down	4.65131	1.37713	GeneID:101111832,Genbank:XM_012097565.2	folliculin interacting protein 2	GO:0000122,GO:0001932,GO:0005737,GO:0006468,GO:0008630,GO:0031334,GO:0033138,GO:0042030,GO:0051087	negative regulation of transcription from RNA polymerase II promoter|regulation of protein phosphorylation|cytoplasm|protein phosphorylation|intrinsic apoptotic signaling pathway in response to DNA damage|positive regulation of protein complex assembly|positive regulation of peptidyl-serine phosphorylation|ATPase inhibitor activity|chaperone binding	ko04150	mTOR signaling pathway
BACH2	1071.37	1778.49	364.241	0.204803	-2.28769	0.0296481	0.737453	Down	1.10082	0.426299	GeneID:101108838,Genbank:XM_015097380.1	BTB and CNC homology 1, basic leucine zipper transcription factor 2
LOC101113728	12888.9	21366.1	4411.76	0.206484	-2.2759	0.0443161	0.889081	Down	99.5535	29.5082	GeneID:101113728,Genbank:XM_004004431.1	clusterin	GO:0005615,GO:0005634,GO:0005783,GO:0005829,GO:0031625,GO:0031966,GO:0032436,GO:0032463,GO:0034366,GO:0042583,GO:0043065,GO:0048471,GO:0050821,GO:0051092,GO:0051787,GO:0051788,GO:0061077,GO:0097193,GO:1902230,GO:2000060,GO:2001244	extracellular space|nucleus|endoplasmic reticulum|cytosol|ubiquitin protein ligase binding|mitochondrial membrane|positive regulation of proteasomal ubiquitin-dependent protein catabolic process|negative regulation of protein homooligomerization|spherical high-density lipoprotein particle|chromaffin granule|positive regulation of apoptotic process|perinuclear region of cytoplasm|protein stabiliza…	ko04610	Complement and coagulation cascades
NDRG1	1451.63	2405.86	497.397	0.206744	-2.27409	0.0227641	0.670062	Down	15.9562	4.7991	GeneID:101120172,Genbank:XM_004011933.3	N-myc downstream regulated 1	GO:0005634,GO:0005737,GO:0005815,GO:0005829,GO:0005874,GO:0005886,GO:0007165,GO:0032287,GO:0042127,GO:0045576	nucleus|cytoplasm|microtubule organizing center|cytosol|microtubule|plasma membrane|signal transduction|peripheral nervous system myelin maintenance|regulation of cell proliferation|mast cell activation
RPA3	1180.16	1955.92	404.399	0.206757	-2.27399	0.0276504	0.71815	Down	23.4482	8.98966	GeneID:101121087,Genbank:XM_004007750.3	replication protein A3			ko03430,ko03030,ko03460,ko03440,ko03420	Mismatch repair|DNA replication|Fanconi anemia pathway|Homologous recombination|Nucleotide excision repair
TP63	1285.77	2130.5	441.035	0.20701	-2.27223	0.0255226	0.699753	Down	5.85214	1.79275	GeneID:101108874,Genbank:XM_004003041.3	tumor protein p63			ko04214,ko04391	Apoptosis - fly|Hippo signaling pathway - fly
SLC4A4	1361.61	2255.41	467.807	0.207415	-2.2694	0.024361	0.682827	Down	2.43428	0.941603	GeneID:494440,Genbank:XM_012180119.2	solute carrier family 4 (sodium bicarbonate cotransporter), member 4	GO:0005452,GO:0005887,GO:0006814,GO:0008510,GO:0016323,GO:0051453	inorganic anion exchanger activity|integral component of plasma membrane|sodium ion transport|sodium:bicarbonate symporter activity|basolateral plasma membrane|regulation of intracellular pH	ko04972,ko04964,ko04976	Pancreatic secretion|Proximal tubule bicarbonate reclamation|Bile secretion
LINGO1	4714.23	7805.22	1623.23	0.207968	-2.26557	0.0199285	0.630611	Down	37.0259	10.047	GeneID:101117451,Genbank:XM_015101794.1	leucine rich repeat and Ig domain containing 1	GO:0005154,GO:0005578,GO:0005615,GO:0005886,GO:0007165,GO:0007409,GO:0016021,GO:0050771	epidermal growth factor receptor binding|proteinaceous extracellular matrix|extracellular space|plasma membrane|signal transduction|axonogenesis|integral component of membrane|negative regulation of axonogenesis
VEGFB	1336.79	2211.41	462.171	0.208994	-2.25847	0.0254284	0.698501	Down	16.2784	3.42769	GeneID:101115840,Genbank:XM_015102960.1	vascular endothelial growth factor B	GO:0001525,GO:0001666,GO:0001938,GO:0005615,GO:0008083,GO:0008201,GO:0016020,GO:0043183,GO:0043184,GO:0045766,GO:0048010,GO:0050930,GO:0051781,GO:0060754	angiogenesis|response to hypoxia|positive regulation of endothelial cell proliferation|extracellular space|growth factor activity|heparin binding|membrane|vascular endothelial growth factor receptor 1 binding|vascular endothelial growth factor receptor 2 binding|positive regulation of angiogenesis|vascular endothelial growth factor receptor signaling pathway|induction of positive chemotaxis|posit…	ko04060,ko04015,ko04014,ko04151,ko04510	Cytokine-cytokine receptor interaction|Rap1 signaling pathway|Ras signaling pathway|PI3K-Akt signaling pathway|Focal adhesion
LOC101106041	1150.73	1903.4	398.059	0.20913	-2.25753	0.0294547	0.737453	Down	52.863	15.3147	GeneID:101106041,Genbank:XM_004019059.3	histone H2B type 1-K	GO:0000786,GO:0002227,GO:0003677,GO:0005615,GO:0005634,GO:0005654,GO:0005829,GO:0006334,GO:0016567,GO:0019731,GO:0031640,GO:0046982,GO:0050829,GO:0050830,GO:0061844	nucleosome|innate immune response in mucosa|DNA binding|extracellular space|nucleus|nucleoplasm|cytosol|nucleosome assembly|protein ubiquitination|antibacterial humoral response|killing of cells of other organism|protein heterodimerization activity|defense response to Gram-negative bacterium|defense response to Gram-positive bacterium|antimicrobial humoral immune response mediated by antimicrobia…
PTPRC	938.442	1551.39	325.492	0.209806	-2.25287	0.0369684	0.807235	Down	2.3986	0.979008	GeneID:101102917,Genbank:XM_012187873.1	protein tyrosine phosphatase, receptor type, C			ko04514,ko04666,ko04660	Cell adhesion molecules (CAMs)|Fc gamma R-mediated phagocytosis|T cell receptor signaling pathway
MET	5186.95	8574.53	1799.37	0.20985	-2.25257	0.0217811	0.659925	Down	11.2126	3.89835	GeneID:443076,Genbank:NM_001111071.1	MET proto-oncogene, receptor tyrosine kinase	GO:0004714,GO:0005524,GO:0007169,GO:0016021,GO:0050918,GO:0071526,GO:2001028	transmembrane receptor protein tyrosine kinase activity|ATP binding|transmembrane receptor protein tyrosine kinase signaling pathway|integral component of membrane|positive chemotaxis|semaphorin-plexin signaling pathway|positive regulation of endothelial cell chemotaxis	ko04060,ko04144,ko04520,ko04360,ko04015,ko04014,ko04151,ko04510	Cytokine-cytokine receptor interaction|Endocytosis|Adherens junction|Axon guidance|Rap1 signaling pathway|Ras signaling pathway|PI3K-Akt signaling pathway|Focal adhesion
AKIRIN2	1968.31	3251.82	684.802	0.21059	-2.24749	0.0197217	0.627994	Down	18.0295	6.84286	GeneID:100820738,Genbank:NM_001252176.1	akirin 2	GO:0005634,GO:0005654,GO:0006351,GO:0009790,GO:0017053,GO:0019899,GO:0032496,GO:0032755,GO:0045087,GO:0045944	nucleus|nucleoplasm|transcription, DNA-templated|embryo development|transcriptional repressor complex|enzyme binding|response to lipopolysaccharide|positive regulation of interleukin-6 production|innate immune response|positive regulation of transcription from RNA polymerase II promoter
MXD1	874.29	1443.52	305.061	0.211331	-2.24242	0.0410091	0.859154	Down	2.67732	0.906921	GeneID:101106754,Genbank:XM_004005810.3	MAX dimerization protein 1	GO:0000122,GO:0000790,GO:0000978,GO:0001078,GO:0003700,GO:0003712,GO:0003714,GO:0005634,GO:0005654,GO:0005739,GO:0005829,GO:0006351,GO:0007275,GO:0008283,GO:0046983	negative regulation of transcription from RNA polymerase II promoter|nuclear chromatin|RNA polymerase II proximal promoter sequence-specific DNA binding|transcriptional repressor activity, RNA polymerase II proximal promoter sequence-specific DNA binding|DNA binding transcription factor activity|transcription cofactor activity|transcription corepressor activity|nucleus|nucleoplasm|mitochondrion|c…
PROCR	1367.95	2256.83	479.079	0.21228	-2.23596	0.0262791	0.706467	Down	15.8687	4.51413	GeneID:101115814,Genbank:XM_015099845.1	protein C receptor, endothelial	GO:0004872,GO:0005813,GO:0007596,GO:0016021,GO:0050819	receptor activity|centrosome|blood coagulation|integral component of membrane|negative regulation of coagulation	ko04610	Complement and coagulation cascades
CAND2	5337.48	8798.79	1876.16	0.213229	-2.22952	0.0234874	0.679435	Down	18.3969	4.23817	GeneID:101107312,Genbank:XM_015102170.1	cullin-associated and neddylation-dissociated 2 (putative)	GO:0005622,GO:0005634,GO:0006351,GO:0010265,GO:0016567,GO:0017025,GO:0045893	intracellular|nucleus|transcription, DNA-templated|SCF complex assembly|protein ubiquitination|TBP-class protein binding|positive regulation of transcription, DNA-templated
TIPARP	6148.62	10120.2	2176.99	0.215113	-2.21684	0.0267071	0.712545	Down	15.4567	5.75163	GeneID:101110289,Genbank:XM_004003222.3	TCDD-inducible poly(ADP-ribose) polymerase	GO:0001570,GO:0001822,GO:0003950,GO:0005634,GO:0006471,GO:0008209,GO:0008210,GO:0008585,GO:0009791,GO:0010629,GO:0030097,GO:0035326,GO:0044236,GO:0045732,GO:0046872,GO:0048008,GO:0048705,GO:0048745,GO:0060021,GO:0060325,GO:0071407	vasculogenesis|kidney development|NAD+ ADP-ribosyltransferase activity|nucleus|protein ADP-ribosylation|androgen metabolic process|estrogen metabolic process|female gonad development|post-embryonic development|negative regulation of gene expression|hemopoiesis|enhancer binding|multicellular organism metabolic process|positive regulation of protein catabolic process|metal ion binding|platelet-deri…
PELI1	1942.04	3196.46	687.62	0.215119	-2.21679	0.0214865	0.654026	Down	7.38705	2.50058	GeneID:101114854,Genbank:XM_004005841.2	pellino E3 ubiquitin protein ligase 1	GO:0001819,GO:0004674,GO:0005634,GO:0005829,GO:0006955,GO:0008063,GO:0030890,GO:0031398,GO:0032088,GO:0032496,GO:0034141,GO:0034145,GO:0034450,GO:0042130,GO:0043123,GO:0043331,GO:0061630,GO:0070498,GO:0070936	positive regulation of cytokine production|protein serine/threonine kinase activity|nucleus|cytosol|immune response|Toll signaling pathway|positive regulation of B cell proliferation|positive regulation of protein ubiquitination|negative regulation of NF-kappaB transcription factor activity|response to lipopolysaccharide|positive regulation of toll-like receptor 3 signaling pathway|positive regul…
PTGER4	1214.84	1998.5	431.171	0.215747	-2.21258	0.0309444	0.750268	Down	2.92661	1.08926	GeneID:101104343,Genbank:XM_015101313.1	prostaglandin E receptor 4	GO:0004957,GO:0005886,GO:0007188,GO:0016021,GO:0033624,GO:0050728,GO:0071380,GO:2000420	prostaglandin E receptor activity|plasma membrane|adenylate cyclase-modulating G-protein coupled receptor signaling pathway|integral component of membrane|negative regulation of integrin activation|negative regulation of inflammatory response|cellular response to prostaglandin E stimulus|negative regulation of eosinophil extravasation	ko04080,ko04750,ko04924	Neuroactive ligand-receptor interaction|Inflammatory mediator regulation of TRP channels|Renin secretion
EYA4	4884.48	8029.49	1739.48	0.216637	-2.20665	0.0235824	0.67956	Down	13.3772	4.85572	GeneID:101106335,Genbank:XM_012182929.2	EYA transcriptional coactivator and phosphatase 4	GO:0004725,GO:0005634,GO:0005737,GO:0006281,GO:0006351,GO:0006355,GO:0007275,GO:0007601,GO:0007605,GO:0009653,GO:0016576,GO:0030154,GO:0045739,GO:0046872,GO:2001240	protein tyrosine phosphatase activity|nucleus|cytoplasm|DNA repair|transcription, DNA-templated|regulation of transcription, DNA-templated|multicellular organism development|visual perception|sensory perception of sound|anatomical structure morphogenesis|histone dephosphorylation|cell differentiation|positive regulation of DNA repair|metal ion binding|negative regulation of extrinsic apoptotic si…
TMEM100	1682.26	2764.97	599.554	0.216839	-2.2053	0.0240917	0.681668	Down	13.7982	4.2393	GeneID:101118965,Genbank:XM_012185137.2	transmembrane protein 100	GO:0001525,GO:0001570,GO:0001701,GO:0003198,GO:0005783,GO:0005886,GO:0007219,GO:0016021,GO:0030509,GO:0043204,GO:0043491,GO:0045603,GO:0048471,GO:0050848,GO:0051930,GO:0060842,GO:2001214	angiogenesis|vasculogenesis|in utero embryonic development|epithelial to mesenchymal transition involved in endocardial cushion formation|endoplasmic reticulum|plasma membrane|Notch signaling pathway|integral component of membrane|BMP signaling pathway|perikaryon|protein kinase B signaling|positive regulation of endothelial cell differentiation|perinuclear region of cytoplasm|regulation of calciu…
RGCC	3436.81	5647.75	1225.88	0.217056	-2.20386	0.0206956	0.646174	Down	53.9782	13.1875	GeneID:101108061,Genbank:XM_015098044.1	regulator of cell cycle	GO:0000079,GO:0001100,GO:0001937,GO:0003331,GO:0005634,GO:0005730,GO:0005737,GO:0005813,GO:0006956,GO:0008285,GO:0010628,GO:0010718,GO:0016525,GO:0019901,GO:0030295,GO:0031659,GO:0032967,GO:0043537,GO:0045840,GO:0045944,GO:0050710,GO:0050715,GO:0051091,GO:0051496,GO:0070412,GO:0071158,GO:0071456,GO:0071850,GO:0072537,GO:0090272,GO:1901203,GO:1901991,GO:2000048,GO:2000353,GO:2000573	regulation of cyclin-dependent protein serine/threonine kinase activity|negative regulation of exit from mitosis|negative regulation of endothelial cell proliferation|positive regulation of extracellular matrix constituent secretion|nucleus|nucleolus|cytoplasm|centrosome|complement activation|negative regulation of cell proliferation|positive regulation of gene expression|positive regulation of e…
PAPPA	793.11	1303	283.22	0.21736	-2.20184	0.0499645	0.931178	Down	1.1688	0.41146	GeneID:443157,Genbank:XM_015092957.1	pregnancy-associated plasma protein A, pappalysin 1	GO:0004222,GO:0005576,GO:0005615,GO:0007565,GO:0008237,GO:0008270,GO:0032354,GO:0044267,GO:0051384	metalloendopeptidase activity|extracellular region|extracellular space|female pregnancy|metallopeptidase activity|zinc ion binding|response to follicle-stimulating hormone|cellular protein metabolic process|response to glucocorticoid
GADD45G	8029.61	13189	2870.25	0.217625	-2.20008	0.0344405	0.789184	Down	172.9	50.5841	GeneID:100885762,Genbank:XM_015093022.1	growth arrest and DNA damage inducible gamma	GO:0000185,GO:0005634,GO:0005737,GO:0006915,GO:0006950,GO:0007275,GO:0030154,GO:0043065,GO:0046330,GO:0051726,GO:1900745	activation of MAPKKK activity|nucleus|cytoplasm|apoptotic process|response to stress|multicellular organism development|cell differentiation|positive regulation of apoptotic process|positive regulation of JNK cascade|regulation of cell cycle|positive regulation of p38MAPK cascade	ko04068,ko04115,ko04210,ko04010,ko04110	FoxO signaling pathway|p53 signaling pathway|Apoptosis|MAPK signaling pathway|Cell cycle
SMIM3	1151.03	1889.21	412.854	0.218533	-2.19408	0.0339791	0.783169	Down	14.0661	3.11886	GeneID:101103892,Genbank:XM_004008982.3	small integral membrane protein 3	GO:0016021	integral component of membrane
LRRC39	3185.89	5229.03	1142.74	0.218539	-2.19404	0.020945	0.651801	Down	24.1728	8.36166	GeneID:101113112,Genbank:XM_004002232.3	leucine rich repeat containing 39	GO:0031430	M band
TAP1	1248.12	2046.76	449.489	0.21961	-2.18698	0.0319973	0.755181	Down	8.52188	2.57081	GeneID:101115580,Genbank:XM_004019165.3	transporter 1, ATP-binding cassette, sub-family B (MDR/TAP)	GO:0002250,GO:0005524,GO:0015031,GO:0015440,GO:0019885,GO:0042287,GO:0042825,GO:0046979	adaptive immune response|ATP binding|protein transport|peptide-transporting ATPase activity|antigen processing and presentation of endogenous peptide antigen via MHC class I|MHC protein binding|TAP complex|TAP2 binding	ko04145,ko04612,ko02010	Phagosome|Antigen processing and presentation|ABC transporters
PAK1	1204.88	1974.37	435.399	0.220525	-2.18098	0.03351	0.775888	Down	5.01788	1.37066	GeneID:101111756,Genbank:XM_012101715.2	p21 protein (Cdc42/Rac)-activated kinase 1	GO:0001726,GO:0001934,GO:0004674,GO:0005518,GO:0005524,GO:0005737,GO:0005829,GO:0005886,GO:0005911,GO:0005925,GO:0006468,GO:0006887,GO:0006915,GO:0007266,GO:0007346,GO:0008284,GO:0016477,GO:0023014,GO:0030036,GO:0030335,GO:0031098,GO:0031116,GO:0031532,GO:0032147,GO:0032587,GO:0033138,GO:0033148,GO:0042060,GO:0042981,GO:0043234,GO:0043408,GO:0043507,GO:0046777,GO:0048012,GO:0048365,GO:0048754,GO:…	ruffle|positive regulation of protein phosphorylation|protein serine/threonine kinase activity|collagen binding|ATP binding|cytoplasm|cytosol|plasma membrane|cell-cell junction|focal adhesion|protein phosphorylation|exocytosis|apoptotic process|Rho protein signal transduction|regulation of mitotic cell cycle|positive regulation of cell proliferation|cell migration|signal transduction by protein p…	ko04011,ko04024,ko04650,ko04010,ko04062,ko04392,ko04360,ko04810,ko04012,ko04666,ko04014,ko04660,ko04510	MAPK signaling pathway - yeast|cAMP signaling pathway|Natural killer cell mediated cytotoxicity|MAPK signaling pathway|Chemokine signaling pathway|Hippo signaling pathway -multiple species|Axon guidance|Regulation of actin cytoskeleton|ErbB signaling pathway|Fc gamma R-mediated phagocytosis|Ras signaling pathway|T cell receptor signaling pathway|Focal adhesion
NDUFAF2	1102.11	1805.46	398.763	0.220865	-2.17877	0.0366686	0.806953	Down	11.1306	4.23254	GeneID:101107993,Genbank:XM_004016952.3	NADH dehydrogenase (ubiquinone) complex I, assembly factor 2	GO:0005739,GO:0008137,GO:0009055,GO:0016020,GO:0045333	mitochondrion|NADH dehydrogenase (ubiquinone) activity|electron transfer activity|membrane|cellular respiration
C7	1074.47	1760.04	388.9	0.22096	-2.17814	0.0376469	0.813397	Down	4.96162	1.59044	GeneID:101102931,Genbank:XM_012096998.2	complement component 7	GO:0005576,GO:0005579,GO:0006957,GO:0006958,GO:0019835	extracellular region|membrane attack complex|complement activation, alternative pathway|complement activation, classical pathway|cytolysis	ko04610	Complement and coagulation cascades
LOC101117505	1149.95	1883.53	416.376	0.221062	-2.17748	0.0352944	0.792894	Down	4.75964	1.20868	GeneID:101117505,Genbank:XM_015095826.1	cAMP-specific 3',5'-cyclic phosphodiesterase 4A	GO:0004115,GO:0005654,GO:0005829,GO:0005886,GO:0006198,GO:0007165,GO:0007186,GO:0007608,GO:0010738,GO:0016020,GO:0030552,GO:0032587,GO:0035690,GO:0043949,GO:0046872,GO:0048471	3',5'-cyclic-AMP phosphodiesterase activity|nucleoplasm|cytosol|plasma membrane|cAMP catabolic process|signal transduction|G-protein coupled receptor signaling pathway|sensory perception of smell|regulation of protein kinase A signaling|membrane|cAMP binding|ruffle membrane|cellular response to drug|regulation of cAMP-mediated signaling|metal ion binding|perinuclear region of cytoplasm	ko00230,ko04024	Purine metabolism|cAMP signaling pathway
LDHD	980.558	1605.33	355.787	0.221629	-2.17378	0.041661	0.863287	Down	2.09376	0.378178	GeneID:101115643,Genbank:XM_015100371.1	lactate dehydrogenase D	GO:0004458,GO:0005739,GO:0005743,GO:0050660	D-lactate dehydrogenase (cytochrome) activity|mitochondrion|mitochondrial inner membrane|flavin adenine dinucleotide binding	ko00620	Pyruvate metabolism
RBM20	5764.63	9437.52	2091.74	0.221641	-2.1737	0.0283031	0.724109	Down	10.9491	3.48395	GeneID:101119433,Genbank:XM_015103413.1	RNA binding motif protein 20	GO:0003723,GO:0005634,GO:0006397,GO:0007507,GO:0008270,GO:0008380,GO:0033120	RNA binding|nucleus|mRNA processing|heart development|zinc ion binding|RNA splicing|positive regulation of RNA splicing
PER1	3662.47	5995.5	1329.45	0.22174	-2.17306	0.0227691	0.670062	Down	13.1191	3.18947	GeneID:100174984,Genbank:XM_015098631.1	period circadian clock 1	GO:0000122,GO:0000978,GO:0000989,GO:0002028,GO:0005654,GO:0005737,GO:0005829,GO:0006351,GO:0007623,GO:0008134,GO:0009649,GO:0010608,GO:0019900,GO:0031490,GO:0031625,GO:0032922,GO:0042634,GO:0042752,GO:0043124,GO:0043153,GO:0043966,GO:0043967,GO:0045892,GO:0045944,GO:0046329,GO:0051591,GO:0070888,GO:0070932,GO:0097167,GO:1900015,GO:1900744,GO:2000323	negative regulation of transcription from RNA polymerase II promoter|RNA polymerase II proximal promoter sequence-specific DNA binding|transcription factor activity, transcription factor binding|regulation of sodium ion transport|nucleoplasm|cytoplasm|cytosol|transcription, DNA-templated|circadian rhythm|transcription factor binding|entrainment of circadian clock|posttranscriptional regulation of…	ko04713,ko04711,ko04710	Circadian entrainment|Circadian rhythm - fly|Circadian rhythm
FNBP1	1033.71	1691.91	375.514	0.221946	-2.17172	0.0396696	0.842717	Down	2.21021	1.16131	GeneID:101115265,Genbank:XM_015094134.1	formin binding protein 1
LOC101117028	1361.5	2227.02	495.988	0.222714	-2.16674	0.0310698	0.750268	Down	12.7768	3.86418	GeneID:101117028,Genbank:XM_012145731.2	enoyl-CoA hydratase domain-containing protein 2, mitochondrial	GO:0004300,GO:0005739,GO:0006635	enoyl-CoA hydratase activity|mitochondrion|fatty acid beta-oxidation
RNF145	4187.28	6847.13	1527.42	0.223074	-2.16441	0.0243638	0.682827	Down	20.8904	7.62635	GeneID:101115120,Genbank:XM_004009029.3	ring finger protein 145	GO:0000209,GO:0008270,GO:0016021,GO:0042787,GO:0043161,GO:0061630	protein polyubiquitination|zinc ion binding|integral component of membrane|protein ubiquitination involved in ubiquitin-dependent protein catabolic process|proteasome-mediated ubiquitin-dependent protein catabolic process|ubiquitin protein ligase activity
DHDH	2418.93	3948.74	889.115	0.225164	-2.15095	0.0235291	0.679435	Down	35.894	10.7345	GeneID:101103175,Genbank:XM_004015362.2	dihydrodiol dehydrogenase (dimeric)	GO:0042843,GO:0047115,GO:0047837	D-xylose catabolic process|trans-1,2-dihydrobenzene-1,2-diol dehydrogenase activity|D-xylose 1-dehydrogenase (NADP+) activity	ko00040,ko00980	Pentose and glucuronate interconversions|Metabolism of xenobiotics by cytochrome P450
PPP1R14A	1063.45	1731.65	395.24	0.228244	-2.13135	0.042076	0.868332	Down	5.43745	3.35013	GeneID:101110786,Genbank:XM_012095024.2	protein phosphatase 1 regulatory inhibitor subunit 14A	GO:0004864,GO:0005737,GO:0042325	protein phosphatase inhibitor activity|cytoplasm|regulation of phosphorylation	ko04270	Vascular smooth muscle contraction
KAT6B	1407.88	2290.89	524.874	0.229113	-2.12587	0.033263	0.774896	Down	1.98156	0.763738	GeneID:101123266,Genbank:XM_015104456.1	K(lysine) acetyltransferase 6B
PDZRN3	7189.3	11692.9	2685.66	0.229683	-2.12229	0.0374768	0.813194	Down	24.6685	7.5094	GeneID:101104097,Genbank:XM_015102331.1	PDZ domain containing ring finger 3	GO:0004842,GO:0005634,GO:0005654,GO:0005829,GO:0007528,GO:0008270,GO:0016567,GO:0030054,GO:0031594,GO:0061630	ubiquitin-protein transferase activity|nucleus|nucleoplasm|cytosol|neuromuscular junction development|zinc ion binding|protein ubiquitination|cell junction|neuromuscular junction|ubiquitin protein ligase activity
RNF115	5001.1	8131.68	1870.52	0.230029	-2.12011	0.0295736	0.737453	Down	38.0906	13.6829	GeneID:101116361,Genbank:XM_004002410.3	ring finger protein 115	GO:0004842,GO:0005829,GO:0042059,GO:0042787,GO:0043161,GO:0043162,GO:0046872,GO:0051865,GO:0061630,GO:0070534,GO:0070936	ubiquitin-protein transferase activity|cytosol|negative regulation of epidermal growth factor receptor signaling pathway|protein ubiquitination involved in ubiquitin-dependent protein catabolic process|proteasome-mediated ubiquitin-dependent protein catabolic process|ubiquitin-dependent protein catabolic process via the multivesicular body sorting pathway|metal ion binding|protein autoubiquitinat…
MAPRE3	1589.66	2584.71	594.622	0.230054	-2.11996	0.0308405	0.750268	Down	15.7543	4.52173	GeneID:101112123,Genbank:XM_015094261.1	microtubule associated protein RP/EB family member 3	GO:0005737,GO:0007049,GO:0008017,GO:0008022,GO:0008104,GO:0015630,GO:0019901,GO:0030496,GO:0035371,GO:0042802,GO:0045737,GO:0045860,GO:0045893,GO:0048471,GO:0051301,GO:1903033	cytoplasm|cell cycle|microtubule binding|protein C-terminus binding|protein localization|microtubule cytoskeleton|protein kinase binding|midbody|microtubule plus-end|identical protein binding|positive regulation of cyclin-dependent protein serine/threonine kinase activity|positive regulation of protein kinase activity|positive regulation of transcription, DNA-templated|perinuclear region of cytop…
SHISA2	4154.17	6753.45	1554.89	0.230237	-2.11881	0.0272389	0.714562	Down	35.1084	11.7742	GeneID:101115379,Genbank:XM_012185013.1	shisa family member 2	GO:0005789,GO:0007275,GO:0016021,GO:0030178,GO:0040037	endoplasmic reticulum membrane|multicellular organism development|integral component of membrane|negative regulation of Wnt signaling pathway|negative regulation of fibroblast growth factor receptor signaling pathway
LOC101114586	1636.44	2659.94	612.94	0.230434	-2.11757	0.0304213	0.747809	Down	4.49625	2.12921	GeneID:101114586,Genbank:XM_012105751.2	sorbin and SH3 domain-containing protein 2
FADS3	3719.35	6040.92	1397.78	0.231386	-2.11163	0.0267398	0.712545	Down	16.5609	5.35564	GeneID:101110466,Genbank:XM_015102953.1	fatty acid desaturase 3	GO:0005789,GO:0006633,GO:0016021,GO:0016491	endoplasmic reticulum membrane|fatty acid biosynthetic process|integral component of membrane|oxidoreductase activity
CELF2	1929.78	3118.4	741.164	0.237675	-2.07294	0.0309175	0.750268	Down	5.94458	2.40789	GeneID:101107886,Genbank:XM_015099432.1	CUGBP, Elav-like family member 2	GO:0003723,GO:0005634,GO:0005737,GO:0006376,GO:0036002	RNA binding|nucleus|cytoplasm|mRNA splice site selection|pre-mRNA binding
PHYH	4032.43	6500.8	1564.05	0.240594	-2.05533	0.0315512	0.751146	Down	47.2644	16.5481	GeneID:101107212,Genbank:XM_004014232.2	phytanoyl-CoA 2-hydroxylase	GO:0001561,GO:0005777,GO:0031418,GO:0046872,GO:0048244	fatty acid alpha-oxidation|peroxisome|L-ascorbic acid binding|metal ion binding|phytanoyl-CoA dioxygenase activity	ko04146	Peroxisome
CD14	1217.17	1961.6	472.739	0.240997	-2.05291	0.0441932	0.889073	Down	16.3531	4.92125	GeneID:443216,Genbank:NM_001077209.1	CD14 molecule	GO:0005576,GO:0005794,GO:0006954,GO:0009617,GO:0009897,GO:0031362,GO:0031663,GO:0032729,GO:0032760,GO:0034142,GO:0045087,GO:0045121,GO:0046696,GO:0071222,GO:0071726,GO:0071727	extracellular region|Golgi apparatus|inflammatory response|response to bacterium|external side of plasma membrane|anchored component of external side of plasma membrane|lipopolysaccharide-mediated signaling pathway|positive regulation of interferon-gamma production|positive regulation of tumor necrosis factor production|toll-like receptor 4 signaling pathway|innate immune response|membrane raft|l…	ko04620,ko04010,ko04145,ko04640,ko04810,ko04064	Toll-like receptor signaling pathway|MAPK signaling pathway|Phagosome|Hematopoietic cell lineage|Regulation of actin cytoskeleton|NF-kappa B signaling pathway
LOC101108092	1280.59	2063.79	497.397	0.241011	-2.05283	0.0423926	0.872494	Down	18.3163	6.65601	GeneID:101108092,Genbank:XM_004002293.3	glutathione S-transferase Mu 1	GO:0004364,GO:0005737,GO:0008152	glutathione transferase activity|cytoplasm|metabolic process	ko00982,ko00480,ko00980	Drug metabolism - cytochrome P450|Glutathione metabolism|Metabolism of xenobiotics by cytochrome P450
CASZ1	2595.2	4180.1	1010.29	0.241691	-2.04876	0.0302078	0.747274	Down	9.26454	2.4149	GeneID:101112837,Genbank:XM_015099220.1	castor zinc finger 1
HDAC9	1622.16	2608.84	635.485	0.243589	-2.03748	0.0370366	0.807235	Down	8.4109	2.84647	GeneID:100642178,Genbank:NM_001246262.1	histone deacetylase 9	GO:0000118,GO:0000122,GO:0001975,GO:0003714,GO:0004407,GO:0005080,GO:0005634,GO:0005654,GO:0005667,GO:0005737,GO:0006351,GO:0006954,GO:0007507,GO:0008134,GO:0016575,GO:0030182,GO:0030183,GO:0032041,GO:0032869,GO:0033558,GO:0034983,GO:0035097,GO:0042113,GO:0042826,GO:0045892,GO:0046872,GO:0048742,GO:0051153,GO:0070491,GO:0070932,GO:0070933,GO:0090050	histone deacetylase complex|negative regulation of transcription from RNA polymerase II promoter|response to amphetamine|transcription corepressor activity|histone deacetylase activity|protein kinase C binding|nucleus|nucleoplasm|transcription factor complex|cytoplasm|transcription, DNA-templated|inflammatory response|heart development|transcription factor binding|histone deacetylation|neuron dif…
LOC105603073	1431.52	2300.83	562.214	0.244353	-2.03296	0.0407145	0.854162	Down	4.47626	1.25432	GeneID:105603073,Genbank:XM_012098429.2	A-kinase anchor protein 13-like	GO:0004691,GO:0004871,GO:0005078,GO:0005085,GO:0005089,GO:0005634,GO:0005829,GO:0005884,GO:0005938,GO:0007186,GO:0007507,GO:0010611,GO:0016020,GO:0017048,GO:0032947,GO:0035025,GO:0035556,GO:0043065,GO:0043123,GO:0043406,GO:0046872,GO:0048471,GO:0051018,GO:0051056,GO:0051168,GO:0055007,GO:0060297,GO:0060348,GO:0071875,GO:0086023,GO:1900169	cAMP-dependent protein kinase activity|signal transducer activity|MAP-kinase scaffold activity|guanyl-nucleotide exchange factor activity|Rho guanyl-nucleotide exchange factor activity|nucleus|cytosol|actin filament|cell cortex|G-protein coupled receptor signaling pathway|heart development|regulation of cardiac muscle hypertrophy|membrane|Rho GTPase binding|protein complex scaffold activity|posit…
FDFT1	3635.85	5842.21	1429.49	0.244683	-2.03101	0.032515	0.760972	Down	25.7874	9.6326	GeneID:101119109,Genbank:XM_004004451.3	farnesyl-diphosphate farnesyltransferase 1	GO:0004310,GO:0005789,GO:0006695,GO:0006696,GO:0008299,GO:0016021,GO:0016491,GO:0045338,GO:0051996	farnesyl-diphosphate farnesyltransferase activity|endoplasmic reticulum membrane|cholesterol biosynthetic process|ergosterol biosynthetic process|isoprenoid biosynthetic process|integral component of membrane|oxidoreductase activity|farnesyl diphosphate metabolic process|squalene synthase activity	ko00909,ko00100	Sesquiterpenoid and triterpenoid biosynthesis|Steroid biosynthesis
ADGRG1	2568.92	4121.91	1015.93	0.246471	-2.02051	0.0324484	0.760585	Down	8.23089	2.61252	GeneID:101120942,Genbank:XM_012094993.1	adhesion G protein-coupled receptor G1	GO:0001525,GO:0004930,GO:0005518,GO:0005576,GO:0005622,GO:0005886,GO:0007155,GO:0007166,GO:0007266,GO:0008201,GO:0008285,GO:0010573,GO:0016021,GO:0016477,GO:0021796,GO:0021801,GO:0021819,GO:0035025,GO:0045121,GO:0045785,GO:0050840,GO:0070528,GO:0072520,GO:0097451,GO:2000179,GO:2001223	angiogenesis|G-protein coupled receptor activity|collagen binding|extracellular region|intracellular|plasma membrane|cell adhesion|cell surface receptor signaling pathway|Rho protein signal transduction|heparin binding|negative regulation of cell proliferation|vascular endothelial growth factor production|integral component of membrane|cell migration|cerebral cortex regionalization|cerebral corte…
ANK3	4508.52	7228.95	1788.09	0.247352	-2.01536	0.0362733	0.800807	Down	6.54467	2.13127	GeneID:101120296,Genbank:XM_015104278.1	ankyrin 3, node of Ranvier (ankyrin G)
NEU3	2004.45	3212.08	796.822	0.24807	-2.01118	0.0353707	0.792894	Down	10.0375	2.77938	GeneID:101107627,Genbank:XM_004016324.3	neuraminidase 3 (membrane sialidase)	GO:0005737,GO:0005886,GO:0006689,GO:0009313,GO:0043231,GO:0052794,GO:0052795,GO:0052796	cytoplasm|plasma membrane|ganglioside catabolic process|oligosaccharide catabolic process|intracellular membrane-bounded organelle|exo-alpha-(2->3)-sialidase activity|exo-alpha-(2->6)-sialidase activity|exo-alpha-(2->8)-sialidase activity	ko00511,ko00600	Other glycan degradation|Sphingolipid metabolism
MYLK3	1396.76	2235.54	557.986	0.249598	-2.00232	0.0444277	0.889081	Down	3.7395	1.25593	GeneID:101113784,Genbank:XM_015100424.1	myosin light chain kinase 3	GO:0004687,GO:0005524,GO:0005737	myosin light chain kinase activity|ATP binding|cytoplasm	ko04971,ko04921,ko04510,ko04020,ko04810,ko04611,ko04270,ko04022	Gastric acid secretion|Oxytocin signaling pathway|Focal adhesion|Calcium signaling pathway|Regulation of actin cytoskeleton|Platelet activation|Vascular smooth muscle contraction|cGMP-PKG signaling pathway
PRKAB2	3338.47	5341.16	1335.79	0.250093	-1.99946	0.0345518	0.789184	Down	10.7829	4.89887	GeneID:101113114,Genbank:XM_012179744.2	protein kinase, AMP-activated, beta 2 non-catalytic subunit	GO:0005654,GO:0005829,GO:0006468,GO:0006633,GO:0006853,GO:0007050,GO:0007165,GO:0016236,GO:0016241,GO:0031588,GO:0042304,GO:0042802,GO:1901796	nucleoplasm|cytosol|protein phosphorylation|fatty acid biosynthetic process|carnitine shuttle|cell cycle arrest|signal transduction|macroautophagy|regulation of macroautophagy|nucleotide-activated protein kinase complex|regulation of fatty acid biosynthetic process|identical protein binding|regulation of signal transduction by p53 class mediator	ko04922,ko04920,ko04211,ko04152,ko04910,ko04068,ko04921,ko04213,ko04710	Glucagon signaling pathway|Adipocytokine signaling pathway|Longevity regulating pathway|AMPK signaling pathway|Insulin signaling pathway|FoxO signaling pathway|Oxytocin signaling pathway|Longevity regulating pathway - multiple species|Circadian rhythm
MTUS1	6496.22	10387.1	2605.35	0.250825	-1.99524	0.0463116	0.902399	Down	15.8902	5.9794	GeneID:101118923,Genbank:XM_004021727.3	microtubule associated tumor suppressor 1
NEDD4	3680.38	5881.95	1478.81	0.251414	-1.99186	0.0359064	0.794218	Down	8.48253	3.50565	GeneID:101121425,Genbank:XM_012181489.2	neural precursor cell expressed, developmentally down-regulated 4, E3 ubiquitin protein ligase	GO:0000151,GO:0000785,GO:0002250,GO:0003151,GO:0003197,GO:0005737,GO:0005794,GO:0005829,GO:0005886,GO:0005938,GO:0006513,GO:0006622,GO:0007041,GO:0007528,GO:0010766,GO:0010768,GO:0014068,GO:0016241,GO:0016327,GO:0016567,GO:0019089,GO:0019871,GO:0019904,GO:0030948,GO:0031175,GO:0031623,GO:0031698,GO:0032801,GO:0034644,GO:0034765,GO:0035255,GO:0042110,GO:0042391,GO:0042787,GO:0042921,GO:0043130,GO:…	ubiquitin ligase complex|chromatin|adaptive immune response|outflow tract morphogenesis|endocardial cushion development|cytoplasm|Golgi apparatus|cytosol|plasma membrane|cell cortex|protein monoubiquitination|protein targeting to lysosome|lysosomal transport|neuromuscular junction development|negative regulation of sodium ion transport|negative regulation of transcription from RNA polymerase II p…	ko04120,ko04011,ko04144	Ubiquitin mediated proteolysis|MAPK signaling pathway - yeast|Endocytosis
CCDC80	3351.91	5353.94	1349.88	0.252128	-1.98777	0.0355836	0.792894	Down	9.07282	3.47869	GeneID:101122067,Genbank:XM_004002921.3	coiled-coil domain containing 80	GO:0001968,GO:0005604,GO:0005614,GO:0005615,GO:0008201,GO:0010811,GO:0030198	fibronectin binding|basement membrane|interstitial matrix|extracellular space|heparin binding|positive regulation of cell-substrate adhesion|extracellular matrix organization
PAF1	2982.7	4763.47	1201.93	0.252321	-1.98667	0.0352214	0.792894	Down	20.8744	7.20917	GeneID:101115394,Genbank:XM_004015245.3	PAF1 homolog, Paf1/RNA polymerase II complex component	GO:0000122,GO:0000993,GO:0001711,GO:0006368,GO:0006378,GO:0016055,GO:0016570,GO:0016593,GO:0031442,GO:0032968,GO:0045638,GO:0045944,GO:0071222,GO:1902808	negative regulation of transcription from RNA polymerase II promoter|RNA polymerase II core binding|endodermal cell fate commitment|transcription elongation from RNA polymerase II promoter|mRNA polyadenylation|Wnt signaling pathway|histone modification|Cdc73/Paf1 complex|positive regulation of mRNA 3'-end processing|positive regulation of transcription elongation from RNA polymerase II promoter|n…	ko04011	MAPK signaling pathway - yeast
SH3KBP1	1416.23	2261.09	571.372	0.252698	-1.98451	0.0457928	0.902399	Down	3.94856	1.05433	GeneID:101110388,Genbank:XM_012106365.2	SH3-domain kinase binding protein 1	GO:0005737,GO:0005829,GO:0005856,GO:0005886,GO:0005911,GO:0005925,GO:0006897,GO:0006915,GO:0007010,GO:0007267,GO:0007411,GO:0008360,GO:0016477,GO:0017124,GO:0030139,GO:0030659,GO:0042059,GO:0043005,GO:0045202,GO:0061024	cytoplasm|cytosol|cytoskeleton|plasma membrane|cell-cell junction|focal adhesion|endocytosis|apoptotic process|cytoskeleton organization|cell-cell signaling|axon guidance|regulation of cell shape|cell migration|SH3 domain binding|endocytic vesicle|cytoplasmic vesicle membrane|negative regulation of epidermal growth factor receptor signaling pathway|neuron projection|synapse|membrane organization	ko04144	Endocytosis
SGCD	3037.56	4834.44	1240.67	0.256633	-1.96222	0.0374467	0.813194	Down	5.20135	2.2818	GeneID:101110936,Genbank:XM_012178855.2	sarcoglycan delta
ABLIM3	3785.13	6013.95	1556.3	0.258782	-1.95019	0.0400076	0.848708	Down	11.6319	4.27094	GeneID:101118949,Genbank:XM_012178757.2	actin binding LIM protein family member 3	GO:0001725,GO:0003779,GO:0005737,GO:0006351,GO:0030027,GO:0030032,GO:0030036,GO:0045944,GO:0046872,GO:0060271,GO:1903955	stress fiber|actin binding|cytoplasm|transcription, DNA-templated|lamellipodium|lamellipodium assembly|actin cytoskeleton organization|positive regulation of transcription from RNA polymerase II promoter|metal ion binding|cilium assembly|positive regulation of protein targeting to mitochondrion	ko04360	Axon guidance
NT5C1A	3050.63	4844.38	1256.88	0.259451	-1.94647	0.0389284	0.834442	Down	11.39	4.4492	GeneID:101119593,Genbank:XM_004001830.2	5'-nucleotidase, cytosolic IA	GO:0000166,GO:0000287,GO:0005737,GO:0008253,GO:0009117,GO:0009128,GO:0046085	nucleotide binding|magnesium ion binding|cytoplasm|5'-nucleotidase activity|nucleotide metabolic process|purine nucleoside monophosphate catabolic process|adenosine metabolic process	ko00230,ko00240,ko00760	Purine metabolism|Pyrimidine metabolism|Nicotinate and nicotinamide metabolism
PPP3CA	3561.47	5634.98	1487.96	0.264059	-1.92107	0.0423089	0.871954	Down	20.2707	9.45911	GeneID:101122602,Genbank:XM_015096394.1	protein phosphatase 3, catalytic subunit, alpha isozyme	GO:0000082,GO:0005516,GO:0005654,GO:0005739,GO:0005829,GO:0005955,GO:0006470,GO:0006606,GO:0006816,GO:0014883,GO:0014898,GO:0016018,GO:0016311,GO:0019899,GO:0030018,GO:0033173,GO:0033192,GO:0033555,GO:0035562,GO:0035690,GO:0042383,GO:0045807,GO:0045944,GO:0046872,GO:0046983,GO:0048741,GO:0050774,GO:0050804,GO:0051091,GO:0051533,GO:0051592,GO:0060079,GO:0098794,GO:1903244,GO:1903799,GO:1905205	G1/S transition of mitotic cell cycle|calmodulin binding|nucleoplasm|mitochondrion|cytosol|calcineurin complex|protein dephosphorylation|protein import into nucleus|calcium ion transport|transition between fast and slow fiber|cardiac muscle hypertrophy in response to stress|cyclosporin A binding|dephosphorylation|enzyme binding|Z disc|calcineurin-NFAT signaling cascade|calmodulin-dependent protei…	ko04924,ko04360,ko04922,ko04660,ko04650,ko04728,ko04380,ko04724,ko04010,ko04114,ko04020,ko04370,ko04022,ko04720,ko04662,ko04310,ko04921	Renin secretion|Axon guidance|Glucagon signaling pathway|T cell receptor signaling pathway|Natural killer cell mediated cytotoxicity|Dopaminergic synapse|Osteoclast differentiation|Glutamatergic synapse|MAPK signaling pathway|Oocyte meiosis|Calcium signaling pathway|VEGF signaling pathway|cGMP-PKG signaling pathway|Long-term potentiation|B cell receptor signaling pathway|Wnt signaling pathway|Oxy…
ANTXR2	2096.06	3315.69	876.433	0.264329	-1.91959	0.0433787	0.877336	Down	4.12427	1.7483	GeneID:101113070,Genbank:XM_004009939.3	anthrax toxin receptor 2	GO:0004872,GO:0005576,GO:0005789,GO:0005886,GO:0009897,GO:0010008,GO:0016021,GO:0022414,GO:0046872,GO:1901998	receptor activity|extracellular region|endoplasmic reticulum membrane|plasma membrane|external side of plasma membrane|endosome membrane|integral component of membrane|reproductive process|metal ion binding|toxin transport
THOC6	1826.08	2887.04	765.118	0.265018	-1.91584	0.0462097	0.902399	Down	6.30926	7.8289	GeneID:101117811,Genbank:XM_004020725.2	THO complex 6	GO:0000346,GO:0000347,GO:0000445,GO:0003723,GO:0005634,GO:0005654,GO:0006369,GO:0006405,GO:0006406,GO:0006915,GO:0007417,GO:0008380,GO:0016604,GO:0016607,GO:0031124,GO:0043066,GO:0046784	transcription export complex|THO complex|THO complex part of transcription export complex|RNA binding|nucleus|nucleoplasm|termination of RNA polymerase II transcription|RNA export from nucleus|mRNA export from nucleus|apoptotic process|central nervous system development|RNA splicing|nuclear body|nuclear speck|mRNA 3'-end processing|negative regulation of apoptotic process|viral mRNA export from h…	ko03013	RNA transport
TBX3	1867.88	2950.91	784.845	0.265967	-1.91068	0.0462959	0.902399	Down	7.06489	2.78796	GeneID:101110875,Genbank:XM_015101661.1	T-box 3			ko04550	Signaling pathways regulating pluripotency of stem cells
IVD	1678.32	2650	706.642	0.266657	-1.90694	0.0491855	0.92346	Down	9.85158	3.87948	GeneID:101113856,Genbank:XM_012182302.1	isovaleryl-CoA dehydrogenase	GO:0003995,GO:0005654,GO:0005759,GO:0006552,GO:0050660	acyl-CoA dehydrogenase activity|nucleoplasm|mitochondrial matrix|leucine catabolic process|flavin adenine dinucleotide binding	ko00280	Valine, leucine and isoleucine degradation
PGFS	2204.45	3478.92	929.977	0.267318	-1.90337	0.0444198	0.889081	Down	25.6666	11.3711	GeneID:443108,Genbank:XM_012188608.2	prostaglandin F synthase 1	GO:0001516,GO:0005737,GO:0036131,GO:0047017	prostaglandin biosynthetic process|cytoplasm|prostaglandin D2 11-ketoreductase activity|prostaglandin-F synthase activity	ko00140,ko00590,ko04913	Steroid hormone biosynthesis|Arachidonic acid metabolism|Ovarian steroidogenesis
CITED2	1786.72	2817.49	755.959	0.26831	-1.89803	0.0486504	0.923253	Down	16.5786	5.69729	GeneID:100135454,Genbank:NM_001308562.1	Cbp/p300-interacting transactivator, with Glu/Asp rich carboxy-terminal domain, 2	GO:0000790,GO:0001102,GO:0001105,GO:0001570,GO:0001666,GO:0001829,GO:0001843,GO:0001889,GO:0001892,GO:0001947,GO:0002089,GO:0002244,GO:0003151,GO:0003156,GO:0003197,GO:0003682,GO:0003700,GO:0003713,GO:0003714,GO:0005634,GO:0006357,GO:0007179,GO:0007417,GO:0007422,GO:0007530,GO:0008584,GO:0021602,GO:0022409,GO:0030511,GO:0030851,GO:0035360,GO:0035802,GO:0035914,GO:0043066,GO:0043627,GO:0045787,GO:…	nuclear chromatin|RNA polymerase II activating transcription factor binding|RNA polymerase II transcription coactivator activity|vasculogenesis|response to hypoxia|trophectodermal cell differentiation|neural tube closure|liver development|embryonic placenta development|heart looping|lens morphogenesis in camera-type eye|hematopoietic progenitor cell differentiation|outflow tract morphogenesis|reg…
ECSCR	1943.31	3060.2	826.412	0.270051	-1.88869	0.047941	0.918255	Down	25.1443	9.46519	GeneID:101115456,Genbank:XM_012178593.2	endothelial cell surface expressed chemotaxis and apoptosis regulator	GO:0001525,GO:0005737,GO:0005886,GO:0006915,GO:0006935,GO:0016021,GO:0030154	angiogenesis|cytoplasm|plasma membrane|apoptotic process|chemotaxis|integral component of membrane|cell differentiation
HSPB2	2755.7	4337.65	1173.74	0.270594	-1.8858	0.0449324	0.895641	Down	67.636	24.5287	GeneID:101107895,Genbank:XM_015100761.1	heat shock protein family B (small) member 2	GO:0005212,GO:0005634,GO:0005737,GO:0007525,GO:0009408	structural constituent of eye lens|nucleus|cytoplasm|somatic muscle development|response to heat
GFPT2	2634.17	4146.04	1122.31	0.270696	-1.88526	0.0450576	0.89696	Down	11.3529	5.26656	GeneID:101120570,Genbank:XM_004008379.3	glutamine-fructose-6-phosphate transaminase 2	GO:0004360,GO:0006002,GO:0006047,GO:0006048,GO:0006487,GO:0006541,GO:0097367,GO:1990830	glutamine-fructose-6-phosphate transaminase (isomerizing) activity|fructose 6-phosphate metabolic process|UDP-N-acetylglucosamine metabolic process|UDP-N-acetylglucosamine biosynthetic process|protein N-linked glycosylation|glutamine metabolic process|carbohydrate derivative binding|cellular response to leukemia inhibitory factor	ko00250,ko00520	Alanine, aspartate and glutamate metabolism|Amino sugar and nucleotide sugar metabolism
HBP1	2360.99	3708.86	1013.11	0.27316	-1.87218	0.0471052	0.907925	Down	13.8545	5.5866	GeneID:101103467,Genbank:XM_004007846.3	HMG-box transcription factor 1	GO:0003677,GO:0003723,GO:0005634,GO:0006351,GO:0006355,GO:0016055	DNA binding|RNA binding|nucleus|transcription, DNA-templated|regulation of transcription, DNA-templated|Wnt signaling pathway
PDE4C	3599.56	5646.33	1552.78	0.275007	-1.86246	0.0487389	0.923253	Down	15.9	4.40921	GeneID:101111282,Genbank:XM_012177688.2	phosphodiesterase 4C	GO:0004115,GO:0005615,GO:0005829,GO:0005929,GO:0006198,GO:0007186,GO:0046872	3',5'-cyclic-AMP phosphodiesterase activity|extracellular space|cytosol|cilium|cAMP catabolic process|G-protein coupled receptor signaling pathway|metal ion binding	ko00230,ko04024	Purine metabolism|cAMP signaling pathway
PGAM1	4709.02	1923.27	7494.77	3.89689	1.96232	0.0411348	0.860602	Up	21.4139	113.126	GeneID:101108532,Genbank:XM_004020302.3	phosphoglycerate mutase 1	GO:0004082,GO:0005829,GO:0006094,GO:0006096,GO:0016787,GO:0043209,GO:0043456,GO:0046538	bisphosphoglycerate mutase activity|cytosol|gluconeogenesis|glycolytic process|hydrolase activity|myelin sheath|regulation of pentose-phosphate shunt|2,3-bisphosphoglycerate-dependent phosphoglycerate mutase activity	ko00260,ko00680,ko04922,ko01200,ko01230,ko00010	Glycine, serine and threonine metabolism|Methane metabolism|Glucagon signaling pathway|Carbon metabolism|Biosynthesis of amino acids|Glycolysis / Gluconeogenesis
TFRC	5963.53	2432.83	9494.22	3.90254	1.96441	0.0462845	0.902399	Up	5.22464	38.232	GeneID:100885768,Genbank:XM_015092476.1	transferrin receptor	GO:0004998,GO:0005886,GO:0006879,GO:0016021,GO:0016032,GO:0030890,GO:0031623,GO:0033570,GO:0033572,GO:0042102,GO:0042470,GO:0045830	transferrin receptor activity|plasma membrane|cellular iron ion homeostasis|integral component of membrane|viral process|positive regulation of B cell proliferation|receptor internalization|transferrin transmembrane transporter activity|transferrin transport|positive regulation of T cell proliferation|melanosome|positive regulation of isotype switching	ko04066,ko04640,ko04144,ko04145	HIF-1 signaling pathway|Hematopoietic cell lineage|Endocytosis|Phagosome
HACD1	2149.85	865.827	3433.87	3.966	1.98768	0.035825	0.794218	Up	11.3337	61.0456	GeneID:443484,Genbank:NM_001009443.1	3-hydroxyacyl-CoA dehydratase 1	GO:0004864,GO:0005783,GO:0018812,GO:0019899,GO:0030148,GO:0030176,GO:0030497,GO:0042761,GO:0102158,GO:0102343,GO:0102344,GO:0102345	protein phosphatase inhibitor activity|endoplasmic reticulum|3-hydroxyacyl-CoA dehydratase activity|enzyme binding|sphingolipid biosynthetic process|integral component of endoplasmic reticulum membrane|fatty acid elongation|very long-chain fatty acid biosynthetic process|very-long-chain 3-hydroxyacyl-CoA dehydratase activity|3-hydroxy-arachidoyl-CoA dehydratase activity|3-hydroxy-behenoyl-CoA deh…	ko01040,ko00062,ko01212	Biosynthesis of unsaturated fatty acids|Fatty acid elongation|Fatty acid metabolism
ERP29	1212.85	485.431	1940.27	3.99701	1.99892	0.0493719	0.925444	Up	3.89491	27.4448	GeneID:100145868,Genbank:NM_001126354.1	endoplasmic reticulum protein 29	GO:0000187,GO:0005783,GO:0005788,GO:0006457,GO:0006886,GO:0009306,GO:0009986,GO:0010628,GO:0010629,GO:0042470,GO:0050709,GO:1902235	activation of MAPK activity|endoplasmic reticulum|endoplasmic reticulum lumen|protein folding|intracellular protein transport|protein secretion|cell surface|positive regulation of gene expression|negative regulation of gene expression|melanosome|negative regulation of protein secretion|regulation of endoplasmic reticulum stress-induced intrinsic apoptotic signaling pathway	ko04141	Protein processing in endoplasmic reticulum
TOMM20	2189.28	858.731	3519.82	4.09887	2.03523	0.0316083	0.751329	Up	5.60902	42.5707	GeneID:101116450,Genbank:XM_012105602.1	translocase of outer mitochondrial membrane 20 homolog (yeast)	GO:0005739,GO:0005741,GO:0005742,GO:0006626,GO:0014850,GO:0015450,GO:0016031,GO:0016236,GO:0016579,GO:0030150,GO:0030943,GO:0031012,GO:0031307,GO:0044233,GO:0051082,GO:0070096,GO:1905242	mitochondrion|mitochondrial outer membrane|mitochondrial outer membrane translocase complex|protein targeting to mitochondrion|response to muscle activity|P-P-bond-hydrolysis-driven protein transmembrane transporter activity|tRNA import into mitochondrion|macroautophagy|protein deubiquitination|protein import into mitochondrial matrix|mitochondrion targeting sequence binding|extracellular matrix|…
MAN1C1	1566.99	613.176	2520.8	4.11106	2.03951	0.0370428	0.807235	Up	1.54254	7.82735	GeneID:101118089,Genbank:XM_012151753.2	mannosidase, alpha, class 1C, member 1	GO:0000139,GO:0004571,GO:0005509,GO:0005783,GO:0006487,GO:0006491,GO:0030173,GO:0070062,GO:1904381	Golgi membrane|mannosyl-oligosaccharide 1,2-alpha-mannosidase activity|calcium ion binding|endoplasmic reticulum|protein N-linked glycosylation|N-glycan processing|integral component of Golgi membrane|extracellular exosome|Golgi apparatus mannose trimming	ko04141,ko00510,ko00513	Protein processing in endoplasmic reticulum|N-Glycan biosynthesis|Various types of N-glycan biosynthesis
TCP11L2	1147.9	448.527	1847.27	4.11853	2.04213	0.0470524	0.907925	Up	1.06977	8.82956	GeneID:101115200,Genbank:XM_012174949.2	t-complex 11, testis-specific-like 2
PPARGC1B	5213.52	2033.98	8393.05	4.12641	2.04489	0.0354139	0.792894	Up	1.87149	10.8991	GeneID:101121771,Genbank:XM_012178794.2	peroxisome proliferator-activated receptor gamma, coactivator 1 beta	GO:0001104,GO:0001503,GO:0003723,GO:0005634,GO:0005654,GO:0005739,GO:0006355,GO:0006390,GO:0007015,GO:0008134,GO:0010694,GO:0016592,GO:0030331,GO:0030374,GO:0030520,GO:0034614,GO:0042327,GO:0045672,GO:0045780,GO:0045892,GO:0045944,GO:0050682,GO:0051091,GO:0051384,GO:0051591,GO:0060346	RNA polymerase II transcription cofactor activity|ossification|RNA binding|nucleus|nucleoplasm|mitochondrion|regulation of transcription, DNA-templated|transcription from mitochondrial promoter|actin filament organization|transcription factor binding|positive regulation of alkaline phosphatase activity|mediator complex|estrogen receptor binding|ligand-dependent nuclear receptor transcription coac…
PPP1R12C	1484.08	577.691	2390.46	4.13796	2.04892	0.0376239	0.813397	Up	1.25622	6.19993	GeneID:101122546,Genbank:XM_015100320.1	protein phosphatase 1 regulatory subunit 12C	GO:0005737,GO:0007165,GO:0019208,GO:0019901	cytoplasm|signal transduction|phosphatase regulator activity|protein kinase binding	ko04921,ko04270,ko04510,ko04810	Oxytocin signaling pathway|Vascular smooth muscle contraction|Focal adhesion|Regulation of actin cytoskeleton
TBL2	2365.63	919.764	3811.5	4.14399	2.05102	0.0297343	0.737453	Up	1.97684	11.7674	GeneID:101115752,Genbank:XM_012104467.2	transducin (beta)-like 2	GO:0005737,GO:0005783,GO:0019901,GO:0030968,GO:0031369,GO:0042149,GO:0051219,GO:0071456	cytoplasm|endoplasmic reticulum|protein kinase binding|endoplasmic reticulum unfolded protein response|translation initiation factor binding|cellular response to glucose starvation|phosphoprotein binding|cellular response to hypoxia
ITPK1	2528.6	982.217	4074.99	4.14877	2.05268	0.0292635	0.737453	Up	2.77112	16.2159	GeneID:101115161,Genbank:XM_004017960.3	inositol-tetrakisphosphate 1-kinase	GO:0000287,GO:0005524,GO:0005622,GO:0016324,GO:0016787,GO:0016853,GO:0021915,GO:0032957,GO:0047325,GO:0052725,GO:0052726	magnesium ion binding|ATP binding|intracellular|apical plasma membrane|hydrolase activity|isomerase activity|neural tube development|inositol trisphosphate metabolic process|inositol tetrakisphosphate 1-kinase activity|inositol-1,3,4-trisphosphate 6-kinase activity|inositol-1,3,4-trisphosphate 5-kinase activity	ko00562,ko04070	Inositol phosphate metabolism|Phosphatidylinositol signaling system
ADCY6	5559.84	2143.28	8976.4	4.18816	2.06632	0.0348902	0.792894	Up	2.40566	12.9814	GeneID:101105735,Genbank:XM_015094700.1	adenylate cyclase 6	GO:0003091,GO:0004016,GO:0004383,GO:0005524,GO:0005886,GO:0005929,GO:0006171,GO:0006182,GO:0007165,GO:0007189,GO:0008074,GO:0016021,GO:0031226,GO:0035811,GO:0046872,GO:1904117,GO:1904322	renal water homeostasis|adenylate cyclase activity|guanylate cyclase activity|ATP binding|plasma membrane|cilium|cAMP biosynthetic process|cGMP biosynthetic process|signal transduction|adenylate cyclase-activating G-protein coupled receptor signaling pathway|guanylate cyclase complex, soluble|integral component of membrane|intrinsic component of plasma membrane|negative regulation of urine volume…	ko04924,ko04540,ko04727,ko04015,ko04211,ko04913,ko04611,ko04962,ko04914,ko04923,ko04916,ko04970,ko04261,ko04925,ko04911,ko04918,ko04713,ko04724,ko04976,ko04024,ko04725,ko04114,ko04723,ko04072,ko04912,ko04742,ko04022,ko04971,ko04062,ko04270,ko04750,ko04972,ko00230,ko04961,ko04915,ko04921,ko04213	Renin secretion|Gap junction|GABAergic synapse|Rap1 signaling pathway|Longevity regulating pathway|Ovarian steroidogenesis|Platelet activation|Vasopressin-regulated water reabsorption|Progesterone-mediated oocyte maturation|Regulation of lipolysis in adipocytes|Melanogenesis|Salivary secretion|Adrenergic signaling in cardiomyocytes|Aldosterone synthesis and secretion|Insulin secretion|Thyroid hor…
ARHGEF40	4831.03	1859.4	7802.65	4.19633	2.06913	0.0320687	0.755181	Up	2.83648	15.0363	GeneID:101114961,Genbank:XM_015096899.1	Rho guanine nucleotide exchange factor (GEF) 40	GO:0005089,GO:0005737,GO:0035023	Rho guanyl-nucleotide exchange factor activity|cytoplasm|regulation of Rho protein signal transduction
TMEM183A	1261.81	484.012	2039.61	4.21397	2.07518	0.0402439	0.84974	Up	2.37262	14.3541	GeneID:101109550,Genbank:XM_012186897.2	transmembrane protein 183A	GO:0016021	integral component of membrane
NOL9	1877.72	719.63	3035.81	4.21857	2.07675	0.0303465	0.747809	Up	1.4957	9.02393	GeneID:101121280,Genbank:XM_004013756.3	nucleolar protein 9	GO:0000448,GO:0000460,GO:0003723,GO:0005524,GO:0005634,GO:0005730,GO:0045111,GO:0051731	cleavage in ITS2 between 5.8S rRNA and LSU-rRNA of tricistronic rRNA transcript (SSU-rRNA, 5.8S rRNA, LSU-rRNA)|maturation of 5.8S rRNA|RNA binding|ATP binding|nucleus|nucleolus|intermediate filament cytoskeleton|polynucleotide 5'-hydroxyl-kinase activity
NTN1	2059.74	789.18	3330.31	4.21995	2.07723	0.0290472	0.737453	Up	3.73872	19.5346	GeneID:105607800,Genbank:XM_015098644.1	netrin 1	GO:0001764,GO:0005576,GO:0005604,GO:0005737,GO:0006915,GO:0006930,GO:0007097,GO:0007265,GO:0007411,GO:0008284,GO:0030334,GO:0030517,GO:0032488,GO:0033564,GO:0042472,GO:0045773,GO:0060603,GO:0098609,GO:2000147	neuron migration|extracellular region|basement membrane|cytoplasm|apoptotic process|substrate-dependent cell migration, cell extension|nuclear migration|Ras protein signal transduction|axon guidance|positive regulation of cell proliferation|regulation of cell migration|negative regulation of axon extension|Cdc42 protein signal transduction|anterior/posterior axon guidance|inner ear morphogenesis|…	ko04360	Axon guidance
MYOG	2642.49	1010.61	4274.37	4.22952	2.08049	0.0271168	0.714374	Up	7.11663	68.5119	GeneID:443158,Genbank:NM_001174109.1	myogenin (myogenic factor 4)	GO:0000978,GO:0001047,GO:0001077,GO:0001228,GO:0001503,GO:0003700,GO:0003705,GO:0005634,GO:0005654,GO:0007049,GO:0008285,GO:0010831,GO:0014737,GO:0014842,GO:0014873,GO:0014878,GO:0014891,GO:0014894,GO:0031490,GO:0032993,GO:0035914,GO:0045663,GO:0045944,GO:0046983,GO:0048741,GO:0048743,GO:0070888,GO:0071158,GO:0071285,GO:0071356,GO:0071363,GO:0071392,GO:1901739,GO:1901741	RNA polymerase II proximal promoter sequence-specific DNA binding|core promoter binding|transcriptional activator activity, RNA polymerase II proximal promoter sequence-specific DNA binding|transcriptional activator activity, RNA polymerase II transcription regulatory region sequence-specific DNA binding|ossification|DNA binding transcription factor activity|transcription factor activity, RNA pol…
EDEM3	1926.75	736.663	3116.83	4.23102	2.081	0.02964	0.737453	Up	1.05048	8.07163	GeneID:101107978,Genbank:XM_012187720.2	ER degradation enhancer, mannosidase alpha-like 3	GO:0004571,GO:0005509,GO:0005783,GO:0005788,GO:0006486,GO:0006491,GO:0016020,GO:0030968,GO:0044322,GO:1904382	mannosyl-oligosaccharide 1,2-alpha-mannosidase activity|calcium ion binding|endoplasmic reticulum|endoplasmic reticulum lumen|protein glycosylation|N-glycan processing|membrane|endoplasmic reticulum unfolded protein response|endoplasmic reticulum quality control compartment|mannose trimming involved in glycoprotein ERAD pathway	ko04141	Protein processing in endoplasmic reticulum
ZNF48	1039.92	397.429	1682.41	4.23324	2.08176	0.0472822	0.907925	Up	0.984027	6.15348	GeneID:101121481,Genbank:XM_015103901.1	zinc finger protein 48	GO:0003677,GO:0005634,GO:0006351,GO:0006355,GO:0046872	DNA binding|nucleus|transcription, DNA-templated|regulation of transcription, DNA-templated|metal ion binding
ADAMTS2	1251.92	476.915	2026.93	4.25008	2.08749	0.0393947	0.838048	Up	0.737529	4.29574	GeneID:101120574,Genbank:XM_012177620.1	ADAM metallopeptidase with thrombospondin type 1 motif 2	GO:0004222,GO:0005578,GO:0005615,GO:0007283,GO:0008270,GO:0016485,GO:0030199,GO:0030324,GO:0030574,GO:0032964,GO:0043588,GO:0097435	metalloendopeptidase activity|proteinaceous extracellular matrix|extracellular space|spermatogenesis|zinc ion binding|protein processing|collagen fibril organization|lung development|collagen catabolic process|collagen biosynthetic process|skin development|supramolecular fiber organization
ZKSCAN5	1496.01	564.917	2427.1	4.29638	2.10312	0.0328605	0.767874	Up	1.12816	6.8578	GeneID:101109324,Genbank:XM_012104601.2	zinc finger with KRAB and SCAN domains 5	GO:0003677,GO:0003700,GO:0005634,GO:0006351,GO:0006355,GO:0046872	DNA binding|DNA binding transcription factor activity|nucleus|transcription, DNA-templated|regulation of transcription, DNA-templated|metal ion binding
HPRT1	899.824	329.298	1470.35	4.4651	2.15869	0.0466559	0.903898	Up	3.52132	25.7002	GeneID:100188975,Genbank:XM_015105023.1	hypoxanthine phosphoribosyltransferase 1	GO:0000166,GO:0000287,GO:0001975,GO:0004422,GO:0005737,GO:0005829,GO:0006164,GO:0006166,GO:0006168,GO:0006178,GO:0007625,GO:0007626,GO:0019835,GO:0021756,GO:0021895,GO:0021954,GO:0032264,GO:0042417,GO:0042803,GO:0043103,GO:0045964,GO:0046038,GO:0046040,GO:0046100,GO:0046651,GO:0048813,GO:0051289,GO:0052657	nucleotide binding|magnesium ion binding|response to amphetamine|hypoxanthine phosphoribosyltransferase activity|cytoplasm|cytosol|purine nucleotide biosynthetic process|purine ribonucleoside salvage|adenine salvage|guanine salvage|grooming behavior|locomotory behavior|cytolysis|striatum development|cerebral cortex neuron differentiation|central nervous system neuron development|IMP salvage|dopam…	ko00230,ko00983	Purine metabolism|Drug metabolism - other enzymes
RABGGTB	1368.96	499.625	2238.29	4.47993	2.16348	0.0305323	0.748151	Up	2.18074	30.0138	GeneID:100302071,Genbank:XM_015091598.1	Rab geranylgeranyltransferase, beta subunit	GO:0004663,GO:0005968,GO:0008270,GO:0017137,GO:0018344	Rab geranylgeranyltransferase activity|Rab-protein geranylgeranyltransferase complex|zinc ion binding|Rab GTPase binding|protein geranylgeranylation
SLC5A6	1170.71	425.817	1915.61	4.49868	2.1695	0.0347371	0.791038	Up	0.680117	8.75913	GeneID:101115267,Genbank:XM_012166590.1	solute carrier family 5 (sodium/multivitamin and iodide cotransporter), member 6	GO:0006814,GO:0015293,GO:0016021	sodium ion transport|symporter activity|integral component of membrane	ko04977	Vitamin digestion and absorption
MMP2	3705.09	1347	6063.17	4.50124	2.17032	0.0222639	0.669638	Up	5.14329	37.4738	GeneID:443115,Genbank:NM_001166180.1	matrix metallopeptidase 2	GO:0001525,GO:0004222,GO:0005578,GO:0005634,GO:0008270,GO:0016020,GO:0030574	angiogenesis|metalloendopeptidase activity|proteinaceous extracellular matrix|nucleus|zinc ion binding|membrane|collagen catabolic process	ko04915,ko04670,ko04912	Estrogen signaling pathway|Leukocyte transendothelial migration|GnRH signaling pathway
CISH	1319.92	479.754	2160.08	4.50249	2.17072	0.0309832	0.750268	Up	2.14323	12.6995	GeneID:101119259,Genbank:XM_015102405.1	cytokine inducible SH2-containing protein	GO:0004860,GO:0005737,GO:0005886,GO:0006469,GO:0007205,GO:0016567,GO:0019221,GO:0035556,GO:0040008,GO:0046426,GO:0046627	protein kinase inhibitor activity|cytoplasm|plasma membrane|negative regulation of protein kinase activity|protein kinase C-activating G-protein coupled receptor signaling pathway|protein ubiquitination|cytokine-mediated signaling pathway|intracellular signal transduction|regulation of growth|negative regulation of JAK-STAT cascade|negative regulation of insulin receptor signaling pathway	ko04630,ko04917	Jak-STAT signaling pathway|Prolactin signaling pathway
C21H11orf54	1184.82	430.075	1939.57	4.50983	2.17307	0.0340587	0.783815	Up	1.79378	16.9001	GeneID:101118909,Genbank:XM_012101555.2	chromosome 21 open reading frame, human C11orf54	GO:0008270,GO:0016604,GO:0016788	zinc ion binding|nuclear body|hydrolase activity, acting on ester bonds
PPARA	1499.42	535.11	2463.74	4.60417	2.20294	0.0257098	0.702349	Up	2.93509	16.7653	GeneID:443457,Genbank:XM_015095065.1	peroxisome proliferator-activated receptor alpha	GO:0000978,GO:0001077,GO:0001078,GO:0001103,GO:0001190,GO:0003677,GO:0003700,GO:0003707,GO:0004872,GO:0004879,GO:0005654,GO:0006631,GO:0008144,GO:0008270,GO:0008289,GO:0008544,GO:0010745,GO:0010871,GO:0010887,GO:0010891,GO:0019217,GO:0031624,GO:0032099,GO:0032922,GO:0042060,GO:0042752,GO:0043565,GO:0045722,GO:0045893,GO:0045944,GO:0046321,GO:0050728,GO:0070166,GO:0072363,GO:0072366,GO:0072369,GO:…	RNA polymerase II proximal promoter sequence-specific DNA binding|transcriptional activator activity, RNA polymerase II proximal promoter sequence-specific DNA binding|transcriptional repressor activity, RNA polymerase II proximal promoter sequence-specific DNA binding|RNA polymerase II repressing transcription factor binding|transcriptional activator activity, RNA polymerase II transcription fac…	ko04024,ko04922,ko04920,ko03320	cAMP signaling pathway|Glucagon signaling pathway|Adipocytokine signaling pathway|PPAR signaling pathway
PLXDC1	844.768	300.911	1388.63	4.61475	2.20625	0.045533	0.901696	Up	0.694957	6.08475	GeneID:101122707,Genbank:XM_004012833.2	plexin domain containing 1	GO:0001525,GO:0005576,GO:0005615,GO:0005622,GO:0005737,GO:0005886,GO:0005923,GO:0016021,GO:0021510,GO:0030425,GO:0043025,GO:0043235	angiogenesis|extracellular region|extracellular space|intracellular|cytoplasm|plasma membrane|bicellular tight junction|integral component of membrane|spinal cord development|dendrite|neuronal cell body|receptor complex
DBN1	1249.34	444.269	2054.4	4.62424	2.20922	0.0297623	0.737453	Up	1.26707	7.14981	GeneID:101123207,Genbank:XM_015095981.1	drebrin 1	GO:0003779,GO:0005522,GO:0005737,GO:0005856,GO:0005886,GO:0005921,GO:0007015,GO:0010643,GO:0010644,GO:0015629,GO:0030425,GO:0030426,GO:0030863,GO:0032507,GO:0042641,GO:0045296,GO:0048168,GO:0048699,GO:0050773,GO:0061351	actin binding|profilin binding|cytoplasm|cytoskeleton|plasma membrane|gap junction|actin filament organization|cell communication by chemical coupling|cell communication by electrical coupling|actin cytoskeleton|dendrite|growth cone|cortical cytoskeleton|maintenance of protein location in cell|actomyosin|cadherin binding|regulation of neuronal synaptic plasticity|generation of neurons|regulation …
MAK16	983.736	349.17	1618.3	4.63471	2.21248	0.0377269	0.81367	Up	2.19275	16.3284	GeneID:101108365,Genbank:XM_004021767.3	MAK16 homolog	GO:0000460,GO:0000470,GO:0005730,GO:0030687	maturation of 5.8S rRNA|maturation of LSU-rRNA|nucleolus|preribosome, large subunit precursor
KCNJ8	895.551	316.524	1474.58	4.65866	2.21992	0.0412931	0.86254	Up	2.07046	11.3189	GeneID:101118008,Genbank:XM_004006791.3	potassium channel, inwardly rectifying subfamily J, member 8	GO:0001822,GO:0005242,GO:0005524,GO:0005739,GO:0005886,GO:0006813,GO:0007507,GO:0008076,GO:0008282,GO:0009268,GO:0010107,GO:0015272,GO:0017098,GO:0030016,GO:0032496,GO:0034765,GO:0042311,GO:0042383,GO:0043330,GO:0051607,GO:0098915,GO:1902282,GO:1990573	kidney development|inward rectifier potassium channel activity|ATP binding|mitochondrion|plasma membrane|potassium ion transport|heart development|voltage-gated potassium channel complex|inward rectifying potassium channel|response to pH|potassium ion import|ATP-activated inward rectifier potassium channel activity|sulfonylurea receptor binding|myofibril|response to lipopolysaccharide|regulation …	ko04022	cGMP-PKG signaling pathway
LOC101111911	1503.25	522.335	2484.17	4.75589	2.24971	0.0228379	0.670062	Up	11.7613	66.2541	GeneID:101111911,Genbank:XM_015101737.1	D-dopachrome decarboxylase	GO:0002020,GO:0005615,GO:0005737,GO:0033981,GO:0042438,GO:0050729	protease binding|extracellular space|cytoplasm|D-dopachrome decarboxylase activity|melanin biosynthetic process|positive regulation of inflammatory response
EXOC8	2101.44	728.147	3474.73	4.77202	2.2546	0.0181424	0.60431	Up	1.5863	11.7534	GeneID:101113907,Genbank:XM_012105596.2	exocyst complex component 8	GO:0000145,GO:0001927,GO:0005770,GO:0005829,GO:0007032,GO:0015031,GO:0017160,GO:0022617,GO:0030426,GO:0048471,GO:0051601	exocyst|exocyst assembly|late endosome|cytosol|endosome organization|protein transport|Ral GTPase binding|extracellular matrix disassembly|growth cone|perinuclear region of cytoplasm|exocyst localization
RAB40C	1312.05	447.108	2176.99	4.86906	2.28364	0.0237571	0.67956	Up	0.953536	5.79216	GeneID:101102612,Genbank:XM_015103983.1	RAB40C, member RAS oncogene family	GO:0003924,GO:0005525,GO:0005768,GO:0005886,GO:0008021,GO:0016567,GO:0019003,GO:0030667,GO:0035556,GO:0048471,GO:0072659	GTPase activity|GTP binding|endosome|plasma membrane|synaptic vesicle|protein ubiquitination|GDP binding|secretory granule membrane|intracellular signal transduction|perinuclear region of cytoplasm|protein localization to plasma membrane
C9H8orf59	703.992	239.877	1168.11	4.86962	2.28381	0.0494131	0.925444	Up	5.76863	36.8553	GeneID:101118453,Genbank:XM_004011858.2	chromosome 9 open reading frame, human C8orf59
ATXN7L3	1962.76	662.855	3262.67	4.92215	2.29929	0.0166527	0.583233	Up	1.46337	8.77977	GeneID:101113945,Genbank:XM_012186196.2	ataxin 7-like 3	GO:0000124,GO:0003713,GO:0005634,GO:0006351,GO:0010390,GO:0016578,GO:0030374,GO:0045893,GO:0046872,GO:0071819	SAGA complex|transcription coactivator activity|nucleus|transcription, DNA-templated|histone monoubiquitination|histone deubiquitination|ligand-dependent nuclear receptor transcription coactivator activity|positive regulation of transcription, DNA-templated|metal ion binding|DUBm complex
FMOD	1913.01	640.145	3185.88	4.97681	2.31522	0.016194	0.578574	Up	1.72893	13.8728	GeneID:101111037,Genbank:XM_004013542.3	fibromodulin	GO:0005578,GO:0005615,GO:0030199	proteinaceous extracellular matrix|extracellular space|collagen fibril organization
LOC106991400	670.823	224.264	1117.38	4.98245	2.31686	0.0496296	0.927214	Up	0.29	1.6424	GeneID:106991400,Genbank:XM_015098359.1	uncharacterized LOC106991400
PEX11B	675.402	224.264	1126.54	5.02329	2.32863	0.0480834	0.918855	Up	2.01336	13.2694	GeneID:101117631,Genbank:XM_015092212.1	peroxisomal biogenesis factor 11 beta	GO:0005777,GO:0005778,GO:0005779,GO:0007031,GO:0007165,GO:0016020,GO:0016559,GO:0042803,GO:0043234,GO:0044375,GO:0051260,GO:0070062	peroxisome|peroxisomal membrane|integral component of peroxisomal membrane|peroxisome organization|signal transduction|membrane|peroxisome fission|protein homodimerization activity|protein complex|regulation of peroxisome size|protein homooligomerization|extracellular exosome	ko04146	Peroxisome
UBIAD1	909.926	298.072	1521.78	5.10542	2.35203	0.0305388	0.748151	Up	1.03676	7.40799	GeneID:101113087,Genbank:XM_004013723.2	UbiA prenyltransferase domain containing 1	GO:0001885,GO:0004659,GO:0005634,GO:0005739,GO:0005783,GO:0005789,GO:0006744,GO:0009234,GO:0016209,GO:0030173,GO:0042371,GO:0072358	endothelial cell development|prenyltransferase activity|nucleus|mitochondrion|endoplasmic reticulum|endoplasmic reticulum membrane|ubiquinone biosynthetic process|menaquinone biosynthetic process|antioxidant activity|integral component of Golgi membrane|vitamin K biosynthetic process|cardiovascular system development
MYOD1	1099.67	359.105	1840.23	5.12448	2.3574	0.0240349	0.681668	Up	1.70491	7.3554	GeneID:443405,Genbank:NM_001009390.1	myogenic differentiation 1	GO:0000381,GO:0001047,GO:0003682,GO:0003700,GO:0005634,GO:0005667,GO:0006351,GO:0007517,GO:0007518,GO:0007519,GO:0008134,GO:0031490,GO:0043415,GO:0043966,GO:0043967,GO:0045445,GO:0045944,GO:0046983,GO:0051146,GO:0051149,GO:0071392	regulation of alternative mRNA splicing, via spliceosome|core promoter binding|chromatin binding|DNA binding transcription factor activity|nucleus|transcription factor complex|transcription, DNA-templated|muscle organ development|myoblast fate determination|skeletal muscle tissue development|transcription factor binding|chromatin DNA binding|positive regulation of skeletal muscle tissue regenerat…
CCDC3	1090.84	354.847	1826.84	5.14825	2.36408	0.0238834	0.681668	Up	1.47037	10.325	GeneID:101109471,Genbank:XM_015099441.1	coiled-coil domain containing 3	GO:0005576,GO:0005783,GO:0010804,GO:0045600,GO:0046889	extracellular region|endoplasmic reticulum|negative regulation of tumor necrosis factor-mediated signaling pathway|positive regulation of fat cell differentiation|positive regulation of lipid biosynthetic process
TEN1	1056.28	343.492	1769.07	5.15025	2.36464	0.0247636	0.687285	Up	3.72969	36.0909	GeneID:101107370,Genbank:XM_015098945.1	TEN1 CST complex subunit	GO:0000784,GO:0003697,GO:0005634,GO:0016233,GO:0032211,GO:0042162,GO:1990879	nuclear chromosome, telomeric region|single-stranded DNA binding|nucleus|telomere capping|negative regulation of telomere maintenance via telomerase|telomeric DNA binding|CST complex
UNC119B	779.771	251.232	1308.31	5.20758	2.38061	0.0354194	0.792894	Up	0.723016	5.36254	GeneID:101113013,Genbank:XM_012097919.2	unc-119 lipid binding chaperone B	GO:0005622,GO:0005829,GO:0005929,GO:0008289,GO:0030182,GO:0035869,GO:0042953,GO:0060271	intracellular|cytosol|cilium|lipid binding|neuron differentiation|ciliary transition zone|lipoprotein transport|cilium assembly
C12H1orf74	758.257	244.135	1272.38	5.21178	2.38178	0.0367699	0.806953	Up	2.22003	16.4523	GeneID:101121281,Genbank:XM_012187824.2	chromosome 12 open reading frame, human C1orf74
GPR153	1036.16	332.137	1740.19	5.23936	2.38939	0.0239302	0.681668	Up	0.728254	5.03774	GeneID:101122042,Genbank:XM_015099050.1	G protein-coupled receptor 153	GO:0004930,GO:0005886,GO:0016021	G-protein coupled receptor activity|plasma membrane|integral component of membrane
PDE7B	2821.75	901.312	4742.18	5.26142	2.39545	0.0115474	0.488211	Up	1.52207	15.892	GeneID:101111290,Genbank:XM_004011365.3	phosphodiesterase 7B	GO:0004115,GO:0006198,GO:0007165,GO:0046872	3',5'-cyclic-AMP phosphodiesterase activity|cAMP catabolic process|signal transduction|metal ion binding	ko00230	Purine metabolism
FLYWCH1	994.537	316.524	1672.55	5.28412	2.40166	0.0244571	0.682827	Up	1.07274	6.09342	GeneID:105604619,Genbank:XM_015103872.1	FLYWCH-type zinc finger 1	GO:0003677,GO:0005654,GO:0005829,GO:0016604,GO:0046872	DNA binding|nucleoplasm|cytosol|nuclear body|metal ion binding
SLC22A23	4195.39	1332.81	7057.97	5.29557	2.40478	0.0124326	0.502232	Up	4.02973	27.797	GeneID:101122229,Genbank:XM_015102864.1	solute carrier family 22 member 23	GO:0008514,GO:0016021	organic anion transmembrane transporter activity|integral component of membrane
BCL7A	1655.42	519.496	2791.34	5.37317	2.42577	0.0133638	0.515183	Up	1.76756	9.9887	GeneID:101103013,Genbank:XM_012097768.2	B-cell CLL/lymphoma 7A	GO:0045892	negative regulation of transcription, DNA-templated
RHOU	603.411	188.779	1018.04	5.39279	2.43103	0.0469747	0.907925	Up	0.587328	4.29702	GeneID:101122661,Genbank:XM_012104926.2	ras homolog family member U	GO:0000082,GO:0000139,GO:0002102,GO:0003924,GO:0005525,GO:0005886,GO:0005925,GO:0007010,GO:0008360,GO:0016601,GO:0030036,GO:0042995,GO:0046872,GO:1903955	G1/S transition of mitotic cell cycle|Golgi membrane|podosome|GTPase activity|GTP binding|plasma membrane|focal adhesion|cytoskeleton organization|regulation of cell shape|Rac protein signal transduction|actin cytoskeleton organization|cell projection|metal ion binding|positive regulation of protein targeting to mitochondrion
FOXO6	1249.14	388.913	2109.36	5.42373	2.43929	0.0170652	0.585599	Up	1.10369	9.43793	GeneID:101123434,Genbank:XM_015091659.1	forkhead box O6	GO:0000981,GO:0005634,GO:0005737,GO:0006351,GO:0006357,GO:0007613,GO:0009653,GO:0043565,GO:0060999	RNA polymerase II transcription factor activity, sequence-specific DNA binding|nucleus|cytoplasm|transcription, DNA-templated|regulation of transcription from RNA polymerase II promoter|memory|anatomical structure morphogenesis|sequence-specific DNA binding|positive regulation of dendritic spine development	ko04068	FoxO signaling pathway
ASF1B	629.505	195.876	1063.13	5.42759	2.44031	0.043298	0.876872	Up	1.22193	8.09378	GeneID:101123293,Genbank:XM_004008474.2	anti-silencing function 1B histone chaperone	GO:0000790,GO:0005654,GO:0006335,GO:0006336,GO:0006351,GO:0006355,GO:0016569,GO:0042393,GO:0043234	nuclear chromatin|nucleoplasm|DNA replication-dependent nucleosome assembly|DNA replication-independent nucleosome assembly|transcription, DNA-templated|regulation of transcription, DNA-templated|covalent chromatin modification|histone binding|protein complex
ARMC2	942.314	292.394	1592.23	5.44551	2.44507	0.0237513	0.67956	Up	0.837039	5.19102	GeneID:101116405,Genbank:XM_004011223.3	armadillo repeat containing 2
KBTBD7	776.911	239.877	1313.95	5.47758	2.45354	0.0306506	0.748816	Up	0.574474	4.69873	GeneID:101107365,Genbank:XM_004012045.3	kelch repeat and BTB (POZ) domain containing 7	GO:0000165,GO:0005829,GO:0016567,GO:0031463,GO:0043687	MAPK cascade|cytosol|protein ubiquitination|Cul3-RING ubiquitin ligase complex|post-translational protein modification
RFTN1	2016.86	621.693	3412.03	5.48829	2.45636	0.010686	0.46987	Up	1.31951	9.99802	GeneID:101113723,Genbank:XM_015091779.1	raftlin, lipid raft linker 1	GO:0001765,GO:0002457,GO:0003725,GO:0005737,GO:0005768,GO:0005769,GO:0005886,GO:0032596,GO:0032620,GO:0033227,GO:0034138,GO:0040007,GO:0043234,GO:0043330,GO:0045121,GO:0050852,GO:0050853,GO:0070062,GO:1903044	membrane raft assembly|T cell antigen processing and presentation|double-stranded RNA binding|cytoplasm|endosome|early endosome|plasma membrane|protein transport into membrane raft|interleukin-17 production|dsRNA transport|toll-like receptor 3 signaling pathway|growth|protein complex|response to exogenous dsRNA|membrane raft|T cell receptor signaling pathway|B cell receptor signaling pathway|extr…
SLC16A7	674.978	204.392	1145.56	5.60473	2.48665	0.0355894	0.792894	Up	0.215673	2.65327	GeneID:101113834,Genbank:XM_015094774.1	solute carrier family 16 (monocarboxylate transporter), member 7	GO:0005477,GO:0005886,GO:0005887,GO:0008028,GO:0015129,GO:0015293,GO:0035873,GO:0050833,GO:1901475	pyruvate secondary active transmembrane transporter activity|plasma membrane|integral component of plasma membrane|monocarboxylic acid transmembrane transporter activity|lactate transmembrane transporter activity|symporter activity|lactate transmembrane transport|pyruvate transmembrane transporter activity|pyruvate transmembrane transport
TMEM19	770.897	232.78	1309.01	5.6234	2.49144	0.0286685	0.730615	Up	0.414919	4.77857	GeneID:101120066,Genbank:XM_004006193.3	transmembrane protein 19	GO:0016021	integral component of membrane
GOLPH3L	607.618	183.101	1032.13	5.63696	2.49492	0.0413702	0.86254	Up	0.628542	5.84133	GeneID:101107318,Genbank:XM_004002460.2	golgi phosphoprotein 3-like	GO:0000139,GO:0005802,GO:0005829,GO:0006890,GO:0007030,GO:0031985,GO:0032580,GO:0032588,GO:0043001,GO:0048194,GO:0050714,GO:0070273	Golgi membrane|trans-Golgi network|cytosol|retrograde vesicle-mediated transport, Golgi to ER|Golgi organization|Golgi cisterna|Golgi cisterna membrane|trans-Golgi network membrane|Golgi to plasma membrane protein transport|Golgi vesicle budding|positive regulation of protein secretion|phosphatidylinositol-4-phosphate binding
MFAP2	591.041	177.424	1004.66	5.66248	2.50143	0.0427159	0.87586	Up	1.14123	6.92795	GeneID:101110395,Genbank:XM_015093747.1	microfibrillar associated protein 2	GO:0001527,GO:0005578	microfibril|proteinaceous extracellular matrix
MINPP1	743.032	222.844	1263.22	5.66862	2.503	0.0296324	0.737453	Up	0.516154	4.83562	GeneID:101118833,Genbank:XM_012102486.2	multiple inositol-polyphosphate phosphatase 1	GO:0001503,GO:0003993,GO:0005783,GO:0005788,GO:0006797,GO:0030282,GO:0030351,GO:0034417,GO:0043647,GO:0051717,GO:0052745,GO:0052826,GO:0070062,GO:0101006	ossification|acid phosphatase activity|endoplasmic reticulum|endoplasmic reticulum lumen|polyphosphate metabolic process|bone mineralization|inositol-1,3,4,5,6-pentakisphosphate 3-phosphatase activity|bisphosphoglycerate 3-phosphatase activity|inositol phosphate metabolic process|inositol-1,3,4,5-tetrakisphosphate 3-phosphatase activity|inositol phosphate phosphatase activity|inositol hexakisphos…	ko00562,ko00010	Inositol phosphate metabolism|Glycolysis / Gluconeogenesis
CCDC8	2710.42	800.536	4620.3	5.77151	2.52895	0.00790029	0.399849	Up	2.03645	14.9374	GeneID:101116079,Genbank:XM_004015328.3	coiled-coil domain containing 8	GO:0000226,GO:0005634,GO:0005737,GO:0005813,GO:0005829,GO:0005886,GO:0007088,GO:0010923,GO:0043687,GO:1990393	microtubule cytoskeleton organization|nucleus|cytoplasm|centrosome|cytosol|plasma membrane|regulation of mitotic nuclear division|negative regulation of phosphatase activity|post-translational protein modification|3M complex
TMUB1	935.911	275.362	1596.46	5.79769	2.53548	0.0195319	0.624336	Up	1.83137	13.5643	GeneID:101103560,Genbank:XM_015095447.1	transmembrane and ubiquitin-like domain containing 1	GO:0005654,GO:0005730,GO:0005815,GO:0005829,GO:0016021,GO:0030054,GO:0030433,GO:0045211,GO:0055037	nucleoplasm|nucleolus|microtubule organizing center|cytosol|integral component of membrane|cell junction|ubiquitin-dependent ERAD pathway|postsynaptic membrane|recycling endosome
ZNF639	781.097	228.522	1333.67	5.83609	2.545	0.0251085	0.69467	Up	0.367599	4.93417	GeneID:101109501,Genbank:XM_004023285.2	zinc finger protein 639	GO:0000978,GO:0001077,GO:0003700,GO:0005634,GO:0005654,GO:0030307,GO:0043621,GO:0043922,GO:0043923,GO:0044212,GO:0045892,GO:0045944,GO:0046718,GO:0046872	RNA polymerase II proximal promoter sequence-specific DNA binding|transcriptional activator activity, RNA polymerase II proximal promoter sequence-specific DNA binding|DNA binding transcription factor activity|nucleus|nucleoplasm|positive regulation of cell growth|protein self-association|negative regulation by host of viral transcription|positive regulation by host of viral transcription|transcr…
CDK4	1647.51	476.915	2818.11	5.90905	2.56293	0.00926245	0.43422	Up	3.11339	27.7049	GeneID:100144756,Genbank:XM_012158548.2	cyclin-dependent kinase 4	GO:0000082,GO:0000307,GO:0004693,GO:0005524,GO:0005634,GO:0005737,GO:0006468,GO:0007165,GO:0007275,GO:0008284,GO:0010033,GO:0010389,GO:0010468,GO:0010971,GO:0016020,GO:0030332,GO:0051301,GO:0071157	G1/S transition of mitotic cell cycle|cyclin-dependent protein kinase holoenzyme complex|cyclin-dependent protein serine/threonine kinase activity|ATP binding|nucleus|cytoplasm|protein phosphorylation|signal transduction|multicellular organism development|positive regulation of cell proliferation|response to organic substance|regulation of G2/M transition of mitotic cell cycle|regulation of gene …	ko04110,ko04115,ko04530,ko04151,ko04660	Cell cycle|p53 signaling pathway|Tight junction|PI3K-Akt signaling pathway|T cell receptor signaling pathway
LOC101121590	1542.06	442.849	2641.28	5.96428	2.57635	0.009522	0.442292	Up	4.06036	28.9013	GeneID:101121590,Genbank:XM_004007054.3	protein SCO2 homolog, mitochondrial	GO:0001701,GO:0003012,GO:0005507,GO:0005743,GO:0006825,GO:0006878,GO:0008535,GO:0014823,GO:0022904,GO:0045454	in utero embryonic development|muscle system process|copper ion binding|mitochondrial inner membrane|copper ion transport|cellular copper ion homeostasis|respiratory chain complex IV assembly|response to activity|respiratory electron transport chain|cell redox homeostasis
RAB30	586.425	167.488	1005.36	6.00259	2.58559	0.0371278	0.807929	Up	0.241839	2.32758	GeneID:101107234,Genbank:XM_012101696.2	RAB30, member RAS oncogene family	GO:0000139,GO:0003924,GO:0005525,GO:0005795,GO:0005801,GO:0005802,GO:0007030,GO:0031985,GO:0043231	Golgi membrane|GTPase activity|GTP binding|Golgi stack|cis-Golgi network|trans-Golgi network|Golgi organization|Golgi cisterna|intracellular membrane-bounded organelle
PPP1R3B	3591.54	1024.8	6158.28	6.00926	2.58719	0.00695344	0.372203	Up	2.30109	20.7798	GeneID:101102871,Genbank:XM_012105852.2	protein phosphatase 1, regulatory subunit 3B	GO:0000164,GO:0005977,GO:0005981,GO:0019888	protein phosphatase type 1 complex|glycogen metabolic process|regulation of glycogen catabolic process|protein phosphatase regulator activity	ko04910	Insulin signaling pathway
SLC25A10	538.113	153.294	922.932	6.02067	2.58992	0.0425243	0.87402	Up	0.863774	3.56652	GeneID:100147800,Genbank:NM_001127291.1	solute carrier family 25 (mitochondrial carrier	GO:0005310,GO:0005634,GO:0005654,GO:0005739,GO:0005743,GO:0006094,GO:0006811,GO:0006835,GO:0006839,GO:0008272,GO:0015116,GO:0015117,GO:0015131,GO:0015140,GO:0015141,GO:0015297,GO:0015709,GO:0015729,GO:0016021,GO:0035435,GO:0070221,GO:0071422,GO:0071423	dicarboxylic acid transmembrane transporter activity|nucleus|nucleoplasm|mitochondrion|mitochondrial inner membrane|gluconeogenesis|ion transport|dicarboxylic acid transport|mitochondrial transport|sulfate transport|sulfate transmembrane transporter activity|thiosulfate transmembrane transporter activity|oxaloacetate transmembrane transporter activity|malate transmembrane transporter activity|suc…	ko04964	Proximal tubule bicarbonate reclamation
ZSCAN20	902.374	255.49	1549.26	6.06387	2.60024	0.0177763	0.601346	Up	0.27955	2.24886	GeneID:101106119,Genbank:XM_012188138.2	zinc finger and SCAN domain containing 20	GO:0003677,GO:0003700,GO:0005634,GO:0006351,GO:0046872	DNA binding|DNA binding transcription factor activity|nucleus|transcription, DNA-templated|metal ion binding
FBXO33	592.755	164.649	1020.86	6.20022	2.63232	0.0334517	0.775888	Up	0.488931	5.0771	GeneID:101106799,Genbank:XM_015102015.1	F-box protein 33	GO:0016567	protein ubiquitination
SIX1	3714.85	1029.06	6400.64	6.21991	2.63689	0.00609361	0.348313	Up	10.0513	83.1451	GeneID:100381248,Genbank:NM_001174113.1	SIX homeobox 1	GO:0000122,GO:0000978,GO:0001077,GO:0001223,GO:0001657,GO:0001658,GO:0001759,GO:0001822,GO:0003151,GO:0003677,GO:0003682,GO:0003700,GO:0005634,GO:0005667,GO:0005730,GO:0005737,GO:0006355,GO:0006915,GO:0007389,GO:0007519,GO:0007605,GO:0008283,GO:0008582,GO:0010468,GO:0014842,GO:0021610,GO:0022008,GO:0030855,GO:0030878,GO:0030910,GO:0032880,GO:0034504,GO:0035909,GO:0042472,GO:0042474,GO:0043066,GO:…	negative regulation of transcription from RNA polymerase II promoter|RNA polymerase II proximal promoter sequence-specific DNA binding|transcriptional activator activity, RNA polymerase II proximal promoter sequence-specific DNA binding|transcription coactivator binding|ureteric bud development|branching involved in ureteric bud morphogenesis|organ induction|kidney development|outflow tract morph…
SPHK2	730.977	201.553	1260.4	6.25344	2.64465	0.0227241	0.670062	Up	0.293061	4.19672	GeneID:101106964,Genbank:XM_015100263.1	sphingosine kinase 2	GO:0001568,GO:0003951,GO:0005524,GO:0005765,GO:0005829,GO:0006669,GO:0007420,GO:0007565,GO:0008283,GO:0008284,GO:0008481,GO:0016020,GO:0017016,GO:0017050,GO:0030148,GO:0038036,GO:0043066,GO:0043231,GO:0046512	blood vessel development|NAD+ kinase activity|ATP binding|lysosomal membrane|cytosol|sphinganine-1-phosphate biosynthetic process|brain development|female pregnancy|cell proliferation|positive regulation of cell proliferation|sphinganine kinase activity|membrane|Ras GTPase binding|D-erythro-sphingosine kinase activity|sphingolipid biosynthetic process|sphingosine-1-phosphate receptor activity|neg…	ko00600,ko04020,ko04370,ko04666,ko04071	Sphingolipid metabolism|Calcium signaling pathway|VEGF signaling pathway|Fc gamma R-mediated phagocytosis|Sphingolipid signaling pathway
PPIL1	511.999	140.52	883.479	6.28723	2.65242	0.0415211	0.86254	Up	0.931894	9.73208	GeneID:101121978,Genbank:XM_004018785.3	peptidylprolyl isomerase like 1	GO:0000398,GO:0003755,GO:0005654,GO:0006457,GO:0070062,GO:0071013,GO:0097718	mRNA splicing, via spliceosome|peptidyl-prolyl cis-trans isomerase activity|nucleoplasm|protein folding|extracellular exosome|catalytic step 2 spliceosome|disordered domain specific binding	ko03040	Spliceosome
DDX58	541.967	147.616	936.318	6.34291	2.66515	0.0368173	0.806953	Up	0.166701	1.61795	GeneID:101107257,Genbank:XM_004005323.3	DEAD (Asp-Glu-Ala-Asp) box polypeptide 58	GO:0002230,GO:0003725,GO:0003727,GO:0004386,GO:0005524,GO:0005737,GO:0005923,GO:0008270,GO:0015629,GO:0030334,GO:0032587,GO:0032727,GO:0032728,GO:0035549,GO:0039529,GO:0045087,GO:0060760,GO:0071360,GO:1902741,GO:1904469,GO:2000778	positive regulation of defense response to virus by host|double-stranded RNA binding|single-stranded RNA binding|helicase activity|ATP binding|cytoplasm|bicellular tight junction|zinc ion binding|actin cytoskeleton|regulation of cell migration|ruffle membrane|positive regulation of interferon-alpha production|positive regulation of interferon-beta production|positive regulation of interferon-beta…	ko04623,ko04622,ko04064	Cytosolic DNA-sensing pathway|RIG-I-like receptor signaling pathway|NF-kappa B signaling pathway
ANTXR1	678.428	184.521	1172.34	6.35341	2.66753	0.0246886	0.686803	Up	0.28872	2.73217	GeneID:101108204,Genbank:XM_015094293.1	anthrax toxin receptor 1	GO:0001568,GO:0004888,GO:0005518,GO:0005886,GO:0009897,GO:0009986,GO:0010008,GO:0016021,GO:0022414,GO:0031258,GO:0031527,GO:0031532,GO:0034446,GO:0046872,GO:0051015,GO:0070062,GO:1901202,GO:1905050	blood vessel development|transmembrane signaling receptor activity|collagen binding|plasma membrane|external side of plasma membrane|cell surface|endosome membrane|integral component of membrane|reproductive process|lamellipodium membrane|filopodium membrane|actin cytoskeleton reorganization|substrate adhesion-dependent cell spreading|metal ion binding|actin filament binding|extracellular exosome…
IGF2	1761.65	476.915	3046.38	6.38768	2.67529	0.00636947	0.356996	Up	5.91197	46.6951	GeneID:443325,Genbank:NM_001009311.1	insulin like growth factor 2	GO:0000122,GO:0001503,GO:0001701,GO:0001892,GO:0005179,GO:0005615,GO:0006006,GO:0008083,GO:0031056,GO:0051147,GO:0051781,GO:0060669	negative regulation of transcription from RNA polymerase II promoter|ossification|in utero embryonic development|embryonic placenta development|hormone activity|extracellular space|glucose metabolic process|growth factor activity|regulation of histone modification|regulation of muscle cell differentiation|positive regulation of cell division|embryonic placenta morphogenesis
SLC16A6	467.562	126.326	808.799	6.40249	2.67863	0.0464003	0.902399	Up	0.459638	5.80175	GeneID:101116069,Genbank:XM_015098988.1	solute carrier family 16, member 6	GO:0005887,GO:0008028,GO:0015293,GO:0015718,GO:0016020	integral component of plasma membrane|monocarboxylic acid transmembrane transporter activity|symporter activity|monocarboxylic acid transport|membrane
MLXIPL	471.437	126.326	816.548	6.46384	2.69239	0.0447391	0.892959	Up	0.220275	2.20074	GeneID:101115503,Genbank:XM_015104206.1	MLX interacting protein-like	GO:0001078,GO:0003677,GO:0003700,GO:0005634,GO:0005654,GO:0005667,GO:0005737,GO:0005829,GO:0006351,GO:0006355,GO:0006357,GO:0008134,GO:0008284,GO:0009653,GO:0010255,GO:0033137,GO:0035538,GO:0035556,GO:0042593,GO:0045723,GO:0045821,GO:0045892,GO:0045893,GO:0045944,GO:0046889,GO:0046982,GO:0055089,GO:0070328,GO:0071157,GO:0071322,GO:0090324,GO:2000505	transcriptional repressor activity, RNA polymerase II proximal promoter sequence-specific DNA binding|DNA binding|DNA binding transcription factor activity|nucleus|nucleoplasm|transcription factor complex|cytoplasm|cytosol|transcription, DNA-templated|regulation of transcription, DNA-templated|regulation of transcription from RNA polymerase II promoter|transcription factor binding|positive regula…
DHRS7	1022.56	272.523	1772.59	6.50439	2.70141	0.0116189	0.488863	Up	2.1795	20.7782	GeneID:101103158,Genbank:XM_004010693.3	dehydrogenase/reductase (SDR family) member 7	GO:0016020,GO:0016491	membrane|oxidoreductase activity
MFAP3	678.412	180.262	1176.56	6.52694	2.70641	0.0228288	0.670062	Up	0.786918	7.90786	GeneID:101109270,Genbank:XM_015096160.1	microfibrillar associated protein 3	GO:0005576,GO:0005886,GO:0016021	extracellular region|plasma membrane|integral component of membrane
LOC101115049	665.011	176.004	1154.02	6.55676	2.71298	0.0233565	0.678322	Up	0.267064	6.89557	GeneID:101115049,Genbank:XM_015098930.1	transmembrane channel-like protein 6
PLCD3	855.761	224.264	1487.26	6.63175	2.72939	0.0144247	0.542317	Up	0.666812	5.2012	GeneID:101118035,Genbank:XM_015098834.1	phospholipase C delta 3	GO:0001525,GO:0004435,GO:0004871,GO:0005829,GO:0016020,GO:0016042,GO:0032154,GO:0035556,GO:0042127,GO:0046872,GO:0060716	angiogenesis|phosphatidylinositol phospholipase C activity|signal transducer activity|cytosol|membrane|lipid catabolic process|cleavage furrow|intracellular signal transduction|regulation of cell proliferation|metal ion binding|labyrinthine layer blood vessel development	ko00562,ko04919,ko04020,ko04070	Inositol phosphate metabolism|Thyroid hormone signaling pathway|Calcium signaling pathway|Phosphatidylinositol signaling system
ME3	511.621	133.423	889.819	6.66918	2.73751	0.0359226	0.794218	Up	0.67392	5.22165	GeneID:101102434,Genbank:XM_004019399.3	malic enzyme 3, NADP(+)-dependent, mitochondrial	GO:0004470,GO:0004471,GO:0004473,GO:0005739,GO:0005759,GO:0006090,GO:0006108,GO:0008948,GO:0009060,GO:0046872,GO:0048037,GO:0051287,GO:0055114,GO:0072592	malic enzyme activity|malate dehydrogenase (decarboxylating) (NAD+) activity|malate dehydrogenase (decarboxylating) (NADP+) activity|mitochondrion|mitochondrial matrix|pyruvate metabolic process|malate metabolic process|oxaloacetate decarboxylase activity|aerobic respiration|metal ion binding|cofactor binding|NAD binding|oxidation-reduction process|oxygen metabolic process	ko00710,ko01200,ko00620	Carbon fixation in photosynthetic organisms|Carbon metabolism|Pyruvate metabolism
FUCA1	1335.28	344.912	2325.65	6.74274	2.75333	0.00698272	0.372203	Up	1.59031	16.4509	GeneID:101119449,Genbank:XM_004005124.3	fucosidase, alpha-L- 1, tissue	GO:0004560,GO:0005764,GO:0006004,GO:0016139,GO:0019377	alpha-L-fucosidase activity|lysosome|fucose metabolic process|glycoside catabolic process|glycolipid catabolic process	ko00511	Other glycan degradation
IDH1	917.449	235.619	1599.28	6.78758	2.7629	0.011875	0.494162	Up	1.21708	12.1266	GeneID:443257,Genbank:NM_001009276.1	isocitrate dehydrogenase 1 (NADP+)	GO:0000287,GO:0004450,GO:0005737,GO:0006097,GO:0006099,GO:0006102,GO:0006103,GO:0051287	magnesium ion binding|isocitrate dehydrogenase (NADP+) activity|cytoplasm|glyoxylate cycle|tricarboxylic acid cycle|isocitrate metabolic process|2-oxoglutarate metabolic process|NAD binding	ko01200,ko04146,ko00020,ko00720,ko01210,ko01230,ko00480	Carbon metabolism|Peroxisome|Citrate cycle (TCA cycle)|Carbon fixation pathways in prokaryotes|2-Oxocarboxylic acid metabolism|Biosynthesis of amino acids|Glutathione metabolism
IFT46	488.341	124.906	851.775	6.81931	2.76963	0.0369856	0.807235	Up	0.634905	7.68301	GeneID:101102172,Genbank:XM_012095531.2	intraflagellar transport 46	GO:0005737,GO:0005813,GO:0005929,GO:0007224,GO:0030992,GO:0031514,GO:0042073,GO:0060271	cytoplasm|centrosome|cilium|smoothened signaling pathway|intraciliary transport particle B|motile cilium|intraciliary transport|cilium assembly
IGFBP3	3560.12	908.409	6211.83	6.83814	2.7736	0.00399613	0.267533	Up	5.54414	55.5611	GeneID:100286737,Genbank:NM_001159276.1	insulin like growth factor binding protein 3	GO:0001558,GO:0001649,GO:0001933,GO:0001968,GO:0005615,GO:0005634,GO:0006468,GO:0008160,GO:0010906,GO:0014912,GO:0031994,GO:0031995,GO:0032868,GO:0042567,GO:0043065,GO:0043410,GO:0043567,GO:0043568,GO:0044342,GO:0045663,GO:0048662	regulation of cell growth|osteoblast differentiation|negative regulation of protein phosphorylation|fibronectin binding|extracellular space|nucleus|protein phosphorylation|protein tyrosine phosphatase activator activity|regulation of glucose metabolic process|negative regulation of smooth muscle cell migration|insulin-like growth factor I binding|insulin-like growth factor II binding|response to …	ko04115	p53 signaling pathway
FAM173B	423.462	107.874	739.05	6.85108	2.77633	0.0471356	0.907925	Up	1.30846	12.6505	GeneID:101122627,Genbank:XM_012097164.2	family with sequence similarity 173 member B	GO:0016021	integral component of membrane
KERA	662.514	167.488	1157.54	6.91118	2.78893	0.0201859	0.633479	Up	1.03223	9.89597	GeneID:101112715,Genbank:XM_012174075.2	keratocan	GO:0005578,GO:0005615	proteinaceous extracellular matrix|extracellular space
MATN2	1030.61	258.329	1802.89	6.97904	2.80303	0.00894024	0.427285	Up	0.690642	6.29124	GeneID:101107106,Genbank:XM_004011822.3	matrilin 2	GO:0001764,GO:0005509,GO:0005578,GO:0005604,GO:0005615,GO:0007411,GO:0008347,GO:0031012,GO:0031104,GO:0048678	neuron migration|calcium ion binding|proteinaceous extracellular matrix|basement membrane|extracellular space|axon guidance|glial cell migration|extracellular matrix|dendrite regeneration|response to axon injury
HMGN4	455.186	113.551	796.822	7.01729	2.81091	0.0392409	0.83712	Up	0.663852	5.42305	GeneID:101107313,Genbank:XM_004019063.3	high mobility group nucleosomal binding domain 4
TLCD2	598.33	147.616	1049.04	7.10654	2.82915	0.0226755	0.670062	Up	0.253242	2.6793	GeneID:101116742,Genbank:XM_004012546.3	TLC domain containing 2	GO:0016021	integral component of membrane
RFXANK	540.859	133.423	948.295	7.10746	2.82933	0.0275414	0.71815	Up	1.17533	8.29683	GeneID:101105568,Genbank:XM_004008404.3	regulatory factor X associated ankyrin containing protein			ko04612	Antigen processing and presentation
ATIC	507.011	124.906	889.115	7.11826	2.83152	0.0310276	0.750268	Up	0.538483	5.80658	GeneID:101105137,Genbank:XM_004004905.2	5-aminoimidazole-4-carboxamide ribonucleotide formyltransferase/IMP cyclohydrolase	GO:0003937,GO:0004643,GO:0005739,GO:0005829,GO:0005886,GO:0006189,GO:0042803,GO:0045296	IMP cyclohydrolase activity|phosphoribosylaminoimidazolecarboxamide formyltransferase activity|mitochondrion|cytosol|plasma membrane|'de novo' IMP biosynthetic process|protein homodimerization activity|cadherin binding	ko00230,ko00670	Purine metabolism|One carbon pool by folate
ARFIP2	721.016	174.585	1267.45	7.25977	2.85992	0.0147942	0.546736	Up	1.23947	8.35132	GeneID:100302307,Genbank:XM_012095242.2	ADP ribosylation factor interacting protein 2	GO:0005737,GO:0019904,GO:0031529,GO:0034315	cytoplasm|protein domain specific binding|ruffle organization|regulation of Arp2/3 complex-mediated actin nucleation
XYLT1	1064.77	256.909	1872.64	7.28909	2.86574	0.00725083	0.380991	Up	0.410798	3.42451	GeneID:101111512,Genbank:XM_015103889.1	xylosyltransferase I	GO:0000139,GO:0005576,GO:0005789,GO:0006024,GO:0008375,GO:0015012,GO:0016021,GO:0030158,GO:0030203,GO:0030206	Golgi membrane|extracellular region|endoplasmic reticulum membrane|glycosaminoglycan biosynthetic process|acetylglucosaminyltransferase activity|heparan sulfate proteoglycan biosynthetic process|integral component of membrane|protein xylosyltransferase activity|glycosaminoglycan metabolic process|chondroitin sulfate biosynthetic process	ko00534,ko00532	Glycosaminoglycan biosynthesis - heparan sulfate / heparin|Glycosaminoglycan biosynthesis - chondroitin sulfate / dermatan sulfate
EPHB2	474.561	113.551	835.571	7.35854	2.87942	0.0324164	0.760585	Up	0.199387	2.37026	GeneID:101122928,Genbank:XM_012152555.2	EPH receptor B2	GO:0001525,GO:0001540,GO:0001655,GO:0001933,GO:0004713,GO:0005005,GO:0005102,GO:0005524,GO:0005576,GO:0005634,GO:0005829,GO:0005886,GO:0005887,GO:0007399,GO:0007411,GO:0007413,GO:0007611,GO:0007612,GO:0008046,GO:0010628,GO:0016310,GO:0018108,GO:0021631,GO:0021952,GO:0022038,GO:0030424,GO:0030425,GO:0031290,GO:0031915,GO:0042472,GO:0042802,GO:0043025,GO:0044877,GO:0046580,GO:0048013,GO:0048168,GO:…	angiogenesis|amyloid-beta binding|urogenital system development|negative regulation of protein phosphorylation|protein tyrosine kinase activity|transmembrane-ephrin receptor activity|receptor binding|ATP binding|extracellular region|nucleus|cytosol|plasma membrane|integral component of plasma membrane|nervous system development|axon guidance|axonal fasciculation|learning or memory|learning|axon g…	ko04360	Axon guidance
ECE2	1048.19	248.393	1847.98	7.43973	2.89525	0.00690124	0.372203	Up	1.25588	14.5514	GeneID:101121054,Genbank:XM_004003092.3	endothelin converting enzyme 2	GO:0004222,GO:0008168,GO:0016021,GO:0016486	metalloendopeptidase activity|methyltransferase activity|integral component of membrane|peptide hormone processing
LOC101121216	760.127	177.424	1342.83	7.5685	2.92001	0.0116951	0.489733	Up	3.1552	28.8526	GeneID:101121216,Genbank:XM_004019478.3	serum amyloid A protein-like	GO:0005615,GO:0006953,GO:0034364,GO:0042056,GO:0060326	extracellular space|acute-phase response|high-density lipoprotein particle|chemoattractant activity|cell chemotaxis
PTK7	428.01	99.3572	756.663	7.61558	2.92895	0.036399	0.802415	Up	0.0941563	2.0275	GeneID:101111135,Genbank:XM_015102589.1	protein tyrosine kinase 7 (inactive)
ZMPSTE24	514.035	119.229	908.842	7.62267	2.9303	0.0253809	0.698501	Up	0.456409	6.84498	GeneID:101122230,Genbank:XM_012104635.2	zinc metallopeptidase STE24	GO:0004222,GO:0005637,GO:0006508,GO:0006998,GO:0008235,GO:0016020,GO:0030176,GO:0030327,GO:0046872,GO:0070062,GO:0071586	metalloendopeptidase activity|nuclear inner membrane|proteolysis|nuclear envelope organization|metalloexopeptidase activity|membrane|integral component of endoplasmic reticulum membrane|prenylated protein catabolic process|metal ion binding|extracellular exosome|CAAX-box protein processing	ko00900	Terpenoid backbone biosynthesis
HR	5056.73	1155.38	8958.08	7.75334	2.95482	0.00293602	0.219681	Up	1.96974	18.6881	GeneID:443241,Genbank:XM_004004200.3	hair growth associated	GO:0000785,GO:0000976,GO:0003677,GO:0003700,GO:0003714,GO:0005634,GO:0005654,GO:0006351,GO:0006355,GO:0016491,GO:0016604,GO:0031490,GO:0032454,GO:0033169,GO:0045892,GO:0046872	chromatin|transcription regulatory region sequence-specific DNA binding|DNA binding|DNA binding transcription factor activity|transcription corepressor activity|nucleus|nucleoplasm|transcription, DNA-templated|regulation of transcription, DNA-templated|oxidoreductase activity|nuclear body|chromatin DNA binding|histone demethylase activity (H3-K9 specific)|histone H3-K9 demethylation|negative regu…
LOC101105270	361.37	82.3246	640.416	7.77916	2.95961	0.0475699	0.912298	Up	0.43456	4.20456	GeneID:101105270,Genbank:XM_012094869.1	zinc finger protein 773	GO:0003677,GO:0005634,GO:0006351,GO:0006355,GO:0046872	DNA binding|nucleus|transcription, DNA-templated|regulation of transcription, DNA-templated|metal ion binding
ZNF557	386.402	88.0021	684.802	7.78165	2.96008	0.0420495	0.868332	Up	0.277429	4.20388	GeneID:101121513,Genbank:XM_004008552.2	zinc finger protein 557	GO:0003677,GO:0005634,GO:0006351,GO:0006355,GO:0046872	DNA binding|nucleus|transcription, DNA-templated|regulation of transcription, DNA-templated|metal ion binding
CD300LG	1574.86	354.847	2794.86	7.87624	2.97751	0.00300711	0.223897	Up	1.0922	13.0869	GeneID:101114629,Genbank:XM_015098812.1	CD300 molecule like family member g	GO:0002376,GO:0016021,GO:0016323,GO:0016324,GO:0032585	immune system process|integral component of membrane|basolateral plasma membrane|apical plasma membrane|multivesicular body membrane
ICMT	2907.5	652.919	5162.08	7.90615	2.98298	0.00200469	0.174996	Up	1.78728	19.9076	GeneID:101117687,Genbank:XM_004014030.3	isoprenylcysteine carboxyl methyltransferase	GO:0003880,GO:0004671,GO:0005783,GO:0005789,GO:0006464,GO:0006481,GO:0006612,GO:0016020,GO:0016021,GO:0043687	protein C-terminal carboxyl O-methyltransferase activity|protein C-terminal S-isoprenylcysteine carboxyl O-methyltransferase activity|endoplasmic reticulum|endoplasmic reticulum membrane|cellular protein modification process|C-terminal protein methylation|protein targeting to membrane|membrane|integral component of membrane|post-translational protein modification	ko00900	Terpenoid backbone biosynthesis
PTGFRN	719.907	160.391	1279.42	7.9769	2.99583	0.0110667	0.473501	Up	0.296696	3.28759	GeneID:101111151,Genbank:XM_015091684.1	prostaglandin F2 receptor inhibitor	GO:0005789,GO:0005794,GO:0005886,GO:0009986,GO:0016021,GO:0034389	endoplasmic reticulum membrane|Golgi apparatus|plasma membrane|cell surface|integral component of membrane|lipid particle organization
FBN2	548.92	122.067	975.772	7.99371	2.99886	0.0195657	0.624336	Up	0.115488	1.4431	GeneID:101104991,Genbank:XM_004008653.3	fibrillin 2	GO:0001527,GO:0005201,GO:0005509,GO:0005576,GO:0005578,GO:0022617,GO:0030023,GO:0030198,GO:0030326,GO:0030501,GO:0031012,GO:0035583,GO:0043010,GO:0045669,GO:0048048,GO:0060346,GO:0090287	microfibril|extracellular matrix structural constituent|calcium ion binding|extracellular region|proteinaceous extracellular matrix|extracellular matrix disassembly|extracellular matrix constituent conferring elasticity|extracellular matrix organization|embryonic limb morphogenesis|positive regulation of bone mineralization|extracellular matrix|sequestering of TGFbeta in extracellular matrix|came…
NAA40	792.178	176.004	1408.35	8.00181	3.00033	0.00897761	0.427464	Up	1.0043	9.64437	GeneID:101121556,Genbank:XM_004019636.3	N(alpha)-acetyltransferase 40, NatD catalytic subunit	GO:0005634,GO:0005737,GO:0006474,GO:0006629,GO:0010485,GO:0043967,GO:0043968,GO:0043998,GO:1990189	nucleus|cytoplasm|N-terminal protein amino acid acetylation|lipid metabolic process|H4 histone acetyltransferase activity|histone H4 acetylation|histone H2A acetylation|H2A histone acetyltransferase activity|peptide-serine-N-acetyltransferase activity
LOX	683.945	151.875	1216.02	8.00671	3.00121	0.0121939	0.498556	Up	0.334423	7.4053	GeneID:101112220,Genbank:XM_015095952.1	lysyl oxidase	GO:0004720,GO:0005507,GO:0005576,GO:0005615,GO:0048514	protein-lysine 6-oxidase activity|copper ion binding|extracellular region|extracellular space|blood vessel morphogenesis
PRMT3	965.279	214.328	1716.23	8.00751	3.00135	0.00608981	0.348313	Up	0.310571	5.394	GeneID:101113707,Genbank:XM_004019444.3	protein arginine methyltransferase 3	GO:0003676,GO:0005737,GO:0005829,GO:0005840,GO:0006355,GO:0006479,GO:0008168,GO:0008469,GO:0016274,GO:0031397,GO:0035242,GO:0046872	nucleic acid binding|cytoplasm|cytosol|ribosome|regulation of transcription, DNA-templated|protein methylation|methyltransferase activity|histone-arginine N-methyltransferase activity|protein-arginine N-methyltransferase activity|negative regulation of protein ubiquitination|protein-arginine omega-N asymmetric methyltransferase activity|metal ion binding
AGPAT2	3798.64	821.826	6775.45	8.24438	3.04341	0.00179905	0.16561	Up	6.56617	63.3032	GeneID:101114511,Genbank:XM_015094112.1	1-acylglycerol-3-phosphate O-acyltransferase 2	GO:0001819,GO:0001961,GO:0003841,GO:0005783,GO:0005789,GO:0005886,GO:0006644,GO:0006654,GO:0008544,GO:0016021,GO:0016024,GO:0035579,GO:0042493,GO:0043312	positive regulation of cytokine production|positive regulation of cytokine-mediated signaling pathway|1-acylglycerol-3-phosphate O-acyltransferase activity|endoplasmic reticulum|endoplasmic reticulum membrane|plasma membrane|phospholipid metabolic process|phosphatidic acid biosynthetic process|epidermis development|integral component of membrane|CDP-diacylglycerol biosynthetic process|specific gr…	ko00564,ko04072,ko04975,ko00561	Glycerophospholipid metabolism|Phospholipase D signaling pathway|Fat digestion and absorption|Glycerolipid metabolism
MEGF6	485.445	103.615	867.274	8.37013	3.06525	0.0225093	0.670062	Up	0.192879	1.56247	GeneID:101119490,Genbank:XM_015099052.1	multiple EGF-like-domains 6	GO:0005509,GO:0005576	calcium ion binding|extracellular region
CNTFR	1165.13	245.554	2084.7	8.48977	3.08573	0.00349932	0.250587	Up	1.06123	9.92512	GeneID:100885760,Genbank:XM_015093062.1	ciliary neurotrophic factor receptor	GO:0001967,GO:0003360,GO:0004897,GO:0005102,GO:0007548,GO:0008284,GO:0016324,GO:0019955,GO:0031225,GO:0043524,GO:0060538,GO:0070110,GO:0097059	suckling behavior|brainstem development|ciliary neurotrophic factor receptor activity|receptor binding|sex differentiation|positive regulation of cell proliferation|apical plasma membrane|cytokine binding|anchored component of membrane|negative regulation of neuron apoptotic process|skeletal muscle organ development|ciliary neurotrophic factor receptor complex|CNTFR-CLCF1 complex	ko04060,ko04630	Cytokine-cytokine receptor interaction|Jak-STAT signaling pathway
NPTX1	468.863	96.5185	841.207	8.7155	3.12358	0.021917	0.660511	Up	0.194154	2.32876	GeneID:101119737,Genbank:XM_004013084.3	neuronal pentraxin I	GO:0006810,GO:0007268,GO:0007417,GO:0030133,GO:0046872,GO:0060385	transport|chemical synaptic transmission|central nervous system development|transport vesicle|metal ion binding|axonogenesis involved in innervation
PM20D2	2889.66	591.885	5187.44	8.76427	3.13163	0.00125006	0.137589	Up	0.956465	18.7589	GeneID:101111105,Genbank:XM_015097387.1	peptidase M20 domain containing 2	GO:0005654,GO:0006508,GO:0016805,GO:0032268,GO:0070062	nucleoplasm|proteolysis|dipeptidase activity|regulation of cellular protein metabolic process|extracellular exosome
FABP3	16475	3369.63	29580.3	8.77851	3.13398	0.00981331	0.449199	Up	46.5475	643.384	GeneID:100913166,Genbank:XM_012110711.1	fatty acid binding protein 3, muscle and heart	GO:0005615,GO:0005759,GO:0008092,GO:0042632,GO:0044539,GO:0046320,GO:0055091,GO:0070538,GO:2001245	extracellular space|mitochondrial matrix|cytoskeletal protein binding|cholesterol homeostasis|long-chain fatty acid import|regulation of fatty acid oxidation|phospholipid homeostasis|oleic acid binding|regulation of phosphatidylcholine biosynthetic process	ko03320	PPAR signaling pathway
SLC7A8	611.985	124.906	1099.06	8.79911	3.13736	0.0117578	0.490632	Up	0.202499	3.55984	GeneID:443250,Genbank:XM_004010333.3	solute carrier family 7 (amino acid transporter light chain, L system), member 8	GO:0005737,GO:0015101,GO:0015171,GO:0015179,GO:0015804,GO:0016021,GO:0016323,GO:0019534,GO:0042605	cytoplasm|organic cation transmembrane transporter activity|amino acid transmembrane transporter activity|L-amino acid transmembrane transporter activity|neutral amino acid transport|integral component of membrane|basolateral plasma membrane|toxin transmembrane transporter activity|peptide antigen binding	ko04974	Protein digestion and absorption
LOC101102605	1827.47	366.202	3288.74	8.98066	3.16682	0.00142539	0.145923	Up	2.45002	37.9025	GeneID:101102605,Genbank:XM_004002852.3	nucleophosmin	GO:0003723,GO:0004860,GO:0005654,GO:0005730,GO:0005737,GO:0005815,GO:0006281,GO:0008284,GO:0032071,GO:0043066,GO:0044387,GO:0045727,GO:0045893,GO:0045944,GO:0046599,GO:0060699,GO:0060735,GO:1902751	RNA binding|protein kinase inhibitor activity|nucleoplasm|nucleolus|cytoplasm|microtubule organizing center|DNA repair|positive regulation of cell proliferation|regulation of endodeoxyribonuclease activity|negative regulation of apoptotic process|negative regulation of protein kinase activity by regulation of protein phosphorylation|positive regulation of translation|positive regulation of transc…
GABPB2	631.365	126.326	1136.4	8.99583	3.16926	0.0102475	0.457793	Up	0.207463	2.93621	GeneID:101111329,Genbank:XM_012180921.2	GA binding protein transcription factor, beta subunit 2	GO:0003700,GO:0005634,GO:0006351,GO:0042803,GO:0044212,GO:0045944,GO:0046982	DNA binding transcription factor activity|nucleus|transcription, DNA-templated|protein homodimerization activity|transcription regulatory region DNA binding|positive regulation of transcription from RNA polymerase II promoter|protein heterodimerization activity
TPPP	319.384	63.8725	574.895	9.00067	3.17003	0.0451897	0.897237	Up	0.328123	4.86147	GeneID:101110090,Genbank:XM_012097234.1	tubulin polymerization promoting protein	GO:0001578,GO:0005634,GO:0005737,GO:0005739,GO:0005829,GO:0005874,GO:0008017,GO:0015631,GO:0031334,GO:0032273,GO:0043209,GO:0046785,GO:0048471,GO:0097427	microtubule bundle formation|nucleus|cytoplasm|mitochondrion|cytosol|microtubule|microtubule binding|tubulin binding|positive regulation of protein complex assembly|positive regulation of protein polymerization|myelin sheath|microtubule polymerization|perinuclear region of cytoplasm|microtubule bundle
SIM2	372.612	73.8082	671.416	9.09676	3.18535	0.0322566	0.758431	Up	0.202499	2.27464	GeneID:101109328,Genbank:XM_015091772.1	single-minded family bHLH transcription factor 2	GO:0000122,GO:0000981,GO:0003677,GO:0003700,GO:0005634,GO:0005654,GO:0006351,GO:0006357,GO:0007399,GO:0009880,GO:0016604,GO:0030154,GO:0030324,GO:0046982	negative regulation of transcription from RNA polymerase II promoter|RNA polymerase II transcription factor activity, sequence-specific DNA binding|DNA binding|DNA binding transcription factor activity|nucleus|nucleoplasm|transcription, DNA-templated|regulation of transcription from RNA polymerase II promoter|nervous system development|embryonic pattern specification|nuclear body|cell differentia…
FITM2	2057.29	405.945	3708.64	9.1358	3.19153	0.00117502	0.135208	Up	1.40623	18.8157	GeneID:101108768,Genbank:XM_004014584.3	fat storage-inducing transmembrane protein 2	GO:0005739,GO:0007010,GO:0008654,GO:0010866,GO:0010890,GO:0019915,GO:0022604,GO:0030176,GO:0030730,GO:0034389,GO:0035356	mitochondrion|cytoskeleton organization|phospholipid biosynthetic process|regulation of triglyceride biosynthetic process|positive regulation of sequestering of triglyceride|lipid storage|regulation of cell morphogenesis|integral component of endoplasmic reticulum membrane|sequestering of triglyceride|lipid particle organization|cellular triglyceride homeostasis
PLEKHF1	594.341	116.39	1072.29	9.21293	3.20366	0.0110101	0.47324	Up	0.789635	8.01012	GeneID:101106614,Genbank:XM_015100539.1	pleckstrin homology and FYVE domain containing 1	GO:0005634,GO:0005764,GO:0005765,GO:0006915,GO:0007032,GO:0010008,GO:0010314,GO:0010508,GO:0016050,GO:0032266,GO:0046872,GO:0048471,GO:0070273,GO:0072659,GO:2001244	nucleus|lysosome|lysosomal membrane|apoptotic process|endosome organization|endosome membrane|phosphatidylinositol-5-phosphate binding|positive regulation of autophagy|vesicle organization|phosphatidylinositol-3-phosphate binding|metal ion binding|perinuclear region of cytoplasm|phosphatidylinositol-4-phosphate binding|protein localization to plasma membrane|positive regulation of intrinsic apopt…
NDUFAF4	499.504	95.0991	903.91	9.50493	3.24868	0.0152283	0.553859	Up	0.374793	7.00954	GeneID:101105508,Genbank:XM_004011260.3	NADH dehydrogenase (ubiquinone) complex I, assembly factor 4	GO:0005516,GO:0031966,GO:0032981	calmodulin binding|mitochondrial membrane|mitochondrial respiratory chain complex I assembly
RAB9A	308.795	58.195	559.396	9.61244	3.2649	0.0427607	0.87586	Up	0.394245	6.21957	GeneID:100302073,Genbank:XM_012106110.2	RAB9A, member RAS oncogene family	GO:0003924,GO:0005525,GO:0005764,GO:0005770,GO:0005789,GO:0005829,GO:0005886,GO:0015031,GO:0019003,GO:0030133,GO:0030670,GO:0032588,GO:0032880,GO:0042147,GO:0042470,GO:0042802,GO:0045335,GO:0045921,GO:0052405,GO:0070062	GTPase activity|GTP binding|lysosome|late endosome|endoplasmic reticulum membrane|cytosol|plasma membrane|protein transport|GDP binding|transport vesicle|phagocytic vesicle membrane|trans-Golgi network membrane|regulation of protein localization|retrograde transport, endosome to Golgi|melanosome|identical protein binding|phagocytic vesicle|positive regulation of exocytosis|negative regulation by …
UTP3	377.181	70.9695	683.393	9.62939	3.26744	0.0277921	0.71815	Up	0.249942	4.1278	GeneID:101122028,Genbank:XM_004009889.3	UTP3, small subunit (SSU) processome component, homolog (S. cerevisiae)	GO:0000462,GO:0003723,GO:0005634,GO:0005730,GO:0007420,GO:0016569,GO:0032040	maturation of SSU-rRNA from tricistronic rRNA transcript (SSU-rRNA, 5.8S rRNA, LSU-rRNA)|RNA binding|nucleus|nucleolus|brain development|covalent chromatin modification|small-subunit processome
KCNA5	522.764	97.9379	947.591	9.67543	3.27433	0.0130375	0.507803	Up	0.440562	5.39313	GeneID:101111448,Genbank:XM_012176136.2	potassium channel, voltage gated shaker related subfamily A, member 5	GO:0005251,GO:0005887,GO:0007219,GO:0008076,GO:0014704,GO:0015271,GO:0019229,GO:0019870,GO:0019901,GO:0034705,GO:0043267,GO:0045121,GO:0051260,GO:0051393,GO:0060081,GO:0060372,GO:0071435,GO:0071805,GO:0086087,GO:0086089,GO:0086090,GO:0086091,GO:0097110,GO:0098914	delayed rectifier potassium channel activity|integral component of plasma membrane|Notch signaling pathway|voltage-gated potassium channel complex|intercalated disc|outward rectifier potassium channel activity|regulation of vasoconstriction|potassium channel inhibitor activity|protein kinase binding|potassium channel complex|negative regulation of potassium ion transport|membrane raft|protein hom…
FGF11	382.465	70.9695	693.96	9.7783	3.28958	0.0260742	0.704451	Up	0.185732	2.48223	GeneID:101122038,Genbank:XM_004012656.3	fibroblast growth factor 11	GO:0005576,GO:0005634,GO:0008083	extracellular region|nucleus|growth factor activity	ko04010,ko04015,ko04810,ko04014,ko04151	MAPK signaling pathway|Rap1 signaling pathway|Regulation of actin cytoskeleton|Ras signaling pathway|PI3K-Akt signaling pathway
MX2	655.998	119.229	1192.77	10.004	3.32251	0.0067566	0.371833	Up	0.26578	4.16309	GeneID:780441,Genbank:XM_012175971.2	MX dynamin-like GTPase 2	GO:0003924,GO:0005525,GO:0005634,GO:0005737,GO:0045087,GO:0051607	GTPase activity|GTP binding|nucleus|cytoplasm|innate immune response|defense response to virus
DNM1	326.403	56.7756	596.031	10.498	3.39205	0.031878	0.754198	Up	0.0338754	1.49428	GeneID:101108737,Genbank:XM_015094164.1	dynamin 1	GO:0000266,GO:0001917,GO:0002031,GO:0003374,GO:0003723,GO:0003924,GO:0005525,GO:0005634,GO:0005654,GO:0005794,GO:0005874,GO:0005886,GO:0006897,GO:0006898,GO:0007032,GO:0007605,GO:0008017,GO:0008021,GO:0008022,GO:0008344,GO:0016185,GO:0019901,GO:0030117,GO:0031749,GO:0031966,GO:0032403,GO:0042802,GO:0043196,GO:0043209,GO:0046983,GO:0048013,GO:0050998,GO:0051262,GO:0051932,GO:0061025,GO:0070062,GO:…	mitochondrial fission|photoreceptor inner segment|G-protein coupled receptor internalization|dynamin family protein polymerization involved in mitochondrial fission|RNA binding|GTPase activity|GTP binding|nucleus|nucleoplasm|Golgi apparatus|microtubule|plasma membrane|endocytosis|receptor-mediated endocytosis|endosome organization|sensory perception of sound|microtubule binding|synaptic vesicle|p…	ko04961,ko04072,ko04144,ko04721	Endocrine and other factor-regulated calcium reabsorption|Phospholipase D signaling pathway|Endocytosis|Synaptic vesicle cycle
TRANK1	539.652	92.2603	987.044	10.6985	3.41933	0.0091367	0.430985	Up	0.046328	1.01638	GeneID:101114219,Genbank:XM_015102243.1	tetratricopeptide repeat and ankyrin repeat containing 1
CPXM2	463.859	76.647	851.07	11.1038	3.47298	0.0122103	0.498556	Up	0.214762	3.12587	GeneID:101103861,Genbank:XM_004020358.3	carboxypeptidase X (M14 family), member 2	GO:0005615,GO:0006508,GO:0008270	extracellular space|proteolysis|zinc ion binding
COG8	602.381	99.3572	1105.4	11.1256	3.47581	0.00609989	0.348313	Up	0.57432	8.04852	GeneID:101113170,Genbank:XM_012190034.2	component of oligomeric golgi complex 8	GO:0000139,GO:0006891,GO:0015031,GO:0017119	Golgi membrane|intra-Golgi vesicle-mediated transport|protein transport|Golgi transport complex
ARFGAP3	406.051	66.7113	745.391	11.1734	3.48199	0.0167665	0.583233	Up	0.229432	3.93204	GeneID:101115447,Genbank:XM_004007030.3	ADP ribosylation factor GTPase activating protein 3	GO:0000139,GO:0005096,GO:0005829,GO:0009306,GO:0016192,GO:0046872	Golgi membrane|GTPase activator activity|cytosol|protein secretion|vesicle-mediated transport|metal ion binding	ko04144	Endocytosis
ARSI	295.373	48.2592	542.487	11.2411	3.49071	0.0351912	0.792894	Up	0.215645	2.9383	GeneID:101110236,Genbank:XM_012178801.2	arylsulfatase family member I	GO:0005576,GO:0005783,GO:0008152,GO:0008484,GO:0046872	extracellular region|endoplasmic reticulum|metabolic process|sulfuric ester hydrolase activity|metal ion binding
STYXL1	261.887	42.5817	481.193	11.3005	3.49831	0.0459977	0.902399	Up	0.389747	2.18434	GeneID:101118326,Genbank:XM_015104216.1	serine/threonine/tyrosine interacting-like 1	GO:0005622,GO:0008138,GO:0035556	intracellular|protein tyrosine/serine/threonine phosphatase activity|intracellular signal transduction
SIGMAR1	492.05	79.4858	904.614	11.3808	3.50853	0.00982655	0.449199	Up	0.606654	8.5011	GeneID:101116710,Genbank:XM_012154855.2	sigma non-opioid intracellular receptor 1	GO:0004872,GO:0005637,GO:0005640,GO:0005783,GO:0005789,GO:0005811,GO:0006869,GO:0014069,GO:0016021,GO:0030054,GO:0030426,GO:0031410,GO:0043523,GO:0045211,GO:0070207	receptor activity|nuclear inner membrane|nuclear outer membrane|endoplasmic reticulum|endoplasmic reticulum membrane|lipid droplet|lipid transport|postsynaptic density|integral component of membrane|cell junction|growth cone|cytoplasmic vesicle|regulation of neuron apoptotic process|postsynaptic membrane|protein homotrimerization
LOC101117786	670.399	107.874	1232.92	11.4293	3.51467	0.00419238	0.276318	Up	0.184303	3.6544	GeneID:101117786,Genbank:XM_012095707.2	vitamin D 25-hydroxylase	GO:0005506,GO:0005789,GO:0006766,GO:0008395,GO:0010164,GO:0010212,GO:0016705,GO:0020037,GO:0030343,GO:0031090,GO:0042359	iron ion binding|endoplasmic reticulum membrane|vitamin metabolic process|steroid hydroxylase activity|response to cesium ion|response to ionizing radiation|oxidoreductase activity, acting on paired donors, with incorporation or reduction of molecular oxygen|heme binding|vitamin D3 25-hydroxylase activity|organelle membrane|vitamin D metabolic process	ko00100	Steroid biosynthesis
ALG9	354.937	56.7756	653.098	11.5031	3.52396	0.0216925	0.658976	Up	0.115882	1.74447	GeneID:101109477,Genbank:XM_015100910.1	ALG9, alpha-1,2-mannosyltransferase	GO:0000026,GO:0000030,GO:0005783,GO:0005789,GO:0006486,GO:0006488,GO:0016020,GO:0016021,GO:0052918,GO:0052926	alpha-1,2-mannosyltransferase activity|mannosyltransferase activity|endoplasmic reticulum|endoplasmic reticulum membrane|protein glycosylation|dolichol-linked oligosaccharide biosynthetic process|membrane|integral component of membrane|dol-P-Man:Man(8)GlcNAc(2)-PP-Dol alpha-1,2-mannosyltransferase activity|dol-P-Man:Man(6)GlcNAc(2)-PP-Dol alpha-1,2-mannosyltransferase activity	ko00510,ko00513	N-Glycan biosynthesis|Various types of N-glycan biosynthesis
ELN	9926.94	1585.46	18268.4	11.5225	3.52638	0.00158944	0.154756	Up	3.82985	61.0517	GeneID:101111152,Genbank:XM_015103908.1	elastin	GO:0005201,GO:0005578,GO:0071953	extracellular matrix structural constituent|proteinaceous extracellular matrix|elastic fiber	ko04974	Protein digestion and absorption
ACOT8	722.203	113.551	1330.85	11.7203	3.55094	0.00314452	0.231855	Up	1.1088	15.0876	GeneID:101115474,Genbank:XM_004014607.3	acyl-CoA thioesterase 8	GO:0003986,GO:0005102,GO:0005739,GO:0005782,GO:0006637,GO:0006699,GO:0009062,GO:0016032,GO:0016289,GO:0016290,GO:0016559,GO:0033540,GO:0033882,GO:0036109,GO:0043649,GO:0045225,GO:0047617,GO:0052689,GO:0052815	acetyl-CoA hydrolase activity|receptor binding|mitochondrion|peroxisomal matrix|acyl-CoA metabolic process|bile acid biosynthetic process|fatty acid catabolic process|viral process|CoA hydrolase activity|palmitoyl-CoA hydrolase activity|peroxisome fission|fatty acid beta-oxidation using acyl-CoA oxidase|choloyl-CoA hydrolase activity|alpha-linolenic acid metabolic process|dicarboxylic acid catabo…	ko04146,ko00120	Peroxisome|Primary bile acid biosynthesis
CHI3L1	3864.77	603.24	7126.3	11.8134	3.56235	0.000339526	0.0592766	Up	3.60866	52.0128	GeneID:443279,Genbank:XM_012186898.2	chitinase 3-like 1 (cartilage glycoprotein-39)	GO:0005615,GO:0005737,GO:0005783,GO:0005975,GO:0006915,GO:0006954,GO:0007250,GO:0008061,GO:0009612,GO:0010800,GO:0030246,GO:0030324,GO:0034612,GO:0045766,GO:0048471,GO:0051897,GO:0070374,GO:0070555,GO:0070741,GO:0071356,GO:0072606	extracellular space|cytoplasm|endoplasmic reticulum|carbohydrate metabolic process|apoptotic process|inflammatory response|activation of NF-kappaB-inducing kinase activity|chitin binding|response to mechanical stimulus|positive regulation of peptidyl-threonine phosphorylation|carbohydrate binding|lung development|response to tumor necrosis factor|positive regulation of angiogenesis|perinuclear re…
KCTD5	331.667	51.098	612.235	11.9816	3.58275	0.0234923	0.679435	Up	0.784029	15.6975	GeneID:101116367,Genbank:XM_004020720.3	potassium channel tetramerization domain containing 5	GO:0005829,GO:0031463,GO:0032403,GO:0042802,GO:0043161,GO:0051260,GO:0097602	cytosol|Cul3-RING ubiquitin ligase complex|protein complex binding|identical protein binding|proteasome-mediated ubiquitin-dependent protein catabolic process|protein homooligomerization|cullin family protein binding
IFI6	997.466	153.294	1841.64	12.0138	3.58662	0.00123669	0.13711	Up	2.61362	31.7761	GeneID:101106828,Genbank:XM_012150992.1	interferon, alpha-inducible protein 6	GO:0001836,GO:0005739,GO:0016021,GO:0043154,GO:0051902,GO:2001240	release of cytochrome c from mitochondria|mitochondrion|integral component of membrane|negative regulation of cysteine-type endopeptidase activity involved in apoptotic process|negative regulation of mitochondrial depolarization|negative regulation of extrinsic apoptotic signaling pathway in absence of ligand
MX1	695.384	100.777	1289.99	12.8005	3.67813	0.00261239	0.203485	Up	0.33083	6.16371	GeneID:443146,Genbank:NM_001009753.1	MX dynamin-like GTPase 1	GO:0003924,GO:0005525,GO:0005737,GO:0005789,GO:0045087,GO:0048471	GTPase activity|GTP binding|cytoplasm|endoplasmic reticulum membrane|innate immune response|perinuclear region of cytoplasm
TM7SF3	384.874	55.3562	714.392	12.9054	3.6899	0.0137513	0.527444	Up	0.218132	4.16627	GeneID:101112302,Genbank:XM_004006767.2	transmembrane 7 superfamily member 3	GO:0005886,GO:0016021,GO:0032024,GO:0034620,GO:0043069,GO:0070062	plasma membrane|integral component of membrane|positive regulation of insulin secretion|cellular response to unfolded protein|negative regulation of programmed cell death|extracellular exosome
HPDL	1074.96	153.294	1996.63	13.0249	3.7032	0.000748848	0.102534	Up	0.806582	13.7728	GeneID:101119084,Genbank:XM_004001909.3	4-hydroxyphenylpyruvate dioxygenase-like	GO:0009072,GO:0016701,GO:0046872,GO:0051213	aromatic amino acid family metabolic process|oxidoreductase activity, acting on single donors with incorporation of molecular oxygen|metal ion binding|dioxygenase activity
CHRND	232.613	32.646	432.58	13.2507	3.72799	0.0466297	0.903898	Up	0	2.08495	GeneID:101102707,Genbank:XM_012156900.1	cholinergic receptor, nicotinic delta	GO:0004888,GO:0005654,GO:0005829,GO:0005892,GO:0007271,GO:0007274,GO:0022848,GO:0030054,GO:0035094,GO:0042166,GO:0045211,GO:0048630,GO:0050881,GO:0098655	transmembrane signaling receptor activity|nucleoplasm|cytosol|acetylcholine-gated channel complex|synaptic transmission, cholinergic|neuromuscular synaptic transmission|acetylcholine-gated cation-selective channel activity|cell junction|response to nicotine|acetylcholine binding|postsynaptic membrane|skeletal muscle tissue growth|musculoskeletal movement|cation transmembrane transport	ko04080	Neuroactive ligand-receptor interaction
C1QTNF6	448.66	62.4531	834.866	13.3679	3.7407	0.0083226	0.4091	Up	0.256119	4.20453	GeneID:101102801,Genbank:XM_004006731.3	C1q and tumor necrosis factor related protein 6	GO:0005581,GO:0005615,GO:0042802,GO:0051259,GO:0070208	collagen trimer|extracellular space|identical protein binding|protein oligomerization|protein heterotrimerization
EXO5	311.909	42.5817	581.236	13.6499	3.77082	0.0211573	0.652863	Up	0.139451	4.12416	GeneID:101123508,Genbank:XM_012106157.2	exonuclease 5	GO:0003677,GO:0005634,GO:0005654,GO:0005829,GO:0036297,GO:0045145,GO:0046872,GO:0051539	DNA binding|nucleus|nucleoplasm|cytosol|interstrand cross-link repair|single-stranded DNA 5'-3' exodeoxyribonuclease activity|metal ion binding|4 iron, 4 sulfur cluster binding
GREM1	276.662	36.9041	516.419	13.9935	3.80669	0.0277131	0.71815	Up	0.0794905	1.73665	GeneID:101102396,Genbank:XM_012181152.2	gremlin 1, DAN family BMP antagonist	GO:0000902,GO:0001658,GO:0002042,GO:0002092,GO:0003257,GO:0003337,GO:0005125,GO:0005615,GO:0006915,GO:0007165,GO:0007267,GO:0008284,GO:0009954,GO:0009986,GO:0010717,GO:0016015,GO:0030199,GO:0030297,GO:0030308,GO:0030326,GO:0030502,GO:0030514,GO:0032331,GO:0033689,GO:0036122,GO:0042346,GO:0042803,GO:0043066,GO:0043184,GO:0045668,GO:0045766,GO:0045892,GO:0045944,GO:0046851,GO:0048018,GO:0048263,GO:…	cell morphogenesis|branching involved in ureteric bud morphogenesis|cell migration involved in sprouting angiogenesis|positive regulation of receptor internalization|positive regulation of transcription from RNA polymerase II promoter involved in myocardial precursor cell differentiation|mesenchymal to epithelial transition involved in metanephros morphogenesis|cytokine activity|extracellular spa…
AHI1	299.217	39.7429	558.691	14.0576	3.81328	0.0223241	0.670062	Up	0.0826233	1.1011	GeneID:101120502,Genbank:XM_015097421.1	Abelson helper integration site 1	GO:0001738,GO:0001947,GO:0002092,GO:0005813,GO:0005814,GO:0005829,GO:0005911,GO:0005912,GO:0005929,GO:0007169,GO:0007417,GO:0010842,GO:0016192,GO:0030862,GO:0030902,GO:0034613,GO:0035844,GO:0035845,GO:0036038,GO:0036064,GO:0039008,GO:0039023,GO:0042802,GO:0043066,GO:0045944,GO:0050795,GO:0060271,GO:0065001,GO:0070121,GO:0070986,GO:0071599,GO:0097711,GO:0097730	morphogenesis of a polarized epithelium|heart looping|positive regulation of receptor internalization|centrosome|centriole|cytosol|cell-cell junction|adherens junction|cilium|transmembrane receptor protein tyrosine kinase signaling pathway|central nervous system development|retina layer formation|vesicle-mediated transport|positive regulation of polarized epithelial cell differentiation|hindbrain…
KLF16	265.731	34.0653	497.397	14.6013	3.86802	0.0285731	0.729406	Up	0.125553	1.94301	GeneID:105607079,Genbank:XM_015095689.1	Kruppel-like factor 16	GO:0000978,GO:0001078,GO:0005634,GO:0006351,GO:0007212,GO:0046872	RNA polymerase II proximal promoter sequence-specific DNA binding|transcriptional repressor activity, RNA polymerase II proximal promoter sequence-specific DNA binding|nucleus|transcription, DNA-templated|dopamine receptor signaling pathway|metal ion binding
TMEM107	240.705	29.8072	451.603	15.1508	3.92132	0.0347241	0.791038	Up	0.226451	3.76525	GeneID:101106184,Genbank:XM_004012679.3	transmembrane protein 107	GO:0016021,GO:0021532,GO:0035869,GO:0036038,GO:0042733,GO:0060271,GO:1904491,GO:1905515	integral component of membrane|neural tube patterning|ciliary transition zone|MKS complex|embryonic digit morphogenesis|cilium assembly|protein localization to ciliary transition zone|non-motile cilium assembly
LOC101102178	815.501	99.3572	1531.64	15.4155	3.94631	0.000839407	0.109912	Up	0.00441251	2.65465	GeneID:101102178,Genbank:XM_015101335.1	unconventional myosin-X	GO:0001726,GO:0005516,GO:0005524,GO:0005547,GO:0005829,GO:0005938,GO:0007165,GO:0008360,GO:0016459,GO:0030027,GO:0030705,GO:0030898,GO:0031527,GO:0032433,GO:0051015,GO:0051489,GO:0060002	ruffle|calmodulin binding|ATP binding|phosphatidylinositol-3,4,5-trisphosphate binding|cytosol|cell cortex|signal transduction|regulation of cell shape|myosin complex|lamellipodium|cytoskeleton-dependent intracellular transport|actin-dependent ATPase activity|filopodium membrane|filopodium tip|actin filament binding|regulation of filopodium assembly|plus-end directed microfilament motor activity	ko04666	Fc gamma R-mediated phagocytosis
ADAMTS17	338.676	41.1623	636.189	15.4556	3.95006	0.013072	0.507803	Up	0.131849	1.39491	GeneID:101110624,Genbank:XM_015101860.1	ADAM metallopeptidase with thrombospondin type 1 motif 17	GO:0003676,GO:0004222,GO:0005578,GO:0046872	nucleic acid binding|metalloendopeptidase activity|proteinaceous extracellular matrix|metal ion binding
PDXK	3390.28	411.623	6368.94	15.4727	3.95166	8.26483e-05	0.0195533	Up	4.13224	76.6281	GeneID:443049,Genbank:NM_001009220.1	pyridoxal (pyridoxine, vitamin B6) kinase	GO:0005524,GO:0005737,GO:0008478,GO:0009443,GO:0046872	ATP binding|cytoplasm|pyridoxal kinase activity|pyridoxal 5'-phosphate salvage|metal ion binding	ko00750	Vitamin B6 metabolism
C23H18orf32	283.344	34.0653	532.623	15.6353	3.96674	0.021227	0.652863	Up	0.340359	10.7012	GeneID:105604515,Genbank:XM_012103676.2	chromosome 23 open reading frame, human C18orf32	GO:0004871	signal transducer activity
BPNT1	502.898	59.6143	946.182	15.8717	3.98839	0.00373096	0.261077	Up	0.399839	9.61251	GeneID:101104841,Genbank:XM_004013604.2	3'(2'), 5'-bisphosphate nucleotidase 1	GO:0008441,GO:0046854,GO:0046872	3'(2'),5'-bisphosphate nucleotidase activity|phosphatidylinositol phosphorylation|metal ion binding	ko00920	Sulfur metabolism
B3GNT9	611.442	72.3889	1150.49	15.8933	3.99034	0.00194984	0.172187	Up	0.321063	6.52985	GeneID:101111309,Genbank:XM_012189904.2	UDP-GlcNAc:betaGal beta-1,3-N-acetylglucosaminyltransferase 9	GO:0000139,GO:0006486,GO:0008378,GO:0016021	Golgi membrane|protein glycosylation|galactosyltransferase activity|integral component of membrane
SLC25A13	247.393	28.3878	466.398	16.4295	4.03822	0.0283179	0.724109	Up	0.0822309	1.71301	GeneID:101118780,Genbank:XM_004007743.3	solute carrier family 25 (aspartate/glutamate carrier), member 13	GO:0005215,GO:0005313,GO:0005509,GO:0005739,GO:0005743,GO:0005887,GO:0006094,GO:0006754,GO:0006839,GO:0015172,GO:0015183,GO:0015810,GO:0015813,GO:0016021,GO:0043490,GO:0045333,GO:0051592	transporter activity|L-glutamate transmembrane transporter activity|calcium ion binding|mitochondrion|mitochondrial inner membrane|integral component of plasma membrane|gluconeogenesis|ATP biosynthetic process|mitochondrial transport|acidic amino acid transmembrane transporter activity|L-aspartate transmembrane transporter activity|aspartate transport|L-glutamate transport|integral component of m…
BRWD3	601.195	63.8725	1138.52	17.8248	4.15582	0.0014436	0.145923	Up	0.0594062	1.87662	GeneID:101120385,Genbank:XM_012106986.2	bromodomain and WD repeat domain containing 3
LOC101118931	416.536	44.0011	789.072	17.933	4.16455	0.00499358	0.31213	Up	0.08563	2.49272	GeneID:101118931,Genbank:XM_012107654.2	PWWP domain-containing protein MUM1L1	GO:0070062	extracellular exosome
ACP6	245.973	25.549	466.398	18.255	4.19022	0.0241898	0.681668	Up	0.0723618	3.14211	GeneID:101114832,Genbank:XM_004002403.3	acid phosphatase 6, lysophosphatidic	GO:0002244,GO:0003993,GO:0005739,GO:0052642,GO:2001311	hematopoietic progenitor cell differentiation|acid phosphatase activity|mitochondrion|lysophosphatidic acid phosphatase activity|lysobisphosphatidic acid metabolic process
SLC4A3	568.761	56.7756	1080.75	19.0354	4.25061	0.00144064	0.145923	Up	0.141384	2.67393	GeneID:101115351,Genbank:XM_012156716.2	solute carrier family 4 (anion exchanger), member 3	GO:0005452,GO:0005886,GO:0005887,GO:0006810,GO:0008510,GO:0015301,GO:0015701,GO:0016020,GO:0051453	inorganic anion exchanger activity|plasma membrane|integral component of plasma membrane|transport|sodium:bicarbonate symporter activity|anion:anion antiporter activity|bicarbonate transport|membrane|regulation of intracellular pH
SLC45A4	286.142	28.3878	543.896	19.1595	4.25999	0.0141361	0.536785	Up	0.0581824	1.18096	GeneID:101118622,Genbank:XM_015097713.1	solute carrier family 45 member 4	GO:0008506,GO:0015770,GO:0016021	sucrose:proton symporter activity|sucrose transport|integral component of membrane
LOC101102204	200.511	19.8714	381.15	19.1808	4.26159	0.0387708	0.832941	Up	0.12289	4.09962	GeneID:101102204,Genbank:XM_004003976.3	eukaryotic translation initiation factor 2 subunit 1	GO:0003723,GO:0003743,GO:0005634,GO:0005737,GO:0005840,GO:0005850,GO:0005851,GO:0006412,GO:0006413,GO:0007568,GO:0010494,GO:0016020,GO:0032057,GO:0033290,GO:0034198,GO:0034605,GO:0034644,GO:0034976,GO:0043022,GO:0043558,GO:0043614,GO:0044207,GO:0046777,GO:0070062,GO:0097451,GO:1901216,GO:1905098,GO:1990737,GO:2000676	RNA binding|translation initiation factor activity|nucleus|cytoplasm|ribosome|eukaryotic translation initiation factor 2 complex|eukaryotic translation initiation factor 2B complex|translation|translational initiation|aging|cytoplasmic stress granule|membrane|negative regulation of translational initiation in response to stress|eukaryotic 48S preinitiation complex|cellular response to amino acid …	ko04210,ko04141,ko03013	Apoptosis|Protein processing in endoplasmic reticulum|RNA transport
ZNF385D	375.296	36.9041	713.687	19.339	4.27344	0.00584261	0.343966	Up	0.0307984	2.5307	GeneID:101104040,Genbank:XM_012106062.2	zinc finger protein 385D	GO:0002039,GO:0003723,GO:0005634,GO:0008270,GO:0072332	p53 binding|RNA binding|nucleus|zinc ion binding|intrinsic apoptotic signaling pathway by p53 class mediator
ADGRL1	293.539	28.3878	558.691	19.6807	4.29871	0.0123987	0.502217	Up	0.0400218	0.72633	GeneID:101118356,Genbank:XM_015095610.1	adhesion G protein-coupled receptor L1	GO:0004930,GO:0005622,GO:0005886,GO:0007157,GO:0007166,GO:0016021,GO:0016524,GO:0030054,GO:0030246,GO:0030424,GO:0030426,GO:0035584,GO:0042734,GO:0043005,GO:0045202,GO:0050839,GO:0090129	G-protein coupled receptor activity|intracellular|plasma membrane|heterophilic cell-cell adhesion via plasma membrane cell adhesion molecules|cell surface receptor signaling pathway|integral component of membrane|latrotoxin receptor activity|cell junction|carbohydrate binding|axon|growth cone|calcium-mediated signaling using intracellular calcium source|presynaptic membrane|neuron projection|syna…
ORMDL2	421.805	39.7429	803.867	20.2267	4.33819	0.00355238	0.252136	Up	0.503506	13.6202	GeneID:101114692,Genbank:XM_004006608.2	ORMDL sphingolipid biosynthesis regulator 2	GO:0005783,GO:0006672,GO:0016021,GO:0035339,GO:0090156,GO:1900060	endoplasmic reticulum|ceramide metabolic process|integral component of membrane|SPOTS complex|cellular sphingolipid homeostasis|negative regulation of ceramide biosynthetic process
SLC31A1	973.989	90.8409	1857.14	20.4438	4.35359	0.000158696	0.0321391	Up	0.281634	9.09292	GeneID:101108544,Genbank:XM_004004000.2	solute carrier family 31 (copper transporter), member 1	GO:0005375,GO:0005886,GO:0016021	copper ion transmembrane transporter activity|plasma membrane|integral component of membrane	ko04978	Mineral absorption
PSMG1	183.592	17.0327	350.151	20.5576	4.3616	0.044509	0.889537	Up	0.062965	5.9622	GeneID:101117642,Genbank:XM_015091757.1	proteasome (prosome, macropain) assembly chaperone 1	GO:0005654,GO:0005737,GO:0005783,GO:0005794,GO:0005829,GO:0021930,GO:0043248,GO:0070628,GO:0080129	nucleoplasm|cytoplasm|endoplasmic reticulum|Golgi apparatus|cytosol|cerebellar granule cell precursor proliferation|proteasome assembly|proteasome binding|proteasome core complex assembly
SDC1	280.143	25.549	534.737	20.9299	4.38749	0.0128357	0.506393	Up	0	0.999782	GeneID:101106837,Genbank:XM_012175937.2	syndecan 1	GO:0008022,GO:0009897,GO:0009986,GO:0016021,GO:0016477,GO:0042060,GO:0042802,GO:0048627,GO:0055002,GO:0060070,GO:0070062,GO:1903543,GO:1903553	protein C-terminus binding|external side of plasma membrane|cell surface|integral component of membrane|cell migration|wound healing|identical protein binding|myoblast development|striated muscle cell development|canonical Wnt signaling pathway|extracellular exosome|positive regulation of exosomal secretion|positive regulation of extracellular exosome assembly	ko04514,ko04512	Cell adhesion molecules (CAMs)|ECM-receptor interaction
NUDCD2	265.343	24.1296	506.556	20.9931	4.39184	0.0151881	0.553859	Up	0	6.47521	GeneID:101119472,Genbank:XM_004023297.2	NudC domain containing 2	GO:0000777,GO:0000922,GO:0005622,GO:0005737,GO:0005815,GO:0006457,GO:0032502,GO:0051082	condensed chromosome kinetochore|spindle pole|intracellular|cytoplasm|microtubule organizing center|protein folding|developmental process|unfolded protein binding
RDH11	282.257	25.549	538.964	21.0953	4.39885	0.0123462	0.502217	Up	0.092847	2.81688	GeneID:101115127,Genbank:XM_012181885.2	retinol dehydrogenase 11 (all-trans/9-cis/11-cis)	GO:0001523,GO:0001917,GO:0004745,GO:0005622,GO:0005789,GO:0016021,GO:0016062,GO:0016616,GO:0042572,GO:0042574,GO:0052650	retinoid metabolic process|photoreceptor inner segment|retinol dehydrogenase activity|intracellular|endoplasmic reticulum membrane|integral component of membrane|adaptation of rhodopsin mediated signaling|oxidoreductase activity, acting on the CH-OH group of donors, NAD or NADP as acceptor|retinol metabolic process|retinal metabolic process|NADP-retinol dehydrogenase activity	ko00830	Retinol metabolism
LOC101119929	205.085	18.4521	391.718	21.2289	4.40796	0.0317479	0.753467	Up	0.0228346	3.81082	GeneID:101119929,Genbank:XM_015100713.1	zinc finger protein 584	GO:0003677,GO:0005634,GO:0006351,GO:0006355,GO:0046872	DNA binding|nucleus|transcription, DNA-templated|regulation of transcription, DNA-templated|metal ion binding
LOC105612436	189.58	17.0327	362.128	21.2608	4.41012	0.0390874	0.835367	Up	0.0504243	1.75677	GeneID:105612436,Genbank:XM_015103568.1	tigger transposable element-derived protein 1-like	GO:0003677,GO:0005634	DNA binding|nucleus
COL1A2	44330	3877.77	84782.2	21.8636	4.45046	0.00804881	0.400831	Up	8.66511	260.547	GeneID:443512,Genbank:XM_004007726.3	collagen, type I, alpha 2	GO:0001501,GO:0001568,GO:0002020,GO:0005201,GO:0005584,GO:0005615,GO:0005783,GO:0007179,GO:0007266,GO:0008217,GO:0030199,GO:0030674,GO:0042802,GO:0043589,GO:0046332,GO:0046872,GO:0048407,GO:0070208,GO:0071230	skeletal system development|blood vessel development|protease binding|extracellular matrix structural constituent|collagen type I trimer|extracellular space|endoplasmic reticulum|transforming growth factor beta receptor signaling pathway|Rho protein signal transduction|regulation of blood pressure|collagen fibril organization|protein binding, bridging|identical protein binding|skin morphogenesis|…	ko04974,ko04611,ko04151,ko04512,ko04510	Protein digestion and absorption|Platelet activation|PI3K-Akt signaling pathway|ECM-receptor interaction|Focal adhesion
NR2F1	202.614	17.0327	388.195	22.7912	4.51041	0.0297093	0.737453	Up	0.0729809	1.74801	GeneID:101121774,Genbank:XM_012179315.2	nuclear receptor subfamily 2 group F member 1	GO:0003707,GO:0004879,GO:0005634,GO:0006351,GO:0008270,GO:0043565	steroid hormone receptor activity|nuclear receptor activity|nucleus|transcription, DNA-templated|zinc ion binding|sequence-specific DNA binding
DACT2	436.227	34.0653	838.389	24.6112	4.62124	0.00191348	0.172187	Up	0.151179	3.43576	GeneID:101116322,Genbank:XM_015097276.1	dishevelled-binding antagonist of beta-catenin 2	GO:0003382,GO:0005080,GO:0005737,GO:0007162,GO:0008013,GO:0008134,GO:0030111,GO:0043588,GO:0051018,GO:0070097,GO:0072061,GO:1900108	epithelial cell morphogenesis|protein kinase C binding|cytoplasm|negative regulation of cell adhesion|beta-catenin binding|transcription factor binding|regulation of Wnt signaling pathway|skin development|protein kinase A binding|delta-catenin binding|inner medullary collecting duct development|negative regulation of nodal signaling pathway
LOC106991857	158.208	11.3551	305.061	26.8655	4.74768	0.0484875	0.922904	Up	0.0320242	0.754431	GeneID:106991857,Genbank:XM_015103433.1	actin filament-associated protein 1-like 2	GO:0005829,GO:0005886,GO:0006954,GO:0007346,GO:0017124,GO:0030296,GO:0032675,GO:0032757,GO:0035591,GO:0042169,GO:0045742,GO:0045893	cytosol|plasma membrane|inflammatory response|regulation of mitotic cell cycle|SH3 domain binding|protein tyrosine kinase activator activity|regulation of interleukin-6 production|positive regulation of interleukin-8 production|signaling adaptor activity|SH2 domain binding|positive regulation of epidermal growth factor receptor signaling pathway|positive regulation of transcription, DNA-templated
LOC105610424	445.728	31.2266	860.229	27.548	4.78388	0.00131396	0.141744	Up	0.207837	6.34609	GeneID:105610424,Genbank:XM_015103842.1	WD repeat-containing protein 24	GO:0005765,GO:0006914,GO:0010506,GO:0032008,GO:0034198,GO:0061700	lysosomal membrane|autophagy|regulation of autophagy|positive regulation of TOR signaling|cellular response to amino acid starvation|GATOR2 complex	ko04150	mTOR signaling pathway
LOC101107463	195.201	12.7745	377.627	29.561	4.88562	0.0232601	0.676815	Up	0.06511	2.29674	GeneID:101107463,Genbank:XM_012094858.2	zinc finger protein 548	GO:0003677,GO:0005634,GO:0006351,GO:0006355,GO:0046872	DNA binding|nucleus|transcription, DNA-templated|regulation of transcription, DNA-templated|metal ion binding
GREB1	1287.12	80.9052	2493.33	30.8179	4.9457	1.04356e-05	0.00440297	Up	0.0987106	4.09462	GeneID:101120397,Genbank:XM_015094231.1	growth regulation by estrogen in breast cancer 1
ZNF852	206.826	12.7745	400.877	31.381	4.97182	0.0179226	0.602794	Up	0.0193889	0.84585	GeneID:101119762,Genbank:XM_015102288.1	zinc finger protein 852	GO:0003676,GO:0005634,GO:0006355,GO:0046872	nucleic acid binding|nucleus|regulation of transcription, DNA-templated|metal ion binding
GSR	942.508	55.3562	1829.66	33.0525	5.04669	2.56352e-05	0.00811193	Up	0.13931	6.49561	GeneID:101114416,Genbank:XM_015104590.1	glutathione reductase			ko00480,ko04918	Glutathione metabolism|Thyroid hormone synthesis
DPAGT1	239.938	12.7745	467.102	36.5652	5.1924	0.00854958	0.413565	Up	0.0243173	0.998313	GeneID:101107219,Genbank:XM_012095571.2	dolichyl-phosphate (UDP-N-acetylglucosamine) N-acetylglucosaminephosphotransferase 1 (GlcNAc-1-P transferase)	GO:0003975,GO:0003976,GO:0005789,GO:0006487,GO:0006489,GO:0008963,GO:0016020,GO:0016021,GO:0016757,GO:0019408,GO:0051259	UDP-N-acetylglucosamine-dolichyl-phosphate N-acetylglucosaminephosphotransferase activity|UDP-N-acetylglucosamine-lysosomal-enzyme N-acetylglucosaminephosphotransferase activity|endoplasmic reticulum membrane|protein N-linked glycosylation|dolichyl diphosphate biosynthetic process|phospho-N-acetylmuramoyl-pentapeptide-transferase activity|membrane|integral component of membrane|transferase activi…	ko00510	N-Glycan biosynthesis
CCDC51	140.579	7.09695	274.062	38.6168	5.27116	0.0461737	0.902399	Up	0.0352245	2.00878	GeneID:101111750,Genbank:XM_004018490.2	coiled-coil domain containing 51	GO:0005739,GO:0016021	mitochondrion|integral component of membrane
ASF1A	265.296	11.3551	519.237	45.7272	5.51498	0.00395642	0.267533	Up	0.0690041	5.04054	GeneID:100307033,Genbank:NM_001166188.1	anti-silencing function 1A histone chaperone	GO:0000790,GO:0001649,GO:0003682,GO:0005634,GO:0005654,GO:0006281,GO:0006334,GO:0006335,GO:0006336,GO:0006351,GO:0016569,GO:0031936,GO:0042393,GO:0042692,GO:0043234	nuclear chromatin|osteoblast differentiation|chromatin binding|nucleus|nucleoplasm|DNA repair|nucleosome assembly|DNA replication-dependent nucleosome assembly|DNA replication-independent nucleosome assembly|transcription, DNA-templated|covalent chromatin modification|negative regulation of chromatin silencing|histone binding|muscle cell differentiation|protein complex
P3H4	334.697	12.7745	656.62	51.4009	5.68372	0.00109385	0.128794	Up	0.0607968	4.19028	GeneID:101108671,Genbank:XM_015098358.1	prolyl 3-hydroxylase family member 4 (non-enzymatic)	GO:0000794,GO:0000795,GO:0005730,GO:0005783,GO:0007130,GO:0017185,GO:0030199,GO:0032964,GO:0046849,GO:1902494	condensed nuclear chromosome|synaptonemal complex|nucleolus|endoplasmic reticulum|synaptonemal complex assembly|peptidyl-lysine hydroxylation|collagen fibril organization|collagen biosynthetic process|bone remodeling|catalytic complex
CPZ	1620.63	59.6143	3181.65	53.3705	5.73797	3.41113e-07	0.000235508	Up	0.314171	20.3552	GeneID:101120411,Genbank:XM_012180414.2	carboxypeptidase Z	GO:0004181,GO:0004185,GO:0005578,GO:0005615,GO:0006508,GO:0006518,GO:0008270,GO:0016055,GO:0016485,GO:0070062	metallocarboxypeptidase activity|serine-type carboxypeptidase activity|proteinaceous extracellular matrix|extracellular space|proteolysis|peptide metabolic process|zinc ion binding|Wnt signaling pathway|protein processing|extracellular exosome
ANKRD24	158.187	5.67756	310.697	54.7237	5.77409	0.0230801	0.672866	Up	0.0146414	0.942441	GeneID:101115875,Genbank:XM_015095658.1	ankyrin repeat domain 24
JAGN1	651.067	22.7102	1279.42	56.3369	5.81601	2.4642e-05	0.00811193	Up	0.328171	25.1215	GeneID:101102095,Genbank:XM_012099536.1	jagunal homolog 1	GO:0002446,GO:0005783,GO:0005789,GO:0007029,GO:0015031,GO:0016021,GO:0016192,GO:0030223,GO:0038158,GO:0050832,GO:1990266	neutrophil mediated immunity|endoplasmic reticulum|endoplasmic reticulum membrane|endoplasmic reticulum organization|protein transport|integral component of membrane|vesicle-mediated transport|neutrophil differentiation|granulocyte colony-stimulating factor signaling pathway|defense response to fungus|neutrophil migration
FBLN7	171.926	5.67756	338.174	59.5632	5.89635	0.0156729	0.565452	Up	0.0276456	1.95785	GeneID:101118347,Genbank:XM_004006187.3	fibulin 7	GO:0005509,GO:0005578,GO:0005925,GO:0007155,GO:0008201,GO:0070062	calcium ion binding|proteinaceous extracellular matrix|focal adhesion|cell adhesion|heparin binding|extracellular exosome
DTX4	521.765	17.0327	1026.5	60.2664	5.91328	7.36448e-05	0.0186432	Up	0.0357306	2.53201	GeneID:101110361,Genbank:XM_015101182.1	deltex 4, E3 ubiquitin ligase	GO:0004842,GO:0005829,GO:0007219,GO:0008270,GO:0032479	ubiquitin-protein transferase activity|cytosol|Notch signaling pathway|zinc ion binding|regulation of type I interferon production	ko04330	Notch signaling pathway
COL1A1	61485	1869.34	121101	64.7827	6.01754	0.00305663	0.226474	Up	3.08408	194.414	GeneID:443483,Genbank:XM_015098715.1	collagen, type I, alpha 1	GO:0001568,GO:0001649,GO:0001957,GO:0001958,GO:0002020,GO:0005201,GO:0005584,GO:0005615,GO:0005737,GO:0007601,GO:0007605,GO:0010718,GO:0010812,GO:0015031,GO:0030199,GO:0030335,GO:0032964,GO:0034504,GO:0034505,GO:0042802,GO:0043589,GO:0045893,GO:0046872,GO:0048407,GO:0048706,GO:0060325,GO:0060346,GO:0060351,GO:0070208,GO:0071230,GO:0071260,GO:0090263	blood vessel development|osteoblast differentiation|intramembranous ossification|endochondral ossification|protease binding|extracellular matrix structural constituent|collagen type I trimer|extracellular space|cytoplasm|visual perception|sensory perception of sound|positive regulation of epithelial to mesenchymal transition|negative regulation of cell-substrate adhesion|protein transport|collage…	ko04974,ko04611,ko04151,ko04512,ko04510	Protein digestion and absorption|Platelet activation|PI3K-Akt signaling pathway|ECM-receptor interaction|Focal adhesion
LRP8	325.171	8.51634	641.825	75.364	6.2358	0.000603287	0.0916332	Up	0.0108824	1.12865	GeneID:101116697,Genbank:XM_015091990.1	LDL receptor related protein 8	GO:0000122,GO:0001523,GO:0004888,GO:0005041,GO:0005509,GO:0005576,GO:0005875,GO:0005886,GO:0005901,GO:0006508,GO:0006629,GO:0006897,GO:0007165,GO:0008035,GO:0014069,GO:0016020,GO:0016021,GO:0019221,GO:0019894,GO:0021541,GO:0021987,GO:0030229,GO:0030424,GO:0030425,GO:0032793,GO:0034185,GO:0038025,GO:0038026,GO:0042493,GO:0043025,GO:0043235,GO:0050731,GO:0050804,GO:0061003,GO:0061098,GO:0071363,GO:…	negative regulation of transcription from RNA polymerase II promoter|retinoid metabolic process|transmembrane signaling receptor activity|low-density lipoprotein receptor activity|calcium ion binding|extracellular region|microtubule associated complex|plasma membrane|caveola|proteolysis|lipid metabolic process|endocytosis|signal transduction|high-density lipoprotein particle binding|postsynaptic …
ZNF488	456.576	11.3551	901.796	79.4176	6.31139	7.9757e-05	0.0195533	Up	0.011086	4.33811	GeneID:101114928,Genbank:XM_012105482.2	zinc finger protein 488	GO:0003677,GO:0005634,GO:0006351,GO:0014003,GO:0045892,GO:0046872,GO:0048714	DNA binding|nucleus|transcription, DNA-templated|oligodendrocyte development|negative regulation of transcription, DNA-templated|metal ion binding|positive regulation of oligodendrocyte differentiation
PAICS	235.333	5.67756	464.989	81.8994	6.35578	0.00283063	0.214972	Up	0.0144788	2.01753	GeneID:101117419,Genbank:XM_015096283.1	phosphoribosylaminoimidazole carboxylase	GO:0004638,GO:0004639,GO:0005524,GO:0005737,GO:0005829,GO:0006189,GO:0009113,GO:0009168,GO:0016020,GO:0042802,GO:0045296,GO:0070062	phosphoribosylaminoimidazole carboxylase activity|phosphoribosylaminoimidazolesuccinocarboxamide synthase activity|ATP binding|cytoplasm|cytosol|'de novo' IMP biosynthetic process|purine nucleobase biosynthetic process|purine ribonucleoside monophosphate biosynthetic process|membrane|identical protein binding|cadherin binding|extracellular exosome	ko00230	Purine metabolism
LDAH	273.378	5.67756	541.078	95.3012	6.57442	0.00105061	0.127662	Up	0.00810993	2.37739	GeneID:101104469,Genbank:XM_004005712.3	lipid droplet associated hydrolase	GO:0005783,GO:0005811,GO:0016042,GO:0016298,GO:0019915	endoplasmic reticulum|lipid droplet|lipid catabolic process|lipase activity|lipid storage
SMIM5	143.03	2.83878	283.22	99.7684	6.64051	0.0195001	0.624336	Up	0	1.25062	GeneID:105616427,Genbank:XM_012186543.1	small integral membrane protein 5	GO:0016021	integral component of membrane
DMKN	100.753	1.41939	200.086	140.966	7.13921	0.0483246	0.920956	Up	0	1.02823	GeneID:101117186,Genbank:XM_012190181.2	dermokine	GO:0005576,GO:1903575	extracellular region|cornified envelope assembly
LOC101102123	103.571	1.41939	205.722	144.937	7.17928	0.0436595	0.880669	Up	0.0088914	0.990918	GeneID:101102123,Genbank:XM_015104931.1	disks large homolog 3	GO:0001736,GO:0004385,GO:0005615,GO:0005829,GO:0005886,GO:0005923,GO:0007268,GO:0007399,GO:0008022,GO:0008285,GO:0010923,GO:0014069,GO:0015276,GO:0016323,GO:0019900,GO:0019902,GO:0019903,GO:0030165,GO:0030426,GO:0031625,GO:0032281,GO:0035255,GO:0043025,GO:0043113,GO:0043198,GO:0045197,GO:0045211,GO:0061098,GO:0097120	establishment of planar polarity|guanylate kinase activity|extracellular space|cytosol|plasma membrane|bicellular tight junction|chemical synaptic transmission|nervous system development|protein C-terminus binding|negative regulation of cell proliferation|negative regulation of phosphatase activity|postsynaptic density|ligand-gated ion channel activity|basolateral plasma membrane|kinase binding|p…	ko04390	Hippo signaling pathway
IGF2BP3	105.684	1.41939	209.949	147.915	7.20863	0.0404766	0.850346	Up	0.00615642	0.779102	GeneID:101110498,Genbank:XM_012176512.2	insulin like growth factor 2 mRNA binding protein 3	GO:0003723,GO:0003730,GO:0005634,GO:0005737,GO:0005829,GO:0006412,GO:0009653,GO:0017148,GO:0042035,GO:0043488,GO:0045182,GO:0048027,GO:0051028	RNA binding|mRNA 3'-UTR binding|nucleus|cytoplasm|cytosol|translation|anatomical structure morphogenesis|negative regulation of translation|regulation of cytokine biosynthetic process|regulation of mRNA stability|translation regulator activity|mRNA 5'-UTR binding|mRNA transport
SYNGAP1	107.798	1.41939	214.177	150.894	7.23739	0.0375527	0.813397	Up	0.00469534	0.303586	GeneID:101117886,Genbank:XM_015102659.1	synaptic Ras GTPase activating protein 1	GO:0005096,GO:0005737,GO:0007265,GO:0007389,GO:0008542,GO:0014069,GO:0016020,GO:0016358,GO:0017124,GO:0030054,GO:0031235,GO:0043113,GO:0043198,GO:0043408,GO:0043524,GO:0046580,GO:0048167,GO:0048169,GO:0050771,GO:0050803	GTPase activator activity|cytoplasm|Ras protein signal transduction|pattern specification process|visual learning|postsynaptic density|membrane|dendrite development|SH3 domain binding|cell junction|intrinsic component of the cytoplasmic side of the plasma membrane|receptor clustering|dendritic shaft|regulation of MAPK cascade|negative regulation of neuron apoptotic process|negative regulation of …	ko04014	Ras signaling pathway
TXNDC17	218.766	2.83878	434.694	153.127	7.25859	0.00193037	0.172187	Up	0	16.227	GeneID:100302359,Genbank:NM_001163057.1	thioredoxin domain containing 17	GO:0004601,GO:0005829,GO:0033209,GO:0047134,GO:0070062	peroxidase activity|cytosol|tumor necrosis factor-mediated signaling pathway|protein-disulfide reductase activity|extracellular exosome
RAD51C	226.516	2.83878	450.194	158.587	7.30913	0.00154258	0.151163	Up	0.0121852	2.65299	GeneID:101106090,Genbank:XM_004013178.3	RAD51 paralog C			ko03460,ko03440	Fanconi anemia pathway|Homologous recombination
MEGF10	127.525	1.41939	253.63	178.69	7.48131	0.0195101	0.624336	Up	0.0105446	0.719754	GeneID:101106165,Genbank:XM_015095942.1	multiple EGF-like-domains 10	GO:0001849,GO:0001891,GO:0005044,GO:0005112,GO:0005886,GO:0014719,GO:0014816,GO:0014841,GO:0016021,GO:0033002,GO:0034109,GO:0042995,GO:0043652,GO:0043654,GO:0048641,GO:0051147,GO:0051451,GO:0055001,GO:1902742	complement component C1q binding|phagocytic cup|scavenger receptor activity|Notch binding|plasma membrane|skeletal muscle satellite cell activation|skeletal muscle satellite cell differentiation|skeletal muscle satellite cell proliferation|integral component of membrane|muscle cell proliferation|homotypic cell-cell adhesion|cell projection|engulfment of apoptotic cell|recognition of apoptotic cel…
COMP	552.019	5.67756	1098.36	193.456	7.59586	2.5673e-06	0.00149979	Up	0	4.0171	GeneID:101107864,Genbank:XM_015095570.1	cartilage oligomeric matrix protein	GO:0005509,GO:0005578,GO:0006915,GO:0007155,GO:0008201,GO:0030198	calcium ion binding|proteinaceous extracellular matrix|apoptotic process|cell adhesion|heparin binding|extracellular matrix organization	ko04151,ko04512,ko04510,ko04145	PI3K-Akt signaling pathway|ECM-receptor interaction|Focal adhesion|Phagosome
LOC101110789	160.285	1.41939	319.151	224.851	7.81283	0.00686201	0.372203	Up	0.0214563	4.08931	GeneID:101110789,Genbank:XM_012096075.2	cytochrome c oxidase assembly protein COX14	GO:0005739,GO:0016021,GO:0031966,GO:0033617	mitochondrion|integral component of membrane|mitochondrial membrane|mitochondrial respiratory chain complex IV assembly
LOC105609426	189.523	1.41939	377.627	266.049	8.05555	0.00256176	0.20161	Up	0.00803406	1.32347	GeneID:105609426,Genbank:XM_015095817.1	zinc finger protein 891	GO:0000122,GO:0003677,GO:0005634,GO:0006351,GO:0046872,GO:0072562	negative regulation of transcription from RNA polymerase II promoter|DNA binding|nucleus|transcription, DNA-templated|metal ion binding|blood microparticle
CRHR2	207.489	1.41939	413.558	291.363	8.18668	0.00145392	0.145923	Up	0.0187767	2.22524	GeneID:101102228,Genbank:XM_015095318.1	corticotropin releasing hormone receptor 2	GO:0005886,GO:0005887,GO:0007166,GO:0007186,GO:0007188,GO:0015056	plasma membrane|integral component of plasma membrane|cell surface receptor signaling pathway|G-protein coupled receptor signaling pathway|adenylate cyclase-modulating G-protein coupled receptor signaling pathway|corticotrophin-releasing factor receptor activity	ko04080	Neuroactive ligand-receptor interaction
WBSCR17	387.496	1.41939	773.572	545.004	9.09012	9.36971e-06	0.00431262	Up	0	2.79254	GeneID:101109586,Genbank:XM_015103905.1	Williams-Beuren syndrome chromosome region 17			ko00512	Mucin type O-Glycan biosynthesis
NPR3	578.423	1.41939	1155.43	814.031	9.66894	1.38342e-07	0.000110593	Up	0.0143244	6.78668	GeneID:101114557,Genbank:XM_015101329.1	natriuretic peptide receptor 3	GO:0001501,GO:0002158,GO:0008217,GO:0016021,GO:0016941,GO:0033688,GO:0035810	skeletal system development|osteoclast proliferation|regulation of blood pressure|integral component of membrane|natriuretic peptide receptor activity|regulation of osteoblast proliferation|positive regulation of urine volume
ABCC8	97.5772	0	195.154	Inf	Inf	0.029552	0.737453	Up	0	0.335442	GeneID:101120522,Genbank:XM_015100983.1	ATP binding cassette subfamily C member 8			ko04911,ko02010	Insulin secretion|ABC transporters
ADAT1	108.145	0	216.29	Inf	Inf	0.0192477	0.623355	Up	0	1.04	GeneID:101118042,Genbank:XM_012189577.2	adenosine deaminase, tRNA-specific 1	GO:0003723,GO:0008033,GO:0008251,GO:0046872	RNA binding|tRNA processing|tRNA-specific adenosine deaminase activity|metal ion binding
AFF2	87.3615	0	174.723	Inf	Inf	0.0451346	0.897237	Up	0	0.279787	GeneID:101116804,Genbank:XM_004022285.3	AF4/FMR2 family member 2	GO:0002151,GO:0006397,GO:0007420,GO:0007611,GO:0008380,GO:0010468,GO:0010629,GO:0016607,GO:0035063,GO:0043484	G-quadruplex RNA binding|mRNA processing|brain development|learning or memory|RNA splicing|regulation of gene expression|negative regulation of gene expression|nuclear speck|nuclear speck organization|regulation of RNA splicing
ALG2	182.473	0	364.946	Inf	Inf	0.00129886	0.141744	Up	0	2.43288	GeneID:101101953,Genbank:XM_004004225.2	ALG2, alpha-1,3/1,6-mannosyltransferase	GO:0000033,GO:0004378,GO:0005634,GO:0005737,GO:0005789,GO:0005829,GO:0006488,GO:0015629,GO:0016020,GO:0016021,GO:0033577,GO:0046982,GO:0047485,GO:0048306,GO:0048471,GO:0051592,GO:0102704	alpha-1,3-mannosyltransferase activity|GDP-Man:Man1GlcNAc2-PP-Dol alpha-1,3-mannosyltransferase activity|nucleus|cytoplasm|endoplasmic reticulum membrane|cytosol|dolichol-linked oligosaccharide biosynthetic process|actin cytoskeleton|membrane|integral component of membrane|protein glycosylation in endoplasmic reticulum|protein heterodimerization activity|protein N-terminus binding|calcium-depende…	ko00510,ko00513	N-Glycan biosynthesis|Various types of N-glycan biosynthesis
ANGPTL5	169.791	0	339.583	Inf	Inf	0.00208068	0.180591	Up	0	4.20186	GeneID:101120690,Genbank:XM_004015977.3	angiopoietin like 5	GO:0005576	extracellular region
ANGPTL7	685.858	0	1371.72	Inf	Inf	3.69989e-09	6.24418e-06	Up	0	3.76409	GeneID:101113349,Genbank:XM_004013724.3	angiopoietin like 7	GO:0005576	extracellular region
ANO7	99.6908	0	199.382	Inf	Inf	0.0271036	0.714374	Up	0	0.488306	GeneID:101102197,Genbank:XM_015091625.1	anoctamin 7	GO:0005229,GO:0005622,GO:0005634,GO:0005783,GO:0005829,GO:0005886,GO:0006821,GO:0016021,GO:0017128,GO:0030054,GO:0034220,GO:0046983,GO:0061589,GO:0061590,GO:0061591	intracellular calcium activated chloride channel activity|intracellular|nucleus|endoplasmic reticulum|cytosol|plasma membrane|chloride transport|integral component of membrane|phospholipid scramblase activity|cell junction|ion transmembrane transport|protein dimerization activity|calcium activated phosphatidylserine scrambling|calcium activated phosphatidylcholine scrambling|calcium activated gal…
APOBEC3F	139.849	0	279.698	Inf	Inf	0.00625563	0.353069	Up	0	3.65636	GeneID:100037691,Genbank:NM_001093784.1	apolipoprotein B mRNA editing enzyme, catalytic polypeptide-like 3F	GO:0003723,GO:0005634,GO:0008270,GO:0010529,GO:0045087,GO:0047844,GO:0051607	RNA binding|nucleus|zinc ion binding|negative regulation of transposition|innate immune response|deoxycytidine deaminase activity|defense response to virus
APOC2	289.561	0	579.122	Inf	Inf	3.83133e-05	0.0116388	Up	0	13.8886	GeneID:101112082,Genbank:XM_012190534.2	apolipoprotein C-II	GO:0006869,GO:0008047,GO:0016042,GO:0034361,GO:0034362,GO:0034364,GO:0042627	lipid transport|enzyme activator activity|lipid catabolic process|very-low-density lipoprotein particle|low-density lipoprotein particle|high-density lipoprotein particle|chylomicron
BCDIN3D	163.451	0	326.901	Inf	Inf	0.00263017	0.203825	Up	0	1.4381	GeneID:101122013,Genbank:XM_004023317.2	BCDIN3 domain containing RNA methyltransfease	GO:0001510,GO:0005634,GO:0005737,GO:0005829,GO:0008171,GO:0008173,GO:0010586,GO:2000632	RNA methylation|nucleus|cytoplasm|cytosol|O-methyltransferase activity|RNA methyltransferase activity|miRNA metabolic process|negative regulation of pre-miRNA processing
C1H3orf33	89.1228	0	178.246	Inf	Inf	0.0420726	0.868332	Up	0	1.48753	GeneID:101121061,Genbank:XM_004003854.3	chromosome 1 open reading frame, human C3orf33	GO:0005615,GO:0016021,GO:0051090,GO:0070373	extracellular space|integral component of membrane|regulation of DNA binding transcription factor activity|negative regulation of ERK1 and ERK2 cascade
C26H4orf47	168.735	0	337.469	Inf	Inf	0.00216402	0.181599	Up	0	2.69303	GeneID:101113197,Genbank:XM_012105726.2	chromosome 26 open reading frame, human C4orf47	GO:0005737,GO:0005813	cytoplasm|centrosome
C2H9orf64	205.37	0	410.74	Inf	Inf	0.000583185	0.0897661	Up	0	4.62869	GeneID:101118163,Genbank:XM_004004111.3	chromosome 2 open reading frame, human C9orf64	GO:0006400	tRNA modification
C3H2orf61	86.657	0	173.314	Inf	Inf	0.0463876	0.902399	Up	0	0.813508	GeneID:101115021,Genbank:XM_012172058.2	chromosome 3 open reading frame, human C2orf61	GO:0001939,GO:0001940,GO:0003682,GO:0005634,GO:0005737,GO:0016569,GO:0042585,GO:0044727,GO:1901537	female pronucleus|male pronucleus|chromatin binding|nucleus|cytoplasm|covalent chromatin modification|germinal vesicle|DNA demethylation of male pronucleus|positive regulation of DNA demethylation
CFH	128.929	0	257.857	Inf	Inf	0.00894573	0.427285	Up	0	0.981825	GeneID:106990096,Genbank:XM_012186996.2	complement factor H	GO:0005576,GO:0006957	extracellular region|complement activation, alternative pathway	ko04610	Complement and coagulation cascades
CHAD	152.53	0	305.061	Inf	Inf	0.00395739	0.267533	Up	0	2.30182	GeneID:105608408,Genbank:XM_012186647.2	chondroadherin	GO:0004860,GO:0005578,GO:0005737,GO:0006469,GO:0019221,GO:0046426	protein kinase inhibitor activity|proteinaceous extracellular matrix|cytoplasm|negative regulation of protein kinase activity|cytokine-mediated signaling pathway|negative regulation of JAK-STAT cascade	ko04151,ko04512,ko04510	PI3K-Akt signaling pathway|ECM-receptor interaction|Focal adhesion
CITED1	102.509	0	205.018	Inf	Inf	0.0241559	0.681668	Up	0	2.24537	GeneID:101109515,Genbank:XM_004022187.3	Cbp/p300-interacting transactivator, with Glu/Asp rich carboxy-terminal domain, 1	GO:0001105,GO:0001570,GO:0001658,GO:0003682,GO:0003713,GO:0005634,GO:0005829,GO:0006357,GO:0006913,GO:0006915,GO:0007179,GO:0007420,GO:0008022,GO:0030318,GO:0032496,GO:0032868,GO:0034341,GO:0042438,GO:0042803,GO:0043524,GO:0043627,GO:0044212,GO:0045668,GO:0045892,GO:0045893,GO:0050693,GO:0051591,GO:0060395,GO:0060711,GO:0060712,GO:0070410,GO:0070555,GO:0070669,GO:0070670,GO:0070741,GO:0071104,GO:…	RNA polymerase II transcription coactivator activity|vasculogenesis|branching involved in ureteric bud morphogenesis|chromatin binding|transcription coactivator activity|nucleus|cytosol|regulation of transcription from RNA polymerase II promoter|nucleocytoplasmic transport|apoptotic process|transforming growth factor beta receptor signaling pathway|brain development|protein C-terminus binding|mel…
COL11A1	472.034	0	944.068	Inf	Inf	3.18247e-07	0.000230183	Up	0	1.71455	GeneID:101117548,Genbank:XM_004002245.3	collagen, type XI, alpha 1	GO:0001502,GO:0001503,GO:0002063,GO:0005201,GO:0005576,GO:0005592,GO:0005615,GO:0005788,GO:0006029,GO:0007601,GO:0007605,GO:0030198,GO:0030199,GO:0030574,GO:0030674,GO:0035987,GO:0035989,GO:0042472,GO:0046872,GO:0048704,GO:0050840,GO:0050910,GO:0055010	cartilage condensation|ossification|chondrocyte development|extracellular matrix structural constituent|extracellular region|collagen type XI trimer|extracellular space|endoplasmic reticulum lumen|proteoglycan metabolic process|visual perception|sensory perception of sound|extracellular matrix organization|collagen fibril organization|collagen catabolic process|protein binding, bridging|endoderma…	ko04974	Protein digestion and absorption
COL2A1	364.593	0	729.187	Inf	Inf	4.52147e-06	0.00236816	Up	0	1.43626	GeneID:100196905,Genbank:XM_012174384.2	collagen, type II, alpha 1	GO:0001502,GO:0001894,GO:0001958,GO:0002062,GO:0003007,GO:0005201,GO:0005576,GO:0005585,GO:0005604,GO:0005615,GO:0005737,GO:0006029,GO:0007417,GO:0007601,GO:0007605,GO:0010468,GO:0030199,GO:0030903,GO:0042289,GO:0042472,GO:0042802,GO:0046872,GO:0048407,GO:0060021,GO:0060174,GO:0060272,GO:0060351,GO:0071599,GO:0071773,GO:2001240	cartilage condensation|tissue homeostasis|endochondral ossification|chondrocyte differentiation|heart morphogenesis|extracellular matrix structural constituent|extracellular region|collagen type II trimer|basement membrane|extracellular space|cytoplasm|proteoglycan metabolic process|central nervous system development|visual perception|sensory perception of sound|regulation of gene expression|coll…	ko04974,ko04151,ko04512,ko04510	Protein digestion and absorption|PI3K-Akt signaling pathway|ECM-receptor interaction|Focal adhesion
CYTL1	126.111	0	252.221	Inf	Inf	0.00984814	0.449199	Up	0	4.75676	GeneID:101113759,Genbank:XM_004010117.3	cytokine like 1	GO:0002062,GO:0005102,GO:0005615,GO:0007165,GO:0045944,GO:0048839,GO:0050650,GO:0051091,GO:1990079	chondrocyte differentiation|receptor binding|extracellular space|signal transduction|positive regulation of transcription from RNA polymerase II promoter|inner ear development|chondroitin sulfate proteoglycan biosynthetic process|positive regulation of DNA binding transcription factor activity|cartilage homeostasis
DGKG	87.0093	0	174.019	Inf	Inf	0.0457589	0.902399	Up	0	0.49326	GeneID:101114659,Genbank:XM_012097553.2	diacylglycerol kinase gamma	GO:0003951,GO:0004143,GO:0005509,GO:0005524,GO:0005737,GO:0005886,GO:0007165,GO:0007205,GO:0030168,GO:0035556,GO:0046486,GO:0046834,GO:0048666	NAD+ kinase activity|diacylglycerol kinase activity|calcium ion binding|ATP binding|cytoplasm|plasma membrane|signal transduction|protein kinase C-activating G-protein coupled receptor signaling pathway|platelet activation|intracellular signal transduction|glycerolipid metabolic process|lipid phosphorylation|neuron development	ko00564,ko04072,ko04070,ko00561	Glycerophospholipid metabolism|Phospholipase D signaling pathway|Phosphatidylinositol signaling system|Glycerolipid metabolism
EML5	225.801	0	451.603	Inf	Inf	0.000296544	0.0544887	Up	0	0.89154	GeneID:101114197,Genbank:XM_012182190.2	echinoderm microtubule associated protein like 5	GO:0003824,GO:0005737,GO:0005874,GO:0008017,GO:0015630,GO:0070062	catalytic activity|cytoplasm|microtubule|microtubule binding|microtubule cytoskeleton|extracellular exosome
EML6	182.121	0	364.241	Inf	Inf	0.00131582	0.141744	Up	0	0.59786	GeneID:101101879,Genbank:XM_012171476.2	echinoderm microtubule associated protein like 6	GO:0005737,GO:0005874,GO:0008017,GO:0015630	cytoplasm|microtubule|microtubule binding|microtubule cytoskeleton
ESRP2	88.066	0	176.132	Inf	Inf	0.0438977	0.8843	Up	0	0.203235	GeneID:101118043,Genbank:XM_012190000.2	epithelial splicing regulatory protein 2	GO:0000380,GO:0003729,GO:0005634,GO:0005654,GO:0043484,GO:0050679,GO:0060441,GO:0060445	alternative mRNA splicing, via spliceosome|mRNA binding|nucleus|nucleoplasm|regulation of RNA splicing|positive regulation of epithelial cell proliferation|epithelial tube branching involved in lung morphogenesis|branching involved in salivary gland morphogenesis
FAT3	144.781	0	289.561	Inf	Inf	0.0052677	0.323932	Up	0	0.158329	GeneID:101107744,Genbank:XM_015103059.1	FAT atypical cadherin 3	GO:0005509,GO:0005886,GO:0007156,GO:0007275,GO:0016021	calcium ion binding|plasma membrane|homophilic cell adhesion via plasma membrane adhesion molecules|multicellular organism development|integral component of membrane
FBN3	179.302	0	358.605	Inf	Inf	0.00146028	0.145923	Up	0	0.345903	GeneID:101103811,Genbank:XM_015095647.1	fibrillin 3	GO:0005201,GO:0005509,GO:0005578,GO:0009653,GO:0031012,GO:0090287	extracellular matrix structural constituent|calcium ion binding|proteinaceous extracellular matrix|anatomical structure morphogenesis|extracellular matrix|regulation of cellular response to growth factor stimulus
FGFR4	259.266	0	518.533	Inf	Inf	9.92368e-05	0.0221663	Up	0	1.69549	GeneID:101120660,Genbank:XM_004008709.3	fibroblast growth factor receptor 4			ko04144,ko04015,ko04010,ko04014,ko04151,ko04810,ko04550	Endocytosis|Rap1 signaling pathway|MAPK signaling pathway|Ras signaling pathway|PI3K-Akt signaling pathway|Regulation of actin cytoskeleton|Signaling pathways regulating pluripotency of stem cells
FPGT	174.019	0	348.037	Inf	Inf	0.00177752	0.164939	Up	0	2.12445	GeneID:105601872,Genbank:XM_004002085.3	fucose-1-phosphate guanylyltransferase	GO:0003824,GO:0005525,GO:0005737,GO:0005829,GO:0006004,GO:0047341	catalytic activity|GTP binding|cytoplasm|cytosol|fucose metabolic process|fucose-1-phosphate guanylyltransferase activity	ko00520,ko00051	Amino sugar and nucleotide sugar metabolism|Fructose and mannose metabolism
GPX2	130.338	0	260.675	Inf	Inf	0.00853728	0.413565	Up	0	4.2583	GeneID:101110596,Genbank:XM_004010720.3	glutathione peroxidase 2			ko00480,ko04918,ko00590	Glutathione metabolism|Thyroid hormone synthesis|Arachidonic acid metabolism
HOXA1	104.975	0	209.949	Inf	Inf	0.0218541	0.659925	Up	0	1.44335	GeneID:101115275,Genbank:XM_012176900.2	homeobox A1	GO:0001228,GO:0005634,GO:0007275,GO:0007605,GO:0007634,GO:0009653,GO:0021599,GO:0042473,GO:0042802,GO:0043565,GO:0045944,GO:0048702,GO:0048839,GO:0048844,GO:0050795,GO:0050890,GO:0050905,GO:0060840,GO:0060876,GO:0090102,GO:0090103	transcriptional activator activity, RNA polymerase II transcription regulatory region sequence-specific DNA binding|nucleus|multicellular organism development|sensory perception of sound|optokinetic behavior|anatomical structure morphogenesis|abducens nerve formation|outer ear morphogenesis|identical protein binding|sequence-specific DNA binding|positive regulation of transcription from RNA polym…
HPGD	134.565	0	269.13	Inf	Inf	0.00744021	0.384386	Up	0	1.39551	GeneID:101112958,Genbank:XM_012129228.2	hydroxyprostaglandin dehydrogenase 15-(NAD)	GO:0003824,GO:0004957,GO:0005737,GO:0006693,GO:0007179,GO:0007565,GO:0007567,GO:0016404,GO:0030728,GO:0045786,GO:0051287,GO:0060206,GO:0070403,GO:0070493,GO:0097070	catalytic activity|prostaglandin E receptor activity|cytoplasm|prostaglandin metabolic process|transforming growth factor beta receptor signaling pathway|female pregnancy|parturition|15-hydroxyprostaglandin dehydrogenase (NAD+) activity|ovulation|negative regulation of cell cycle|NAD binding|estrous cycle phase|NAD+ binding|thrombin-activated receptor signaling pathway|ductus arteriosus closure
HPS6	131.747	0	263.494	Inf	Inf	0.00815224	0.404655	Up	0	1.13138	GeneID:101105705,Genbank:XM_004023306.3	Hermansky-Pudlak syndrome 6	GO:0005765,GO:0005783,GO:0006996,GO:0007596,GO:0016020,GO:0017137,GO:0030318,GO:0030742,GO:0031084,GO:0031901,GO:0032418,GO:0072657	lysosomal membrane|endoplasmic reticulum|organelle organization|blood coagulation|membrane|Rab GTPase binding|melanocyte differentiation|GTP-dependent protein binding|BLOC-2 complex|early endosome membrane|lysosome localization|protein localization to membrane
IGF1	225.097	0	450.194	Inf	Inf	0.000303563	0.0548579	Up	0	4.63716	GeneID:443318,Genbank:XM_012159642.2	insulin like growth factor 1	GO:0005159,GO:0005179,GO:0005615,GO:0008083,GO:0008284,GO:0035867,GO:0043066,GO:0045725,GO:0046326,GO:0048009,GO:0070382,GO:0090201	insulin-like growth factor receptor binding|hormone activity|extracellular space|growth factor activity|positive regulation of cell proliferation|alphav-beta3 integrin-IGF-1-IGF1R complex|negative regulation of apoptotic process|positive regulation of glycogen biosynthetic process|positive regulation of glucose import|insulin-like growth factor receptor signaling pathway|exocytic vesicle|negative…	ko04066,ko04015,ko04730,ko04211,ko04913,ko04550,ko04914,ko04960,ko04115,ko04014,ko04151,ko04510,ko04114,ko04152,ko04068,ko04750,ko04213,ko04150	HIF-1 signaling pathway|Rap1 signaling pathway|Long-term depression|Longevity regulating pathway|Ovarian steroidogenesis|Signaling pathways regulating pluripotency of stem cells|Progesterone-mediated oocyte maturation|Aldosterone-regulated sodium reabsorption|p53 signaling pathway|Ras signaling pathway|PI3K-Akt signaling pathway|Focal adhesion|Oocyte meiosis|AMPK signaling pathway|FoxO signaling …
IGLON5	197.972	0	395.945	Inf	Inf	0.000748379	0.102534	Up	0	4.5219	GeneID:101121878,Genbank:XM_015100290.1	IgLON family member 5	GO:0005576	extracellular region
IQCB1	176.132	0	352.264	Inf	Inf	0.0016429	0.156944	Up	0	1.50389	GeneID:101110893,Genbank:XM_012095481.2	IQ motif containing B1	GO:0001750,GO:0005516,GO:0005654,GO:0005737,GO:0005813,GO:0015630,GO:0019899,GO:0032391,GO:0045171,GO:0045494,GO:0048496,GO:0060271,GO:0072686	photoreceptor outer segment|calmodulin binding|nucleoplasm|cytoplasm|centrosome|microtubule cytoskeleton|enzyme binding|photoreceptor connecting cilium|intercellular bridge|photoreceptor cell maintenance|maintenance of animal organ identity|cilium assembly|mitotic spindle
LAMB3	130.338	0	260.675	Inf	Inf	0.00853728	0.413565	Up	0	0.652168	GeneID:101105176,Genbank:XM_015099099.1	laminin subunit beta 3	GO:0005198,GO:0005576,GO:0005610,GO:0007155,GO:0008544,GO:0022617,GO:0030198,GO:0031581,GO:0032403,GO:0035987,GO:0050873	structural molecule activity|extracellular region|laminin-5 complex|cell adhesion|epidermis development|extracellular matrix disassembly|extracellular matrix organization|hemidesmosome assembly|protein complex binding|endodermal cell differentiation|brown fat cell differentiation	ko04151,ko04512,ko04510	PI3K-Akt signaling pathway|ECM-receptor interaction|Focal adhesion
LECT1	108.497	0	216.995	Inf	Inf	0.0189812	0.61868	Up	0	1.77262	GeneID:101106181,Genbank:XM_012184325.2	leukocyte cell derived chemotaxin 1	GO:0005578,GO:0012505,GO:0016021,GO:0016525,GO:0030154,GO:0051216	proteinaceous extracellular matrix|endomembrane system|integral component of membrane|negative regulation of angiogenesis|cell differentiation|cartilage development
LOC101102332	122.236	0	244.471	Inf	Inf	0.0113144	0.481932	Up	0	1.42447	GeneID:101102332,Genbank:XM_015100074.1	sperm acrosome membrane-associated protein 6-like	GO:0007342,GO:0016021	fusion of sperm to egg plasma membrane involved in single fertilization|integral component of membrane
LOC101104222	147.246	0	294.493	Inf	Inf	0.0048168	0.303578	Up	0	1.61291	GeneID:101104222,Genbank:XM_012174715.2	retinol dehydrogenase 16-like	GO:0004745,GO:0005789,GO:0006629,GO:0009055,GO:0016021,GO:0031090,GO:0043231	retinol dehydrogenase activity|endoplasmic reticulum membrane|lipid metabolic process|electron transfer activity|integral component of membrane|organelle membrane|intracellular membrane-bounded organelle	ko00830	Retinol metabolism
LOC101105437	625.621	0	1251.24	Inf	Inf	1.16834e-08	1.36507e-05	Up	0	40.3186	GeneID:101105437,Genbank:XM_004016240.2	hemoglobin subunit beta	GO:0005344,GO:0005506,GO:0005833,GO:0019825,GO:0020037	oxygen carrier activity|iron ion binding|hemoglobin complex|oxygen binding|heme binding
LOC101110434	163.098	0	326.197	Inf	Inf	0.00266435	0.205425	Up	0	3.7	GeneID:101110434,Genbank:XM_012188603.2	dihydrodiol dehydrogenase 3-like	GO:0005737,GO:0016491	cytoplasm|oxidoreductase activity	ko00140,ko00590,ko04913	Steroid hormone biosynthesis|Arachidonic acid metabolism|Ovarian steroidogenesis
LOC101110922	147.246	0	294.493	Inf	Inf	0.0048168	0.303578	Up	0	1.63762	GeneID:101110922,Genbank:XM_004006067.3	cytochrome P450 26B1	GO:0001709,GO:0001768,GO:0001972,GO:0004497,GO:0005506,GO:0005789,GO:0006805,GO:0006954,GO:0007140,GO:0007283,GO:0008401,GO:0009954,GO:0010628,GO:0016125,GO:0016709,GO:0020037,GO:0030326,GO:0031090,GO:0034653,GO:0043587,GO:0045580,GO:0048384,GO:0048387,GO:0060349,GO:0061436,GO:0070268,GO:0071300,GO:2001037	cell fate determination|establishment of T cell polarity|retinoic acid binding|monooxygenase activity|iron ion binding|endoplasmic reticulum membrane|xenobiotic metabolic process|inflammatory response|male meiotic nuclear division|spermatogenesis|retinoic acid 4-hydroxylase activity|proximal/distal pattern formation|positive regulation of gene expression|sterol metabolic process|oxidoreductase ac…	ko00830	Retinol metabolism
LOC101115345	96.8726	0	193.745	Inf	Inf	0.0304264	0.747809	Up	0	2.32608	GeneID:101115345,Genbank:XM_012106945.2	multifunctional protein ADE2	GO:0004638,GO:0004639,GO:0005524,GO:0005737,GO:0005829,GO:0006189,GO:0009113,GO:0009168,GO:0016020,GO:0042802,GO:0045296,GO:0070062	phosphoribosylaminoimidazole carboxylase activity|phosphoribosylaminoimidazolesuccinocarboxamide synthase activity|ATP binding|cytoplasm|cytosol|'de novo' IMP biosynthetic process|purine nucleobase biosynthetic process|purine ribonucleoside monophosphate biosynthetic process|membrane|identical protein binding|cadherin binding|extracellular exosome	ko00230	Purine metabolism
LOC101117055	96.1681	0	192.336	Inf	Inf	0.0313336	0.751146	Up	0	1.25517	GeneID:101117055,Genbank:XM_004022527.2	zinc finger protein 160-like	GO:0003677,GO:0003700,GO:0005634,GO:0006351,GO:0006355,GO:0046872	DNA binding|DNA binding transcription factor activity|nucleus|transcription, DNA-templated|regulation of transcription, DNA-templated|metal ion binding
LOC101117707	85.6002	0	171.2	Inf	Inf	0.0483032	0.920956	Up	0	0.566803	GeneID:101117707,Genbank:XM_015102425.1	laminin subunit beta-1-like	GO:0005178,GO:0005198,GO:0005576,GO:0005604,GO:0005605,GO:0005608,GO:0005788,GO:0007155,GO:0007411,GO:0007528,GO:0007601,GO:0014002,GO:0014044,GO:0030198,GO:0031012,GO:0043083,GO:0043260,GO:0043687,GO:0044267,GO:0048677,GO:0060041,GO:0070062,GO:0072249,GO:0072274	integrin binding|structural molecule activity|extracellular region|basement membrane|basal lamina|laminin-3 complex|endoplasmic reticulum lumen|cell adhesion|axon guidance|neuromuscular junction development|visual perception|astrocyte development|Schwann cell development|extracellular matrix organization|extracellular matrix|synaptic cleft|laminin-11 complex|post-translational protein modificatio…	ko04151,ko04512,ko04510	PI3K-Akt signaling pathway|ECM-receptor interaction|Focal adhesion
LOC101120489	89.4751	0	178.95	Inf	Inf	0.0414736	0.86254	Up	0	0.0885187	GeneID:101120489,Genbank:XM_004008154.2	60S ribosomal protein L9	GO:0002181,GO:0003723,GO:0003735,GO:0019843,GO:0022625	cytoplasmic translation|RNA binding|structural constituent of ribosome|rRNA binding|cytosolic large ribosomal subunit	ko03010	Ribosome
LOC105602113	104.27	0	208.54	Inf	Inf	0.0224863	0.670062	Up	0	1.02133	GeneID:105602113,Genbank:XM_015100714.1	CENPB DNA-binding domain-containing protein 1-like	GO:0003677,GO:0005634	DNA binding|nucleus
LOC105603509	122.94	0	245.88	Inf	Inf	0.0110295	0.47324	Up	0	0	GeneID:105603509,Genbank:XM_012099875.2	39S ribosomal protein L16, mitochondrial	GO:0003735,GO:0005743,GO:0005762,GO:0019843,GO:0032543	structural constituent of ribosome|mitochondrial inner membrane|mitochondrial large ribosomal subunit|rRNA binding|mitochondrial translation	ko03010	Ribosome
LOC105605579	100.395	0	200.791	Inf	Inf	0.0263338	0.706687	Up	0	0.204442	GeneID:105605579,Genbank:XM_015092294.1	acidic leucine-rich nuclear phosphoprotein 32 family member B-like	GO:0005634,GO:0005737,GO:0005783,GO:0006334,GO:0006913,GO:0042393,GO:0043281,GO:0043486,GO:0048471	nucleus|cytoplasm|endoplasmic reticulum|nucleosome assembly|nucleocytoplasmic transport|histone binding|regulation of cysteine-type endopeptidase activity involved in apoptotic process|histone exchange|perinuclear region of cytoplasm
LRRC38	133.156	0	266.312	Inf	Inf	0.00778745	0.396925	Up	0	1.44857	GeneID:105616619,Genbank:XM_015099075.1	leucine rich repeat containing 38	GO:0005249,GO:0005578,GO:0005615,GO:0005887,GO:0007409,GO:0008076,GO:0044325,GO:0071805,GO:0099104,GO:1903818	voltage-gated potassium channel activity|proteinaceous extracellular matrix|extracellular space|integral component of plasma membrane|axonogenesis|voltage-gated potassium channel complex|ion channel binding|potassium ion transmembrane transport|potassium channel activator activity|positive regulation of voltage-gated potassium channel activity
LY6G5B	116.599	0	233.199	Inf	Inf	0.013916	0.529751	Up	0	0.46282	GeneID:101119855,Genbank:XM_004018948.2	lymphocyte antigen 6 complex, locus G5B	GO:0005576,GO:0042802,GO:0043234,GO:0051260	extracellular region|identical protein binding|protein complex|protein homooligomerization
MAGEL2	92.9977	0	185.995	Inf	Inf	0.0358124	0.794218	Up	0	0.36514	GeneID:105603011,Genbank:XM_015101846.1	MAGE family member L2	GO:0004842,GO:0005634,GO:0005768,GO:0005769,GO:0005829,GO:0006351,GO:0034314,GO:0042147,GO:0042752,GO:0045892,GO:0048511,GO:0051127,GO:0070534	ubiquitin-protein transferase activity|nucleus|endosome|early endosome|cytosol|transcription, DNA-templated|Arp2/3 complex-mediated actin nucleation|retrograde transport, endosome to Golgi|regulation of circadian rhythm|negative regulation of transcription, DNA-templated|rhythmic process|positive regulation of actin nucleation|protein K63-linked ubiquitination
MSH4	130.338	0	260.675	Inf	Inf	0.00853728	0.413565	Up	0	0.494273	GeneID:101120967,Genbank:XM_004002088.2	mutS homolog 4
MTERF1	197.972	0	395.945	Inf	Inf	0.000748379	0.102534	Up	0	2.67685	GeneID:101109695,Genbank:XM_004007704.2	mitochondrial transcription termination factor 1	GO:0003690,GO:0003723,GO:0005739,GO:0005759,GO:0005829,GO:0006353,GO:0006355,GO:0006393,GO:0007005,GO:0032392,GO:0042645	double-stranded DNA binding|RNA binding|mitochondrion|mitochondrial matrix|cytosol|DNA-templated transcription, termination|regulation of transcription, DNA-templated|termination of mitochondrial transcription|mitochondrion organization|DNA geometric change|mitochondrial nucleoid
MYL4	122.94	0	245.88	Inf	Inf	0.0110295	0.47324	Up	0	3.86411	GeneID:101121691,Genbank:XM_012186256.2	myosin light chain 4	GO:0002026,GO:0003785,GO:0005509,GO:0016459,GO:0031672,GO:0032781,GO:0051015,GO:0060048	regulation of the force of heart contraction|actin monomer binding|calcium ion binding|myosin complex|A band|positive regulation of ATPase activity|actin filament binding|cardiac muscle contraction	ko04261,ko04260	Adrenergic signaling in cardiomyocytes|Cardiac muscle contraction
NIPA1	104.975	0	209.949	Inf	Inf	0.0218541	0.659925	Up	0	0.943543	GeneID:101102783,Genbank:XM_004004471.2	non imprinted in Prader-Willi/Angelman syndrome 1	GO:0005769,GO:0005886,GO:0015095,GO:0015693,GO:0016021	early endosome|plasma membrane|magnesium ion transmembrane transporter activity|magnesium ion transport|integral component of membrane
NPTX2	88.4183	0	176.837	Inf	Inf	0.0432849	0.876872	Up	0	0.699285	GeneID:101104118,Genbank:XM_012104622.2	neuronal pentraxin II	GO:0005576,GO:0007268,GO:0008306,GO:0030246,GO:0046872	extracellular region|chemical synaptic transmission|associative learning|carbohydrate binding|metal ion binding
NYAP1	155.701	0	311.402	Inf	Inf	0.00351195	0.250587	Up	0	0.719627	GeneID:101121909,Genbank:XM_015103927.1	neuronal tyrosine-phosphorylated phosphoinositide-3-kinase adaptor 1	GO:0005622,GO:0014065,GO:0048812	intracellular|phosphatidylinositol 3-kinase signaling|neuron projection morphogenesis
OCEL1	104.27	0	208.54	Inf	Inf	0.0224863	0.670062	Up	0	1.67309	GeneID:101114188,Genbank:XM_012177718.2	occludin/ELL domain containing 1
OTOR	138.792	0	277.584	Inf	Inf	0.00648065	0.360566	Up	0	15.4184	GeneID:101112665,Genbank:XM_004014170.3	otoraplin	GO:0001502,GO:0005576,GO:0007605	cartilage condensation|extracellular region|sensory perception of sound
PEX11A	94.0545	0	188.109	Inf	Inf	0.0342493	0.787009	Up	0	0.828917	GeneID:101104182,Genbank:XM_004017748.3	peroxisomal biogenesis factor 11 alpha	GO:0005778,GO:0005779,GO:0016559,GO:0044375	peroxisomal membrane|integral component of peroxisomal membrane|peroxisome fission|regulation of peroxisome size	ko04146	Peroxisome
PEX7	144.428	0	288.857	Inf	Inf	0.00533462	0.325412	Up	0	2.03815	GeneID:101121271,Genbank:XM_015097263.1	peroxisomal biogenesis factor 7	GO:0001764,GO:0001958,GO:0005053,GO:0005777,GO:0005782,GO:0005829,GO:0006625,GO:0006635,GO:0007031,GO:0008611,GO:0016558,GO:0019899,GO:0042803	neuron migration|endochondral ossification|peroxisome matrix targeting signal-2 binding|peroxisome|peroxisomal matrix|cytosol|protein targeting to peroxisome|fatty acid beta-oxidation|peroxisome organization|ether lipid biosynthetic process|protein import into peroxisome matrix|enzyme binding|protein homodimerization activity	ko04146	Peroxisome
PIGH	97.9294	0	195.859	Inf	Inf	0.0291272	0.737453	Up	0	2.7275	GeneID:101114362,Genbank:XM_012181883.2	phosphatidylinositol glycan anchor biosynthesis class H	GO:0000506,GO:0006506,GO:0017176	glycosylphosphatidylinositol-N-acetylglucosaminyltransferase (GPI-GnT) complex|GPI anchor biosynthetic process|phosphatidylinositol N-acetylglucosaminyltransferase activity	ko00563	Glycosylphosphatidylinositol(GPI)-anchor biosynthesis
PITX1	674.938	0	1349.88	Inf	Inf	4.53079e-09	6.88182e-06	Up	0	15.0623	GeneID:101119560,Genbank:XM_015095690.1	paired-like homeodomain 1	GO:0000978,GO:0001077,GO:0001085,GO:0001190,GO:0001501,GO:0005634,GO:0005667,GO:0005730,GO:0005737,GO:0014707,GO:0021983,GO:0035116,GO:0035137,GO:0045892,GO:0045944,GO:0048625,GO:0051216	RNA polymerase II proximal promoter sequence-specific DNA binding|transcriptional activator activity, RNA polymerase II proximal promoter sequence-specific DNA binding|RNA polymerase II transcription factor binding|transcriptional activator activity, RNA polymerase II transcription factor binding|skeletal system development|nucleus|transcription factor complex|nucleolus|cytoplasm|branchiomeric sk…
PUSL1	109.906	0	219.813	Inf	Inf	0.0179586	0.602794	Up	0	3.0616	GeneID:101105015,Genbank:XM_015099066.1	pseudouridylate synthase-like 1	GO:0003723,GO:0009982,GO:0031119,GO:0043231	RNA binding|pseudouridine synthase activity|tRNA pseudouridine synthesis|intracellular membrane-bounded organelle
RCOR2	255.392	0	510.783	Inf	Inf	0.000112421	0.0247472	Up	0	2.3234	GeneID:101115081,Genbank:XM_015103162.1	REST corepressor 2	GO:0000122,GO:0003700,GO:0003714,GO:0005634,GO:0005667,GO:0006351,GO:0008134,GO:0017053,GO:0019899,GO:0044212,GO:0045892	negative regulation of transcription from RNA polymerase II promoter|DNA binding transcription factor activity|transcription corepressor activity|nucleus|transcription factor complex|transcription, DNA-templated|transcription factor binding|transcriptional repressor complex|enzyme binding|transcription regulatory region DNA binding|negative regulation of transcription, DNA-templated
REEP4	303.299	0	606.599	Inf	Inf	2.52714e-05	0.00811193	Up	0	6.7231	GeneID:101116960,Genbank:XM_004004199.3	receptor accessory protein 4	GO:0005783,GO:0005789,GO:0005874,GO:0006998,GO:0007084,GO:0008017,GO:0016021,GO:0051301	endoplasmic reticulum|endoplasmic reticulum membrane|microtubule|nuclear envelope organization|mitotic nuclear envelope reassembly|microtubule binding|integral component of membrane|cell division
RSAD2	359.309	0	718.619	Inf	Inf	5.19637e-06	0.00263092	Up	0	3.80009	GeneID:101115013,Genbank:XM_004005669.3	radical S-adenosyl methionine domain containing 2	GO:0001650,GO:0003824,GO:0005741,GO:0005743,GO:0005783,GO:0005789,GO:0005811,GO:0009615,GO:0034157,GO:0034165,GO:0035710,GO:0043367,GO:0043621,GO:0045071,GO:0045087,GO:0046872,GO:0050709,GO:0051539,GO:0051607,GO:2000553	fibrillar center|catalytic activity|mitochondrial outer membrane|mitochondrial inner membrane|endoplasmic reticulum|endoplasmic reticulum membrane|lipid droplet|response to virus|positive regulation of toll-like receptor 7 signaling pathway|positive regulation of toll-like receptor 9 signaling pathway|CD4-positive, alpha-beta T cell activation|CD4-positive, alpha-beta T cell differentiation|prote…
SDHAF1	282.868	0	565.736	Inf	Inf	4.7096e-05	0.013497	Up	0	46.7613	GeneID:101105595,Genbank:XM_004015648.3	succinate dehydrogenase complex assembly factor 1	GO:0005739,GO:0005759,GO:0034553	mitochondrion|mitochondrial matrix|mitochondrial respiratory chain complex II assembly
ST8SIA2	100.043	0	200.086	Inf	Inf	0.0267159	0.712545	Up	0	0.353156	GeneID:101114980,Genbank:XM_015101880.1	ST8 alpha-N-acetyl-neuraminide alpha-2,8-sialyltransferase 2
SYT12	98.634	0	197.268	Inf	Inf	0.0283003	0.724109	Up	0	0.596969	GeneID:101118234,Genbank:XM_004019712.3	synaptotagmin 12	GO:0005509,GO:0005544,GO:0005886,GO:0006906,GO:0016021,GO:0017158,GO:0019905,GO:0030054,GO:0030276,GO:0030672,GO:0046928,GO:0048791,GO:0048792,GO:0060291	calcium ion binding|calcium-dependent phospholipid binding|plasma membrane|vesicle fusion|integral component of membrane|regulation of calcium ion-dependent exocytosis|syntaxin binding|cell junction|clathrin binding|synaptic vesicle membrane|regulation of neurotransmitter secretion|calcium ion-regulated exocytosis of neurotransmitter|spontaneous exocytosis of neurotransmitter|long-term synaptic p…
TFCP2L1	99.3385	0	198.677	Inf	Inf	0.0274969	0.71815	Up	0	0.306363	GeneID:101114420,Genbank:XM_004004762.3	transcription factor CP2-like 1	GO:0000122,GO:0000902,GO:0000977,GO:0001650,GO:0002070,GO:0003700,GO:0003714,GO:0005634,GO:0005739,GO:0006351,GO:0006357,GO:0006694,GO:0007028,GO:0007431,GO:0007565,GO:0008340,GO:0016020,GO:0043565,GO:0045927	negative regulation of transcription from RNA polymerase II promoter|cell morphogenesis|RNA polymerase II regulatory region sequence-specific DNA binding|fibrillar center|epithelial cell maturation|DNA binding transcription factor activity|transcription corepressor activity|nucleus|mitochondrion|transcription, DNA-templated|regulation of transcription from RNA polymerase II promoter|steroid biosy…
TLCD1	137.031	0	274.062	Inf	Inf	0.00686776	0.372203	Up	0	4.9076	GeneID:101120761,Genbank:XM_015098540.1	TLC domain containing 1	GO:0005886,GO:0016021	plasma membrane|integral component of membrane
TMEM170A	143.019	0	286.039	Inf	Inf	0.00560829	0.335371	Up	0	6.5014	GeneID:101117957,Genbank:XM_012189567.2	transmembrane protein 170A	GO:0005635,GO:0005789,GO:0006998,GO:0016021,GO:0051292,GO:0071786	nuclear envelope|endoplasmic reticulum membrane|nuclear envelope organization|integral component of membrane|nuclear pore complex assembly|endoplasmic reticulum tubular network organization
TNFRSF8	84.8957	0	169.791	Inf	Inf	0.0496085	0.927214	Up	0	0.263178	GeneID:101111039,Genbank:XM_015099211.1	tumor necrosis factor receptor superfamily member 8			ko04060	Cytokine-cytokine receptor interaction
TNMD	561.509	0	1123.02	Inf	Inf	4.34069e-08	4.70934e-05	Up	0	14.4325	GeneID:100125616,Genbank:XM_004022505.3	tenomodulin	GO:0001886,GO:0001937,GO:0005635,GO:0005737,GO:0016021,GO:0016525,GO:0035990,GO:0071773	endothelial cell morphogenesis|negative regulation of endothelial cell proliferation|nuclear envelope|cytoplasm|integral component of membrane|negative regulation of angiogenesis|tendon cell differentiation|cellular response to BMP stimulus
TRIM62	108.497	0	216.995	Inf	Inf	0.0189812	0.61868	Up	0	0.266729	GeneID:101104214,Genbank:XM_012148979.1	tripartite motif containing 62	GO:0004842,GO:0005737,GO:0005829,GO:0008270,GO:0010719,GO:0032897,GO:0043123,GO:0045087,GO:0046596,GO:0051091,GO:0051092,GO:0060333,GO:1902186	ubiquitin-protein transferase activity|cytoplasm|cytosol|zinc ion binding|negative regulation of epithelial to mesenchymal transition|negative regulation of viral transcription|positive regulation of I-kappaB kinase/NF-kappaB signaling|innate immune response|regulation of viral entry into host cell|positive regulation of DNA binding transcription factor activity|positive regulation of NF-kappaB t…
UBA7	153.587	0	307.174	Inf	Inf	0.00380314	0.261384	Up	0	0.577055	GeneID:101123668,Genbank:XM_012100042.2	ubiquitin-like modifier activating enzyme 7	GO:0004839,GO:0004842,GO:0005524,GO:0005654,GO:0005737,GO:0005829,GO:0006464,GO:0006511,GO:0006974,GO:0019782,GO:0019985,GO:0032020,GO:0032480	ubiquitin activating enzyme activity|ubiquitin-protein transferase activity|ATP binding|nucleoplasm|cytoplasm|cytosol|cellular protein modification process|ubiquitin-dependent protein catabolic process|cellular response to DNA damage stimulus|ISG15 activating enzyme activity|translesion synthesis|ISG15-protein conjugation|negative regulation of type I interferon production	ko04120	Ubiquitin mediated proteolysis
UPF3A	125.758	0	251.517	Inf	Inf	0.00997031	0.450712	Up	0	0.952229	GeneID:101121945,Genbank:XM_015098281.1	UPF3 regulator of nonsense transcripts homolog A (yeast)	GO:0000184,GO:0003723,GO:0005487,GO:0005634,GO:0005737,GO:0005829,GO:0042162,GO:0043231,GO:0045727,GO:0051028	nuclear-transcribed mRNA catabolic process, nonsense-mediated decay|RNA binding|nucleocytoplasmic transporter activity|nucleus|cytoplasm|cytosol|telomeric DNA binding|intracellular membrane-bounded organelle|positive regulation of translation|mRNA transport	ko03015,ko03013	mRNA surveillance pathway|RNA transport
USH1G	96.1681	0	192.336	Inf	Inf	0.0313336	0.751146	Up	0	0.56239	GeneID:105616433,Genbank:XM_012186555.2	Usher syndrome 1G (autosomal recessive)	GO:0001917,GO:0005829,GO:0005886,GO:0007605,GO:0015629,GO:0030507,GO:0032391,GO:0036064,GO:0042472,GO:0042802,GO:0042803,GO:0045494,GO:0050953,GO:0050957,GO:0060122	photoreceptor inner segment|cytosol|plasma membrane|sensory perception of sound|actin cytoskeleton|spectrin binding|photoreceptor connecting cilium|ciliary basal body|inner ear morphogenesis|identical protein binding|protein homodimerization activity|photoreceptor cell maintenance|sensory perception of light stimulus|equilibrioception|inner ear receptor cell stereocilium organization
VAMP1	98.634	0	197.268	Inf	Inf	0.0283003	0.724109	Up	0	1.04597	GeneID:101113747,Genbank:XM_004006939.3	vesicle associated membrane protein 1	GO:0005484,GO:0006887,GO:0006906,GO:0016021,GO:0019905,GO:0030054,GO:0030672,GO:0031201,GO:0043005	SNAP receptor activity|exocytosis|vesicle fusion|integral component of membrane|syntaxin binding|cell junction|synaptic vesicle membrane|SNARE complex|neuron projection	ko04130	SNARE interactions in vesicular transport
ZFP1	157.11	0	314.22	Inf	Inf	0.0033304	0.242035	Up	0	1.34842	GeneID:101117187,Genbank:XM_015100372.1	ZFP1 zinc finger protein	GO:0003677,GO:0005634,GO:0006351,GO:0006355,GO:0046872	DNA binding|nucleus|transcription, DNA-templated|regulation of transcription, DNA-templated|metal ion binding
ZNF260	98.9862	0	197.972	Inf	Inf	0.0278957	0.71815	Up	0	0.957904	GeneID:105607589,Genbank:XM_012190257.2	zinc finger protein 260
ZNF385A	125.054	0	250.108	Inf	Inf	0.0102218	0.457793	Up	0	1.94663	GeneID:101107591,Genbank:XM_015093915.1	zinc finger protein 385A	GO:0000790,GO:0002039,GO:0003730,GO:0005730,GO:0005737,GO:0006351,GO:0006355,GO:0006915,GO:0006974,GO:0007049,GO:0007599,GO:0007611,GO:0007626,GO:0008270,GO:0008298,GO:0010609,GO:0030220,GO:0030425,GO:0035855,GO:0043025,GO:0045600,GO:0070889,GO:0072332,GO:1902164,GO:1902166,GO:2000765	nuclear chromatin|p53 binding|mRNA 3'-UTR binding|nucleolus|cytoplasm|transcription, DNA-templated|regulation of transcription, DNA-templated|apoptotic process|cellular response to DNA damage stimulus|cell cycle|hemostasis|learning or memory|locomotory behavior|zinc ion binding|intracellular mRNA localization|mRNA localization resulting in posttranscriptional regulation of gene expression|platele…
ZNF432	85.2479	0	170.496	Inf	Inf	0.0489527	0.923253	Up	0	0.582108	GeneID:101103836,Genbank:XM_015100044.1	zinc finger protein 432	GO:0003677,GO:0003700,GO:0005654,GO:0006351,GO:0006355,GO:0046872	DNA binding|DNA binding transcription factor activity|nucleoplasm|transcription, DNA-templated|regulation of transcription, DNA-templated|metal ion binding
AARD	112.841	225.683	0	0	#NAME?	0.00824092	0.406401	Down	1.22777	0	GeneID:101120843,Genbank:XM_004011989.3	alanine and arginine rich domain containing protein	GO:0030324	lung development
ACRBP	92.2603	184.521	0	0	#NAME?	0.0214053	0.652863	Down	0.955178	0	GeneID:101112553,Genbank:XM_004006934.2	acrosin binding protein	GO:0001669,GO:0002080,GO:0005576,GO:0005634,GO:0048240	acrosomal vesicle|acrosomal membrane|extracellular region|nucleus|sperm capacitation
ADCY1	103.615	207.231	0	0	#NAME?	0.0124998	0.502273	Down	0.70451	0	GeneID:101117327,Genbank:XM_015095352.1	adenylate cyclase 1 (brain)	GO:0004383,GO:0005516,GO:0005524,GO:0005737,GO:0005887,GO:0006171,GO:0006182,GO:0007189,GO:0008074,GO:0008294,GO:0019933,GO:0042752,GO:0045121,GO:0046872,GO:0048511,GO:0071277,GO:1904322	guanylate cyclase activity|calmodulin binding|ATP binding|cytoplasm|integral component of plasma membrane|cAMP biosynthetic process|cGMP biosynthetic process|adenylate cyclase-activating G-protein coupled receptor signaling pathway|guanylate cyclase complex, soluble|calcium- and calmodulin-responsive adenylate cyclase activity|cAMP-mediated signaling|regulation of circadian rhythm|membrane raft|m…	ko04540,ko04727,ko04015,ko04211,ko04913,ko04611,ko04914,ko04923,ko04916,ko04970,ko04261,ko04925,ko04911,ko04918,ko04713,ko04724,ko04976,ko04024,ko04725,ko04114,ko04723,ko04020,ko04912,ko04972,ko04022,ko04971,ko04062,ko04270,ko04750,ko04720,ko00230,ko04915,ko04072,ko04921,ko04213	Gap junction|GABAergic synapse|Rap1 signaling pathway|Longevity regulating pathway|Ovarian steroidogenesis|Platelet activation|Progesterone-mediated oocyte maturation|Regulation of lipolysis in adipocytes|Melanogenesis|Salivary secretion|Adrenergic signaling in cardiomyocytes|Aldosterone synthesis and secretion|Insulin secretion|Thyroid hormone synthesis|Circadian entrainment|Glutamatergic synaps…
ADGRE1	132.003	264.006	0	0	#NAME?	0.00378149	0.261077	Down	0.464315	0	GeneID:101107096,Genbank:XM_012177999.2	adhesion G protein-coupled receptor E1	GO:0002250,GO:0004930,GO:0005509,GO:0005887,GO:0007155,GO:0007166,GO:0007186,GO:0009897	adaptive immune response|G-protein coupled receptor activity|calcium ion binding|integral component of plasma membrane|cell adhesion|cell surface receptor signaling pathway|G-protein coupled receptor signaling pathway|external side of plasma membrane
ALOX5AP	95.0991	190.198	0	0	#NAME?	0.01866	0.612152	Down	1.8451	0	GeneID:443326,Genbank:XM_012184625.2	arachidonate 5-lipoxygenase-activating protein	GO:0002540,GO:0005635,GO:0005783,GO:0005789,GO:0008047,GO:0016021,GO:0019370,GO:0031965,GO:0050544	leukotriene production involved in inflammatory response|nuclear envelope|endoplasmic reticulum|endoplasmic reticulum membrane|enzyme activator activity|integral component of membrane|leukotriene biosynthetic process|nuclear membrane|arachidonic acid binding
ARC	246.264	492.528	0	0	#NAME?	4.13449e-05	0.0123135	Down	2.4957	0	GeneID:101120169,Genbank:XM_004023576.3	activity-regulated cytoskeleton-associated protein	GO:0001669,GO:0003779,GO:0005737,GO:0005768,GO:0005856,GO:0005886,GO:0006897,GO:0007010,GO:0007492,GO:0007612,GO:0009952,GO:0014069,GO:0015629,GO:0016477,GO:0022604,GO:0030054,GO:0043197,GO:0045211,GO:0048168,GO:0061001,GO:1900271,GO:2000969	acrosomal vesicle|actin binding|cytoplasm|endosome|cytoskeleton|plasma membrane|endocytosis|cytoskeleton organization|endoderm development|learning|anterior/posterior pattern specification|postsynaptic density|actin cytoskeleton|cell migration|regulation of cell morphogenesis|cell junction|dendritic spine|postsynaptic membrane|regulation of neuronal synaptic plasticity|regulation of dendritic spi…
ARHGEF5	92.2603	184.521	0	0	#NAME?	0.0214053	0.652863	Down	0.153821	0	GeneID:101105817,Genbank:XM_015095421.1	Rho guanine nucleotide exchange factor 5	GO:0002102,GO:0002408,GO:0005085,GO:0005089,GO:0005525,GO:0005634,GO:0005654,GO:0005737,GO:0005829,GO:0005886,GO:0007186,GO:0008289,GO:0030036,GO:0030054,GO:0032956,GO:0035023,GO:0035556,GO:0042995,GO:0043065,GO:0043087,GO:0043507,GO:0043547,GO:0051056,GO:0051091,GO:0051493,GO:0051496,GO:0071803,GO:0071944,GO:1904591	podosome|myeloid dendritic cell chemotaxis|guanyl-nucleotide exchange factor activity|Rho guanyl-nucleotide exchange factor activity|GTP binding|nucleus|nucleoplasm|cytoplasm|cytosol|plasma membrane|G-protein coupled receptor signaling pathway|lipid binding|actin cytoskeleton organization|cell junction|regulation of actin cytoskeleton organization|regulation of Rho protein signal transduction|int…
ARL16	100.777	201.553	0	0	#NAME?	0.0142698	0.539163	Down	1.23917	0	GeneID:101116745,Genbank:XM_015098380.1	ADP-ribosylation factor like GTPase 16	GO:0005525,GO:0005622,GO:0007264	GTP binding|intracellular|small GTPase mediated signal transduction
ASB14	1622.36	3244.72	0	0	#NAME?	2.56312e-15	1.29771e-11	Down	8.29195	0	GeneID:101103272,Genbank:XM_012099846.2	ankyrin repeat and SOCS box containing 14	GO:0000151,GO:0004842,GO:0005634,GO:0005737,GO:0031625,GO:0035556	ubiquitin ligase complex|ubiquitin-protein transferase activity|nucleus|cytoplasm|ubiquitin protein ligase binding|intracellular signal transduction
BEND6	86.5827	173.165	0	0	#NAME?	0.0278725	0.71815	Down	0.22556	0	GeneID:101106552,Genbank:XM_004018727.3	BEN domain containing 6	GO:0001106,GO:0003682,GO:0005634,GO:0006351,GO:0045666,GO:0045746	RNA polymerase II transcription corepressor activity|chromatin binding|nucleus|transcription, DNA-templated|positive regulation of neuron differentiation|negative regulation of Notch signaling pathway
C1RL	82.3246	164.649	0	0	#NAME?	0.0334912	0.775888	Down	0.36361	0	GeneID:101107516,Genbank:XM_012175489.2	complement component 1, r subcomponent-like	GO:0004252,GO:0005615,GO:0006958,GO:0045087,GO:0070062	serine-type endopeptidase activity|extracellular space|complement activation, classical pathway|innate immune response|extracellular exosome
C24H16orf54	78.0664	156.133	0	0	#NAME?	0.0403754	0.84974	Down	0.568625	0	GeneID:101102448,Genbank:XM_015104165.1	chromosome 24 open reading frame, human C16orf54	GO:0016021	integral component of membrane
C24H16orf82	109.293	218.586	0	0	#NAME?	0.00963924	0.4443	Down	0.609433	0	GeneID:101119955,Genbank:XM_015104137.1	chromosome 24 open reading frame, human C16orf82
CACNA2D3	194.456	388.913	0	0	#NAME?	0.000290216	0.0544209	Down	0.463396	0	GeneID:101105365,Genbank:XM_012099890.2	calcium channel, voltage-dependent, alpha 2/delta subunit 3	GO:0005244,GO:0005262,GO:0005886,GO:0016021,GO:0034765,GO:0046872,GO:0061337	voltage-gated ion channel activity|calcium channel activity|plasma membrane|integral component of membrane|regulation of ion transmembrane transport|metal ion binding|cardiac conduction	ko04010,ko04261,ko04921,ko04260	MAPK signaling pathway|Adrenergic signaling in cardiomyocytes|Oxytocin signaling pathway|Cardiac muscle contraction
CCDC110	93.6797	187.359	0	0	#NAME?	0.019986	0.631118	Down	0.317086	0	GeneID:101109769,Genbank:XM_012105741.2	coiled-coil domain containing 110	GO:0005634	nucleus
CCDC158	707.566	1415.13	0	0	#NAME?	1.81233e-10	3.93251e-07	Down	1.91071	0	GeneID:101109802,Genbank:XM_012180210.2	coiled-coil domain containing 158
CCDC7	88.0021	176.004	0	0	#NAME?	0.0261578	0.704451	Down	0.132686	0	GeneID:101111568,Genbank:XM_012188269.2	coiled-coil domain containing 7
CCL1	281.749	563.498	0	0	#NAME?	1.15027e-05	0.00459775	Down	12.0422	0	GeneID:101114628,Genbank:XM_004013206.3	chemokine (C-C motif) ligand 1
CCL19	85.1634	170.327	0	0	#NAME?	0.0296529	0.737453	Down	3.09455	0	GeneID:101120217,Genbank:XM_004004120.3	chemokine (C-C motif) ligand 19	GO:0001768,GO:0001771,GO:0002407,GO:0002408,GO:0002548,GO:0002606,GO:0005615,GO:0005622,GO:0006954,GO:0007186,GO:0007257,GO:0008009,GO:0009897,GO:0010560,GO:0030593,GO:0031295,GO:0031732,GO:0031735,GO:0032735,GO:0032760,GO:0034695,GO:0042102,GO:0042346,GO:0042379,GO:0043123,GO:0043547,GO:0043552,GO:0045627,GO:0045807,GO:0045860,GO:0046330,GO:0048020,GO:0048247,GO:0048260,GO:0048469,GO:0050718,GO:…	establishment of T cell polarity|immunological synapse formation|dendritic cell chemotaxis|myeloid dendritic cell chemotaxis|monocyte chemotaxis|positive regulation of dendritic cell antigen processing and presentation|extracellular space|intracellular|inflammatory response|G-protein coupled receptor signaling pathway|activation of JUN kinase activity|chemokine activity|external side of plasma me…	ko04060,ko04062,ko04064	Cytokine-cytokine receptor interaction|Chemokine signaling pathway|NF-kappa B signaling pathway
CCL27	76.647	153.294	0	0	#NAME?	0.0430784	0.875927	Down	1.16813	0	GeneID:101120468,Genbank:XM_012117878.2	chemokine (C-C motif) ligand 27			ko04060,ko04062	Cytokine-cytokine receptor interaction|Chemokine signaling pathway
CD1E	122.067	244.135	0	0	#NAME?	0.00557795	0.334875	Down	1.3382	0	GeneID:101110634,Genbank:XM_004002638.3	CD1e molecule	GO:0000139,GO:0002250,GO:0005769,GO:0005770,GO:0005886,GO:0005887,GO:0006955,GO:0030881,GO:0030883,GO:0030884,GO:0043202,GO:0048007,GO:0071723	Golgi membrane|adaptive immune response|early endosome|late endosome|plasma membrane|integral component of plasma membrane|immune response|beta-2-microglobulin binding|endogenous lipid antigen binding|exogenous lipid antigen binding|lysosomal lumen|antigen processing and presentation, exogenous lipid antigen via MHC class Ib|lipopeptide binding	ko04640	Hematopoietic cell lineage
CD244	171.036	342.073	0	0	#NAME?	0.000766942	0.103089	Down	0.559802	0	GeneID:101121900,Genbank:XM_012184540.2	CD244 molecule, natural killer cell receptor 2B4	GO:0002250,GO:0002323,GO:0004872,GO:0005886,GO:0007165,GO:0009897,GO:0016021,GO:0042288,GO:0045087,GO:0050900,GO:0060732,GO:0071663,GO:1902715,GO:2000484	adaptive immune response|natural killer cell activation involved in immune response|receptor activity|plasma membrane|signal transduction|external side of plasma membrane|integral component of membrane|MHC class I protein binding|innate immune response|leukocyte migration|positive regulation of inositol phosphate biosynthetic process|positive regulation of granzyme B production|positive regulatio…	ko04650	Natural killer cell mediated cytotoxicity
CD3D	110.003	220.005	0	0	#NAME?	0.00933826	0.436427	Down	1.10497	0	GeneID:443397,Genbank:XM_012095275.1	CD3d molecule, delta (CD3-TCR complex)	GO:0002250,GO:0004888,GO:0007166,GO:0016021,GO:0042101,GO:0045059	adaptive immune response|transmembrane signaling receptor activity|cell surface receptor signaling pathway|integral component of membrane|T cell receptor complex|positive thymic T cell selection	ko04640,ko04660	Hematopoietic cell lineage|T cell receptor signaling pathway
CD6	126.326	252.651	0	0	#NAME?	0.00469032	0.299333	Down	0.277187	0	GeneID:101122317,Genbank:XM_015103123.1	CD6 molecule	GO:0001530,GO:0001771,GO:0001772,GO:0002250,GO:0002438,GO:0005044,GO:0005576,GO:0005887,GO:0007157,GO:0031226,GO:0031663,GO:0032496,GO:0042102,GO:0042802,GO:0045087,GO:0070891,GO:1900017	lipopolysaccharide binding|immunological synapse formation|immunological synapse|adaptive immune response|acute inflammatory response to antigenic stimulus|scavenger receptor activity|extracellular region|integral component of plasma membrane|heterophilic cell-cell adhesion via plasma membrane cell adhesion molecules|intrinsic component of plasma membrane|lipopolysaccharide-mediated signaling pat…	ko04514	Cell adhesion molecules (CAMs)
CD8B	107.164	214.328	0	0	#NAME?	0.010614	0.46865	Down	1.63244	0	GeneID:101103712,Genbank:XM_004007264.3	CD8b molecule	GO:0002250,GO:0005886,GO:0016021	adaptive immune response|plasma membrane|integral component of membrane	ko04514,ko04660,ko04612,ko04640	Cell adhesion molecules (CAMs)|T cell receptor signaling pathway|Antigen processing and presentation|Hematopoietic cell lineage
CENPF	132.003	264.006	0	0	#NAME?	0.00378149	0.261077	Down	0.143963	0	GeneID:101112149,Genbank:XM_012187749.2	centromere protein F
CFAP52	120.648	241.296	0	0	#NAME?	0.0059156	0.34426	Down	0.9376	0	GeneID:101110523,Genbank:XM_004012696.3	cilia and flagella associated protein 52	GO:0005737,GO:0042995	cytoplasm|cell projection
CHN2	146.907	293.814	0	0	#NAME?	0.00213104	0.180749	Down	0.708943	0	GeneID:101103716,Genbank:XM_004007934.3	chimerin 2	GO:0005070,GO:0005096,GO:0005737,GO:0005829,GO:0016020,GO:0035556,GO:0043087,GO:0046872,GO:0051056	SH3/SH2 adaptor activity|GTPase activator activity|cytoplasm|cytosol|membrane|intracellular signal transduction|regulation of GTPase activity|metal ion binding|regulation of small GTPase mediated signal transduction
CLDN6	96.5185	193.037	0	0	#NAME?	0.0174299	0.590942	Down	1.44376	0	GeneID:101117294,Genbank:XM_004020723.2	claudin 6			ko04514,ko04670,ko04530	Cell adhesion molecules (CAMs)|Leukocyte transendothelial migration|Tight junction
CLEC5A	73.8082	147.616	0	0	#NAME?	0.0491137	0.923253	Down	0.439879	0	GeneID:101111012,Genbank:XM_012177265.2	C-type lectin domain family 5, member A	GO:0001618,GO:0002076,GO:0005829,GO:0005886,GO:0009986,GO:0016021,GO:0030099,GO:0030246,GO:0033033,GO:0043066,GO:0045087,GO:0050715	virus receptor activity|osteoblast development|cytosol|plasma membrane|cell surface|integral component of membrane|myeloid cell differentiation|carbohydrate binding|negative regulation of myeloid cell apoptotic process|negative regulation of apoptotic process|innate immune response|positive regulation of cytokine secretion
CLEC6A	122.067	244.135	0	0	#NAME?	0.00557795	0.334875	Down	2.46272	0	GeneID:678675,Genbank:XM_004006899.3	C-type lectin domain family 6, member A	GO:0002250,GO:0016021,GO:0030246,GO:0043123,GO:0045087,GO:0050715,GO:0050832	adaptive immune response|integral component of membrane|carbohydrate binding|positive regulation of I-kappaB kinase/NF-kappaB signaling|innate immune response|positive regulation of cytokine secretion|defense response to fungus
CTXN3	171.746	343.492	0	0	#NAME?	0.000744222	0.102534	Down	1.14942	0	GeneID:101105654,Genbank:XM_015095941.1	cortexin 3	GO:0016021	integral component of membrane
CUBN	133.423	266.845	0	0	#NAME?	0.00358915	0.252387	Down	0.231835	0	GeneID:101110433,Genbank:XM_015099599.1	cubilin	GO:0005509,GO:0005765,GO:0008144,GO:0008203,GO:0010008,GO:0015031,GO:0016324,GO:0031419,GO:0031526	calcium ion binding|lysosomal membrane|drug binding|cholesterol metabolic process|endosome membrane|protein transport|apical plasma membrane|cobalamin binding|brush border membrane	ko04977	Vitamin digestion and absorption
CXCL10	114.971	229.941	0	0	#NAME?	0.00751634	0.385236	Down	2.10136	0	GeneID:442997,Genbank:NM_001009191.1	chemokine (C-X-C motif) ligand 10	GO:0002690,GO:0005615,GO:0006935,GO:0006954,GO:0006955,GO:0007186,GO:0008009,GO:0008201,GO:0009897,GO:0010818,GO:0010819,GO:0030816,GO:0032496,GO:0042118,GO:0042127,GO:0043950,GO:0045662,GO:0048248,GO:0051281,GO:0051607,GO:0070098,GO:0071222,GO:0090026,GO:1901509,GO:1901740,GO:2000406	positive regulation of leukocyte chemotaxis|extracellular space|chemotaxis|inflammatory response|immune response|G-protein coupled receptor signaling pathway|chemokine activity|heparin binding|external side of plasma membrane|T cell chemotaxis|regulation of T cell chemotaxis|positive regulation of cAMP metabolic process|response to lipopolysaccharide|endothelial cell activation|regulation of cell…	ko04060,ko04062,ko04620,ko04668,ko04623,ko04622	Cytokine-cytokine receptor interaction|Chemokine signaling pathway|Toll-like receptor signaling pathway|TNF signaling pathway|Cytosolic DNA-sensing pathway|RIG-I-like receptor signaling pathway
DBNDD1	122.067	244.135	0	0	#NAME?	0.00557795	0.334875	Down	0.599478	0	GeneID:101108508,Genbank:XM_012189694.1	dysbindin (dystrobrevin binding protein 1) domain containing 1	GO:0030672,GO:0031175	synaptic vesicle membrane|neuron projection development
DNA2	95.0991	190.198	0	0	#NAME?	0.01866	0.612152	Down	0.465391	0	GeneID:101105877,Genbank:XM_004021417.3	DNA replication helicase/nuclease 2	GO:0000076,GO:0000729,GO:0003677,GO:0003678,GO:0004518,GO:0005524,GO:0005634,GO:0005739,GO:0006260,GO:0017108,GO:0033567,GO:0043139,GO:0043142,GO:0046872,GO:0051539	DNA replication checkpoint|DNA double-strand break processing|DNA binding|DNA helicase activity|nuclease activity|ATP binding|nucleus|mitochondrion|DNA replication|5'-flap endonuclease activity|DNA replication, Okazaki fragment processing|5'-3' DNA helicase activity|single-stranded DNA-dependent ATPase activity|metal ion binding|4 iron, 4 sulfur cluster binding	ko03030	DNA replication
DNAAF1	239.877	479.754	0	0	#NAME?	5.23781e-05	0.0147328	Down	1.39402	0	GeneID:101102412,Genbank:XM_004014939.3	dynein, axonemal, assembly factor 1	GO:0005930,GO:0044458,GO:0060271,GO:0070840	axoneme|motile cilium assembly|cilium assembly|dynein complex binding
DNAH17	135.552	271.103	0	0	#NAME?	0.00331954	0.242035	Down	0.0855431	0	GeneID:101113255,Genbank:XM_015098389.1	dynein, axonemal, heavy chain 17	GO:0003341,GO:0003777,GO:0005524,GO:0005858,GO:0005874,GO:0005930,GO:0008569,GO:0030286,GO:0031514,GO:0045503,GO:0045505,GO:0051959,GO:0060285	cilium movement|microtubule motor activity|ATP binding|axonemal dynein complex|microtubule|axoneme|ATP-dependent microtubule motor activity, minus-end-directed|dynein complex|motile cilium|dynein light chain binding|dynein intermediate chain binding|dynein light intermediate chain binding|cilium-dependent cell motility
DRD1	776.406	1552.81	0	0	#NAME?	4.87165e-11	1.23326e-07	Down	4.14993	0	GeneID:100568292,Genbank:XM_004010191.3	dopamine receptor D1	GO:0001588,GO:0001659,GO:0001661,GO:0001662,GO:0001932,GO:0001963,GO:0001975,GO:0005634,GO:0005789,GO:0005887,GO:0006606,GO:0007190,GO:0007191,GO:0007612,GO:0007613,GO:0007617,GO:0007625,GO:0007628,GO:0008542,GO:0010628,GO:0014002,GO:0015872,GO:0019228,GO:0021542,GO:0021756,GO:0021853,GO:0030335,GO:0030432,GO:0035106,GO:0035240,GO:0042053,GO:0042311,GO:0042711,GO:0043987,GO:0046323,GO:0046959,GO:…	dopamine neurotransmitter receptor activity, coupled via Gs|temperature homeostasis|conditioned taste aversion|behavioral fear response|regulation of protein phosphorylation|synaptic transmission, dopaminergic|response to amphetamine|nucleus|endoplasmic reticulum membrane|integral component of plasma membrane|protein import into nucleus|activation of adenylate cyclase activity|adenylate cyclase-a…	ko04024,ko04540,ko04728,ko04020,ko04080	cAMP signaling pathway|Gap junction|Dopaminergic synapse|Calcium signaling pathway|Neuroactive ligand-receptor interaction
DUSP2	83.744	167.488	0	0	#NAME?	0.031518	0.751146	Down	0.581742	0	GeneID:101115699,Genbank:XM_015093902.1	dual specificity phosphatase 2	GO:0000188,GO:0001706,GO:0004725,GO:0005634,GO:0006470,GO:0008330,GO:0017017,GO:0031965,GO:0051019	inactivation of MAPK activity|endoderm formation|protein tyrosine phosphatase activity|nucleus|protein dephosphorylation|protein tyrosine/threonine phosphatase activity|MAP kinase tyrosine/serine/threonine phosphatase activity|nuclear membrane|mitogen-activated protein kinase binding	ko04010	MAPK signaling pathway
ENAM	854.472	1708.94	0	0	#NAME?	1.25616e-11	3.81596e-08	Down	2.26059	0	GeneID:101121349,Genbank:XM_004009887.2	enamelin	GO:0005578,GO:0031214	proteinaceous extracellular matrix|biomineral tissue development
EVI2A	78.0664	156.133	0	0	#NAME?	0.0403754	0.84974	Down	1.09142	0	GeneID:101101901,Genbank:XM_004012485.3	ecotropic viral integration site 2A	GO:0004888,GO:0016021	transmembrane signaling receptor activity|integral component of membrane
EVI2B	86.5827	173.165	0	0	#NAME?	0.0278725	0.71815	Down	0.72264	0	GeneID:101123474,Genbank:XM_004012484.3	ecotropic viral integration site 2B	GO:0005887,GO:0030854,GO:0043066,GO:0045660,GO:0061515,GO:0071157,GO:2000035	integral component of plasma membrane|positive regulation of granulocyte differentiation|negative regulation of apoptotic process|positive regulation of neutrophil differentiation|myeloid cell development|negative regulation of cell cycle arrest|regulation of stem cell division
F5	85.1634	170.327	0	0	#NAME?	0.0296529	0.737453	Down	0.198173	0	GeneID:101123649,Genbank:XM_012187245.2	coagulation factor V (proaccelerin, labile factor)	GO:0005507,GO:0005576,GO:0007596	copper ion binding|extracellular region|blood coagulation	ko04610	Complement and coagulation cascades
FAM71A	129.164	258.329	0	0	#NAME?	0.00420372	0.276318	Down	0.299971	0	GeneID:101115812,Genbank:XM_012187784.2	family with sequence similarity 71 member A	GO:0005634	nucleus
FAM71D	92.2603	184.521	0	0	#NAME?	0.0214053	0.652863	Down	0.796053	0	GeneID:101112903,Genbank:XM_004010729.3	family with sequence similarity 71 member D	GO:0005634	nucleus
FASLG	73.8082	147.616	0	0	#NAME?	0.0491137	0.923253	Down	0.487953	0	GeneID:100135696,Genbank:XM_004013705.3	Fas ligand (TNF superfamily, member 6)	GO:0000122,GO:0005125,GO:0005164,GO:0005615,GO:0005634,GO:0005886,GO:0006351,GO:0006915,GO:0006955,GO:0016021,GO:0043202,GO:0060205	negative regulation of transcription from RNA polymerase II promoter|cytokine activity|tumor necrosis factor receptor binding|extracellular space|nucleus|plasma membrane|transcription, DNA-templated|apoptotic process|immune response|integral component of membrane|lysosomal lumen|cytoplasmic vesicle lumen	ko04722,ko04210,ko04650,ko04014,ko04151,ko04060,ko04010,ko04068	Neurotrophin signaling pathway|Apoptosis|Natural killer cell mediated cytotoxicity|Ras signaling pathway|PI3K-Akt signaling pathway|Cytokine-cytokine receptor interaction|MAPK signaling pathway|FoxO signaling pathway
FGD3	156.133	312.266	0	0	#NAME?	0.00143957	0.145923	Down	0.358183	0	GeneID:101107664,Genbank:XM_015093027.1	FYVE, RhoGEF and PH domain containing 3	GO:0001726,GO:0005085,GO:0005089,GO:0005737,GO:0005794,GO:0005829,GO:0005856,GO:0007010,GO:0007186,GO:0008360,GO:0030027,GO:0030036,GO:0031267,GO:0035023,GO:0043065,GO:0043087,GO:0046847,GO:0046872,GO:0051056	ruffle|guanyl-nucleotide exchange factor activity|Rho guanyl-nucleotide exchange factor activity|cytoplasm|Golgi apparatus|cytosol|cytoskeleton|cytoskeleton organization|G-protein coupled receptor signaling pathway|regulation of cell shape|lamellipodium|actin cytoskeleton organization|small GTPase binding|regulation of Rho protein signal transduction|positive regulation of apoptotic process|regul…	ko04810	Regulation of actin cytoskeleton
FGF7	82.3246	164.649	0	0	#NAME?	0.0334912	0.775888	Down	0.7846	0	GeneID:443095,Genbank:XM_012180603.2	fibroblast growth factor 7	GO:0005104,GO:0005576,GO:0008083,GO:0008201,GO:0008543,GO:0051781	fibroblast growth factor receptor binding|extracellular region|growth factor activity|heparin binding|fibroblast growth factor receptor signaling pathway|positive regulation of cell division	ko04010,ko04015,ko04810,ko04014,ko04151	MAPK signaling pathway|Rap1 signaling pathway|Regulation of actin cytoskeleton|Ras signaling pathway|PI3K-Akt signaling pathway
FLT3	95.0991	190.198	0	0	#NAME?	0.01866	0.612152	Down	0.193327	0	GeneID:101112331,Genbank:XM_012184661.2	fms-related tyrosine kinase 3			ko04060,ko04640	Cytokine-cytokine receptor interaction|Hematopoietic cell lineage
FSIP1	123.487	246.974	0	0	#NAME?	0.00526142	0.323932	Down	0.467719	0	GeneID:101106849,Genbank:XM_012181177.2	fibrous sheath interacting protein 1
GLDN	421.559	843.117	0	0	#NAME?	1.56344e-07	0.000118735	Down	2.07934	0	GeneID:101105662,Genbank:XM_012181560.2	gliomedin	GO:0005578,GO:0005581,GO:0005615,GO:0005886,GO:0016021,GO:0030424,GO:0032528,GO:0045162,GO:0086080	proteinaceous extracellular matrix|collagen trimer|extracellular space|plasma membrane|integral component of membrane|axon|microvillus organization|clustering of voltage-gated sodium channels|protein binding involved in heterotypic cell-cell adhesion
GP5	80.9052	161.81	0	0	#NAME?	0.0356017	0.792894	Down	0.447428	0	GeneID:101103118,Genbank:XM_015091735.1	glycoprotein V (platelet)	GO:0005578,GO:0005615,GO:0005886,GO:0005887,GO:0007155,GO:0007409,GO:0007596,GO:0007597,GO:0030168,GO:0070062	proteinaceous extracellular matrix|extracellular space|plasma membrane|integral component of plasma membrane|cell adhesion|axonogenesis|blood coagulation|blood coagulation, intrinsic pathway|platelet activation|extracellular exosome	ko04512,ko04640,ko04611	ECM-receptor interaction|Hematopoietic cell lineage|Platelet activation
GPNMB	142.649	285.297	0	0	#NAME?	0.00253512	0.201225	Down	0.993195	0	GeneID:101109959,Genbank:XM_004007790.3	glycoprotein (transmembrane) nmb
HDGFL1	113.551	227.102	0	0	#NAME?	0.00799072	0.400564	Down	0.948352	0	GeneID:101110713,Genbank:XM_015102618.1	hepatoma derived growth factor-like 1	GO:0000122,GO:0000166,GO:0000978,GO:0001078,GO:0001106,GO:0001222,GO:0003723,GO:0005576,GO:0005615,GO:0005634,GO:0005737,GO:0006351,GO:0008083,GO:0008201,GO:0009987,GO:0017053,GO:0031012,GO:0034504,GO:0045944	negative regulation of transcription from RNA polymerase II promoter|nucleotide binding|RNA polymerase II proximal promoter sequence-specific DNA binding|transcriptional repressor activity, RNA polymerase II proximal promoter sequence-specific DNA binding|RNA polymerase II transcription corepressor activity|transcription corepressor binding|RNA binding|extracellular region|extracellular space|nuc…
HHIP	105.035	210.07	0	0	#NAME?	0.0117041	0.489733	Down	0.233045	0	GeneID:101111396,Genbank:XM_012097429.2	hedgehog interacting protein	GO:0003824,GO:0005576,GO:0005634,GO:0005737,GO:0005887,GO:0007224,GO:0007405,GO:0008270,GO:0009953,GO:0009968,GO:0009986,GO:0040036,GO:0043066,GO:0045879,GO:0048705,GO:0060170,GO:0060441,GO:0097108	catalytic activity|extracellular region|nucleus|cytoplasm|integral component of plasma membrane|smoothened signaling pathway|neuroblast proliferation|zinc ion binding|dorsal/ventral pattern formation|negative regulation of signal transduction|cell surface|regulation of fibroblast growth factor receptor signaling pathway|negative regulation of apoptotic process|negative regulation of smoothened si…	ko04024,ko04340	cAMP signaling pathway|Hedgehog signaling pathway
HOXD1	98.6476	197.295	0	0	#NAME?	0.0157643	0.567404	Down	1.05582	0	GeneID:101106056,Genbank:XM_004004562.3	homeobox D1	GO:0005654,GO:0006351,GO:0006355,GO:0019233,GO:0030182,GO:0043565,GO:0048706	nucleoplasm|transcription, DNA-templated|regulation of transcription, DNA-templated|sensory perception of pain|neuron differentiation|sequence-specific DNA binding|embryonic skeletal system development
HS3ST5	193.037	386.074	0	0	#NAME?	0.000306993	0.0548579	Down	0.414467	0	GeneID:101107448,Genbank:XM_004011188.3	heparan sulfate-glucosamine 3-sulfotransferase 5	GO:0000139,GO:0006477,GO:0008467,GO:0015015,GO:0016021,GO:0046596,GO:0050819	Golgi membrane|protein sulfation|[heparan sulfate]-glucosamine 3-sulfotransferase 1 activity|heparan sulfate proteoglycan biosynthetic process, enzymatic modification|integral component of membrane|regulation of viral entry into host cell|negative regulation of coagulation	ko00534	Glycosaminoglycan biosynthesis - heparan sulfate / heparin
HS3ST6	121.358	242.716	0	0	#NAME?	0.00574402	0.340805	Down	1.89716	0	GeneID:105604608,Genbank:XM_015104017.1	heparan sulfate-glucosamine 3-sulfotransferase 6	GO:0000139,GO:0008467,GO:0016021	Golgi membrane|[heparan sulfate]-glucosamine 3-sulfotransferase 1 activity|integral component of membrane
IDO1	114.971	229.941	0	0	#NAME?	0.00751634	0.385236	Down	2.26105	0	GeneID:100196903,Genbank:NM_001141953.1	indoleamine 2,3-dioxygenase 1			ko00380	Tryptophan metabolism
IGSF23	76.647	153.294	0	0	#NAME?	0.0430784	0.875927	Down	0.406788	0	GeneID:101110700,Genbank:XM_015100231.1	immunoglobulin superfamily member 23	GO:0016021	integral component of membrane
IKZF3	151.165	302.33	0	0	#NAME?	0.00178089	0.164939	Down	0.59146	0	GeneID:101104255,Genbank:XM_004012848.3	IKAROS family zinc finger 3	GO:0003700,GO:0005634,GO:0005737,GO:0006351,GO:0030888,GO:0042113,GO:0042803,GO:0042981,GO:0043565,GO:0044212,GO:0045577,GO:0045619,GO:0045944,GO:0046872,GO:0046982	DNA binding transcription factor activity|nucleus|cytoplasm|transcription, DNA-templated|regulation of B cell proliferation|B cell activation|protein homodimerization activity|regulation of apoptotic process|sequence-specific DNA binding|transcription regulatory region DNA binding|regulation of B cell differentiation|regulation of lymphocyte differentiation|positive regulation of transcription fr…
IL17B	80.9052	161.81	0	0	#NAME?	0.0356017	0.792894	Down	1.33912	0	GeneID:101119984,Genbank:XM_012178770.2	interleukin 17B			ko04060	Cytokine-cytokine receptor interaction
IL1R2	100.067	200.134	0	0	#NAME?	0.0147515	0.546489	Down	1.16035	0	GeneID:101103308,Genbank:XM_012173720.2	interleukin 1 receptor, type II			ko04060,ko04010,ko04640	Cytokine-cytokine receptor interaction|MAPK signaling pathway|Hematopoietic cell lineage
IL1RN	78.7761	157.552	0	0	#NAME?	0.0391037	0.835367	Down	0.816186	0	GeneID:780505,Genbank:XM_012169964.2	interleukin 1 receptor antagonist	GO:0001660,GO:0005125,GO:0005149,GO:0005150,GO:0005151,GO:0005615,GO:0006629,GO:0006955,GO:0019221,GO:0030073,GO:0031982,GO:0034115,GO:0045352,GO:0045353,GO:0051384,GO:2000660	fever generation|cytokine activity|interleukin-1 receptor binding|interleukin-1, Type I receptor binding|interleukin-1, Type II receptor binding|extracellular space|lipid metabolic process|immune response|cytokine-mediated signaling pathway|insulin secretion|vesicle|negative regulation of heterotypic cell-cell adhesion|interleukin-1 Type I receptor antagonist activity|interleukin-1 Type II recept…
IL3RA	86.5827	173.165	0	0	#NAME?	0.0278725	0.71815	Down	0.832435	0	GeneID:101113991,Genbank:XM_012106152.1	interleukin 3 receptor subunit alpha			ko04060,ko04151,ko04210,ko04640,ko04630	Cytokine-cytokine receptor interaction|PI3K-Akt signaling pathway|Apoptosis|Hematopoietic cell lineage|Jak-STAT signaling pathway
ITGAD	94.3894	188.779	0	0	#NAME?	0.0193111	0.624078	Down	0.519926	0	GeneID:101105872,Genbank:XM_012104407.2	integrin alpha D	GO:0005886,GO:0006955,GO:0007229,GO:0008305,GO:0009986,GO:0030198,GO:0034113,GO:0046872	plasma membrane|immune response|integrin-mediated signaling pathway|integrin complex|cell surface|extracellular matrix organization|heterotypic cell-cell adhesion|metal ion binding	ko04810	Regulation of actin cytoskeleton
JAK3	108.583	217.167	0	0	#NAME?	0.00995194	0.450712	Down	0.504595	0	GeneID:101112816,Genbank:XM_015095577.1	Janus kinase 3			ko04062,ko04630,ko04151,ko04550	Chemokine signaling pathway|Jak-STAT signaling pathway|PI3K-Akt signaling pathway|Signaling pathways regulating pluripotency of stem cells
JAML	105.745	211.489	0	0	#NAME?	0.0113273	0.481932	Down	0.942154	0	GeneID:101121705,Genbank:XM_012095523.2	junction adhesion molecule like	GO:0005178,GO:0005886,GO:0005923,GO:0007157,GO:0016021,GO:0030593,GO:0035696,GO:0042803,GO:0046629,GO:0050776,GO:0050839,GO:0050900,GO:0060054,GO:0072672	integrin binding|plasma membrane|bicellular tight junction|heterophilic cell-cell adhesion via plasma membrane cell adhesion molecules|integral component of membrane|neutrophil chemotaxis|monocyte extravasation|protein homodimerization activity|gamma-delta T cell activation|regulation of immune response|cell adhesion molecule binding|leukocyte migration|positive regulation of epithelial cell prol…
KCNAB2	160.391	320.782	0	0	#NAME?	0.00120023	0.135458	Down	0.629257	0	GeneID:101122538,Genbank:XM_012187397.1	potassium channel, voltage gated subfamily A regulatory beta subunit 2	GO:0002244,GO:0004033,GO:0005249,GO:0005829,GO:0005856,GO:0008076,GO:0014069,GO:0015459,GO:0016020,GO:0030054,GO:0030424,GO:0031234,GO:0034705,GO:0043005,GO:0043679,GO:0044224,GO:0050905,GO:0055114,GO:0070995,GO:1901379,GO:1990031,GO:2000008	hematopoietic progenitor cell differentiation|aldo-keto reductase (NADP) activity|voltage-gated potassium channel activity|cytosol|cytoskeleton|voltage-gated potassium channel complex|postsynaptic density|potassium channel regulator activity|membrane|cell junction|axon|extrinsic component of cytoplasmic side of plasma membrane|potassium channel complex|neuron projection|axon terminus|juxtaparanod…
KCNJ15	102.906	205.811	0	0	#NAME?	0.0129194	0.507803	Down	0.267417	0	GeneID:101117981,Genbank:XM_012105144.2	potassium channel, inwardly rectifying subfamily J, member 15	GO:0005242,GO:0005886,GO:0005887,GO:0006813,GO:0010107,GO:0015467,GO:0034765	inward rectifier potassium channel activity|plasma membrane|integral component of plasma membrane|potassium ion transport|potassium ion import|G-protein activated inward rectifier potassium channel activity|regulation of ion transmembrane transport	ko04971	Gastric acid secretion
KCNN1	85.1634	170.327	0	0	#NAME?	0.0296529	0.737453	Down	0.381433	0	GeneID:101112056,Genbank:XM_015095755.1	potassium channel, calcium activated intermediate/small conductance subfamily N alpha, member 1	GO:0005516,GO:0005737,GO:0005886,GO:0016021,GO:0016286,GO:0043025,GO:0046982	calmodulin binding|cytoplasm|plasma membrane|integral component of membrane|small conductance calcium-activated potassium channel activity|neuronal cell body|protein heterodimerization activity	ko04911	Insulin secretion
KCNT1	185.23	370.461	0	0	#NAME?	0.00042173	0.0703918	Down	0.535793	0	GeneID:101118349,Genbank:XM_015093835.1	potassium channel, sodium activated subfamily T, member 1	GO:0005249,GO:0008076,GO:0015269	voltage-gated potassium channel activity|voltage-gated potassium channel complex|calcium-activated potassium channel activity
KIF17	153.294	306.588	0	0	#NAME?	0.00162599	0.156312	Down	0.524412	0	GeneID:101101877,Genbank:XM_015093728.1	kinesin family member 17	GO:0005524,GO:0005829,GO:0005871,GO:0005874,GO:0005929,GO:0005930,GO:0007018,GO:0008017,GO:0008574,GO:0016192,GO:0022008,GO:0030030,GO:0030992,GO:0032391,GO:0032839,GO:0035735,GO:0036064,GO:0098971,GO:1990075	ATP binding|cytosol|kinesin complex|microtubule|cilium|axoneme|microtubule-based movement|microtubule binding|ATP-dependent microtubule motor activity, plus-end-directed|vesicle-mediated transport|neurogenesis|cell projection organization|intraciliary transport particle B|photoreceptor connecting cilium|dendrite cytoplasm|intraciliary transport involved in cilium assembly|ciliary basal body|anter…
LAMP3	211.489	422.978	0	0	#NAME?	0.000151538	0.0311041	Down	0.871735	0	GeneID:101103444,Genbank:XM_012098271.2	lysosomal-associated membrane protein 3	GO:0002250,GO:0005765,GO:0005769,GO:0005886,GO:0010506,GO:0010628,GO:0016021,GO:0030659,GO:0035455,GO:0043154,GO:0048471,GO:1901799,GO:1903900	adaptive immune response|lysosomal membrane|early endosome|plasma membrane|regulation of autophagy|positive regulation of gene expression|integral component of membrane|cytoplasmic vesicle membrane|response to interferon-alpha|negative regulation of cysteine-type endopeptidase activity involved in apoptotic process|perinuclear region of cytoplasm|negative regulation of proteasomal protein catabol…	ko04142	Lysosome
LEP	113.551	227.102	0	0	#NAME?	0.00799072	0.400564	Down	0.746527	0	GeneID:443534,Genbank:XM_004008038.3	leptin	GO:0001936,GO:0005179,GO:0005576,GO:0006909,GO:0010507,GO:0014068,GO:0019953,GO:0030217,GO:0032008,GO:0032310,GO:0032615,GO:0032635,GO:0032760,GO:0032814,GO:0032817,GO:0032868,GO:0033210,GO:0038108,GO:0042102,GO:0042269,GO:0043410,GO:0044320,GO:0045765,GO:0046325,GO:0046427,GO:0046850,GO:0050892,GO:0050999,GO:0051726,GO:0051897,GO:0072604,GO:0072606,GO:0090335,GO:0098868,GO:1900015,GO:1900745,GO:…	regulation of endothelial cell proliferation|hormone activity|extracellular region|phagocytosis|negative regulation of autophagy|positive regulation of phosphatidylinositol 3-kinase signaling|sexual reproduction|T cell differentiation|positive regulation of TOR signaling|prostaglandin secretion|interleukin-12 production|interleukin-6 production|positive regulation of tumor necrosis factor product…	ko04060,ko04630,ko04152,ko04920,ko04080	Cytokine-cytokine receptor interaction|Jak-STAT signaling pathway|AMPK signaling pathway|Adipocytokine signaling pathway|Neuroactive ligand-receptor interaction
LINGO4	89.4215	178.843	0	0	#NAME?	0.0245007	0.682827	Down	0.42429	0	GeneID:101118846,Genbank:XM_012181300.2	leucine rich repeat and Ig domain containing 4	GO:0007409,GO:0016021	axonogenesis|integral component of membrane
LOC101102085	81.6149	163.23	0	0	#NAME?	0.0345272	0.789184	Down	1.07493	0	GeneID:101102085,Genbank:XM_012094688.2	sialic acid-binding Ig-like lectin 14	GO:0005886,GO:0007155,GO:0016021,GO:0030246,GO:0043312,GO:0045087,GO:0070821,GO:0101003	plasma membrane|cell adhesion|integral component of membrane|carbohydrate binding|neutrophil degranulation|innate immune response|tertiary granule membrane|ficolin-1-rich granule membrane
LOC101105069	161.81	323.621	0	0	#NAME?	0.00113038	0.131064	Down	2.53801	0	GeneID:101105069,Genbank:XM_012176098.2	apolipoprotein L3-like	GO:0004871,GO:0005319,GO:0005576,GO:0005737,GO:0006954,GO:0008289,GO:0016020,GO:0042157,GO:0043123	signal transducer activity|lipid transporter activity|extracellular region|cytoplasm|inflammatory response|lipid binding|membrane|lipoprotein metabolic process|positive regulation of I-kappaB kinase/NF-kappaB signaling
LOC101106178	450.656	901.312	0	0	#NAME?	7.09424e-08	6.3385e-05	Down	2.06567	0	GeneID:101106178,Genbank:XM_012183171.2	uncharacterized LOC101106178
LOC101106291	573.433	1146.87	0	0	#NAME?	3.29056e-09	6.24418e-06	Down	3.67567	0	GeneID:101106291,Genbank:XM_012100854.2	glutathione S-transferase A1-like	GO:0004364,GO:0005737,GO:0006749	glutathione transferase activity|cytoplasm|glutathione metabolic process	ko00982,ko00480,ko00980	Drug metabolism - cytochrome P450|Glutathione metabolism|Metabolism of xenobiotics by cytochrome P450
LOC101106730	83.744	167.488	0	0	#NAME?	0.031518	0.751146	Down	0.64998	0	GeneID:101106730,Genbank:XM_012184948.2	low affinity immunoglobulin gamma Fc region receptor II-like	GO:0005886,GO:0016021,GO:0019864	plasma membrane|integral component of membrane|IgG binding	ko04145,ko04380,ko04662,ko04666	Phagosome|Osteoclast differentiation|B cell receptor signaling pathway|Fc gamma R-mediated phagocytosis
LOC101107037	198.714	397.429	0	0	#NAME?	0.000245798	0.0484861	Down	1.69457	0	GeneID:101107037,Genbank:XM_015099293.1	tyrosine-protein phosphatase non-receptor type 11-like	GO:0000077,GO:0000187,GO:0004725,GO:0004726,GO:0005070,GO:0005158,GO:0005634,GO:0005737,GO:0006641,GO:0007173,GO:0007229,GO:0007409,GO:0009755,GO:0021697,GO:0030220,GO:0030971,GO:0032528,GO:0033277,GO:0033629,GO:0035264,GO:0035265,GO:0035855,GO:0036302,GO:0040014,GO:0042445,GO:0042593,GO:0043234,GO:0043254,GO:0045931,GO:0046676,GO:0046825,GO:0046887,GO:0048008,GO:0048011,GO:0048013,GO:0048609,GO:…	DNA damage checkpoint|activation of MAPK activity|protein tyrosine phosphatase activity|non-membrane spanning protein tyrosine phosphatase activity|SH3/SH2 adaptor activity|insulin receptor binding|nucleus|cytoplasm|triglyceride metabolic process|epidermal growth factor receptor signaling pathway|integrin-mediated signaling pathway|axonogenesis|hormone-mediated signaling pathway|cerebellar cortex…
LOC101107814	92.97	185.94	0	0	#NAME?	0.0206843	0.646174	Down	1.44206	0	GeneID:101107814,Genbank:XM_015100039.1	interferon-inducible GTPase 5	GO:0003924,GO:0005525,GO:0016020	GTPase activity|GTP binding|membrane
LOC101109492	286.007	572.014	0	0	#NAME?	9.91139e-06	0.00440297	Down	3.72891	0	GeneID:101109492,Genbank:XM_004018909.3	HLA class II histocompatibility antigen, DQ alpha 2 chain	GO:0000139,GO:0005765,GO:0005886,GO:0005887,GO:0006955,GO:0010008,GO:0012507,GO:0019886,GO:0030658,GO:0030666,GO:0030669,GO:0031295,GO:0032395,GO:0032588,GO:0042613,GO:0050852,GO:0060333,GO:0071556	Golgi membrane|lysosomal membrane|plasma membrane|integral component of plasma membrane|immune response|endosome membrane|ER to Golgi transport vesicle membrane|antigen processing and presentation of exogenous peptide antigen via MHC class II|transport vesicle membrane|endocytic vesicle membrane|clathrin-coated endocytic vesicle membrane|T cell costimulation|MHC class II receptor activity|trans-G…	ko04145,ko04514,ko04672,ko04612	Phagosome|Cell adhesion molecules (CAMs)|Intestinal immune network for IgA production|Antigen processing and presentation
LOC101110212	108.583	217.167	0	0	#NAME?	0.00995194	0.450712	Down	0.337003	0	GeneID:101110212,Genbank:XM_012121910.2	protein FAM205A-like	GO:0005634,GO:0016021	nucleus|integral component of membrane
LOC101110711	95.0991	190.198	0	0	#NAME?	0.01866	0.612152	Down	7.05234	0	GeneID:101110711,Genbank:XM_004019075.3	histone H2B type 1	GO:0000786,GO:0003677,GO:0005654,GO:0006334,GO:0046982	nucleosome|DNA binding|nucleoplasm|nucleosome assembly|protein heterodimerization activity
LOC101112356	96.5185	193.037	0	0	#NAME?	0.0174299	0.590942	Down	0.85497	0	GeneID:101112356,Genbank:XM_012101125.2	histone H1t	GO:0000786,GO:0003677,GO:0005634,GO:0006334,GO:0007275,GO:0007283,GO:0030154	nucleosome|DNA binding|nucleus|nucleosome assembly|multicellular organism development|spermatogenesis|cell differentiation
LOC101112981	75.2276	150.455	0	0	#NAME?	0.0459928	0.902399	Down	0.853853	0	GeneID:101112981,Genbank:XM_015096619.1	high mobility group protein 20A-like	GO:0003677,GO:0005634,GO:0006351,GO:0006355	DNA binding|nucleus|transcription, DNA-templated|regulation of transcription, DNA-templated
LOC101115386	88.0021	176.004	0	0	#NAME?	0.0261578	0.704451	Down	3.23913	0	GeneID:101115386,Genbank:XM_004013644.3	histone H3.3C-like	GO:0000786,GO:0005634,GO:0006334,GO:0031492,GO:0046982	nucleosome|nucleus|nucleosome assembly|nucleosomal DNA binding|protein heterodimerization activity
LOC101115410	295.233	590.466	0	0	#NAME?	7.2058e-06	0.00342028	Down	19.2035	0	GeneID:101115410,Genbank:XM_004019092.3	histone H2B type 1-A-like	GO:0000784,GO:0000786,GO:0000788,GO:0003677,GO:0005634,GO:0006325,GO:0006334,GO:0006337,GO:0006954,GO:0019897,GO:0031639,GO:0035093,GO:0042393,GO:0046982,GO:0051099,GO:0071674	nuclear chromosome, telomeric region|nucleosome|nuclear nucleosome|DNA binding|nucleus|chromatin organization|nucleosome assembly|nucleosome disassembly|inflammatory response|extrinsic component of plasma membrane|plasminogen activation|spermatogenesis, exchange of chromosomal proteins|histone binding|protein heterodimerization activity|positive regulation of binding|mononuclear cell migration
LOC101116002	112.132	224.264	0	0	#NAME?	0.00850034	0.413565	Down	0.270007	0	GeneID:101116002,Genbank:XM_004002159.2	epithelial chloride channel protein-like	GO:0005229,GO:0005887,GO:0006816,GO:0008237,GO:0016324,GO:0046872,GO:1902476	intracellular calcium activated chloride channel activity|integral component of plasma membrane|calcium ion transport|metallopeptidase activity|apical plasma membrane|metal ion binding|chloride transmembrane transport	ko04972,ko04924	Pancreatic secretion|Renin secretion
LOC101116756	458.463	916.925	0	0	#NAME?	5.76297e-08	5.47086e-05	Down	1.71919	0	GeneID:101116756,Genbank:XM_004014994.3	liver carboxylesterase-like	GO:0005788,GO:0052689	endoplasmic reticulum lumen|carboxylic ester hydrolase activity
LOC101118372	141.229	282.458	0	0	#NAME?	0.00268107	0.205671	Down	2.13297	0	GeneID:101118372,Genbank:XM_004014092.3	quinone oxidoreductase-like protein 2	GO:0005739,GO:0016491	mitochondrion|oxidoreductase activity
LOC101122311	90.1312	180.262	0	0	#NAME?	0.0236973	0.67956	Down	1.09253	0	GeneID:101122311,Genbank:XM_012099153.2	granzyme H-like	GO:0004252,GO:0006508,GO:0006915,GO:0016020,GO:0019835,GO:0030141	serine-type endopeptidase activity|proteolysis|apoptotic process|membrane|cytolysis|secretory granule
LOC105603299	80.1955	160.391	0	0	#NAME?	0.0367193	0.806953	Down	3.7712	0	GeneID:105603299,Genbank:XM_012099152.2	granzyme H-like	GO:0004252,GO:0006508,GO:0006915,GO:0016020,GO:0019835,GO:0030141	serine-type endopeptidase activity|proteolysis|apoptotic process|membrane|cytolysis|secretory granule
LOC105604851	168.198	336.395	0	0	#NAME?	0.000864771	0.111314	Down	2.36076	0	GeneID:105604851,Genbank:XM_012104750.2	uncharacterized LOC105604851
LOC105606875	119.229	238.457	0	0	#NAME?	0.00627616	0.353069	Down	0.59785	0	GeneID:105606875,Genbank:XM_012186668.2	balbiani ring protein 3-like	GO:0005576,GO:0030414	extracellular region|peptidase inhibitor activity
LOC105608858	89.4215	178.843	0	0	#NAME?	0.0245007	0.682827	Down	1.31444	0	GeneID:105608858,Genbank:XM_012177104.2	uncharacterized LOC105608858
LOC105614177	170.327	340.653	0	0	#NAME?	0.00079034	0.105302	Down	3.59099	0	GeneID:105614177,Genbank:XM_012177496.1	GTPase IMAP family member 4-like	GO:0005525,GO:0005829	GTP binding|cytosol
LOC105615133	97.9379	195.876	0	0	#NAME?	0.0162964	0.578574	Down	2.0837	0	GeneID:105615133,Genbank:XM_015095134.1	GTPase IMAP family member 8-like	GO:0005525,GO:0005739,GO:0005783,GO:0005794,GO:0005829,GO:0070232	GTP binding|mitochondrion|endoplasmic reticulum|Golgi apparatus|cytosol|regulation of T cell apoptotic process
LOC105615578	144.778	289.555	0	0	#NAME?	0.00232647	0.191009	Down	0.183416	0	GeneID:105615578,Genbank:XM_015096285.1	mucin-2-like
LOC105616214	95.8088	191.618	0	0	#NAME?	0.0180328	0.602794	Down	1.12755	0	GeneID:105616214,Genbank:XM_015097960.1	multidrug resistance-associated protein 4-like			ko04976,ko04024,ko02010	Bile secretion|cAMP signaling pathway|ABC transporters
2019-03-10	116.39	232.78	0	0	#NAME?	0.00707422	0.374391	Down	0.466411	0	GeneID:101123389,Genbank:XM_004013014.3	membrane associated ring-CH-type finger 10	GO:0008270,GO:0016567,GO:0016740	zinc ion binding|protein ubiquitination|transferase activity
MMP9	73.8082	147.616	0	0	#NAME?	0.0491137	0.923253	Down	0.659514	0	GeneID:100192422,Genbank:XM_004014614.3	matrix metallopeptidase 9	GO:0001503,GO:0004222,GO:0005578,GO:0005615,GO:0006508,GO:0008270,GO:0030574,GO:0050900	ossification|metalloendopeptidase activity|proteinaceous extracellular matrix|extracellular space|proteolysis|zinc ion binding|collagen catabolic process|leukocyte migration	ko04915,ko04670,ko04668	Estrogen signaling pathway|Leukocyte transendothelial migration|TNF signaling pathway
MYO1F	130.584	261.168	0	0	#NAME?	0.00398571	0.267533	Down	0.542973	0	GeneID:101104826,Genbank:XM_015095854.1	myosin IF	GO:0003774,GO:0003779,GO:0005516,GO:0005524,GO:0016461	motor activity|actin binding|calmodulin binding|ATP binding|unconventional myosin complex
NCF2	120.648	241.296	0	0	#NAME?	0.0059156	0.34426	Down	0.736771	0	GeneID:101106094,Genbank:XM_012187705.2	neutrophil cytosolic factor 2	GO:0005737,GO:0006909,GO:0016176,GO:0043020,GO:0045730	cytoplasm|phagocytosis|superoxide-generating NADPH oxidase activator activity|NADPH oxidase complex|respiratory burst	ko04670,ko04380,ko04145	Leukocyte transendothelial migration|Osteoclast differentiation|Phagosome
NDC80	117.809	235.619	0	0	#NAME?	0.00666164	0.36794	Down	0.765425	0	GeneID:101104623,Genbank:XM_004020497.2	NDC80 kinetochore complex component	GO:0000070,GO:0000132,GO:0000278,GO:0000775,GO:0000776,GO:0000777,GO:0000942,GO:0005200,GO:0005634,GO:0005654,GO:0005813,GO:0005829,GO:0007052,GO:0007059,GO:0007062,GO:0008608,GO:0016020,GO:0031262,GO:0042802,GO:0051301,GO:0051310,GO:0051315,GO:0051383,GO:0090267,GO:1905342	mitotic sister chromatid segregation|establishment of mitotic spindle orientation|mitotic cell cycle|chromosome, centromeric region|kinetochore|condensed chromosome kinetochore|condensed nuclear chromosome outer kinetochore|structural constituent of cytoskeleton|nucleus|nucleoplasm|centrosome|cytosol|mitotic spindle organization|chromosome segregation|sister chromatid cohesion|attachment of spind…
NETO1	109.293	218.586	0	0	#NAME?	0.00963924	0.4443	Down	0.29838	0	GeneID:101102607,Genbank:XM_004020399.2	neuropilin and tolloid like 1	GO:0007613,GO:0008542,GO:0014069,GO:0016021,GO:0030054,GO:0035255,GO:0045202,GO:0048169,GO:0060076,GO:0097120,GO:0098839,GO:2000312,GO:2000463	memory|visual learning|postsynaptic density|integral component of membrane|cell junction|ionotropic glutamate receptor binding|synapse|regulation of long-term neuronal synaptic plasticity|excitatory synapse|receptor localization to synapse|postsynaptic density membrane|regulation of kainate selective glutamate receptor activity|positive regulation of excitatory postsynaptic potential
NKX3-1	141.939	283.878	0	0	#NAME?	0.00260749	0.203485	Down	0.655839	0	GeneID:101113199,Genbank:XM_004004183.3	NK3 homeobox 1
PACRGL	90.8409	181.682	0	0	#NAME?	0.0229128	0.670062	Down	1.12422	0	GeneID:101123211,Genbank:XM_012179723.2	PARK2 co-regulated like
PBK	88.0021	176.004	0	0	#NAME?	0.0261578	0.704451	Down	1.13696	0	GeneID:101114676,Genbank:XM_004004435.3	PDZ binding kinase	GO:0000278,GO:0004674,GO:0005524,GO:0005634,GO:0032435,GO:0032873,GO:0034644,GO:0050728	mitotic cell cycle|protein serine/threonine kinase activity|ATP binding|nucleus|negative regulation of proteasomal ubiquitin-dependent protein catabolic process|negative regulation of stress-activated MAPK cascade|cellular response to UV|negative regulation of inflammatory response
PKHD1	435.753	871.505	0	0	#NAME?	1.06009e-07	8.94539e-05	Down	0.516499	0	GeneID:101103679,Genbank:XM_015102749.1	polycystic kidney and hepatic disease 1 (autosomal recessive)
PKIB	90.8409	181.682	0	0	#NAME?	0.0229128	0.670062	Down	1.39452	0	GeneID:101121016,Genbank:XM_012182500.2	protein kinase (cAMP-dependent, catalytic) inhibitor beta	GO:0004862,GO:0005634,GO:0005737,GO:0032212,GO:0051973,GO:1904355,GO:2000480	cAMP-dependent protein kinase inhibitor activity|nucleus|cytoplasm|positive regulation of telomere maintenance via telomerase|positive regulation of telomerase activity|positive regulation of telomere capping|negative regulation of cAMP-dependent protein kinase activity
PLCXD3	86.5827	173.165	0	0	#NAME?	0.0278725	0.71815	Down	0.560342	0	GeneID:101102423,Genbank:XM_015101312.1	phosphatidylinositol-specific phospholipase C, X domain containing 3	GO:0004871,GO:0005737,GO:0008081,GO:0016042	signal transducer activity|cytoplasm|phosphoric diester hydrolase activity|lipid catabolic process
PROM1	75.2276	150.455	0	0	#NAME?	0.0459928	0.902399	Down	0.101262	0	GeneID:101107197,Genbank:XM_012180388.2	prominin 1
PTGS2	185.23	370.461	0	0	#NAME?	0.00042173	0.0703918	Down	0.945622	0	GeneID:443460,Genbank:NM_001009432.1	prostaglandin-endoperoxide synthase 2 (prostaglandin G/H synthase and cyclooxygenase)	GO:0001516,GO:0004601,GO:0004666,GO:0005737,GO:0005789,GO:0006954,GO:0006979,GO:0008217,GO:0019371,GO:0020037,GO:0031090,GO:0046872,GO:0051213	prostaglandin biosynthetic process|peroxidase activity|prostaglandin-endoperoxide synthase activity|cytoplasm|endoplasmic reticulum membrane|inflammatory response|response to oxidative stress|regulation of blood pressure|cyclooxygenase pathway|heme binding|organelle membrane|metal ion binding|dioxygenase activity	ko04923,ko04726,ko04668,ko04723,ko00590,ko04913,ko04370,ko04921,ko04064	Regulation of lipolysis in adipocytes|Serotonergic synapse|TNF signaling pathway|Retrograde endocannabinoid signaling|Arachidonic acid metabolism|Ovarian steroidogenesis|VEGF signaling pathway|Oxytocin signaling pathway|NF-kappa B signaling pathway
[truncated: 24 more rows]
