# Supplementary material for: Analysis of dynamic and widespread lncRNA and miRNA expression in fetal sheep skeletal muscle
Source: PeerJ. 2020 Sep 22;8:e9957. doi: 10.7717/peerj.9957 (PMC7518186; doi:10.7717/peerj.9957)
Supplement: Supplemental Information 8 [file peerj-08-9957-s008.xlsx]

## Sheet: Sheet1
Table S8 Differentially expressed lncRNAs and their corresponding target genes in E90 and E120 comparisons.
LncRNA_id	BaseMean	BaseMean_control_E120	BaseMean_case_E90	foldChange	log2FoldChange	pval	padj	up_down	expression_E120	expression_E90	Chrom	Start	End	Strand	partnerRNA_transcript	distance	direction	type	location	subtype	partnerRNA_gene	Dbxref	product	GO_id	GO_term	pathway	pathway_description
TCONS_00123896	585.82	1170.69	0.951577	0.000812835	-10.2647	0.000226277	0.0792103	Down	13.602	0.0103211	Chr26	6445799	6507582	+	XM_015104550.1	0	sense	genic	exonic	overlapping	SPCS3	GeneID:101105386,Genbank:XM_015104550.1	signal peptidase complex subunit 3, transcript variant X1	GO:0005787,GO:0005789,GO:0006465,GO:0008233,GO:0016021,GO:0031090,GO:0045047	signal peptidase complex|endoplasmic reticulum membrane|signal peptide processing|peptidase activity|integral component of membrane|organelle membrane|protein targeting to ER	ko03060	Protein export
TCONS_00094569	372.291	739.825	4.75788	0.0064311	-7.28072	0.0112858	0.601446	Down	21.5388	0.128016	Chr2	137054695	137057819	-	XM_004005372.2	0	sense	genic	exonic	nested	LOC101106919	GeneID:101106919,Genbank:XM_004005372.2	cytochrome b reductase 1, transcript variant X1	GO:0000293,GO:0005765,GO:0010039,GO:0016021,GO:0016491,GO:0031526,GO:0046872,GO:0055114,GO:0070062	ferric-chelate reductase activity|lysosomal membrane|response to iron ion|integral component of membrane|oxidoreductase activity|brush border membrane|metal ion binding|oxidation-reduction process|extracellular exosome	ko04978	Mineral absorption
TCONS_00091542	345.721	680.975	10.4673	0.0153711	-6.02363	0.0315267	1	Down	89.4665	1.39047	Chr2	45708684	45709586	-	NM_001009394.1	0	sense	genic	intronic	nested	LPL	GeneID:443408,Genbank:NM_001009394.1	lipoprotein lipase	GO:0004465,GO:0005102,GO:0005615,GO:0005886,GO:0006633,GO:0008201,GO:0009749,GO:0009986,GO:0010744,GO:0010886,GO:0010890,GO:0019432,GO:0019433,GO:0031225,GO:0034185,GO:0034361,GO:0034372,GO:0042627,GO:0042632,GO:0055096,GO:0070328,GO:0090197	lipoprotein lipase activity|receptor binding|extracellular space|plasma membrane|fatty acid biosynthetic process|heparin binding|response to glucose|cell surface|positive regulation of macrophage derived foam cell differentiation|positive regulation of cholesterol storage|positive regulation of sequestering of triglyceride|triglyceride biosynthetic process|triglyceride catabolic process|anchored …	ko03320,ko00561	PPAR signaling pathway|Glycerolipid metabolism
TCONS_00113132	582.969	1100.28	65.6588	0.0596747	-4.06674	0.043944	1	Down	151.576	8.9864	Chr23	61275950	61276354	+	XM_015103557.1	0	sense	genic	intronic	nested	PHLPP1	GeneID:101119357,Genbank:XM_015103557.1	PH domain and leucine rich repeat protein phosphatase 1, transcript variant X1	GO:0001932,GO:0002667,GO:0004722,GO:0005654,GO:0005737,GO:0005886,GO:0006470,GO:0006915,GO:0007623,GO:0009649,GO:0021766,GO:0031965,GO:0042981,GO:0043408,GO:0046328,GO:0046872,GO:0051897,GO:0051898,GO:0070373,GO:0090037,GO:0090038,GO:1900744	regulation of protein phosphorylation|regulation of T cell anergy|protein serine/threonine phosphatase activity|nucleoplasm|cytoplasm|plasma membrane|protein dephosphorylation|apoptotic process|circadian rhythm|entrainment of circadian clock|hippocampus development|nuclear membrane|regulation of apoptotic process|regulation of MAPK cascade|regulation of JNK cascade|metal ion binding|positive regu…	ko04151	PI3K-Akt signaling pathway
TCONS_00028123	6057.43	11351.7	763.165	0.0672292	-3.89477	0.000220054	0.0792103	Down	638.353	42.4475	Chr11	9107862	9143366	-	XM_015098462.1	0	sense	genic	intronic	nested	TEX14	GeneID:101102402,Genbank:XM_015098462.1	testis expressed 14, transcript variant X7	GO:0000776,GO:0000777,GO:0004672,GO:0005524,GO:0005623,GO:0005737,GO:0007094,GO:0007140,GO:0008608,GO:0019901,GO:0030496,GO:0032091,GO:0032466,GO:0043063,GO:0045171,GO:0051301,GO:0051306,GO:1990830	kinetochore|condensed chromosome kinetochore|protein kinase activity|ATP binding|cell|cytoplasm|mitotic spindle assembly checkpoint|male meiotic nuclear division|attachment of spindle microtubules to kinetochore|protein kinase binding|midbody|negative regulation of protein binding|negative regulation of cytokinesis|intercellular bridge organization|intercellular bridge|cell division|mitotic siste…
TCONS_00032290	2196.5	3791.6	601.396	0.158613	-2.65642	0.0334042	1	Down	554.34	86.9996	Chr12	5328195	5345120	+	XM_015099029.1	0	sense	genic	intronic	nested	KCNT2	GeneID:101115980,Genbank:XM_015099029.1	potassium channel, sodium activated subfamily T, member 2, transcript variant X1	GO:0005249,GO:0005524,GO:0008076,GO:0015269	voltage-gated potassium channel activity|ATP binding|voltage-gated potassium channel complex|calcium-activated potassium channel activity
TCONS_00162264	1714.09	318.419	3109.75	9.76623	3.2878	0.0165333	0.758972	Up	49.0951	474.251	Chr5	104951238	104973357	-	XM_012179033.2	0	antisense	genic	intronic	overlapping	FER	GeneID:101116052,Genbank:XM_012179033.2	fer (fps/fes related) tyrosine kinase, transcript variant X4	GO:0004715,GO:0005102,GO:0005154,GO:0005524,GO:0005634,GO:0005856,GO:0005938,GO:0006935,GO:0007155,GO:0007173,GO:0008283,GO:0008289,GO:0016477,GO:0030054,GO:0030154,GO:0030335,GO:0031234,GO:0031532,GO:0038083,GO:0038095,GO:0042058,GO:0042127,GO:0042995,GO:0043304,GO:0045087,GO:0051092	non-membrane spanning protein tyrosine kinase activity|receptor binding|epidermal growth factor receptor binding|ATP binding|nucleus|cytoskeleton|cell cortex|chemotaxis|cell adhesion|epidermal growth factor receptor signaling pathway|cell proliferation|lipid binding|cell migration|cell junction|cell differentiation|positive regulation of cell migration|extrinsic component of cytoplasmic side of p…
TCONS_00195408	3311.9	592.7	6031.09	10.1756	3.34704	0.00396117	0.31017	Up	90.2522	907.273	ChrX	40816570	40851327	-	XM_004022017.3	0	sense	genic	intronic	nested	MAOB	GeneID:101106659,Genbank:XM_004022017.3	monoamine oxidase B, transcript variant X1	GO:0005741,GO:0016021,GO:0016491	mitochondrial outer membrane|integral component of membrane|oxidoreductase activity	ko00260,ko00982,ko00380,ko00950,ko00350,ko00340,ko04728,ko00330,ko04726,ko00360	Glycine, serine and threonine metabolism|Drug metabolism - cytochrome P450|Tryptophan metabolism|Isoquinoline alkaloid biosynthesis|Tyrosine metabolism|Histidine metabolism|Dopaminergic synapse|Arginine and proline metabolism|Serotonergic synapse|Phenylalanine metabolism
TCONS_00018226	2837	490.764	5183.24	10.5616	3.40075	0.00486482	0.340595	Up	73.746	769.277	Chr1	254120946	254168278	-	XM_015092655.1	0	sense	genic	intronic	nested	TMEM108	GeneID:101115599,Genbank:XM_015092655.1	transmembrane protein 108, transcript variant X1	GO:0005769,GO:0006898,GO:0008090,GO:0010008,GO:0014069,GO:0016021,GO:0021542,GO:0030054,GO:0030424,GO:0030425,GO:0031175,GO:0036477,GO:0045211,GO:0051388,GO:0097106,GO:0097484,GO:0098815,GO:1904115,GO:1990416	early endosome|receptor-mediated endocytosis|retrograde axonal transport|endosome membrane|postsynaptic density|integral component of membrane|dentate gyrus development|cell junction|axon|dendrite|neuron projection development|somatodendritic compartment|postsynaptic membrane|positive regulation of neurotrophin TRK receptor signaling pathway|postsynaptic density organization|dendrite extension|mo…
TCONS_00023110	824.108	141.87	1506.35	10.6178	3.40841	0.0493213	1	Up	21.4701	225.604	Chr10	70302457	70307686	-	XM_015097996.1	0	antisense	genic	intronic	nested	LOC101106781	GeneID:101106781,Genbank:XM_015097996.1	multidrug resistance-associated protein 4-like, transcript variant X1			ko04976,ko04024,ko02010	Bile secretion|cAMP signaling pathway|ABC transporters
TCONS_00189359	2582.19	404.592	4759.79	11.7644	3.55636	0.00426859	0.317529	Up	62.0523	722.627	Chr9	82691108	82691346	-	XM_004011837.2	10503	antisense	intergenic	downstream	convergent	CDH17	GeneID:101111295,Genbank:XM_004011837.2	cadherin 17, LI cadherin (liver-intestine), transcript variant X1
TCONS_00063240	2876.57	431.915	5321.22	12.3201	3.62294	0.00287951	0.251999	Up	67.0004	815.316	Chr16	53126599	53203565	-	XM_012097143.2	0	antisense	genic	intronic	nested	CDH18	GeneID:101119421,Genbank:XM_012097143.2	cadherin 18, type 2, transcript variant X4	GO:0005509,GO:0005886,GO:0007156,GO:0016021	calcium ion binding|plasma membrane|homophilic cell adhesion via plasma membrane adhesion molecules|integral component of membrane
TCONS_00030881	5274.28	708.298	9840.26	13.8928	3.79627	0.000417528	0.0993884	Up	105.381	1447.68	Chr11	45912270	45997213	-	XM_015098847.1	0	antisense	genic	intronic	nested	EFCAB13	GeneID:101121788,Genbank:XM_015098847.1	EF-hand calcium binding domain 13, transcript variant X5
TCONS_00066191	2437.31	308.961	4565.67	14.7775	3.88533	0.00243338	0.233565	Up	47.949	699.461	Chr17	67610146	67612924	+	XM_015101419.1	0	antisense	genic	intronic	nested	TTC28	GeneID:101119674,Genbank:XM_015101419.1	tetratricopeptide repeat domain 28, transcript variant X1	GO:0000922,GO:0005737,GO:0005815,GO:0007049,GO:0007346,GO:0019900,GO:0030496,GO:0051301	spindle pole|cytoplasm|microtubule organizing center|cell cycle|regulation of mitotic cell cycle|kinase binding|midbody|cell division
TCONS_00150168	2955.55	361.505	5549.6	15.3514	3.94029	0.00130075	0.1686	Up	54.5571	827.423	Chr4	42587625	42603722	-	XM_015095084.1	0	antisense	genic	intronic	nested	MAGI2	GeneID:101102476,Genbank:XM_015095084.1	membrane associated guanylate kinase, WW and PDZ domain containing 2, transcript variant X1	GO:0002092,GO:0003402,GO:0004871,GO:0005634,GO:0005737,GO:0005770,GO:0005886,GO:0005923,GO:0008285,GO:0010976,GO:0014069,GO:0019902,GO:0030159,GO:0030336,GO:0030425,GO:0031697,GO:0032516,GO:0032926,GO:0036057,GO:0038180,GO:0043113,GO:0043234,GO:0045202,GO:0046332,GO:0048471,GO:0051291,GO:0051898,GO:0060395,GO:0070699,GO:0071850,GO:0072015,GO:0097118,GO:1990090,GO:2000809	positive regulation of receptor internalization|planar cell polarity pathway involved in axis elongation|signal transducer activity|nucleus|cytoplasm|late endosome|plasma membrane|bicellular tight junction|negative regulation of cell proliferation|positive regulation of neuron projection development|postsynaptic density|phosphatase binding|receptor signaling complex scaffold activity|negative reg…	ko04015,ko04530	Rap1 signaling pathway|Tight junction
TCONS_00122104	6099.98	672.568	11527.4	17.1394	4.09924	0.000114987	0.0572768	Up	102.293	1734.18	Chr25	5652044	5679579	-	XM_012104976.2	0	antisense	genic	intronic	containing	MAP10	GeneID:101114929,Genbank:XM_012104976.2	microtubule associated protein 10	GO:0005813,GO:0005881,GO:0008017,GO:0030496,GO:0031122,GO:0032467,GO:0032886,GO:0051256,GO:0051301,GO:0097431,GO:1990023	centrosome|cytoplasmic microtubule|microtubule binding|midbody|cytoplasmic microtubule organization|positive regulation of cytokinesis|regulation of microtubule-based process|mitotic spindle midzone assembly|cell division|mitotic spindle pole|mitotic spindle midzone
TCONS_00074968	2368.89	260.62	4477.17	17.1789	4.10257	0.00165376	0.179073	Up	40.7542	692.408	Chr19	567132	649856	+	XM_012099278.2	0	antisense	genic	intronic	containing	LANCL2	GeneID:101108262,Genbank:XM_012099278.2	LanC lantibiotic synthetase component C-like 2 (bacterial), transcript variant X2	GO:0005524,GO:0005525,GO:0005634,GO:0005829,GO:0005886,GO:0009789,GO:0010314,GO:0030864,GO:0032266,GO:0045892,GO:0070273	ATP binding|GTP binding|nucleus|cytosol|plasma membrane|positive regulation of abscisic acid-activated signaling pathway|phosphatidylinositol-5-phosphate binding|cortical actin cytoskeleton|phosphatidylinositol-3-phosphate binding|negative regulation of transcription, DNA-templated|phosphatidylinositol-4-phosphate binding
TCONS_00074938	1512.92	149.226	2876.62	19.2769	4.2688	0.00407334	0.310775	Up	22.8995	436.726	Chr19	267299	298418	+	XM_012099271.1	0	sense	genic	intronic	containing	DBNL	GeneID:101123075,Genbank:XM_012099271.1	drebrin-like, transcript variant X1	GO:0000139,GO:0001726,GO:0002102,GO:0002250,GO:0005769,GO:0005829,GO:0005886,GO:0005938,GO:0006898,GO:0007416,GO:0016601,GO:0019904,GO:0030027,GO:0030054,GO:0030665,GO:0045202,GO:0045296,GO:0048812,GO:0051015,GO:0071800,GO:0097178	Golgi membrane|ruffle|podosome|adaptive immune response|early endosome|cytosol|plasma membrane|cell cortex|receptor-mediated endocytosis|synapse assembly|Rac protein signal transduction|protein domain specific binding|lamellipodium|cell junction|clathrin-coated vesicle membrane|synapse|cadherin binding|neuron projection morphogenesis|actin filament binding|podosome assembly|ruffle assembly
TCONS_00150862	1089.34	106.14	2072.53	19.5265	4.28736	0.00917493	0.515095	Up	13.8845	267.083	Chr4	63689888	63690231	-	XM_012176834.2	0	sense	genic	exonic	nested	LOC105606567	GeneID:105606567,Genbank:XM_012176834.2	60S ribosomal protein L39
TCONS_00054113	2195.12	177.6	4212.63	23.7198	4.56802	0.000776949	0.128434	Up	26.8424	630.902	Chr15	13938561	13978593	+	XM_012095358.2	0	antisense	genic	intronic	overlapping	CEP57	GeneID:101102008,Genbank:XM_012095358.2	centrosomal protein 57kDa, transcript variant X2	GO:0000060,GO:0000070,GO:0005634,GO:0005737,GO:0005813,GO:0005874,GO:0008017,GO:0008543,GO:0017134,GO:0034453,GO:0042803,GO:0043015	protein import into nucleus, translocation|mitotic sister chromatid segregation|nucleus|cytoplasm|centrosome|microtubule|microtubule binding|fibroblast growth factor receptor signaling pathway|fibroblast growth factor binding|microtubule anchoring|protein homodimerization activity|gamma-tubulin binding
TCONS_00009825	3269.84	256.417	6283.26	24.5041	4.61495	0.000185992	0.0737893	Up	39.5152	958.225	Chr1	10529929	10548710	-	XM_004003478.2	0	antisense	genic	intronic	overlapping	AGO4	GeneID:101116530,Genbank:XM_004003478.2	argonaute 4, RISC catalytic component, transcript variant X1	GO:0000932,GO:0003725,GO:0003727,GO:0005654,GO:0005737,GO:0005829,GO:0006402,GO:0007130,GO:0007140,GO:0007223,GO:0008584,GO:0010501,GO:0010586,GO:0016020,GO:0016442,GO:0016604,GO:0022604,GO:0031054,GO:0035068,GO:0035194,GO:0035196,GO:0035198,GO:0035278,GO:0035280,GO:0043066,GO:0045652,GO:0070578	P-body|double-stranded RNA binding|single-stranded RNA binding|nucleoplasm|cytoplasm|cytosol|mRNA catabolic process|synaptonemal complex assembly|male meiotic nuclear division|Wnt signaling pathway, calcium modulating pathway|male gonad development|RNA secondary structure unwinding|miRNA metabolic process|membrane|RISC complex|nuclear body|regulation of cell morphogenesis|pre-miRNA processing|mic…
TCONS_00071158	713.36	53.5953	1373.13	25.6203	4.67921	0.0152885	0.732865	Up	7.84843	200.259	Chr18	42724155	42735040	+	XM_015101805.1	0	sense	genic	intronic	nested	NPAS3	GeneID:101103016,Genbank:XM_015101805.1	neuronal PAS domain protein 3, transcript variant X1	GO:0000981,GO:0001964,GO:0003677,GO:0005634,GO:0005654,GO:0005737,GO:0005829,GO:0006351,GO:0006357,GO:0007626,GO:0032502,GO:0042711,GO:0045893,GO:0046983	RNA polymerase II transcription factor activity, sequence-specific DNA binding|startle response|DNA binding|nucleus|nucleoplasm|cytoplasm|cytosol|transcription, DNA-templated|regulation of transcription from RNA polymerase II promoter|locomotory behavior|developmental process|maternal behavior|positive regulation of transcription, DNA-templated|protein dimerization activity
TCONS_00156626	1464.01	100.885	2827.13	28.0233	4.80855	0.00178195	0.186041	Up	15.7433	437.158	Chr5	72382593	72432695	+	XM_012178900.2	0	sense	genic	intronic	containing	HMMR	GeneID:443128,Genbank:XM_012178900.2	hyaluronan-mediated motility receptor (RHAMM), transcript variant X1	GO:0005540,GO:0005813,GO:0005829,GO:0005886,GO:0009986,GO:0010389,GO:0015630,GO:0016020,GO:0030214	hyaluronic acid binding|centrosome|cytosol|plasma membrane|cell surface|regulation of G2/M transition of mitotic cell cycle|microtubule cytoskeleton|membrane|hyaluronan catabolic process	ko04512	ECM-receptor interaction
TCONS_00198330	1222.69	78.8166	2366.57	30.0263	4.90816	0.00265727	0.247085	Up	12.0954	357.617	ChrX	130119515	130138623	-	XM_015104668.1	0	sense	genic	intronic	nested	DIAPH2	GeneID:101111608,Genbank:XM_015104668.1	diaphanous related formin 2, transcript variant X4	GO:0000910,GO:0003779,GO:0005102,GO:0005730,GO:0005769,GO:0005783,GO:0005829,GO:0007015,GO:0007275,GO:0007292,GO:0017048,GO:0043231,GO:0048477	cytokinesis|actin binding|receptor binding|nucleolus|early endosome|endoplasmic reticulum|cytosol|actin filament organization|multicellular organism development|female gamete generation|Rho GTPase binding|intracellular membrane-bounded organelle|oogenesis	ko04810	Regulation of actin cytoskeleton
TCONS_00105993	1639.28	94.5799	3183.98	33.6644	5.07315	0.000767697	0.128434	Up	14.337	478.994	Chr21	23829068	23919771	-	XM_004019444.3	0	sense	genic	intronic	overlapping	PRMT3	GeneID:101113707,Genbank:XM_004019444.3	protein arginine methyltransferase 3, transcript variant X1	GO:0003676,GO:0005737,GO:0005829,GO:0005840,GO:0006355,GO:0006479,GO:0008168,GO:0008469,GO:0016274,GO:0031397,GO:0035242,GO:0046872	nucleic acid binding|cytoplasm|cytosol|ribosome|regulation of transcription, DNA-templated|protein methylation|methyltransferase activity|histone-arginine N-methyltransferase activity|protein-arginine N-methyltransferase activity|negative regulation of protein ubiquitination|protein-arginine omega-N asymmetric methyltransferase activity|metal ion binding
TCONS_00162374	1585.59	86.1728	3085.01	35.8003	5.1619	0.000735109	0.128434	Up	13.4528	477.128	Chr5	107647518	107712662	-	XM_015095712.1	0	antisense	genic	intronic	nested	CAMK4	GeneID:101108308,Genbank:XM_015095712.1	calcium/calmodulin-dependent protein kinase IV, transcript variant X1	GO:0001650,GO:0002250,GO:0004683,GO:0005516,GO:0005524,GO:0005634,GO:0005654,GO:0005737,GO:0005829,GO:0006468,GO:0006954,GO:0007165,GO:0007616,GO:0009931,GO:0018105,GO:0033081,GO:0035556,GO:0043011,GO:0045670,GO:0045893,GO:0046777,GO:0070062	fibrillar center|adaptive immune response|calmodulin-dependent protein kinase activity|calmodulin binding|ATP binding|nucleus|nucleoplasm|cytoplasm|cytosol|protein phosphorylation|inflammatory response|signal transduction|long-term memory|calcium-dependent protein serine/threonine kinase activity|peptidyl-serine phosphorylation|regulation of T cell differentiation in thymus|intracellular signal t…	ko04024,ko04722,ko04725,ko04380,ko04720,ko04925,ko04211,ko04020,ko04921	cAMP signaling pathway|Neurotrophin signaling pathway|Cholinergic synapse|Osteoclast differentiation|Long-term potentiation|Aldosterone synthesis and secretion|Longevity regulating pathway|Calcium signaling pathway|Oxytocin signaling pathway
TCONS_00028127	8536.62	423.508	16649.7	39.3139	5.29697	6.38583e-07	0.000633368	Up	62.4227	2427.88	Chr11	9135465	9143370	-	XM_015098461.1	0	sense	genic	intronic	nested	TEX14	GeneID:101102402,Genbank:XM_015098461.1	testis expressed 14, transcript variant X6	GO:0000776,GO:0000777,GO:0004672,GO:0005524,GO:0005623,GO:0005737,GO:0007094,GO:0007140,GO:0008608,GO:0019901,GO:0030496,GO:0032091,GO:0032466,GO:0043063,GO:0045171,GO:0051301,GO:0051306,GO:1990830	kinetochore|condensed chromosome kinetochore|protein kinase activity|ATP binding|cell|cytoplasm|mitotic spindle assembly checkpoint|male meiotic nuclear division|attachment of spindle microtubules to kinetochore|protein kinase binding|midbody|negative regulation of protein binding|negative regulation of cytokinesis|intercellular bridge organization|intercellular bridge|cell division|mitotic siste…
TCONS_00028121	54513.7	1524.84	107502	70.5009	6.13957	1.42143e-12	4.22947e-09	Up	226.941	15814.9	Chr11	9052428	9137550	-	XM_015098462.1	0	sense	genic	exonic	nested	TEX14	GeneID:101102402,Genbank:XM_015098462.1	testis expressed 14, transcript variant X7	GO:0000776,GO:0000777,GO:0004672,GO:0005524,GO:0005623,GO:0005737,GO:0007094,GO:0007140,GO:0008608,GO:0019901,GO:0030496,GO:0032091,GO:0032466,GO:0043063,GO:0045171,GO:0051301,GO:0051306,GO:1990830	kinetochore|condensed chromosome kinetochore|protein kinase activity|ATP binding|cell|cytoplasm|mitotic spindle assembly checkpoint|male meiotic nuclear division|attachment of spindle microtubules to kinetochore|protein kinase binding|midbody|negative regulation of protein binding|negative regulation of cytokinesis|intercellular bridge organization|intercellular bridge|cell division|mitotic siste…
TCONS_00107545	879.923	24.1704	1735.68	71.81	6.16611	0.00138824	0.1686	Up	3.83067	267.217	Chr21	49261345	49271520	-	XM_015103258.1	0	sense	genic	intronic	containing	TALDO1	GeneID:100135441,Genbank:XM_015103258.1	transaldolase 1, transcript variant X1	GO:0004801,GO:0005737,GO:0005975,GO:0006098	sedoheptulose-7-phosphate:D-glyceraldehyde-3-phosphate glyceronetransferase activity|cytoplasm|carbohydrate metabolic process|pentose-phosphate shunt	ko01200,ko00030,ko01230	Carbon metabolism|Pentose phosphate pathway|Biosynthesis of amino acids
TCONS_00016256	3379.09	21.0177	6737.16	320.546	8.32439	1.17449e-08	1.74735e-05	Up	3.27368	1032.29	Chr1	199901299	199916126	-	XM_004003078.3	0	sense	genic	intronic	overlapping	MAP3K13	GeneID:101117036,Genbank:XM_004003078.3	mitogen-activated protein kinase kinase kinase 13, transcript variant X3	GO:0000186,GO:0004674,GO:0004709,GO:0005524,GO:0005737,GO:0006468,GO:0007254,GO:0016020,GO:0042803,GO:0046777,GO:0046872,GO:0051092	activation of MAPKK activity|protein serine/threonine kinase activity|MAP kinase kinase kinase activity|ATP binding|cytoplasm|protein phosphorylation|JNK cascade|membrane|protein homodimerization activity|protein autophosphorylation|metal ion binding|positive regulation of NF-kappaB transcription factor activity	ko04010	MAPK signaling pathway
TCONS_00005764	238.37	0	476.74	Inf	Inf	0.0193448	0.83421	Up	0	61.4453	Chr1	170527279	170527600	+	XM_012189593.2	0	sense	genic	intronic	nested	BBX	GeneID:101115417,Genbank:XM_012189593.2	bobby sox homolog (Drosophila), transcript variant X7	GO:0003677,GO:0005654,GO:0005829,GO:0006351,GO:0006355,GO:0060348	DNA binding|nucleoplasm|cytosol|transcription, DNA-templated|regulation of transcription, DNA-templated|bone development
TCONS_00007091	295.465	0	590.929	Inf	Inf	0.00674966	0.431906	Up	0	89.3055	Chr1	213744963	213745263	+	XM_004003153.3	0	sense	genic	intronic	nested	PLD1	GeneID:101114661,Genbank:XM_004003153.3	phospholipase D1, transcript variant X2			ko00564,ko04024,ko04144,ko00565,ko04072,ko04912,ko04014,ko04666,ko04071,ko04724	Glycerophospholipid metabolism|cAMP signaling pathway|Endocytosis|Ether lipid metabolism|Phospholipase D signaling pathway|GnRH signaling pathway|Ras signaling pathway|Fc gamma R-mediated phagocytosis|Sphingolipid signaling pathway|Glutamatergic synapse
TCONS_00011020	419.645	0	839.291	Inf	Inf	0.000977605	0.149172	Up	0	128.637	Chr1	36572768	36573025	-	XM_015091672.1	0	sense	genic	intronic	nested	TM2D1	GeneID:101123085,Genbank:XM_015091672.1	TM2 domain containing 1, transcript variant X1	GO:0001540,GO:0004930,GO:0005654,GO:0005887,GO:0007186,GO:0097190	amyloid-beta binding|G-protein coupled receptor activity|nucleoplasm|integral component of plasma membrane|G-protein coupled receptor signaling pathway|apoptotic signaling pathway
TCONS_00014319	291.182	0	582.365	Inf	Inf	0.00730996	0.457911	Up	0	87.1711	Chr1	128712660	128712919	-	XM_015092385.1	0	sense	genic	intronic	nested	GABPA	GeneID:443478,Genbank:XM_015092385.1	GA binding protein transcription factor alpha subunit, transcript variant X1	GO:0000122,GO:0000790,GO:0000978,GO:0001077,GO:0001228,GO:0001701,GO:0003677,GO:0003682,GO:0003700,GO:0003713,GO:0005634,GO:0005654,GO:0006366,GO:0007005,GO:0010628,GO:0030154,GO:0033613,GO:0044212,GO:0045653,GO:0045944,GO:0046982,GO:1903351	negative regulation of transcription from RNA polymerase II promoter|nuclear chromatin|RNA polymerase II proximal promoter sequence-specific DNA binding|transcriptional activator activity, RNA polymerase II proximal promoter sequence-specific DNA binding|transcriptional activator activity, RNA polymerase II transcription regulatory region sequence-specific DNA binding|in utero embryonic developme…
TCONS_00014566	255.498	0	510.997	Inf	Inf	0.0143879	0.722779	Up	0	66.5625	Chr1	138995180	138995492	-
TCONS_00015894	487.683	0	975.366	Inf	Inf	0.000372516	0.0939477	Up	0	146.801	Chr1	188410781	188411028	-	XM_012096124.2	0	sense	genic	intronic	nested	LRCH3	GeneID:101119355,Genbank:XM_012096124.2	leucine-rich repeats and calponin homology (CH) domain containing 3, transcript variant X4	GO:0005576,GO:0005829,GO:0005886,GO:0007165	extracellular region|cytosol|plasma membrane|signal transduction
TCONS_00016129	213.153	0	426.306	Inf	Inf	0.0303518	1	Up	0	60.8704	Chr1	196954046	196954388	-	XM_012097326.2	0	sense	genic	intronic	nested	LPP	GeneID:101110107,Genbank:XM_012097326.2	LIM domain containing preferred translocation partner in lipoma, transcript variant X14			ko04391	Hippo signaling pathway - fly
TCONS_00016130	313.545	0	627.089	Inf	Inf	0.0048479	0.340595	Up	0	92.6556	Chr1	197098979	197099266	-	XM_015091790.1	0	sense	genic	intronic	nested	LPP	GeneID:101110107,Genbank:XM_015091790.1	LIM domain containing preferred translocation partner in lipoma, transcript variant X12			ko04391	Hippo signaling pathway - fly
TCONS_00021396	231.709	0	463.418	Inf	Inf	0.02171	0.892897	Up	0	63.6786	Chr10	2005026	2005326	-	XM_012184309.2	0	sense	genic	intronic	nested	TDRD3	GeneID:101104506,Genbank:XM_012184309.2	tudor domain containing 3, transcript variant X2	GO:0003682,GO:0003713,GO:0005634,GO:0005737,GO:0016569,GO:0035064	chromatin binding|transcription coactivator activity|nucleus|cytoplasm|covalent chromatin modification|methylated histone binding
TCONS_00022674	338.286	0	676.571	Inf	Inf	0.00317228	0.265891	Up	0	100.473	Chr10	46598379	46598690	-	XM_012184752.2	0	sense	genic	intronic	nested	DACH1	GeneID:101121866,Genbank:XM_012184752.2	dachshund family transcription factor 1, transcript variant X2	GO:0001075,GO:0001078,GO:0001967,GO:0003677,GO:0005634,GO:0005667,GO:0005737,GO:0007275,GO:0007585,GO:0008283,GO:0010944,GO:0030336,GO:0033262,GO:0045892,GO:0046545,GO:0048147,GO:0060244,GO:2000279	transcription factor activity, RNA polymerase II core promoter sequence-specific binding involved in preinitiation complex assembly|transcriptional repressor activity, RNA polymerase II proximal promoter sequence-specific DNA binding|suckling behavior|DNA binding|nucleus|transcription factor complex|cytoplasm|multicellular organism development|respiratory gaseous exchange|cell proliferation|negat…
TCONS_00022738	334.955	0	669.91	Inf	Inf	0.00335187	0.269554	Up	0	97.6827	Chr10	49392265	49392544	-	XM_012184772.2	0	sense	genic	intronic	nested	KLF12	GeneID:101122799,Genbank:XM_012184772.2	Kruppel-like factor 12, transcript variant X5	GO:0000122,GO:0003677,GO:0003700,GO:0003714,GO:0005654,GO:0005829,GO:0006351,GO:0006357,GO:0046872	negative regulation of transcription from RNA polymerase II promoter|DNA binding|DNA binding transcription factor activity|transcription corepressor activity|nucleoplasm|cytosol|transcription, DNA-templated|regulation of transcription from RNA polymerase II promoter|metal ion binding
TCONS_00029898	183.654	0	367.309	Inf	Inf	0.0499411	1	Up	0	54.4746	Chr11	34630593	34630887	-	XM_012185826.2	0	sense	genic	exonic	overlapping	USP22	GeneID:101114202,Genbank:XM_012185826.2	ubiquitin specific peptidase 22, transcript variant X1	GO:0000124,GO:0004843,GO:0006351,GO:0006511,GO:0007049,GO:0008270,GO:0010485,GO:0016574,GO:0016578,GO:0016607,GO:0019899,GO:0030374,GO:0045893,GO:0045931	SAGA complex|thiol-dependent ubiquitin-specific protease activity|transcription, DNA-templated|ubiquitin-dependent protein catabolic process|cell cycle|zinc ion binding|H4 histone acetyltransferase activity|histone ubiquitination|histone deubiquitination|nuclear speck|enzyme binding|ligand-dependent nuclear receptor transcription coactivator activity|positive regulation of transcription, DNA-temp…
TCONS_00039421	309.262	0	618.525	Inf	Inf	0.00523669	0.362367	Up	0	90.6364	Chr13	15714996	15715273	+	XM_004014186.3	0	sense	genic	intronic	nested	DHTKD1	GeneID:101117008,Genbank:XM_004014186.3	dehydrogenase E1 and transketolase domain containing 1, transcript variant X1	GO:0002244,GO:0004591,GO:0005739,GO:0005759,GO:0006091,GO:0006096,GO:0006099,GO:0030976,GO:0034641,GO:0045252	hematopoietic progenitor cell differentiation|oxoglutarate dehydrogenase (succinyl-transferring) activity|mitochondrion|mitochondrial matrix|generation of precursor metabolites and energy|glycolytic process|tricarboxylic acid cycle|thiamine pyrophosphate binding|cellular nitrogen compound metabolic process|oxoglutarate dehydrogenase complex
TCONS_00039972	313.545	0	627.089	Inf	Inf	0.0048479	0.340595	Up	0	89.4244	Chr13	31855624	31855881	+	XM_012188451.2	0	sense	genic	intronic	nested	CACNB2	GeneID:101112498,Genbank:XM_012188451.2	calcium channel, voltage-dependent, beta 2 subunit, transcript variant X1	GO:0005891,GO:0007268,GO:0007528,GO:0007601,GO:0008331,GO:0051015,GO:0051928,GO:0070509,GO:0086056,GO:0086091,GO:0098912,GO:1901385,GO:1990454	voltage-gated calcium channel complex|chemical synaptic transmission|neuromuscular junction development|visual perception|high voltage-gated calcium channel activity|actin filament binding|positive regulation of calcium ion transport|calcium ion import|voltage-gated calcium channel activity involved in AV node cell action potential|regulation of heart rate by cardiac conduction|membrane depolariz…	ko04010,ko04261,ko04921,ko04260	MAPK signaling pathway|Adrenergic signaling in cardiomyocytes|Oxytocin signaling pathway|Cardiac muscle contraction
TCONS_00042068	224.096	0	448.193	Inf	Inf	0.0248823	0.939507	Up	9.05356e-18	49.9651	Chr13	72686377	72760255	+	XM_012189234.2	0	sense	genic	exonic	overlapping	YWHAB	GeneID:101110165,Genbank:XM_012189234.2	tyrosine 3-monooxygenase/tryptophan 5-monooxygenase activation protein, beta, transcript variant X1	GO:0000165,GO:0003714,GO:0005634,GO:0005737,GO:0005739,GO:0005829,GO:0005925,GO:0006605,GO:0008022,GO:0016020,GO:0016032,GO:0017053,GO:0019899,GO:0019904,GO:0030659,GO:0032403,GO:0035308,GO:0035329,GO:0042470,GO:0042802,GO:0042826,GO:0043085,GO:0043234,GO:0043488,GO:0045296,GO:0045744,GO:0045892,GO:0048471,GO:0050815,GO:0051219,GO:0051220,GO:0051291,GO:0061024,GO:0070062,GO:1900740	MAPK cascade|transcription corepressor activity|nucleus|cytoplasm|mitochondrion|cytosol|focal adhesion|protein targeting|protein C-terminus binding|membrane|viral process|transcriptional repressor complex|enzyme binding|protein domain specific binding|cytoplasmic vesicle membrane|protein complex binding|negative regulation of protein dephosphorylation|hippo signaling|melanosome|identical protein …	ko04391,ko04212,ko04114,ko04110,ko04390,ko04151,ko04013	Hippo signaling pathway - fly|Longevity regulating pathway - worm|Oocyte meiosis|Cell cycle|Hippo signaling pathway|PI3K-Akt signaling pathway|MAPK signaling pathway - fly
TCONS_00052177	442.959	0	885.918	Inf	Inf	0.000702278	0.128434	Up	0	137.06	Chr14	46238879	46239155	-	XM_012190297.2	0	sense	genic	intronic	nested	ZNF568	GeneID:101107128,Genbank:XM_012190297.2	zinc finger protein 568, transcript variant X9	GO:0000122,GO:0000976,GO:0001701,GO:0003700,GO:0005634,GO:0006351,GO:0006355,GO:0045892,GO:0046872,GO:0060669	negative regulation of transcription from RNA polymerase II promoter|transcription regulatory region sequence-specific DNA binding|in utero embryonic development|DNA binding transcription factor activity|nucleus|transcription, DNA-templated|regulation of transcription, DNA-templated|negative regulation of transcription, DNA-templated|metal ion binding|embryonic placenta morphogenesis
TCONS_00052633	229.806	0	459.612	Inf	Inf	0.0224541	0.896806	Up	0	66.1706	Chr14	51057173	51057480	-	XM_015100012.1	4227	antisense	intergenic	upstream	divergent	ZNF45	GeneID:101109474,Genbank:XM_015100012.1	zinc finger protein 45, transcript variant X2	GO:0003677,GO:0003700,GO:0005654,GO:0006355,GO:0006367,GO:0007275,GO:0046872	DNA binding|DNA binding transcription factor activity|nucleoplasm|regulation of transcription, DNA-templated|transcription initiation from RNA polymerase II promoter|multicellular organism development|metal ion binding
TCONS_00052637	431.54	0	863.08	Inf	Inf	0.000826944	0.133004	Up	0	131.557	Chr14	51163896	51164231	-	XM_015100010.1	1610	sense	intergenic	downstream	same_strand	LOC105608474	GeneID:105608474,Genbank:XM_015100010.1	zinc finger protein 235, transcript variant X5	GO:0003677,GO:0003700,GO:0005634,GO:0006351,GO:0006355,GO:0046872	DNA binding|DNA binding transcription factor activity|nucleus|transcription, DNA-templated|regulation of transcription, DNA-templated|metal ion binding
TCONS_00055779	448.668	0	897.337	Inf	Inf	0.000646908	0.128434	Up	3.04822e-11	134.988	Chr15	53872596	53954452	+	XM_012096085.2	0	sense	genic	intronic	overlapping	EMSY	GeneID:101111315,Genbank:XM_012096085.2	EMSY, BRCA2-interacting transcriptional repressor, transcript variant X6
TCONS_00060612	344.471	0	688.942	Inf	Inf	0.00286803	0.251999	Up	1.03816e-26	101.772	Chr16	24854600	24881943	+	XM_004016996.3	0	sense	genic	intronic	nested	ARL15	GeneID:101118640,Genbank:XM_004016996.3	ADP-ribosylation factor like GTPase 15	GO:0005525,GO:0005622,GO:0007264,GO:0070062	GTP binding|intracellular|small GTPase mediated signal transduction|extracellular exosome
TCONS_00063755	216.008	0	432.016	Inf	Inf	0.0288245	0.980196	Up	3.99862e-19	61.4467	Chr17	335930	356222	+	XM_015101476.1	0	sense	genic	intronic	nested	KLHL2	GeneID:101120953,Genbank:XM_015101476.1	kelch like family member 2, transcript variant X2	GO:0001726,GO:0003779,GO:0005737,GO:0005829,GO:0015629,GO:0016567,GO:0030027,GO:0031463,GO:0042787,GO:0042802,GO:0043687	ruffle|actin binding|cytoplasm|cytosol|actin cytoskeleton|protein ubiquitination|lamellipodium|Cul3-RING ubiquitin ligase complex|protein ubiquitination involved in ubiquitin-dependent protein catabolic process|identical protein binding|post-translational protein modification
TCONS_00063770	661.822	0	1323.64	Inf	Inf	4.38357e-05	0.0289851	Up	0	196.491	Chr17	542059	542333	+	XM_004017176.3	0	sense	genic	intronic	nested	CPE	GeneID:443028,Genbank:XM_004017176.3	carboxypeptidase E	GO:0003214,GO:0004181,GO:0004185,GO:0005615,GO:0005794,GO:0008270,GO:0016055,GO:0030070,GO:0030141,GO:0030658,GO:0042043,GO:0043025,GO:0050839,GO:0072657,GO:0097060	cardiac left ventricle morphogenesis|metallocarboxypeptidase activity|serine-type carboxypeptidase activity|extracellular space|Golgi apparatus|zinc ion binding|Wnt signaling pathway|insulin processing|secretory granule|transport vesicle membrane|neurexin family protein binding|neuronal cell body|cell adhesion molecule binding|protein localization to membrane|synaptic membrane
TCONS_00064138	300.698	0	601.396	Inf	Inf	0.0061257	0.414251	Up	0	86.987	Chr17	13014176	13014447	+	XM_004017223.3	6584	sense	intergenic	downstream	same_strand	ANAPC10	GeneID:101111128,Genbank:XM_004017223.3	anaphase promoting complex subunit 10, transcript variant X1			ko04914,ko04114,ko04110,ko04120,ko04111,ko04113	Progesterone-mediated oocyte maturation|Oocyte meiosis|Cell cycle|Ubiquitin mediated proteolysis|Cell cycle - yeast|Meiosis - yeast
TCONS_00065455	370.163	0	740.327	Inf	Inf	0.00192165	0.197167	Up	0	110.916	Chr17	52612662	52612920	+	XM_012097745.2	0	sense	genic	intronic	nested	CLIP1	GeneID:101121120,Genbank:XM_012097745.2	CAP-Gly domain containing linker protein 1, transcript variant X4	GO:0000278,GO:0000776,GO:0001578,GO:0001726,GO:0005635,GO:0005768,GO:0005813,GO:0005829,GO:0005874,GO:0005881,GO:0005882,GO:0007062,GO:0008017,GO:0008270,GO:0015630,GO:0015631,GO:0030659,GO:0031116,GO:0035371,GO:0042802,GO:0042803,GO:0044861,GO:0046872,GO:0051010	mitotic cell cycle|kinetochore|microtubule bundle formation|ruffle|nuclear envelope|endosome|centrosome|cytosol|microtubule|cytoplasmic microtubule|intermediate filament|sister chromatid cohesion|microtubule binding|zinc ion binding|microtubule cytoskeleton|tubulin binding|cytoplasmic vesicle membrane|positive regulation of microtubule polymerization|microtubule plus-end|identical protein binding…	ko04150	mTOR signaling pathway
TCONS_00066113	200.307	0	400.614	Inf	Inf	0.0379613	1	Up	0	61.9548	Chr17	65329192	65329430	+	XM_015101415.1	0	sense	genic	intronic	nested	MYO18B	GeneID:101117620,Genbank:XM_015101415.1	myosin XVIIIB, transcript variant X1	GO:0003774,GO:0003779,GO:0005524,GO:0005634,GO:0016461,GO:0030017	motor activity|actin binding|ATP binding|nucleus|unconventional myosin complex|sarcomere
TCONS_00066972	188.888	0	377.776	Inf	Inf	0.0458475	1	Up	0	55.7538	Chr17	7518004	7519286	-	XM_015101383.1	0	sense	genic	intronic	nested	DCLK2	GeneID:101103094,Genbank:XM_015101383.1	doublecortin like kinase 2, transcript variant X1	GO:0004674,GO:0005524,GO:0005737,GO:0005856,GO:0035556	protein serine/threonine kinase activity|ATP binding|cytoplasm|cytoskeleton|intracellular signal transduction
TCONS_00069735	194.122	0	388.243	Inf	Inf	0.0420679	1	Up	1.66272e-24	58.869	Chr18	1080349	1083507	+
TCONS_00071159	183.654	0	367.309	Inf	Inf	0.0499411	1	Up	0	50.0441	Chr18	42968058	42968421	+	XM_015101805.1	0	sense	genic	intronic	nested	NPAS3	GeneID:101103016,Genbank:XM_015101805.1	neuronal PAS domain protein 3, transcript variant X1	GO:0000981,GO:0001964,GO:0003677,GO:0005634,GO:0005654,GO:0005737,GO:0005829,GO:0006351,GO:0006357,GO:0007626,GO:0032502,GO:0042711,GO:0045893,GO:0046983	RNA polymerase II transcription factor activity, sequence-specific DNA binding|startle response|DNA binding|nucleus|nucleoplasm|cytoplasm|cytosol|transcription, DNA-templated|regulation of transcription from RNA polymerase II promoter|locomotory behavior|developmental process|maternal behavior|positive regulation of transcription, DNA-templated|protein dimerization activity
TCONS_00072714	217.911	0	435.822	Inf	Inf	0.0278448	0.969033	Up	0	61.8639	Chr18	13223516	13223802	-	XM_012098409.2	0	sense	genic	intronic	nested	CHD2	GeneID:101119938,Genbank:XM_012098409.2	chromodomain helicase DNA binding protein 2, transcript variant X10	GO:0001046,GO:0003677,GO:0003723,GO:0004003,GO:0005524,GO:0005634,GO:0005654,GO:0005730,GO:0006351,GO:0006357,GO:0006974,GO:0007517,GO:0016569,GO:0042393,GO:0043231,GO:0060218,GO:0070062	core promoter sequence-specific DNA binding|DNA binding|RNA binding|ATP-dependent DNA helicase activity|ATP binding|nucleus|nucleoplasm|nucleolus|transcription, DNA-templated|regulation of transcription from RNA polymerase II promoter|cellular response to DNA damage stimulus|muscle organ development|covalent chromatin modification|histone binding|intracellular membrane-bounded organelle|hematopoi…
TCONS_00073477	205.065	0	410.13	Inf	Inf	0.0350148	1	Up	0	54.1664	Chr18	30531661	30532919	-	XM_004017826.3	0	sense	genic	intronic	nested	ETFA	GeneID:101102591,Genbank:XM_004017826.3	electron-transfer-flavoprotein, alpha polypeptide, transcript variant X1	GO:0005739,GO:0005759,GO:0009055,GO:0016491,GO:0022904,GO:0033539,GO:0050660,GO:0070062	mitochondrion|mitochondrial matrix|electron transfer activity|oxidoreductase activity|respiratory electron transport chain|fatty acid beta-oxidation using acyl-CoA dehydrogenase|flavin adenine dinucleotide binding|extracellular exosome
TCONS_00079148	200.307	0	400.614	Inf	Inf	0.0379613	1	Up	0	50.9932	Chr19	28834282	28834602	-	XM_015102136.1	0	sense	genic	intronic	nested	GXYLT2	GeneID:101104350,Genbank:XM_015102136.1	glucoside xylosyltransferase 2, transcript variant X1	GO:0016021,GO:0016266,GO:0035252	integral component of membrane|O-glycan processing|UDP-xylosyltransferase activity	ko00514	Other types of O-glycan biosynthesis
TCONS_00082396	496.247	0	992.495	Inf	Inf	0.000331773	0.0923824	Up	0	152.724	Chr2	39980664	39980913	+	XM_012118924.2	0	sense	genic	intronic	nested	KCTD9	GeneID:101111427,Genbank:XM_012118924.2	potassium channel tetramerization domain containing 9, transcript variant X2	GO:0005622,GO:0016567,GO:0035556,GO:0042802,GO:0043621,GO:0051260,GO:0097602	intracellular|protein ubiquitination|intracellular signal transduction|identical protein binding|protein self-association|protein homooligomerization|cullin family protein binding
TCONS_00083943	284.997	0	569.994	Inf	Inf	0.00820461	0.474035	Up	0	74.0426	Chr2	85132657	85132984	+	XM_015093231.1	0	sense	genic	intronic	nested	CNTLN	GeneID:101122503,Genbank:XM_015093231.1	centlein, transcript variant X1	GO:0005654,GO:0005737,GO:0005813,GO:0005814,GO:0005829,GO:0010457,GO:0019901,GO:0019904,GO:0030674,GO:0033365,GO:0070062	nucleoplasm|cytoplasm|centrosome|centriole|cytosol|centriole-centriole cohesion|protein kinase binding|protein domain specific binding|protein binding, bridging|protein localization to organelle|extracellular exosome
TCONS_00084141	570.946	0	1141.89	Inf	Inf	0.000125122	0.0572768	Up	6.10297e-17	153.09	Chr2	92452313	92483285	+
TCONS_00084913	501.005	0	1002.01	Inf	Inf	0.000311342	0.0923824	Up	1.07085e-43	146.103	Chr2	117919108	117922596	+	XM_012131039.1	0	sense	genic	intronic	nested	HIBCH	GeneID:101111161,Genbank:XM_012131039.1	3-hydroxyisobutyryl-CoA hydrolase, transcript variant X1	GO:0003860,GO:0005739,GO:0006574	3-hydroxyisobutyryl-CoA hydrolase activity|mitochondrion|valine catabolic process	ko01200,ko00640,ko00410,ko00280	Carbon metabolism|Propanoate metabolism|beta-Alanine metabolism|Valine, leucine and isoleucine degradation
TCONS_00085670	263.111	0	526.222	Inf	Inf	0.0124956	0.647653	Up	0	80.6685	Chr2	142237331	142238666	+	XM_012135208.1	0	sense	genic	intronic	nested	SCN9A	GeneID:101122924,Genbank:XM_012135208.1	sodium channel, voltage gated, type IX alpha subunit, transcript variant X1	GO:0001518,GO:0005244,GO:0005248,GO:0005887,GO:0006954,GO:0019233,GO:0034765,GO:0035725,GO:0042995,GO:0048266	voltage-gated sodium channel complex|voltage-gated ion channel activity|voltage-gated sodium channel activity|integral component of plasma membrane|inflammatory response|sensory perception of pain|regulation of ion transmembrane transport|sodium ion transmembrane transport|cell projection|behavioral response to pain	ko04742	Taste transduction
TCONS_00087507	221.242	0	442.483	Inf	Inf	0.0262071	0.939507	Up	0	64.5848	Chr2	204085849	204086117	+	XM_015093496.1	0	sense	genic	intronic	nested	NBEAL1	GeneID:101112883,Genbank:XM_015093496.1	neurobeachin like 1, transcript variant X7
TCONS_00091142	232.661	0	465.321	Inf	Inf	0.0213501	0.892897	Up	0	72.0145	Chr2	36382288	36410252	-	XM_004004117.3	871	antisense	intergenic	downstream	convergent	FRMD3	GeneID:101119441,Genbank:XM_004004117.3	FERM domain containing 3, transcript variant X3	GO:0005200,GO:0005856,GO:0008092,GO:0016021,GO:0031032	structural constituent of cytoskeleton|cytoskeleton|cytoskeletal protein binding|integral component of membrane|actomyosin structure organization
TCONS_00096700	212.677	0	425.355	Inf	Inf	0.0306129	1	Up	0	6.34536	Chr2	218876601	218880159	-	XM_015092830.1	12959	sense	intergenic	downstream	same_strand	TNS1	GeneID:101109946,Genbank:XM_015092830.1	tensin 1, transcript variant X1	GO:0003779,GO:0005737,GO:0005856,GO:0005925,GO:0009986	actin binding|cytoplasm|cytoskeleton|focal adhesion|cell surface
TCONS_00100111	321.157	0	642.314	Inf	Inf	0.00423804	0.317529	Up	0	95.7617	Chr20	44288713	44297675	+	XM_012101305.1	351	antisense	intergenic	upstream	divergent	PAK1IP1	GeneID:101106293,Genbank:XM_012101305.1	PAK1 interacting protein 1, transcript variant X1	GO:0005730,GO:0009968,GO:0042273,GO:1901796	nucleolus|negative regulation of signal transduction|ribosomal large subunit biogenesis|regulation of signal transduction by p53 class mediator
TCONS_00105753	290.231	0	580.462	Inf	Inf	0.00744085	0.460394	Up	0	86.8621	Chr21	11882562	11883048	-	XM_015103078.1	0	sense	genic	intronic	nested	ANKRD42	GeneID:101106210,Genbank:XM_015103078.1	ankyrin repeat domain 42, transcript variant X1	GO:0005634,GO:0051059,GO:0051091,GO:0051092,GO:1900017	nucleus|NF-kappaB binding|positive regulation of DNA binding transcription factor activity|positive regulation of NF-kappaB transcription factor activity|positive regulation of cytokine production involved in inflammatory response
TCONS_00105990	225.048	0	450.096	Inf	Inf	0.0244571	0.938995	Up	0	67.4476	Chr21	23722929	23723827	-	XM_012101766.2	0	sense	genic	intronic	nested	PRMT3	GeneID:101113707,Genbank:XM_012101766.2	protein arginine methyltransferase 3, transcript variant X3	GO:0003676,GO:0005737,GO:0005829,GO:0005840,GO:0006355,GO:0006479,GO:0008168,GO:0008469,GO:0016274,GO:0031397,GO:0035242,GO:0046872	nucleic acid binding|cytoplasm|cytosol|ribosome|regulation of transcription, DNA-templated|protein methylation|methyltransferase activity|histone-arginine N-methyltransferase activity|protein-arginine N-methyltransferase activity|negative regulation of protein ubiquitination|protein-arginine omega-N asymmetric methyltransferase activity|metal ion binding
TCONS_00107163	352.083	0	704.167	Inf	Inf	0.00253935	0.239867	Up	6.09171e-24	103.526	Chr21	43889608	43890154	-	XM_015103198.1	0	sense	genic	exonic	nested	RBM4B	GeneID:101117545,Genbank:XM_015103198.1	RNA binding motif protein 4B, transcript variant X3	GO:0003723,GO:0005654,GO:0005730,GO:0005829,GO:0006397,GO:0006417,GO:0007623,GO:0008270,GO:0008380,GO:0010628,GO:0032922,GO:0043153,GO:0043234	RNA binding|nucleoplasm|nucleolus|cytosol|mRNA processing|regulation of translation|circadian rhythm|zinc ion binding|RNA splicing|positive regulation of gene expression|circadian regulation of gene expression|entrainment of circadian clock by photoperiod|protein complex
TCONS_00109296	219.338	0	438.677	Inf	Inf	0.0271309	0.966801	Up	0	67.4525	Chr22	49688621	49691820	+	XM_015103295.1	1937	sense	intergenic	upstream	same_strand	JAKMIP3	GeneID:101108708,Genbank:XM_015103295.1	Janus kinase and microtubule interacting protein 3, transcript variant X1	GO:0005794,GO:0008017,GO:0019900	Golgi apparatus|microtubule binding|kinase binding
TCONS_00109343	217.911	0	435.822	Inf	Inf	0.0278448	0.969033	Up	0	59.8201	Chr22	49940105	49943723	+	XM_015103300.1	30926	sense	intergenic	upstream	same_strand	INPP5A	GeneID:101110014,Genbank:XM_015103300.1	inositol polyphosphate-5-phosphatase A, transcript variant X1	GO:0004445,GO:0005622,GO:0005886,GO:0016020,GO:0042731,GO:0043647,GO:0046855,GO:0046856,GO:0048016,GO:0052658,GO:0052659,GO:0070062	inositol-polyphosphate 5-phosphatase activity|intracellular|plasma membrane|membrane|PH domain binding|inositol phosphate metabolic process|inositol phosphate dephosphorylation|phosphatidylinositol dephosphorylation|inositol phosphate-mediated signaling|inositol-1,4,5-trisphosphate 5-phosphatase activity|inositol-1,3,4,5-tetrakisphosphate 5-phosphatase activity|extracellular exosome	ko00562,ko04070	Inositol phosphate metabolism|Phosphatidylinositol signaling system
TCONS_00110296	184.13	0	368.26	Inf	Inf	0.0495547	1	Up	0	56.7518	Chr22	23072036	23072314	-	XM_012102869.2	0	antisense	genic	intronic	nested	PDCD11	GeneID:101111844,Genbank:XM_012102869.2	programmed cell death 11, transcript variant X1	GO:0000462,GO:0000466,GO:0003723,GO:0005730,GO:0006397,GO:0032040	maturation of SSU-rRNA from tricistronic rRNA transcript (SSU-rRNA, 5.8S rRNA, LSU-rRNA)|maturation of 5.8S rRNA from tricistronic rRNA transcript (SSU-rRNA, 5.8S rRNA, LSU-rRNA)|RNA binding|nucleolus|mRNA processing|small-subunit processome
TCONS_00112517	216.484	0	432.967	Inf	Inf	0.0285766	0.977353	Up	0	62.0159	Chr23	44829685	44837336	+	XM_015103694.1	0	sense	genic	intronic	nested	SETBP1	GeneID:101108271,Genbank:XM_015103694.1	SET binding protein 1, transcript variant X4
TCONS_00113650	442.483	0	884.966	Inf	Inf	0.000707096	0.128434	Up	0	133.801	Chr23	20342292	20342596	-	XM_015103591.1	0	sense	genic	intronic	nested	KIAA1328	GeneID:101115087,Genbank:XM_015103591.1	KIAA1328 ortholog, transcript variant X3
TCONS_00114903	275.957	0	551.915	Inf	Inf	0.00975345	0.540642	Up	0	74.0483	Chr23	56125351	56125649	-	XM_015103778.1	0	sense	genic	intronic	nested	TXNL1	GeneID:101121817,Genbank:XM_015103778.1	thioredoxin like 1, transcript variant X1	GO:0000502,GO:0004791,GO:0005634,GO:0005737,GO:0005829,GO:0015035,GO:0015036,GO:0016671,GO:0034599,GO:0045454,GO:0047134,GO:0070062	proteasome complex|thioredoxin-disulfide reductase activity|nucleus|cytoplasm|cytosol|protein disulfide oxidoreductase activity|disulfide oxidoreductase activity|oxidoreductase activity, acting on a sulfur group of donors, disulfide as acceptor|cellular response to oxidative stress|cell redox homeostasis|protein-disulfide reductase activity|extracellular exosome
TCONS_00116174	275.481	0	550.963	Inf	Inf	0.00984376	0.540642	Up	2.0076e-18	44.8743	Chr24	20108365	20191857	+	XM_015104124.1	0	sense	genic	exonic	overlapping	METTL9	GeneID:101115339,Genbank:XM_015104124.1	methyltransferase like 9, transcript variant X3
TCONS_00117853	221.717	0	443.435	Inf	Inf	0.0259812	0.939507	Up	0	61.1354	Chr24	1775743	1776392	-	XM_004020718.3	8845	sense	intergenic	upstream	same_strand	RNPS1	GeneID:101115844,Genbank:XM_004020718.3	RNA binding protein S1, serine-rich domain, transcript variant X3	GO:0000184,GO:0000381,GO:0003723,GO:0005737,GO:0006397,GO:0008380,GO:0016607,GO:0043065,GO:0048025,GO:0061574	nuclear-transcribed mRNA catabolic process, nonsense-mediated decay|regulation of alternative mRNA splicing, via spliceosome|RNA binding|cytoplasm|mRNA processing|RNA splicing|nuclear speck|positive regulation of apoptotic process|negative regulation of mRNA splicing, via spliceosome|ASAP complex	ko03015,ko03013	mRNA surveillance pathway|RNA transport
TCONS_00120403	203.637	0	407.275	Inf	Inf	0.0358818	1	Up	2.61063e-23	51.5062	Chr25	9990903	9996742	+	XM_015104350.1	0	sense	genic	intronic	nested	RYR2	GeneID:101118500,Genbank:XM_015104350.1	ryanodine receptor 2 (cardiac), transcript variant X6			ko04024,ko04921,ko04261,ko04020,ko04911,ko04972,ko04713,ko04260	cAMP signaling pathway|Oxytocin signaling pathway|Adrenergic signaling in cardiomyocytes|Calcium signaling pathway|Insulin secretion|Pancreatic secretion|Circadian entrainment|Cardiac muscle contraction
TCONS_00124661	295.465	0	590.929	Inf	Inf	0.00674966	0.431906	Up	0	90.5007	Chr26	26512473	26512774	+
TCONS_00127596	280.239	0	560.479	Inf	Inf	0.00898037	0.508973	Up	0	81.7473	Chr3	10769524	10773290	+	XM_015093857.1	0	sense	genic	intronic	nested	SCAI	GeneID:101111873,Genbank:XM_015093857.1	suppressor of cancer cell invasion, transcript variant X1	GO:0003714,GO:0005634,GO:0005654,GO:0005737,GO:0006351,GO:0006355,GO:0016021,GO:0030336,GO:0031965,GO:0035024	transcription corepressor activity|nucleus|nucleoplasm|cytoplasm|transcription, DNA-templated|regulation of transcription, DNA-templated|integral component of membrane|negative regulation of cell migration|nuclear membrane|negative regulation of Rho protein signal transduction
TCONS_00129140	241.225	0	482.449	Inf	Inf	0.0184256	0.812226	Up	0	59.1555	Chr3	46596526	46598125	+	XM_015094329.1	0	sense	genic	intronic	nested	USP34	GeneID:101120484,Genbank:XM_015094329.1	ubiquitin specific peptidase 34, transcript variant X1	GO:0004197,GO:0004843,GO:0005829,GO:0006511,GO:0016055,GO:0016579,GO:0036459,GO:0071108,GO:0090263	cysteine-type endopeptidase activity|thiol-dependent ubiquitin-specific protease activity|cytosol|ubiquitin-dependent protein catabolic process|Wnt signaling pathway|protein deubiquitination|thiol-dependent ubiquitinyl hydrolase activity|protein K48-linked deubiquitination|positive regulation of canonical Wnt signaling pathway
TCONS_00130076	223.145	0	446.289	Inf	Inf	0.0253157	0.939507	Up	8.78596e-19	64.1886	Chr3	79445201	79449025	+	XM_004007290.3	0	antisense	genic	intronic	nested	CAMKMT	GeneID:101116304,Genbank:XM_004007290.3	calmodulin-lysine N-methyltransferase, transcript variant X1	GO:0005634,GO:0005737,GO:0005794,GO:0005829,GO:0006479,GO:0007005,GO:0018025,GO:0022400,GO:0031072,GO:0043234	nucleus|cytoplasm|Golgi apparatus|cytosol|protein methylation|mitochondrion organization|calmodulin-lysine N-methyltransferase activity|regulation of rhodopsin mediated signaling pathway|heat shock protein binding|protein complex	ko00310	Lysine degradation
TCONS_00130973	399.186	0	798.373	Inf	Inf	0.00128867	0.1686	Up	3.09793e-27	100.961	Chr3	102967809	103047207	+	XM_015094508.1	0	sense	genic	intronic	nested	TMEM131	GeneID:101112388,Genbank:XM_015094508.1	transmembrane protein 131, transcript variant X1	GO:0016020,GO:0016021	membrane|integral component of membrane
TCONS_00131485	188.888	0	377.776	Inf	Inf	0.0458475	1	Up	0	57.8988	Chr3	113576704	113576980	+	XM_012173977.2	0	sense	genic	intronic	nested	NAV3	GeneID:101102301,Genbank:XM_012173977.2	neuron navigator 3, transcript variant X9	GO:0005524,GO:0005640,GO:0007026,GO:0008017,GO:0030336,GO:0031116,GO:0032703,GO:1905929	ATP binding|nuclear outer membrane|negative regulation of microtubule depolymerization|microtubule binding|negative regulation of cell migration|positive regulation of microtubule polymerization|negative regulation of interleukin-2 production|positive regulation of invadopodium disassembly
TCONS_00131558	253.119	0	506.239	Inf	Inf	0.0150117	0.732253	Up	0	69.8295	Chr3	115970167	115970453	+	XM_012173985.2	0	sense	genic	intronic	nested	OTOGL	GeneID:101103553,Genbank:XM_012173985.2	otogelin-like, transcript variant X2	GO:0005576,GO:0007605,GO:0046373,GO:0046556	extracellular region|sensory perception of sound|L-arabinose metabolic process|alpha-L-arabinofuranosidase activity
TCONS_00132431	289.755	0	579.51	Inf	Inf	0.00750719	0.460394	Up	0	31.1095	Chr3	137154136	137154794	+	XM_004006401.3	0	sense	genic	intronic	nested	KANSL2	GeneID:101106671,Genbank:XM_004006401.3	KAT8 regulatory NSL complex subunit 2, transcript variant X2	GO:0000123,GO:0043981,GO:0043982,GO:0043984	histone acetyltransferase complex|histone H4-K5 acetylation|histone H4-K8 acetylation|histone H4-K16 acetylation
TCONS_00132855	184.606	0	369.212	Inf	Inf	0.0491713	1	Up	0	50.9161	Chr3	149749910	149754682	+	XM_015094754.1	0	antisense	genic	exonic	nested	FRS2	GeneID:101102468,Genbank:XM_015094754.1	fibroblast growth factor receptor substrate 2, transcript variant X3	GO:0000165,GO:0000186,GO:0000187,GO:0001702,GO:0001759,GO:0003281,GO:0005068,GO:0005088,GO:0005104,GO:0005168,GO:0005768,GO:0005886,GO:0005887,GO:0005913,GO:0007185,GO:0007186,GO:0007405,GO:0007411,GO:0008543,GO:0008595,GO:0016020,GO:0016303,GO:0019211,GO:0030900,GO:0042981,GO:0046619,GO:0046934,GO:0050678,GO:0051897,GO:0060527,GO:0070307,GO:0070372,GO:2000726	MAPK cascade|activation of MAPKK activity|activation of MAPK activity|gastrulation with mouth forming second|organ induction|ventricular septum development|transmembrane receptor protein tyrosine kinase adaptor activity|Ras guanyl-nucleotide exchange factor activity|fibroblast growth factor receptor binding|neurotrophin TRKA receptor binding|endosome|plasma membrane|integral component of plasma m…	ko04722	Neurotrophin signaling pathway
TCONS_00136898	197.928	0	395.856	Inf	Inf	0.0395001	1	Up	7.60468e-18	34.3648	Chr3	11068938	11092997	-	XM_012163152.2	44847	antisense	intergenic	upstream	divergent	NR6A1	GeneID:100302637,Genbank:XM_012163152.2	nuclear receptor subfamily 6 group A member 1, transcript variant X4	GO:0000122,GO:0000978,GO:0001077,GO:0003677,GO:0003707,GO:0004879,GO:0005634,GO:0005667,GO:0007275,GO:0007276,GO:0007283,GO:0008270,GO:0030154,GO:0030518,GO:0042803,GO:0043565,GO:0045944	negative regulation of transcription from RNA polymerase II promoter|RNA polymerase II proximal promoter sequence-specific DNA binding|transcriptional activator activity, RNA polymerase II proximal promoter sequence-specific DNA binding|DNA binding|steroid hormone receptor activity|nuclear receptor activity|nucleus|transcription factor complex|multicellular organism development|gamete generation|…
TCONS_00137572	236.943	0	473.885	Inf	Inf	0.0198237	0.836671	Up	0	56.7196	Chr3	29971018	29971356	-
TCONS_00141750	247.41	0	494.82	Inf	Inf	0.0165798	0.758972	Up	0	67.4095	Chr3	146549494	146549787	-	XM_015093934.1	0	sense	genic	intronic	nested	LRRK2	GeneID:101111447,Genbank:XM_015093934.1	leucine-rich repeat kinase 2, transcript variant X1	GO:0000149,GO:0000165,GO:0000186,GO:0000187,GO:0001933,GO:0001934,GO:0003779,GO:0003924,GO:0004672,GO:0004674,GO:0004708,GO:0005096,GO:0005524,GO:0005525,GO:0005615,GO:0005622,GO:0005634,GO:0005737,GO:0005739,GO:0005741,GO:0005743,GO:0005759,GO:0005764,GO:0005768,GO:0005783,GO:0005794,GO:0005798,GO:0005802,GO:0005829,GO:0005886,GO:0005902,GO:0006468,GO:0006897,GO:0006914,GO:0006979,GO:0007005,GO:…	SNARE binding|MAPK cascade|activation of MAPKK activity|activation of MAPK activity|negative regulation of protein phosphorylation|positive regulation of protein phosphorylation|actin binding|GTPase activity|protein kinase activity|protein serine/threonine kinase activity|MAP kinase kinase activity|GTPase activator activity|ATP binding|GTP binding|extracellular space|intracellular|nucleus|cytopla…
TCONS_00143601	313.545	0	627.089	Inf	Inf	0.0048479	0.340595	Up	0	96.5914	Chr3	194651239	194761741	-
TCONS_00145235	319.73	0	639.46	Inf	Inf	0.00434495	0.31922	Up	0	96.6046	Chr4	9206316	9274673	+	XM_012176296.1	0	sense	genic	intronic	nested	AKAP9	GeneID:101109958,Genbank:XM_012176296.1	A-kinase anchoring protein 9, transcript variant X3
TCONS_00146167	994.398	0	1988.8	Inf	Inf	1.7527e-06	0.00149005	Up	4.40237e-28	301.863	Chr4	41786614	41868680	+	XM_015095084.1	0	sense	genic	intronic	nested	MAGI2	GeneID:101102476,Genbank:XM_015095084.1	membrane associated guanylate kinase, WW and PDZ domain containing 2, transcript variant X1	GO:0002092,GO:0003402,GO:0004871,GO:0005634,GO:0005737,GO:0005770,GO:0005886,GO:0005923,GO:0008285,GO:0010976,GO:0014069,GO:0019902,GO:0030159,GO:0030336,GO:0030425,GO:0031697,GO:0032516,GO:0032926,GO:0036057,GO:0038180,GO:0043113,GO:0043234,GO:0045202,GO:0046332,GO:0048471,GO:0051291,GO:0051898,GO:0060395,GO:0070699,GO:0071850,GO:0072015,GO:0097118,GO:1990090,GO:2000809	positive regulation of receptor internalization|planar cell polarity pathway involved in axis elongation|signal transducer activity|nucleus|cytoplasm|late endosome|plasma membrane|bicellular tight junction|negative regulation of cell proliferation|positive regulation of neuron projection development|postsynaptic density|phosphatase binding|receptor signaling complex scaffold activity|negative reg…	ko04015,ko04530	Rap1 signaling pathway|Tight junction
TCONS_00146398	191.743	0	383.485	Inf	Inf	0.0437472	1	Up	0	57.6962	Chr4	45659245	45659507	+
TCONS_00150200	187.936	0	375.873	Inf	Inf	0.0465679	1	Up	0	52.7382	Chr4	43292945	43317435	-	XM_015095085.1	2898	sense	intergenic	downstream	same_strand	PHTF2	GeneID:101116646,Genbank:XM_015095085.1	putative homeodomain transcription factor 2, transcript variant X6	GO:0003677,GO:0005634,GO:0005783,GO:0006351,GO:0006355	DNA binding|nucleus|endoplasmic reticulum|transcription, DNA-templated|regulation of transcription, DNA-templated
TCONS_00152565	207.92	0	415.839	Inf	Inf	0.0333202	1	Up	0	62.0251	Chr4	113472300	113472574	-	XM_015095457.1	0	sense	genic	intronic	nested	PRKAG2	GeneID:101104483,Genbank:XM_015095457.1	protein kinase, AMP-activated, gamma 2 non-catalytic subunit, transcript variant X2	GO:0004679,GO:0004862,GO:0005524,GO:0005615,GO:0005654,GO:0005829,GO:0005977,GO:0006110,GO:0006469,GO:0006633,GO:0006754,GO:0006853,GO:0007050,GO:0008603,GO:0008607,GO:0010800,GO:0016126,GO:0016208,GO:0016236,GO:0016241,GO:0019217,GO:0019901,GO:0030295,GO:0031588,GO:0035556,GO:0042304,GO:0043531,GO:0045860,GO:0046320,GO:0046324,GO:1901796	AMP-activated protein kinase activity|cAMP-dependent protein kinase inhibitor activity|ATP binding|extracellular space|nucleoplasm|cytosol|glycogen metabolic process|regulation of glycolytic process|negative regulation of protein kinase activity|fatty acid biosynthetic process|ATP biosynthetic process|carnitine shuttle|cell cycle arrest|cAMP-dependent protein kinase regulator activity|phosphoryla…	ko04922,ko04920,ko04211,ko04152,ko04910,ko04068,ko04921,ko04213,ko04710	Glucagon signaling pathway|Adipocytokine signaling pathway|Longevity regulating pathway|AMPK signaling pathway|Insulin signaling pathway|FoxO signaling pathway|Oxytocin signaling pathway|Longevity regulating pathway - multiple species|Circadian rhythm
TCONS_00158289	216.959	0	433.919	Inf	Inf	0.0283307	0.974544	Up	0	65.6103	Chr5	9128805	9129113	-	XM_012177782.2	0	sense	genic	intronic	nested	ZNF333	GeneID:105610504,Genbank:XM_012177782.2	zinc finger protein 333, transcript variant X3	GO:0003677,GO:0005634,GO:0006351,GO:0006355,GO:0046872	DNA binding|nucleus|transcription, DNA-templated|regulation of transcription, DNA-templated|metal ion binding
TCONS_00159317	229.33	0	458.66	Inf	Inf	0.0226452	0.898409	Up	0	68.7346	Chr5	21587427	21587681	-	XM_015095667.1	0	sense	genic	intronic	nested	CHSY3	GeneID:101104485,Genbank:XM_015095667.1	chondroitin sulfate synthase 3, transcript variant X1			ko00532	Glycosaminoglycan biosynthesis - chondroitin sulfate / dermatan sulfate
TCONS_00159936	273.103	0	546.205	Inf	Inf	0.0103086	0.557696	Up	0	81.811	Chr5	37151896	37152146	-	XM_012178331.2	0	sense	genic	intronic	nested	CLK4	GeneID:101104233,Genbank:XM_012178331.2	CDC like kinase 4, transcript variant X8	GO:0004674,GO:0004712,GO:0004713,GO:0005524,GO:0005634,GO:0018108,GO:0043484,GO:0046777	protein serine/threonine kinase activity|protein serine/threonine/tyrosine kinase activity|protein tyrosine kinase activity|ATP binding|nucleus|peptidyl-tyrosine phosphorylation|regulation of RNA splicing|protein autophosphorylation
TCONS_00163031	221.242	0	442.483	Inf	Inf	0.0262071	0.939507	Up	0	45.224	Chr6	22081736	22082094	+	XM_012179604.2	0	sense	genic	exonic	nested	UBE2D3	GeneID:101107195,Genbank:XM_012179604.2	ubiquitin conjugating enzyme E2D 3, transcript variant X2	GO:0000209,GO:0004842,GO:0005524,GO:0005886,GO:0006281,GO:0006513,GO:0006915,GO:0010008,GO:0016567,GO:0043161,GO:0051865,GO:0061631,GO:0070936,GO:0070979,GO:1903955	protein polyubiquitination|ubiquitin-protein transferase activity|ATP binding|plasma membrane|DNA repair|protein monoubiquitination|apoptotic process|endosome membrane|protein ubiquitination|proteasome-mediated ubiquitin-dependent protein catabolic process|protein autoubiquitination|ubiquitin conjugating enzyme activity|protein K48-linked ubiquitination|protein K11-linked ubiquitination|positive …	ko04120,ko04141,ko04013	Ubiquitin mediated proteolysis|Protein processing in endoplasmic reticulum|MAPK signaling pathway - fly
TCONS_00163122	240.749	0	481.498	Inf	Inf	0.0185754	0.812812	Up	0	73.7196	Chr6	23765369	23765655	+	XM_015096395.1	0	sense	genic	intronic	nested	PPP3CA	GeneID:101122602,Genbank:XM_015096395.1	protein phosphatase 3, catalytic subunit, alpha isozyme, transcript variant X2	GO:0000082,GO:0005516,GO:0005654,GO:0005739,GO:0005829,GO:0005955,GO:0006470,GO:0006606,GO:0006816,GO:0014883,GO:0014898,GO:0016018,GO:0016311,GO:0019899,GO:0030018,GO:0033173,GO:0033192,GO:0033555,GO:0035562,GO:0035690,GO:0042383,GO:0045807,GO:0045944,GO:0046872,GO:0046983,GO:0048741,GO:0050774,GO:0050804,GO:0051091,GO:0051533,GO:0051592,GO:0060079,GO:0098794,GO:1903244,GO:1903799,GO:1905205	G1/S transition of mitotic cell cycle|calmodulin binding|nucleoplasm|mitochondrion|cytosol|calcineurin complex|protein dephosphorylation|protein import into nucleus|calcium ion transport|transition between fast and slow fiber|cardiac muscle hypertrophy in response to stress|cyclosporin A binding|dephosphorylation|enzyme binding|Z disc|calcineurin-NFAT signaling cascade|calmodulin-dependent protei…	ko04924,ko04360,ko04922,ko04660,ko04650,ko04728,ko04380,ko04724,ko04010,ko04114,ko04020,ko04370,ko04022,ko04720,ko04662,ko04310,ko04921	Renin secretion|Axon guidance|Glucagon signaling pathway|T cell receptor signaling pathway|Natural killer cell mediated cytotoxicity|Dopaminergic synapse|Osteoclast differentiation|Glutamatergic synapse|MAPK signaling pathway|Oocyte meiosis|Calcium signaling pathway|VEGF signaling pathway|cGMP-PKG signaling pathway|Long-term potentiation|B cell receptor signaling pathway|Wnt signaling pathway|Oxy…
TCONS_00163392	236.943	0	473.885	Inf	Inf	0.0198237	0.836671	Up	0	69.109	Chr6	35796069	35796361	+	XM_004009708.3	0	sense	genic	intronic	nested	FAM13A	GeneID:101118358,Genbank:XM_004009708.3	family with sequence similarity 13 member A, transcript variant X1	GO:0005096,GO:0005829,GO:0007165,GO:0051056	GTPase activator activity|cytosol|signal transduction|regulation of small GTPase mediated signal transduction
TCONS_00163717	221.242	0	442.483	Inf	Inf	0.0262071	0.939507	Up	0	60.305	Chr6	50042424	50042721	+	XM_015096433.1	0	sense	genic	intronic	nested	PCDH7	GeneID:101109016,Genbank:XM_015096433.1	protocadherin 7, transcript variant X1	GO:0002576,GO:0005509,GO:0005886,GO:0005887,GO:0007156,GO:0031092	platelet degranulation|calcium ion binding|plasma membrane|integral component of plasma membrane|homophilic cell adhesion via plasma membrane adhesion molecules|platelet alpha granule membrane
TCONS_00165909	230.282	0	460.563	Inf	Inf	0.022265	0.895263	Up	0	46.9344	Chr6	12721467	12721821	-	XM_012179461.2	0	sense	genic	intronic	nested	ANK2	GeneID:101115623,Genbank:XM_012179461.2	ankyrin 2, neuronal, transcript variant X18
TCONS_00166004	194.122	0	388.243	Inf	Inf	0.0420679	1	Up	0	57.1607	Chr6	15832745	15872574	-	XM_012179513.2	0	sense	genic	intronic	overlapping	CCDC109B	GeneID:101120082,Genbank:XM_012179513.2	coiled-coil domain containing 109B, transcript variant X2	GO:0005739,GO:0005743,GO:0006851,GO:0019855,GO:0031224,GO:0031305,GO:0034704,GO:0036444,GO:0051560,GO:1990246	mitochondrion|mitochondrial inner membrane|mitochondrial calcium ion transmembrane transport|calcium channel inhibitor activity|intrinsic component of membrane|integral component of mitochondrial inner membrane|calcium channel complex|mitochondrial calcium uptake|mitochondrial calcium ion homeostasis|uniplex complex
TCONS_00166907	193.17	0	386.34	Inf	Inf	0.0427323	1	Up	0	54.9237	Chr6	41330942	41335652	-	XM_004009731.3	0	sense	genic	intronic	nested	KCNIP4	GeneID:101101984,Genbank:XM_004009731.3	Kv channel interacting protein 4, transcript variant X1	GO:0005244,GO:0005267,GO:0005509,GO:0005737,GO:0008076,GO:0015459,GO:1901379	voltage-gated ion channel activity|potassium channel activity|calcium ion binding|cytoplasm|voltage-gated potassium channel complex|potassium channel regulator activity|regulation of potassium ion transmembrane transport
TCONS_00168552	251.692	0	503.384	Inf	Inf	0.0153937	0.732865	Up	0	70.6187	Chr6	97559983	97629925	-	XM_004009963.3	0	sense	genic	intronic	containing	HPSE	GeneID:101118612,Genbank:XM_004009963.3	heparanase, transcript variant X1	GO:0005578,GO:0005622,GO:0005634,GO:0005765,GO:0007155,GO:0030200,GO:0030305,GO:0060055	proteinaceous extracellular matrix|intracellular|nucleus|lysosomal membrane|cell adhesion|heparan sulfate proteoglycan catabolic process|heparanase activity|angiogenesis involved in wound healing	ko00531	Glycosaminoglycan degradation
TCONS_00172285	460.563	0	921.126	Inf	Inf	0.000545291	0.120186	Up	0	142.423	Chr7	64694714	64694980	+	XM_004010666.3	0	sense	genic	intronic	nested	FBXO34	GeneID:101118956,Genbank:XM_004010666.3	F-box protein 34, transcript variant X2
TCONS_00172436	192.219	0	384.437	Inf	Inf	0.0434064	1	Up	0	58.6278	Chr7	68371909	68379562	+	XM_004010688.3	0	sense	genic	intronic	nested	DAAM1	GeneID:101123636,Genbank:XM_004010688.3	dishevelled associated activator of morphogenesis 1, transcript variant X5	GO:0001725,GO:0003779,GO:0005829,GO:0005886,GO:0016020,GO:0017048,GO:0030036,GO:0031514,GO:0036064,GO:0042802,GO:0060071	stress fiber|actin binding|cytosol|plasma membrane|membrane|Rho GTPase binding|actin cytoskeleton organization|motile cilium|ciliary basal body|identical protein binding|Wnt signaling pathway, planar cell polarity pathway	ko04310	Wnt signaling pathway
TCONS_00173175	247.41	0	494.82	Inf	Inf	0.0165798	0.758972	Up	0	64.7187	Chr7	82335252	82335563	+	XM_004010784.2	0	sense	genic	intronic	nested	LIN52	GeneID:101106081,Genbank:XM_004010784.2	lin-52 DREAM MuvB core complex component, transcript variant X1	GO:0005654,GO:0006351,GO:0007049,GO:0051726,GO:0070176	nucleoplasm|transcription, DNA-templated|cell cycle|regulation of cell cycle|DRM complex
TCONS_00173839	426.306	0	852.613	Inf	Inf	0.000890575	0.139469	Up	0	131.24	Chr7	904892	905151	-	XM_015096769.1	0	sense	genic	intronic	nested	APC	GeneID:101104664,Genbank:XM_015096769.1	adenomatous polyposis coli, transcript variant X2			ko04390,ko04810,ko04310,ko04550	Hippo signaling pathway|Regulation of actin cytoskeleton|Wnt signaling pathway|Signaling pathways regulating pluripotency of stem cells
TCONS_00173975	196.501	0	393.001	Inf	Inf	0.040447	1	Up	2.56863e-07	32.4068	Chr7	4116539	4116973	-	XM_004010181.3	0	sense	genic	exonic	nested	FEM1C	GeneID:101106330,Genbank:XM_004010181.3	fem-1 homolog c (C. elegans), transcript variant X1	GO:0005654,GO:0005829,GO:0016567	nucleoplasm|cytosol|protein ubiquitination
TCONS_00175687	395.38	0	790.76	Inf	Inf	0.00135571	0.1686	Up	0	122.261	Chr7	44254371	44254705	-	XM_012181409.1	0	sense	genic	intronic	nested	TLN2	GeneID:101112735,Genbank:XM_012181409.1	talin 2, transcript variant X3	GO:0001726,GO:0003779,GO:0005198,GO:0005200,GO:0005737,GO:0005886,GO:0005925,GO:0007016,GO:0007043,GO:0007155,GO:0015629,GO:0045202,GO:0051015	ruffle|actin binding|structural molecule activity|structural constituent of cytoskeleton|cytoplasm|plasma membrane|focal adhesion|cytoskeletal anchoring at plasma membrane|cell-cell junction assembly|cell adhesion|actin cytoskeleton|synapse|actin filament binding	ko04015,ko04510,ko04611	Rap1 signaling pathway|Focal adhesion|Platelet activation
TCONS_00175817	210.774	0	421.548	Inf	Inf	0.0316756	1	Up	0	56.0851	Chr7	50177296	50178706	-	XM_012181474.1	0	sense	genic	intronic	nested	TCF12	GeneID:101119478,Genbank:XM_012181474.1	transcription factor 12, transcript variant X1	GO:0000790,GO:0000978,GO:0001077,GO:0003677,GO:0003700,GO:0005634,GO:0005654,GO:0005667,GO:0005737,GO:0008134,GO:0010628,GO:0016607,GO:0035497,GO:0042803,GO:0043231,GO:0043425,GO:0045666,GO:0045893,GO:0045944,GO:0046332,GO:0046982,GO:0070888,GO:0071837,GO:0090575	nuclear chromatin|RNA polymerase II proximal promoter sequence-specific DNA binding|transcriptional activator activity, RNA polymerase II proximal promoter sequence-specific DNA binding|DNA binding|DNA binding transcription factor activity|nucleus|nucleoplasm|transcription factor complex|cytoplasm|transcription factor binding|positive regulation of gene expression|nuclear speck|cAMP response elem…
TCONS_00177586	204.113	0	408.226	Inf	Inf	0.0355912	1	Up	0	60.5353	Chr7	99949623	99952984	-	XM_015096752.1	0	antisense	genic	intronic	nested	C7H15orf43	GeneID:101116994,Genbank:XM_015096752.1	chromosome 7 open reading frame, human C15orf43, transcript variant X1	GO:0000784,GO:0005637,GO:0007129,GO:0045141,GO:0070197	nuclear chromosome, telomeric region|nuclear inner membrane|synapsis|meiotic telomere clustering|meiotic attachment of telomere to nuclear envelope
TCONS_00177903	393.953	0	787.906	Inf	Inf	0.00138179	0.1686	Up	0	121.263	Chr8	13047050	13048040	+	XM_004011143.3	403	sense	intergenic	downstream	same_strand	HDDC2	GeneID:101118619,Genbank:XM_004011143.3	HD domain containing 2, transcript variant X1	GO:0005739	mitochondrion
TCONS_00177970	206.016	0	412.033	Inf	Inf	0.0344443	1	Up	2.20787e-25	62.5992	Chr8	14996023	15000463	+	XM_004011149.3	0	sense	genic	intronic	nested	TRDN	GeneID:101119992,Genbank:XM_004011149.3	triadin, transcript variant X1	GO:0005102,GO:0005783,GO:0005829,GO:0005886,GO:0006874,GO:0006936,GO:0010649,GO:0010880,GO:0014701,GO:0014808,GO:0016021,GO:0016529,GO:0030314,GO:0030674,GO:0031122,GO:0033017,GO:0033018,GO:0034220,GO:0044325,GO:0051279,GO:0060047,GO:0060315,GO:0060316,GO:0086036,GO:0090158,GO:1901846,GO:1903779	receptor binding|endoplasmic reticulum|cytosol|plasma membrane|cellular calcium ion homeostasis|muscle contraction|regulation of cell communication by electrical coupling|regulation of release of sequestered calcium ion into cytosol by sarcoplasmic reticulum|junctional sarcoplasmic reticulum membrane|release of sequestered calcium ion into cytosol by sarcoplasmic reticulum|integral component of m…
TCONS_00178090	259.305	0	518.609	Inf	Inf	0.0134206	0.682614	Up	0	62.4667	Chr8	19488625	19488964	+	XM_015097328.1	0	sense	genic	intronic	nested	CEP85L	GeneID:101103576,Genbank:XM_015097328.1	centrosomal protein 85kDa-like, transcript variant X1	GO:0005737,GO:0005813	cytoplasm|centrosome
TCONS_00178492	401.09	0	802.179	Inf	Inf	0.00125642	0.1686	Up	3.28873e-27	114.981	Chr8	29967700	29969454	+	XM_012182678.2	0	sense	genic	intronic	nested	PDSS2	GeneID:101118959,Genbank:XM_012182678.2	prenyl (decaprenyl) diphosphate synthase, subunit 2, transcript variant X3	GO:0000010,GO:0005759,GO:0005829,GO:0006744,GO:0008299,GO:0046982,GO:0050347,GO:0050878,GO:0051290,GO:1990234	trans-hexaprenyltranstransferase activity|mitochondrial matrix|cytosol|ubiquinone biosynthetic process|isoprenoid biosynthetic process|protein heterodimerization activity|trans-octaprenyltranstransferase activity|regulation of body fluid levels|protein heterotetramerization|transferase complex	ko00900	Terpenoid backbone biosynthesis
TCONS_00180056	188.412	0	376.824	Inf	Inf	0.0462065	1	Up	0	56.1812	Chr8	77631312	77631761	+	XM_012183160.2	0	antisense	genic	intronic	nested	IPCEF1	GeneID:101107028,Genbank:XM_012183160.2	interaction protein for cytohesin exchange factors 1, transcript variant X3	GO:0004601,GO:0005344,GO:0005737,GO:0005886,GO:0006979,GO:0015671	peroxidase activity|oxygen carrier activity|cytoplasm|plasma membrane|response to oxidative stress|oxygen transport
TCONS_00181520	207.92	0	415.839	Inf	Inf	0.0333202	1	Up	3.84553e-09	32.0557	Chr8	25967137	26042438	-	XM_012182595.2	0	antisense	genic	intronic	overlapping	REV3L	GeneID:101110067,Genbank:XM_012182595.2	REV3 like, DNA directed polymerase zeta catalytic subunit, transcript variant X6			ko03460	Fanconi anemia pathway
TCONS_00182625	187.461	0	374.921	Inf	Inf	0.0469318	1	Up	0	53.0079	Chr8	63654371	63654657	-	XM_004011379.3	0	sense	genic	intronic	nested	REPS1	GeneID:101114963,Genbank:XM_004011379.3	RALBP1 associated Eps domain containing 1, transcript variant X5	GO:0005509,GO:0005829,GO:0005886,GO:0005905,GO:0006898,GO:0017124,GO:0061024	calcium ion binding|cytosol|plasma membrane|clathrin-coated pit|receptor-mediated endocytosis|SH3 domain binding|membrane organization
TCONS_00189727	263.587	0	527.174	Inf	Inf	0.0123833	0.647653	Up	2.16496e-59	75.8715	Chr9	94075650	94092659	-	XM_012184220.1	0	sense	genic	intronic	overlapping	MRPL13	GeneID:101121019,Genbank:XM_012184220.1	mitochondrial ribosomal protein L13, transcript variant X2	GO:0003729,GO:0003735,GO:0005743,GO:0005761,GO:0005762,GO:0005840,GO:0006412	mRNA binding|structural constituent of ribosome|mitochondrial inner membrane|mitochondrial ribosome|mitochondrial large ribosomal subunit|ribosome|translation	ko03010	Ribosome
TCONS_00193239	245.983	0	491.965	Inf	Inf	0.0169904	0.77183	Up	0	71.3683	ChrX	108481616	108491810	+	XM_012107428.2	0	sense	genic	exonic	nested	ENOX2	GeneID:101104304,Genbank:XM_012107428.2	ecto-NOX disulfide-thiol exchanger 2, transcript variant X5	GO:0003676,GO:0005615,GO:0005829,GO:0007624,GO:0009897,GO:0015035,GO:0016049,GO:0040008,GO:0055114	nucleic acid binding|extracellular space|cytosol|ultradian rhythm|external side of plasma membrane|protein disulfide oxidoreductase activity|cell growth|regulation of growth|oxidation-reduction process
TCONS_00003630	256.417	512.833	0	0	#NAME?	0.0131437	0.674292	Down	71.9102	4.32232e-09	Chr1	98739764	98757206	+	XM_012180204.2	0	antisense	genic	exonic	overlapping	LOC101115753	GeneID:101115753,Genbank:XM_012180204.2	histone H3-like	GO:0000786,GO:0000788,GO:0005634,GO:0005700,GO:0006334,GO:0031492,GO:0035059,GO:0046982	nucleosome|nuclear nucleosome|nucleus|polytene chromosome|nucleosome assembly|nucleosomal DNA binding|RCAF complex|protein heterodimerization activity
TCONS_00003952	212.279	424.559	0	0	#NAME?	0.0290063	0.980777	Down	61.2167	0	Chr1	103977689	103978204	+	XM_012182863.2	0	antisense	genic	intronic	nested	ASH1L	GeneID:101119775,Genbank:XM_012182863.2	ash1 (absent, small, or homeotic)-like (Drosophila), transcript variant X3	GO:0001501,GO:0002674,GO:0003677,GO:0003682,GO:0005634,GO:0005654,GO:0005694,GO:0005794,GO:0005923,GO:0006323,GO:0006366,GO:0007267,GO:0007338,GO:0009791,GO:0018024,GO:0032635,GO:0042800,GO:0043124,GO:0043409,GO:0045944,GO:0046697,GO:0046872,GO:0046975,GO:0061038,GO:0070062,GO:0097676,GO:0097722,GO:1903699,GO:1903709	skeletal system development|negative regulation of acute inflammatory response|DNA binding|chromatin binding|nucleus|nucleoplasm|chromosome|Golgi apparatus|bicellular tight junction|DNA packaging|transcription from RNA polymerase II promoter|cell-cell signaling|single fertilization|post-embryonic development|histone-lysine N-methyltransferase activity|interleukin-6 production|histone methyltransf…	ko00310,ko04530	Lysine degradation|Tight junction
TCONS_00005930	191.787	383.574	0	0	#NAME?	0.0413616	1	Down	52.2163	0	Chr1	176141730	176142837	+	XM_015092446.1	0	sense	genic	exonic	nested	BOC	GeneID:101123082,Genbank:XM_015092446.1	BOC cell adhesion associated, oncogene regulated, transcript variant X1	GO:0005654,GO:0005886,GO:0005887,GO:0007155,GO:0007224,GO:0007411,GO:0044295,GO:0045663,GO:0051149	nucleoplasm|plasma membrane|integral component of plasma membrane|cell adhesion|smoothened signaling pathway|axon guidance|axonal growth cone|positive regulation of myoblast differentiation|positive regulation of muscle cell differentiation	ko04360,ko04340	Axon guidance|Hedgehog signaling pathway
TCONS_00007300	379.896	759.792	0	0	#NAME?	0.00150024	0.175057	Down	109.185	0	Chr1	217605749	217606071	+	XM_012128835.1	0	sense	genic	intronic	nested	PDCD10	GeneID:101122826,Genbank:XM_012128835.1	programmed cell death 10, transcript variant X1	GO:0000139,GO:0001525,GO:0005737,GO:0005794,GO:0005829,GO:0005886,GO:0008284,GO:0010628,GO:0010629,GO:0019901,GO:0030335,GO:0032874,GO:0033138,GO:0036481,GO:0042542,GO:0042803,GO:0043066,GO:0043406,GO:0044319,GO:0045747,GO:0047485,GO:0050821,GO:0051683,GO:0071902,GO:0090051,GO:0090168,GO:0090316,GO:1903588,GO:1990830	Golgi membrane|angiogenesis|cytoplasm|Golgi apparatus|cytosol|plasma membrane|positive regulation of cell proliferation|positive regulation of gene expression|negative regulation of gene expression|protein kinase binding|positive regulation of cell migration|positive regulation of stress-activated MAPK cascade|positive regulation of peptidyl-serine phosphorylation|intrinsic apoptotic signaling pa…
TCONS_00008954	770.3	1540.6	0	0	#NAME?	1.20422e-05	0.00895789	Down	217.71	0	Chr1	267458398	267458682	+	XM_004003408.3	0	sense	genic	intronic	nested	DYRK1A	GeneID:101117130,Genbank:XM_004003408.3	dual specificity tyrosine-(Y)-phosphorylation regulated kinase 1A, transcript variant X2
TCONS_00010804	195.991	391.981	0	0	#NAME?	0.0385501	1	Down	54.2167	0	Chr1	30254854	30255332	-
TCONS_00011353	431.389	862.779	0	0	#NAME?	0.000735456	0.128434	Down	119.876	3.80319e-10	Chr1	49828808	49859535	-	XM_012173846.1	0	sense	genic	intronic	overlapping	LRRIQ3	GeneID:101119772,Genbank:XM_012173846.1	leucine-rich repeats and IQ motif containing 3, transcript variant X4
TCONS_00012920	297.927	595.853	0	0	#NAME?	0.00591148	0.404359	Down	14.0437	0.00640764	Chr1	99780697	99782228	-	XM_012180921.2	38	antisense	intergenic	upstream	divergent	GABPB2	GeneID:101111329,Genbank:XM_012180921.2	GA binding protein transcription factor, beta subunit 2, transcript variant X2	GO:0003700,GO:0005634,GO:0006351,GO:0042803,GO:0044212,GO:0045944,GO:0046982	DNA binding transcription factor activity|nucleus|transcription, DNA-templated|protein homodimerization activity|transcription regulatory region DNA binding|positive regulation of transcription from RNA polymerase II promoter|protein heterodimerization activity
TCONS_00014715	264.298	528.596	0	0	#NAME?	0.0113194	0.601446	Down	72.6176	0	Chr1	147575837	147576115	-	XM_004002835.3	0	sense	genic	intronic	nested	GBE1	GeneID:101120124,Genbank:XM_004002835.3	glucan (1,4-alpha-), branching enzyme 1	GO:0003844,GO:0004553,GO:0005978,GO:0043169,GO:0102752	1,4-alpha-glucan branching enzyme activity|hydrolase activity, hydrolyzing O-glycosyl compounds|glycogen biosynthetic process|cation binding|1,4-alpha-glucan branching enzyme activity (using a glucosylated glycogenin as primer for glycogen synthesis)	ko00500	Starch and sucrose metabolism
TCONS_00015497	453.983	907.967	0	0	#NAME?	0.000529168	0.120186	Down	119.302	0	Chr1	180744266	180744575	-
TCONS_00019777	201.245	402.49	0	0	#NAME?	0.0352648	1	Down	57.7851	0	Chr10	25636984	25644378	+	XM_012184574.2	0	sense	genic	intronic	nested	DCLK1	GeneID:101106340,Genbank:XM_012184574.2	doublecortin like kinase 1, transcript variant X2	GO:0001764,GO:0004672,GO:0004674,GO:0005057,GO:0005524,GO:0005622,GO:0005887,GO:0006468,GO:0007399,GO:0007417,GO:0009615,GO:0014069,GO:0016197,GO:0018105,GO:0018107,GO:0021952,GO:0030900,GO:0035556,GO:0048675,GO:0048812,GO:0048813,GO:1900181	neuron migration|protein kinase activity|protein serine/threonine kinase activity|signal transducer activity, downstream of receptor|ATP binding|intracellular|integral component of plasma membrane|protein phosphorylation|nervous system development|central nervous system development|response to virus|postsynaptic density|endosomal transport|peptidyl-serine phosphorylation|peptidyl-threonine phosph…
TCONS_00020783	218.585	437.169	0	0	#NAME?	0.0258275	0.939507	Down	58.9852	0	Chr10	68598867	68599169	+	XM_004012201.3	0	sense	genic	intronic	nested	GPC6	GeneID:101106600,Genbank:XM_004012201.3	glypican 6, transcript variant X1	GO:0001523,GO:0005578,GO:0005615,GO:0005634,GO:0005796,GO:0005886,GO:0005887,GO:0006024,GO:0006027,GO:0016477,GO:0030203,GO:0031225,GO:0043202,GO:0043395,GO:1904929	retinoid metabolic process|proteinaceous extracellular matrix|extracellular space|nucleus|Golgi lumen|plasma membrane|integral component of plasma membrane|glycosaminoglycan biosynthetic process|glycosaminoglycan catabolic process|cell migration|glycosaminoglycan metabolic process|anchored component of membrane|lysosomal lumen|heparan sulfate proteoglycan binding|coreceptor activity involved in W…
TCONS_00021898	195.991	391.981	0	0	#NAME?	0.0385501	1	Down	54.0224	0	Chr10	21511980	21512316	-	XM_015098087.1	0	sense	genic	intronic	nested	DHRS12	GeneID:101106859,Genbank:XM_015098087.1	dehydrogenase/reductase (SDR family) member 12, transcript variant X1	GO:0016491	oxidoreductase activity
TCONS_00024487	259.044	518.087	0	0	#NAME?	0.0125156	0.647653	Down	73.5419	0	Chr11	17416276	17416634	+	XM_012185343.2	0	sense	genic	intronic	nested	C11H17orf75	GeneID:101115384,Genbank:XM_012185343.2	chromosome 11 open reading frame, human C17orf75, transcript variant X1
TCONS_00028020	227.517	455.034	0	0	#NAME?	0.0219061	0.892897	Down	64.6338	0	Chr11	7330915	7331363	-	XM_012185149.2	0	sense	genic	intronic	nested	COIL	GeneID:101123134,Genbank:XM_012185149.2	coilin, transcript variant X1	GO:0001650,GO:0005634,GO:0005654,GO:0005730,GO:0008022,GO:0015030,GO:0016020,GO:0016604,GO:0042802	fibrillar center|nucleus|nucleoplasm|nucleolus|protein C-terminus binding|Cajal body|membrane|nuclear body|identical protein binding
TCONS_00029685	211.754	423.508	0	0	#NAME?	0.0292858	0.984631	Down	60.8539	0	Chr11	33000571	33000915	-	XM_015098332.1	0	sense	genic	intronic	nested	ADORA2B	GeneID:101107715,Genbank:XM_015098332.1	adenosine A2b receptor, transcript variant X1	GO:0001609,GO:0002882,GO:0005622,GO:0005886,GO:0007189,GO:0010575,GO:0016021,GO:0031284,GO:0031668,GO:0032722,GO:0032755,GO:0043306,GO:0060087	G-protein coupled adenosine receptor activity|positive regulation of chronic inflammatory response to non-antigenic stimulus|intracellular|plasma membrane|adenylate cyclase-activating G-protein coupled receptor signaling pathway|positive regulation of vascular endothelial growth factor production|integral component of membrane|positive regulation of guanylate cyclase activity|cellular response to…	ko04015,ko04020,ko04270,ko04080	Rap1 signaling pathway|Calcium signaling pathway|Vascular smooth muscle contraction|Neuroactive ligand-receptor interaction
TCONS_00029821	196.516	393.032	0	0	#NAME?	0.0382109	1	Down	54.0058	0	Chr11	34132704	34133006	-	XM_015098336.1	689	antisense	intergenic	upstream	divergent	SREBF1	GeneID:100329218,Genbank:XM_015098336.1	sterol regulatory element binding transcription factor 1, transcript variant X1	GO:0000139,GO:0003677,GO:0005634,GO:0005737,GO:0005789,GO:0006351,GO:0006355,GO:0008203,GO:0008610,GO:0010867,GO:0012507,GO:0016021,GO:0046983	Golgi membrane|DNA binding|nucleus|cytoplasm|endoplasmic reticulum membrane|transcription, DNA-templated|regulation of transcription, DNA-templated|cholesterol metabolic process|lipid biosynthetic process|positive regulation of triglyceride biosynthetic process|ER to Golgi transport vesicle membrane|integral component of membrane|protein dimerization activity	ko04910,ko04152	Insulin signaling pathway|AMPK signaling pathway
TCONS_00029967	249.586	499.172	0	0	#NAME?	0.0148617	0.730924	Down	62.2281	0	Chr11	35498627	35499012	-	XM_012185877.1	0	sense	genic	intronic	nested	LUC7L3	GeneID:101104585,Genbank:XM_012185877.1	LUC7-like 3 pre-mRNA splicing factor, transcript variant X3	GO:0003677,GO:0003729,GO:0005634,GO:0005685,GO:0006376,GO:0008380,GO:0016607	DNA binding|mRNA binding|nucleus|U1 snRNP|mRNA splice site selection|RNA splicing|nuclear speck
TCONS_00034507	218.585	437.169	0	0	#NAME?	0.0258275	0.939507	Down	58.7469	0	Chr12	60158309	60158611	+	XM_015099346.1	0	sense	genic	intronic	nested	LOC101102078	GeneID:101102078,Genbank:XM_015099346.1	major histocompatibility complex class I-related gene protein, transcript variant X3	GO:0002367,GO:0002474,GO:0005783,GO:0005886,GO:0016021,GO:0032611,GO:0032620,GO:0042612,GO:0045087,GO:0050829	cytokine production involved in immune response|antigen processing and presentation of peptide antigen via MHC class I|endoplasmic reticulum|plasma membrane|integral component of membrane|interleukin-1 beta production|interleukin-17 production|MHC class I protein complex|innate immune response|defense response to Gram-negative bacterium
TCONS_00034861	484.459	968.918	0	0	#NAME?	0.000341525	0.0923824	Down	139.225	0	Chr12	69578968	69582052	+	XM_004013905.3	0	sense	genic	intronic	nested	INTS7	GeneID:101117951,Genbank:XM_004013905.3	integrator complex subunit 7, transcript variant X1	GO:0000077,GO:0005634,GO:0005694,GO:0005737,GO:0016604,GO:0032039,GO:0034472,GO:0071479	DNA damage checkpoint|nucleus|chromosome|cytoplasm|nuclear body|integrator complex|snRNA 3'-end processing|cellular response to ionizing radiation
TCONS_00039376	251.162	502.324	0	0	#NAME?	0.0144531	0.722779	Down	73.4585	0	Chr13	14835116	14835392	+	XM_015099432.1	0	sense	genic	intronic	nested	CELF2	GeneID:101107886,Genbank:XM_015099432.1	CUGBP, Elav-like family member 2, transcript variant X1	GO:0003723,GO:0005634,GO:0005737,GO:0006376,GO:0036002	RNA binding|nucleus|cytoplasm|mRNA splice site selection|pre-mRNA binding
TCONS_00040661	330.504	661.008	0	0	#NAME?	0.00327938	0.267337	Down	83.2071	0	Chr13	45695215	45695543	+	XM_012188677.2	77343	sense	intergenic	upstream	same_strand	DIP2C	GeneID:101109113,Genbank:XM_012188677.2	disco interacting protein 2 homolog C, transcript variant X1	GO:0003824,GO:0008152	catalytic activity|metabolic process
TCONS_00043528	248.535	497.07	0	0	#NAME?	0.0151386	0.732438	Down	69.9383	0	Chr13	32045999	32046271	-	XM_004014257.3	0	sense	genic	intronic	nested	NSUN6	GeneID:101113514,Genbank:XM_004014257.3	NOP2/Sun RNA methyltransferase family member 6, transcript variant X1	GO:0000049,GO:0005737,GO:0005829,GO:0006400,GO:0016428	tRNA binding|cytoplasm|cytosol|tRNA modification|tRNA (cytosine-5-)-methyltransferase activity
TCONS_00047034	357.827	715.654	0	0	#NAME?	0.00209215	0.207507	Down	99.4447	0	Chr14	21488239	21488523	+	NM_001104931.1	0	sense	genic	intronic	nested	FTO	GeneID:100125353,Genbank:NM_001104931.1	fat mass and obesity associated	GO:0001659,GO:0005634,GO:0005654,GO:0006307,GO:0008198,GO:0010883,GO:0016607,GO:0035515,GO:0035516,GO:0035552,GO:0035553,GO:0040014,GO:0042245,GO:0043734,GO:0044065,GO:0060612,GO:0070350,GO:0070989,GO:0080111,GO:0090335,GO:1990931	temperature homeostasis|nucleus|nucleoplasm|DNA dealkylation involved in DNA repair|ferrous iron binding|regulation of lipid storage|nuclear speck|oxidative RNA demethylase activity|oxidative DNA demethylase activity|oxidative single-stranded DNA demethylation|oxidative single-stranded RNA demethylation|regulation of multicellular organism growth|RNA repair|DNA-N1-methyladenine dioxygenase activi…
TCONS_00047651	276.383	552.767	0	0	#NAME?	0.00892804	0.508973	Down	67.8489	2.97329e-34	Chr14	35925516	35950466	+	XM_015100520.1	0	sense	genic	intronic	nested	NFAT5	GeneID:101113952,Genbank:XM_015100520.1	nuclear factor of activated T-cells 5, tonicity-responsive, transcript variant X8	GO:0000978,GO:0001077,GO:0001816,GO:0003677,GO:0005634,GO:0005737,GO:0006970,GO:0010628,GO:0045944,GO:0070884	RNA polymerase II proximal promoter sequence-specific DNA binding|transcriptional activator activity, RNA polymerase II proximal promoter sequence-specific DNA binding|cytokine production|DNA binding|nucleus|cytoplasm|response to osmotic stress|positive regulation of gene expression|positive regulation of transcription from RNA polymerase II promoter|regulation of calcineurin-NFAT signaling casca…
TCONS_00056134	222.788	445.576	0	0	#NAME?	0.0238954	0.923385	Down	64.8539	0	Chr15	64397157	64397464	+	XM_012096237.2	3660	sense	intergenic	downstream	same_strand	TRIM44	GeneID:101114642,Genbank:XM_012096237.2	tripartite motif containing 44, transcript variant X1	GO:0001961,GO:0002230,GO:0005622,GO:0008270,GO:0045893,GO:0050821,GO:0061944,GO:1901224	positive regulation of cytokine-mediated signaling pathway|positive regulation of defense response to virus by host|intracellular|zinc ion binding|positive regulation of transcription, DNA-templated|protein stabilization|negative regulation of protein K48-linked ubiquitination|positive regulation of NIK/NF-kappaB signaling
TCONS_00056706	477.103	954.206	0	0	#NAME?	0.000378885	0.0939477	Down	10.4489	0.000207374	Chr15	78983888	78987167	+	XM_015101177.1	0	sense	genic	exonic	nested	ZFP91	GeneID:100885759,Genbank:XM_015101177.1	ZFP91 zinc finger protein, transcript variant X1	GO:0003676,GO:0004842,GO:0005634,GO:0005730,GO:0007250,GO:0046872,GO:0070534	nucleic acid binding|ubiquitin-protein transferase activity|nucleus|nucleolus|activation of NF-kappaB-inducing kinase activity|metal ion binding|protein K63-linked ubiquitination
TCONS_00057812	226.992	453.983	0	0	#NAME?	0.0221174	0.895263	Down	65.7381	0	Chr15	31223417	31223673	-	XM_015100775.1	0	antisense	genic	exonic	nested	TECTA	GeneID:101111119,Genbank:XM_015100775.1	tectorin alpha, transcript variant X1	GO:0005201,GO:0005578,GO:0005886,GO:0007160,GO:0007605,GO:0031225	extracellular matrix structural constituent|proteinaceous extracellular matrix|plasma membrane|cell-matrix adhesion|sensory perception of sound|anchored component of membrane
TCONS_00058961	436.644	873.287	0	0	#NAME?	0.000681543	0.128434	Down	126.587	0	Chr15	60382160	60382586	-	XM_012096160.2	0	sense	genic	intronic	nested	IMMP1L	GeneID:101119503,Genbank:XM_012096160.2	inner mitochondrial membrane peptidase subunit 1, transcript variant X6	GO:0005739,GO:0006465,GO:0006627,GO:0008236,GO:0033108,GO:0042720	mitochondrion|signal peptide processing|protein processing involved in protein targeting to mitochondrion|serine-type peptidase activity|mitochondrial respiratory chain complex assembly|mitochondrial inner membrane peptidase complex	ko03060	Protein export
TCONS_00060033	271.129	542.258	0	0	#NAME?	0.00990253	0.540642	Down	70.6353	0	Chr16	6839821	6840758	+	XM_012096750.2	0	sense	genic	intronic	nested	GFM2	GeneID:101111659,Genbank:XM_012096750.2	G elongation factor, mitochondrial 2, transcript variant X6	GO:0003924,GO:0005525,GO:0005739,GO:0032543,GO:0032790	GTPase activity|GTP binding|mitochondrion|mitochondrial translation|ribosome disassembly
TCONS_00062150	291.096	582.192	0	0	#NAME?	0.00672658	0.431906	Down	84.3835	0	Chr16	10051224	10051520	-	XM_012096786.1	0	sense	genic	intronic	nested	BDP1	GeneID:101117279,Genbank:XM_012096786.1	B double prime 1, subunit of RNA polymerase III transcription initiation factor IIIB, transcript variant X3	GO:0000126,GO:0001026,GO:0001156,GO:0003677,GO:0005654,GO:0070898	transcription factor TFIIIB complex|TFIIIB-type transcription factor activity|TFIIIC-class transcription factor binding|DNA binding|nucleoplasm|RNA polymerase III transcriptional preinitiation complex assembly
TCONS_00062192	487.086	974.173	0	0	#NAME?	0.000329229	0.0923824	Down	137.577	0	Chr16	10524478	10524775	-	XM_004016917.3	0	sense	genic	intronic	nested	SLC30A5	GeneID:101120951,Genbank:XM_004016917.3	solute carrier family 30 (zinc transporter), member 5	GO:0005385,GO:0005634,GO:0005730,GO:0005794,GO:0005887,GO:0006824,GO:0006829,GO:0006882,GO:0008270,GO:0010043,GO:0010155,GO:0016020,GO:0016324,GO:0030141,GO:0030667,GO:0061088	zinc ion transmembrane transporter activity|nucleus|nucleolus|Golgi apparatus|integral component of plasma membrane|cobalt ion transport|zinc II ion transport|cellular zinc ion homeostasis|zinc ion binding|response to zinc ion|regulation of proton transport|membrane|apical plasma membrane|secretory granule|secretory granule membrane|regulation of sequestering of zinc ion
TCONS_00064319	282.163	564.327	0	0	#NAME?	0.0079746	0.46987	Down	78.7522	0	Chr17	16508455	16508812	+	XM_004017233.3	0	sense	genic	intronic	nested	RNF150	GeneID:101113958,Genbank:XM_004017233.3	ring finger protein 150, transcript variant X1	GO:0016021,GO:0046872	integral component of membrane|metal ion binding
TCONS_00066238	228.043	456.085	0	0	#NAME?	0.0216971	0.892897	Down	66.9642	0	Chr17	67900472	67960946	+	XM_012098015.2	0	sense	genic	intronic	overlapping	KREMEN1	GeneID:101120442,Genbank:XM_012098015.2	kringle containing transmembrane protein 1, transcript variant X3	GO:0005886,GO:0006915,GO:0007154,GO:0016020,GO:0016021,GO:0016055,GO:0030279,GO:0060173,GO:0060828,GO:0090090	plasma membrane|apoptotic process|cell communication|membrane|integral component of membrane|Wnt signaling pathway|negative regulation of ossification|limb development|regulation of canonical Wnt signaling pathway|negative regulation of canonical Wnt signaling pathway
TCONS_00067007	193.363	386.727	0	0	#NAME?	0.040286	1	Down	55.7421	0	Chr17	9359276	9359528	-	XM_012097388.2	0	antisense	genic	intronic	nested	NR3C2	GeneID:101107046,Genbank:XM_012097388.2	nuclear receptor subfamily 3 group C member 2, transcript variant X4	GO:0003700,GO:0005496,GO:0005654,GO:0005789,GO:0006351,GO:0008270,GO:0043401,GO:0043565	DNA binding transcription factor activity|steroid binding|nucleoplasm|endoplasmic reticulum membrane|transcription, DNA-templated|zinc ion binding|steroid hormone mediated signaling pathway|sequence-specific DNA binding	ko04960	Aldosterone-regulated sodium reabsorption
TCONS_00070216	240.653	481.306	0	0	#NAME?	0.0173586	0.782584	Down	68.858	1.44507e-21	Chr18	19523477	19524005	+	XM_012098454.2	0	sense	genic	exonic	nested	ACAN	GeneID:443001,Genbank:XM_012098454.2	aggrecan, transcript variant X1	GO:0001501,GO:0005201,GO:0005509,GO:0005540,GO:0005576,GO:0005578,GO:0007155,GO:0007417,GO:0030246	skeletal system development|extracellular matrix structural constituent|calcium ion binding|hyaluronic acid binding|extracellular region|proteinaceous extracellular matrix|cell adhesion|central nervous system development|carbohydrate binding
TCONS_00072491	1147.04	2294.09	0	0	#NAME?	3.75583e-07	0.000447019	Down	317.534	1.90876e-16	Chr18	6013528	6018747	-	XM_012098348.2	0	sense	genic	intronic	nested	MEF2A	GeneID:101116680,Genbank:XM_012098348.2	myocyte enhancer factor 2A, transcript variant X4	GO:0000002,GO:0000122,GO:0000165,GO:0000790,GO:0000977,GO:0000978,GO:0000981,GO:0001077,GO:0001085,GO:0001105,GO:0003677,GO:0003682,GO:0003700,GO:0003705,GO:0005634,GO:0005654,GO:0005667,GO:0005829,GO:0006351,GO:0006355,GO:0006915,GO:0007399,GO:0010613,GO:0019901,GO:0033613,GO:0035035,GO:0042826,GO:0043565,GO:0045893,GO:0045944,GO:0046332,GO:0046982,GO:0048311,GO:0055005,GO:0061337,GO:0070375,GO:…	mitochondrial genome maintenance|negative regulation of transcription from RNA polymerase II promoter|MAPK cascade|nuclear chromatin|RNA polymerase II regulatory region sequence-specific DNA binding|RNA polymerase II proximal promoter sequence-specific DNA binding|RNA polymerase II transcription factor activity, sequence-specific DNA binding|transcriptional activator activity, RNA polymerase II p…	ko04022,ko04013	cGMP-PKG signaling pathway|MAPK signaling pathway - fly
TCONS_00078943	220.161	440.322	0	0	#NAME?	0.025085	0.939507	Down	51.6236	0	Chr19	21193953	21194267	-	NM_001162559.1	0	sense	genic	intronic	nested	ARL8B	GeneID:100302317,Genbank:NM_001162559.1	ADP ribosylation factor like GTPase 8B	GO:0003924,GO:0005525,GO:0005737,GO:0005765,GO:0007049,GO:0007059,GO:0007264,GO:0016020,GO:0019003,GO:0030496,GO:0031902,GO:0032418,GO:0043014,GO:0048487,GO:0051233,GO:0051301,GO:0070062	GTPase activity|GTP binding|cytoplasm|lysosomal membrane|cell cycle|chromosome segregation|small GTPase mediated signal transduction|membrane|GDP binding|midbody|late endosome membrane|lysosome localization|alpha-tubulin binding|beta-tubulin binding|spindle midzone|cell division|extracellular exosome
TCONS_00082738	355.725	711.451	0	0	#NAME?	0.00216322	0.211038	Down	102.718	0	Chr2	48077239	48077742	+	XM_015093126.1	0	sense	genic	exonic	nested	LOC101123268	GeneID:101123268,Genbank:XM_015093126.1	dolichyl-diphosphooligosaccharide--protein glycosyltransferase subunit 1, transcript variant X1	GO:0004579,GO:0005789,GO:0006486,GO:0016021,GO:0042470	dolichyl-diphosphooligosaccharide-protein glycotransferase activity|endoplasmic reticulum membrane|protein glycosylation|integral component of membrane|melanosome	ko04141,ko00510,ko00513	Protein processing in endoplasmic reticulum|N-Glycan biosynthesis|Various types of N-glycan biosynthesis
TCONS_00082981	208.601	417.202	0	0	#NAME?	0.0310061	1	Down	60.4744	0	Chr2	50959307	50959600	+	XM_015093138.1	0	sense	genic	intronic	nested	FBXO10	GeneID:101107163,Genbank:XM_015093138.1	F-box protein 10, transcript variant X1	GO:0000151,GO:0000209,GO:0004842,GO:0005737,GO:0005829,GO:0006915,GO:0016567,GO:0042787,GO:0042981,GO:0043687	ubiquitin ligase complex|protein polyubiquitination|ubiquitin-protein transferase activity|cytoplasm|cytosol|apoptotic process|protein ubiquitination|protein ubiquitination involved in ubiquitin-dependent protein catabolic process|regulation of apoptotic process|post-translational protein modification
TCONS_00083744	214.906	429.813	0	0	#NAME?	0.027642	0.969033	Down	52.5634	0	Chr2	73953070	73953367	+	XM_004004371.2	0	sense	genic	intronic	nested	UHRF2	GeneID:101117220,Genbank:XM_004004371.2	ubiquitin-like with PHD and ring finger domains 2, E3 ubiquitin protein ligase	GO:0003677,GO:0004842,GO:0005634,GO:0005654,GO:0005720,GO:0007049,GO:0008283,GO:0010216,GO:0016567,GO:0030154,GO:0042393,GO:0046872,GO:0051726,GO:0051865,GO:0061630,GO:0071158,GO:0090308	DNA binding|ubiquitin-protein transferase activity|nucleus|nucleoplasm|nuclear heterochromatin|cell cycle|cell proliferation|maintenance of DNA methylation|protein ubiquitination|cell differentiation|histone binding|metal ion binding|regulation of cell cycle|protein autoubiquitination|ubiquitin protein ligase activity|positive regulation of cell cycle arrest|regulation of methylation-dependent ch…
TCONS_00084323	336.809	673.619	0	0	#NAME?	0.00294682	0.252743	Down	96.0399	0	Chr2	101307763	101308053	+	XM_012128450.2	0	sense	genic	intronic	nested	ELP3	GeneID:101115183,Genbank:XM_012128450.2	elongator acetyltransferase complex subunit 3, transcript variant X1	GO:0000123,GO:0000993,GO:0001764,GO:0004402,GO:0005634,GO:0005730,GO:0005737,GO:0006351,GO:0006357,GO:0007417,GO:0008023,GO:0008607,GO:0010484,GO:0010485,GO:0030335,GO:0033588,GO:0046872,GO:0051536	histone acetyltransferase complex|RNA polymerase II core binding|neuron migration|histone acetyltransferase activity|nucleus|nucleolus|cytoplasm|transcription, DNA-templated|regulation of transcription from RNA polymerase II promoter|central nervous system development|transcription elongation factor complex|phosphorylase kinase regulator activity|H3 histone acetyltransferase activity|H4 histone a…
TCONS_00088336	509.155	1018.31	0	0	#NAME?	0.000243702	0.0805707	Down	148.839	0	Chr2	231274751	231275043	+	XM_012148235.1	0	antisense	genic	intronic	nested	SP110	GeneID:101106058,Genbank:XM_012148235.1	SP110 nuclear body protein, transcript variant X7
TCONS_00088616	188.109	376.218	0	0	#NAME?	0.0439795	1	Down	35.9884	0	Chr2	234651225	234651610	+	XM_004005035.3	0	sense	genic	exonic	overlapping	PTP4A2	GeneID:101118084,Genbank:XM_004005035.3	protein tyrosine phosphatase type IVA, member 2, transcript variant X1	GO:0004725,GO:0005634,GO:0005737,GO:0005769,GO:0005886,GO:0070062	protein tyrosine phosphatase activity|nucleus|cytoplasm|early endosome|plasma membrane|extracellular exosome
TCONS_00089141	291.096	582.192	0	0	#NAME?	0.00672658	0.431906	Down	83.9625	0	Chr2	242589313	242589645	+	XM_012152513.2	0	sense	genic	intronic	nested	LUZP1	GeneID:101122671,Genbank:XM_012152513.2	leucine zipper protein 1, transcript variant X9	GO:0003281,GO:0005634,GO:0021503,GO:0060840	ventricular septum development|nucleus|neural fold bending|artery development
TCONS_00090138	182.329	364.658	0	0	#NAME?	0.0484083	1	Down	43.3408	0	Chr2	11005522	11005847	-	XM_004004009.3	0	sense	genic	intronic	nested	KIAA1958	GeneID:101110732,Genbank:XM_004004009.3	KIAA1958 ortholog, transcript variant X3	GO:0000981,GO:0003677,GO:0005654,GO:0005737	RNA polymerase II transcription factor activity, sequence-specific DNA binding|DNA binding|nucleoplasm|cytoplasm
TCONS_00090231	560.123	1120.25	0	0	#NAME?	0.000123909	0.0572768	Down	161.03	0	Chr2	13235239	13235511	-	XM_012113867.2	0	sense	genic	exonic	overlapping	LOC101114239	GeneID:101114239,Genbank:XM_012113867.2	A-kinase anchor protein 2, transcript variant X10
TCONS_00094026	359.403	718.807	0	0	#NAME?	0.00204062	0.205826	Down	103.361	0	Chr2	120787534	120836239	-	XM_004005355.3	0	antisense	genic	intronic	overlapping	TFPI	GeneID:101120391,Genbank:XM_004005355.3	tissue factor pathway inhibitor			ko04610	Complement and coagulation cascades
TCONS_00094377	222.788	445.576	0	0	#NAME?	0.0238954	0.923385	Down	8.17832	1.35301e-07	Chr2	131775637	131777543	-	XM_012132994.2	0	sense	genic	exonic	nested	HNRNPA3	GeneID:101105552,Genbank:XM_012132994.2	heterogeneous nuclear ribonucleoprotein A3, transcript variant X4	GO:0003723,GO:0005681,GO:0006397,GO:0008380	RNA binding|spliceosomal complex|mRNA processing|RNA splicing	ko03040	Spliceosome
TCONS_00094479	538.054	1076.11	0	0	#NAME?	0.000165422	0.070316	Down	157.996	0	Chr2	134499254	134499554	-	XM_015093349.1	1077	antisense	intergenic	downstream	convergent	GPR155	GeneID:101110651,Genbank:XM_015093349.1	G protein-coupled receptor 155, transcript variant X1	GO:0005622,GO:0016021,GO:0035556,GO:0055085	intracellular|integral component of membrane|intracellular signal transduction|transmembrane transport
TCONS_00094483	433.491	866.982	0	0	#NAME?	0.000713438	0.128434	Down	125.699	0	Chr2	134524585	134525014	-	XM_012133407.2	0	sense	genic	intronic	nested	SCRN3	GeneID:101105639,Genbank:XM_012133407.2	secernin 3, transcript variant X2	GO:0006887,GO:0016805	exocytosis|dipeptidase activity
TCONS_00094752	282.689	565.377	0	0	#NAME?	0.00789402	0.469773	Down	80.8412	0	Chr2	141030031	141030639	-	XM_015092811.1	0	sense	genic	intronic	nested	LOC106990335	GeneID:106990335,Genbank:XM_015092811.1	zinc finger protein ZIC 5-like, transcript variant X1	GO:0003964,GO:0004519,GO:0006310,GO:0046872	RNA-directed DNA polymerase activity|endonuclease activity|DNA recombination|metal ion binding
TCONS_00097186	409.321	818.641	0	0	#NAME?	0.00100353	0.1493	Down	117.133	0	Chr2	231002200	231002503	-	XM_015093586.1	0	sense	genic	intronic	nested	TRIP12	GeneID:101105057,Genbank:XM_015093586.1	thyroid hormone receptor interactor 12, transcript variant X10	GO:0004842,GO:0005634,GO:0005654,GO:0005737,GO:0006281,GO:0006974,GO:0008270,GO:0042787,GO:0045995,GO:0046966,GO:0061630,GO:1901315,GO:2000780	ubiquitin-protein transferase activity|nucleus|nucleoplasm|cytoplasm|DNA repair|cellular response to DNA damage stimulus|zinc ion binding|protein ubiquitination involved in ubiquitin-dependent protein catabolic process|regulation of embryonic development|thyroid hormone receptor binding|ubiquitin protein ligase activity|negative regulation of histone H2A K63-linked ubiquitination|negative regulat…	ko04120	Ubiquitin mediated proteolysis
TCONS_00097677	203.872	407.744	0	0	#NAME?	0.033703	1	Down	58.7985	0	Chr2	239233941	239234197	-	XM_015092863.1	0	sense	genic	intronic	nested	ZDHHC18	GeneID:101115010,Genbank:XM_015092863.1	zinc finger, DHHC-type containing 18, transcript variant X1	GO:0005794,GO:0016021,GO:0016409,GO:0018345,GO:0019706,GO:0034613	Golgi apparatus|integral component of membrane|palmitoyltransferase activity|protein palmitoylation|protein-cysteine S-palmitoyltransferase activity|cellular protein localization	ko04391	Hippo signaling pathway - fly
TCONS_00101562	189.16	378.319	0	0	#NAME?	0.0432161	1	Down	50.9291	0	Chr20	24434493	24501218	-	XM_012100845.2	4269	antisense	intergenic	upstream	divergent	PAQR8	GeneID:101104939,Genbank:XM_012100845.2	progestin and adipoQ receptor family member VIII, transcript variant X2	GO:0003707,GO:0005496,GO:0005886,GO:0007275,GO:0016021,GO:0048477,GO:0048545	steroid hormone receptor activity|steroid binding|plasma membrane|multicellular organism development|integral component of membrane|oogenesis|response to steroid hormone
TCONS_00103849	191.787	383.574	0	0	#NAME?	0.0413616	1	Down	52.9246	0	Chr21	27275774	27344817	+	XM_012101537.2	0	sense	genic	intronic	containing	SPA17	GeneID:443067,Genbank:XM_012101537.2	sperm autoantigenic protein 17, transcript variant X2	GO:0005737,GO:0007339,GO:0008201,GO:0009897,GO:0035686,GO:0097228	cytoplasm|binding of sperm to zona pellucida|heparin binding|external side of plasma membrane|sperm fibrous sheath|sperm principal piece
TCONS_00105423	383.048	766.097	0	0	#NAME?	0.00143535	0.170835	Down	17.3302	3.92149e-18	Chr21	95677	97644	-	XM_012101551.2	0	sense	genic	exonic	nested	PANX1	GeneID:101118394,Genbank:XM_012101551.2	pannexin 1, transcript variant X1
TCONS_00109565	194.414	388.828	0	0	#NAME?	0.0395835	1	Down	49.0202	0	Chr22	7391864	7399229	-	XM_015103265.1	0	sense	genic	intronic	nested	PRKG1	GeneID:443010,Genbank:XM_015103265.1	protein kinase, cGMP-dependent, type I, transcript variant X2	GO:0001764,GO:0004674,GO:0004692,GO:0005246,GO:0005524,GO:0005737,GO:0005794,GO:0005829,GO:0005886,GO:0006468,GO:0007165,GO:0016358,GO:0019934,GO:0030036,GO:0030553,GO:0030900,GO:0042802,GO:0043087,GO:0060087,GO:0090331	neuron migration|protein serine/threonine kinase activity|cGMP-dependent protein kinase activity|calcium channel regulator activity|ATP binding|cytoplasm|Golgi apparatus|cytosol|plasma membrane|protein phosphorylation|signal transduction|dendrite development|cGMP-mediated signaling|actin cytoskeleton organization|cGMP binding|forebrain development|identical protein binding|regulation of GTPase ac…	ko04923,ko04540,ko04270,ko04740,ko04970,ko04730,ko04611,ko04713,ko04022	Regulation of lipolysis in adipocytes|Gap junction|Vascular smooth muscle contraction|Olfactory transduction|Salivary secretion|Long-term depression|Platelet activation|Circadian entrainment|cGMP-PKG signaling pathway
TCONS_00109670	612.142	1224.28	0	0	#NAME?	6.50635e-05	0.0387193	Down	160.208	0	Chr22	10954000	10954303	-	XM_012102532.2	0	sense	genic	exonic	overlapping	PANK1	GeneID:101122150,Genbank:XM_012102532.2	pantothenate kinase 1, transcript variant X4	GO:0004594,GO:0005524,GO:0005634,GO:0005829,GO:0009108,GO:0015937,GO:0030118,GO:0055037,GO:0071944	pantothenate kinase activity|ATP binding|nucleus|cytosol|coenzyme biosynthetic process|coenzyme A biosynthetic process|clathrin coat|recycling endosome|cell periphery	ko00770	Pantothenate and CoA biosynthesis
TCONS_00112103	405.643	811.285	0	0	#NAME?	0.00105508	0.15314	Down	57.8333	6.90154e-05	Chr23	34705735	34707980	+	XM_015103634.1	0	antisense	genic	intronic	nested	MIB1	GeneID:101122068,Genbank:XM_015103634.1	mindbomb E3 ubiquitin protein ligase 1, transcript variant X3	GO:0001568,GO:0001701,GO:0001756,GO:0001841,GO:0001947,GO:0004842,GO:0005737,GO:0005813,GO:0005829,GO:0005886,GO:0006897,GO:0007219,GO:0008270,GO:0014069,GO:0031410,GO:0045665,GO:0045807	blood vessel development|in utero embryonic development|somitogenesis|neural tube formation|heart looping|ubiquitin-protein transferase activity|cytoplasm|centrosome|cytosol|plasma membrane|endocytosis|Notch signaling pathway|zinc ion binding|postsynaptic density|cytoplasmic vesicle|negative regulation of neuron differentiation|positive regulation of endocytosis
TCONS_00112481	235.399	470.798	0	0	#NAME?	0.019021	0.826233	Down	66.5861	0	Chr23	43604452	43609268	+	XM_004020652.3	10312	sense	intergenic	upstream	same_strand	LDLRAD4	GeneID:101107751,Genbank:XM_004020652.3	low density lipoprotein receptor class A domain containing 4, transcript variant X1	GO:0005654,GO:0010719,GO:0010991,GO:0016021,GO:0030336,GO:0030512,GO:0031901,GO:0043231,GO:0060394,GO:0070412	nucleoplasm|negative regulation of epithelial to mesenchymal transition|negative regulation of SMAD protein complex assembly|integral component of membrane|negative regulation of cell migration|negative regulation of transforming growth factor beta receptor signaling pathway|early endosome membrane|intracellular membrane-bounded organelle|negative regulation of pathway-restricted SMAD protein pho…
TCONS_00112961	205.448	410.897	0	0	#NAME?	0.0327885	1	Down	14.2432	0	Chr23	57872121	57877088	+	XM_012103802.2	0	antisense	genic	exonic	nested	ALPK2	GeneID:101116008,Genbank:XM_012103802.2	alpha kinase 2, transcript variant X2	GO:0004674,GO:0005524,GO:0005737	protein serine/threonine kinase activity|ATP binding|cytoplasm
TCONS_00114649	203.872	407.744	0	0	#NAME?	0.033703	1	Down	55.7551	0	Chr23	47660911	47661215	-	XM_015103722.1	0	sense	genic	intronic	nested	SMAD2	GeneID:101114231,Genbank:XM_015103722.1	SMAD family member 2, transcript variant X1			ko04144,ko04520,ko04110,ko04390,ko04350,ko04068,ko04550	Endocytosis|Adherens junction|Cell cycle|Hippo signaling pathway|TGF-beta signaling pathway|FoxO signaling pathway|Signaling pathways regulating pluripotency of stem cells
TCONS_00114715	187.583	375.167	0	0	#NAME?	0.0443655	1	Down	54.6565	0	Chr23	49102999	49108597	-	XM_015103730.1	0	sense	genic	intronic	nested	DYM	GeneID:101115171,Genbank:XM_015103730.1	dymeclin, transcript variant X1	GO:0005737,GO:0005794,GO:0007030,GO:0016020,GO:0019899,GO:0060348	cytoplasm|Golgi apparatus|Golgi organization|membrane|enzyme binding|bone development
TCONS_00117168	213.856	427.711	0	0	#NAME?	0.0281811	0.974544	Down	60.9032	0	Chr24	37614560	37614958	+	XM_015104258.1	0	sense	genic	intronic	nested	TECPR1	GeneID:101104628,Genbank:XM_015104258.1	tectonin beta-propeller repeat containing 1, transcript variant X1	GO:0000421,GO:0005654,GO:0005765,GO:0006914,GO:0016021,GO:0031410,GO:0032266,GO:0043231,GO:0097352	autophagosome membrane|nucleoplasm|lysosomal membrane|autophagy|integral component of membrane|cytoplasmic vesicle|phosphatidylinositol-3-phosphate binding|intracellular membrane-bounded organelle|autophagosome maturation
TCONS_00118363	287.418	574.835	0	0	#NAME?	0.00721255	0.456616	Down	83.9776	0	Chr24	12750888	12788760	-	XM_012104127.1	876	antisense	intergenic	upstream	divergent	ERCC4	GeneID:101109669,Genbank:XM_012104127.1	excision repair cross-complementation group 4, transcript variant X1			ko03460,ko03420	Fanconi anemia pathway|Nucleotide excision repair
TCONS_00122865	341.013	682.026	0	0	#NAME?	0.00274723	0.247709	Down	99.337	0	Chr25	28060065	28060339	-	XM_012105247.2	0	sense	genic	intronic	nested	ASCC1	GeneID:101113387,Genbank:XM_012105247.2	activating signal cointegrator 1 complex subunit 1, transcript variant X2	GO:0003723,GO:0005634,GO:0005667,GO:0006351,GO:0006355,GO:0031594	RNA binding|nucleus|transcription factor complex|transcription, DNA-templated|regulation of transcription, DNA-templated|neuromuscular junction
TCONS_00123596	238.026	476.052	0	0	#NAME?	0.0181679	0.806846	Down	11.6106	0.00795211	Chr25	42975477	42977321	-	XM_015104501.1	0	antisense	genic	exonic	overlapping	C25H10orf71	GeneID:101117301,Genbank:XM_015104501.1	chromosome 25 open reading frame, human C10orf71, transcript variant X1
TCONS_00123724	245.908	491.815	0	0	#NAME?	0.0158487	0.748537	Down	71.9553	0	Chr25	45177282	45177773	-	XM_004021579.3	0	sense	genic	intronic	nested	COG2	GeneID:101122408,Genbank:XM_004021579.3	component of oligomeric golgi complex 2, transcript variant X1	GO:0000139,GO:0005795,GO:0005829,GO:0006888,GO:0006891,GO:0007030,GO:0008565,GO:0017119,GO:0032403,GO:0032588	Golgi membrane|Golgi stack|cytosol|ER to Golgi vesicle-mediated transport|intra-Golgi vesicle-mediated transport|Golgi organization|protein transporter activity|Golgi transport complex|protein complex binding|trans-Golgi network membrane
TCONS_00125086	200.194	400.388	0	0	#NAME?	0.0359038	1	Down	58.3093	0	Chr26	36447926	36449172	+	XM_015104533.1	37505	sense	intergenic	upstream	same_strand	LOC105605252	GeneID:105605252,Genbank:XM_015104533.1	chondroitin sulfate N-acetylgalactosaminyltransferase 1-like	GO:0001958,GO:0008376,GO:0008955,GO:0015020,GO:0016021,GO:0019276,GO:0030198,GO:0030204,GO:0030206,GO:0032580,GO:0046398,GO:0046872,GO:0047237,GO:0047238,GO:0050653,GO:0051216	endochondral ossification|acetylgalactosaminyltransferase activity|peptidoglycan glycosyltransferase activity|glucuronosyltransferase activity|integral component of membrane|UDP-N-acetylgalactosamine metabolic process|extracellular matrix organization|chondroitin sulfate metabolic process|chondroitin sulfate biosynthetic process|Golgi cisterna membrane|UDP-glucuronate metabolic process|metal ion …	ko00532	Glycosaminoglycan biosynthesis - chondroitin sulfate / dermatan sulfate
TCONS_00125443	318.419	636.838	0	0	#NAME?	0.00405129	0.310775	Down	84.6108	0	Chr26	42729007	42729314	+	XM_012106062.2	0	sense	genic	intronic	nested	ZNF385D	GeneID:101104040,Genbank:XM_012106062.2	zinc finger protein 385D, transcript variant X1	GO:0002039,GO:0003723,GO:0005634,GO:0008270,GO:0072332	p53 binding|RNA binding|nucleus|zinc ion binding|intrinsic apoptotic signaling pathway by p53 class mediator
TCONS_00128860	284.79	569.581	0	0	#NAME?	0.00758169	0.460394	Down	82.8761	0	Chr3	40033951	40034201	+	XM_012167971.2	0	sense	genic	exonic	overlapping	C1D	GeneID:101111532,Genbank:XM_012167971.2	C1D nuclear receptor corepressor, transcript variant X2	GO:0000460,GO:0003677,GO:0003714,GO:0003723,GO:0005634,GO:0005730,GO:0005737,GO:0006351,GO:0006915,GO:0016922,GO:0017053,GO:0045892	maturation of 5.8S rRNA|DNA binding|transcription corepressor activity|RNA binding|nucleus|nucleolus|cytoplasm|transcription, DNA-templated|apoptotic process|ligand-dependent nuclear receptor binding|transcriptional repressor complex|negative regulation of transcription, DNA-templated	ko03018	RNA degradation
TCONS_00130608	370.438	740.876	0	0	#NAME?	0.00172057	0.182841	Down	106.853	0	Chr3	95352162	95352458	+	XM_012173640.2	0	sense	genic	intronic	nested	ALMS1	GeneID:101104651,Genbank:XM_012173640.2	ALMS1, centrosome and basal body associated protein, transcript variant X8	GO:0000086,GO:0000922,GO:0005813,GO:0005829,GO:0005929,GO:0010389,GO:0016197,GO:0051393,GO:0051492,GO:0097711	G2/M transition of mitotic cell cycle|spindle pole|centrosome|cytosol|cilium|regulation of G2/M transition of mitotic cell cycle|endosomal transport|alpha-actinin binding|regulation of stress fiber assembly|ciliary basal body-plasma membrane docking
TCONS_00130869	283.214	566.428	0	0	#NAME?	0.00781444	0.469735	Down	78.7739	0	Chr3	101055759	101056071	+	XM_015093896.1	0	sense	genic	intronic	nested	AFF3	GeneID:101111623,Genbank:XM_015093896.1	AF4/FMR2 family member 3, transcript variant X1
TCONS_00132429	207.55	415.101	0	0	#NAME?	0.0315937	1	Down	59.6947	0	Chr3	137149847	137150159	+	XM_012174368.2	0	sense	genic	intronic	nested	KANSL2	GeneID:101106671,Genbank:XM_012174368.2	KAT8 regulatory NSL complex subunit 2, transcript variant X1	GO:0000123,GO:0043981,GO:0043982,GO:0043984	histone acetyltransferase complex|histone H4-K5 acetylation|histone H4-K8 acetylation|histone H4-K16 acetylation
TCONS_00138633	2228.41	4456.81	0	0	#NAME?	2.22076e-10	4.40525e-07	Down	619.269	7.76258e-29	Chr3	62980641	62981679	-	XM_012170888.2	0	sense	genic	intronic	nested	PAPOLG	GeneID:101118860,Genbank:XM_012170888.2	poly(A) polymerase gamma, transcript variant X4	GO:0003723,GO:0004652,GO:0005524,GO:0005634,GO:0005654,GO:0005829,GO:0006378,GO:0016020,GO:0016604,GO:0043631,GO:0046872	RNA binding|polynucleotide adenylyltransferase activity|ATP binding|nucleus|nucleoplasm|cytosol|mRNA polyadenylation|membrane|nuclear body|RNA polyadenylation|metal ion binding	ko03015	mRNA surveillance pathway
TCONS_00139281	196.516	393.032	0	0	#NAME?	0.0382109	1	Down	46.2096	0	Chr3	81587398	81587752	-	XM_012172911.2	0	sense	genic	intronic	nested	EML4	GeneID:101115950,Genbank:XM_012172911.2	echinoderm microtubule associated protein like 4, transcript variant X8	GO:0005737,GO:0005874,GO:0007026,GO:0008017	cytoplasm|microtubule|negative regulation of microtubule depolymerization|microtubule binding
TCONS_00140690	186.007	372.014	0	0	#NAME?	0.0455421	1	Down	51.7415	0	Chr3	125785482	125785782	-	XM_012174072.1	0	sense	genic	intronic	nested	ATP2B1	GeneID:101111268,Genbank:XM_012174072.1	ATPase, Ca++ transporting, plasma membrane 1, transcript variant X1	GO:0003407,GO:0005388,GO:0005516,GO:0005524,GO:0005634,GO:0005886,GO:0005887,GO:0006810,GO:0007420,GO:0007568,GO:0009409,GO:0009898,GO:0015085,GO:0016020,GO:0016323,GO:0016324,GO:0030165,GO:0032591,GO:0032809,GO:0034220,GO:0043231,GO:0045121,GO:0046872,GO:0051480,GO:0070062,GO:0071305,GO:0071386,GO:1903779,GO:1990034	neural retina development|calcium-transporting ATPase activity|calmodulin binding|ATP binding|nucleus|plasma membrane|integral component of plasma membrane|transport|brain development|aging|response to cold|cytoplasmic side of plasma membrane|calcium ion transmembrane transporter activity|membrane|basolateral plasma membrane|apical plasma membrane|PDZ domain binding|dendritic spine membrane|neuro…	ko04024,ko04972,ko04970,ko04261,ko04020,ko04022	cAMP signaling pathway|Pancreatic secretion|Salivary secretion|Adrenergic signaling in cardiomyocytes|Calcium signaling pathway|cGMP-PKG signaling pathway
TCONS_00145571	209.652	419.304	0	0	#NAME?	0.0304248	1	Down	58.0865	0	Chr4	22564618	22592216	+	XM_012176433.2	0	antisense	genic	intronic	nested	DGKB	GeneID:101102720,Genbank:XM_012176433.2	diacylglycerol kinase, beta 90kDa, transcript variant X7	GO:0003951,GO:0004143,GO:0005509,GO:0005524,GO:0005737,GO:0005829,GO:0005886,GO:0007205,GO:0030168,GO:0035556,GO:0046486,GO:0046834	NAD+ kinase activity|diacylglycerol kinase activity|calcium ion binding|ATP binding|cytoplasm|cytosol|plasma membrane|protein kinase C-activating G-protein coupled receptor signaling pathway|platelet activation|intracellular signal transduction|glycerolipid metabolic process|lipid phosphorylation	ko00564,ko04072,ko04070,ko00561	Glycerophospholipid metabolism|Phospholipase D signaling pathway|Phosphatidylinositol signaling system|Glycerolipid metabolism
TCONS_00146102	219.11	438.22	0	0	#NAME?	0.0255776	0.939507	Down	57.0869	0	Chr4	38392335	38392707	+	XM_015095243.1	0	sense	genic	intronic	nested	CACNA2D1	GeneID:101123550,Genbank:XM_015095243.1	calcium channel, voltage-dependent, alpha 2/delta subunit 1, transcript variant X1	GO:0005245,GO:0005886,GO:0005891,GO:0006816,GO:0016529,GO:0046872,GO:0051924,GO:0060307,GO:0060402,GO:0061337,GO:0061577,GO:0070062,GO:0086002,GO:0086048,GO:0086091,GO:0098703,GO:0098903,GO:1901843,GO:1902514,GO:1904646,GO:1990454	voltage-gated calcium channel activity|plasma membrane|voltage-gated calcium channel complex|calcium ion transport|sarcoplasmic reticulum|metal ion binding|regulation of calcium ion transport|regulation of ventricular cardiac muscle cell membrane repolarization|calcium ion transport into cytosol|cardiac conduction|calcium ion transmembrane transport via high voltage-gated calcium channel|extracel…	ko04010,ko04261,ko04921,ko04260	MAPK signaling pathway|Adrenergic signaling in cardiomyocytes|Oxytocin signaling pathway|Cardiac muscle contraction
TCONS_00146104	233.822	467.645	0	0	#NAME?	0.0195566	0.836671	Down	59.9774	0	Chr4	38467631	38467912	+	XM_015095243.1	0	sense	genic	intronic	nested	CACNA2D1	GeneID:101123550,Genbank:XM_015095243.1	calcium channel, voltage-dependent, alpha 2/delta subunit 1, transcript variant X1	GO:0005245,GO:0005886,GO:0005891,GO:0006816,GO:0016529,GO:0046872,GO:0051924,GO:0060307,GO:0060402,GO:0061337,GO:0061577,GO:0070062,GO:0086002,GO:0086048,GO:0086091,GO:0098703,GO:0098903,GO:1901843,GO:1902514,GO:1904646,GO:1990454	voltage-gated calcium channel activity|plasma membrane|voltage-gated calcium channel complex|calcium ion transport|sarcoplasmic reticulum|metal ion binding|regulation of calcium ion transport|regulation of ventricular cardiac muscle cell membrane repolarization|calcium ion transport into cytosol|cardiac conduction|calcium ion transmembrane transport via high voltage-gated calcium channel|extracel…	ko04010,ko04261,ko04921,ko04260	MAPK signaling pathway|Adrenergic signaling in cardiomyocytes|Oxytocin signaling pathway|Cardiac muscle contraction
TCONS_00146105	227.517	455.034	0	0	#NAME?	0.0219061	0.892897	Down	65.9951	0	Chr4	38474627	38475607	+	XM_015095243.1	0	sense	genic	intronic	nested	CACNA2D1	GeneID:101123550,Genbank:XM_015095243.1	calcium channel, voltage-dependent, alpha 2/delta subunit 1, transcript variant X1	GO:0005245,GO:0005886,GO:0005891,GO:0006816,GO:0016529,GO:0046872,GO:0051924,GO:0060307,GO:0060402,GO:0061337,GO:0061577,GO:0070062,GO:0086002,GO:0086048,GO:0086091,GO:0098703,GO:0098903,GO:1901843,GO:1902514,GO:1904646,GO:1990454	voltage-gated calcium channel activity|plasma membrane|voltage-gated calcium channel complex|calcium ion transport|sarcoplasmic reticulum|metal ion binding|regulation of calcium ion transport|regulation of ventricular cardiac muscle cell membrane repolarization|calcium ion transport into cytosol|cardiac conduction|calcium ion transmembrane transport via high voltage-gated calcium channel|extracel…	ko04010,ko04261,ko04921,ko04260	MAPK signaling pathway|Adrenergic signaling in cardiomyocytes|Oxytocin signaling pathway|Cardiac muscle contraction
TCONS_00146731	373.065	746.13	0	0	#NAME?	0.00165502	0.179073	Down	109.494	0	Chr4	56870622	56916555	+	XM_015095089.1	0	sense	genic	intronic	nested	IMMP2L	GeneID:101113581,Genbank:XM_015095089.1	inner mitochondrial membrane peptidase subunit 2, transcript variant X1	GO:0001541,GO:0005739,GO:0005743,GO:0006465,GO:0006627,GO:0006801,GO:0006974,GO:0007283,GO:0007420,GO:0008015,GO:0008104,GO:0008233,GO:0008236,GO:0016021,GO:0022904,GO:0030728,GO:0033108,GO:0042720,GO:0061300	ovarian follicle development|mitochondrion|mitochondrial inner membrane|signal peptide processing|protein processing involved in protein targeting to mitochondrion|superoxide metabolic process|cellular response to DNA damage stimulus|spermatogenesis|brain development|blood circulation|protein localization|peptidase activity|serine-type peptidase activity|integral component of membrane|respiratory…	ko03060	Protein export
TCONS_00149944	249.586	499.172	0	0	#NAME?	0.0148617	0.730924	Down	69.0173	0	Chr4	31598154	31598473	-	XM_012176508.2	0	sense	genic	intronic	nested	FAM126A	GeneID:101108827,Genbank:XM_012176508.2	family with sequence similarity 126 member A, transcript variant X2	GO:0004871,GO:0005829,GO:0005886,GO:0042552,GO:0043005,GO:0046854,GO:0072659	signal transducer activity|cytosol|plasma membrane|myelination|neuron projection|phosphatidylinositol phosphorylation|protein localization to plasma membrane
TCONS_00150794	209.127	418.253	0	0	#NAME?	0.0307146	1	Down	60.1711	0	Chr4	61348458	61362340	-	XM_015095306.1	33719	antisense	intergenic	upstream	divergent	HERPUD2	GeneID:101117411,Genbank:XM_015095306.1	HERPUD family member 2, transcript variant X1	GO:0006986,GO:0007283,GO:0016021	response to unfolded protein|spermatogenesis|integral component of membrane
TCONS_00152302	202.296	404.592	0	0	#NAME?	0.0346342	1	Down	52.5659	0	Chr4	106444332	106444668	-	XM_012177311.1	0	sense	genic	intronic	nested	LOC101116226	GeneID:101116226,Genbank:XM_012177311.1	TRPM8 channel-associated factor 1, transcript variant X4	GO:0005886	plasma membrane
TCONS_00152410	195.465	390.93	0	0	#NAME?	0.0388919	1	Down	54.7899	0	Chr4	111774754	111775085	-	XM_015095427.1	318	sense	intergenic	downstream	same_strand	ZNF777	GeneID:101121510,Genbank:XM_015095427.1	zinc finger protein 777, transcript variant X1	GO:0003677,GO:0005634,GO:0006351,GO:0006355,GO:0046872	DNA binding|nucleus|transcription, DNA-templated|regulation of transcription, DNA-templated|metal ion binding
TCONS_00159799	386.727	773.453	0	0	#NAME?	0.00136408	0.1686	Down	109.348	0	Chr5	35294880	35295609	-	XM_004008697.2	626	sense	intergenic	downstream	same_strand	CLTB	GeneID:101117328,Genbank:XM_004008697.2	clathrin, light chain B, transcript variant X2	GO:0005198,GO:0006886,GO:0030118,GO:0030125,GO:0030130,GO:0030132,GO:0032050,GO:0072583	structural molecule activity|intracellular protein transport|clathrin coat|clathrin vesicle coat|clathrin coat of trans-Golgi network vesicle|clathrin coat of coated pit|clathrin heavy chain binding|clathrin-dependent endocytosis	ko04144,ko04961,ko04142,ko04721	Endocytosis|Endocrine and other factor-regulated calcium reabsorption|Lysosome|Synaptic vesicle cycle
TCONS_00161637	200.194	400.388	0	0	#NAME?	0.0359038	1	Down	53.5837	0	Chr5	81225384	81228918	-	XM_015096184.1	0	sense	genic	intronic	nested	EDIL3	GeneID:101118698,Genbank:XM_015096184.1	EGF-like repeats and discoidin I-like domains 3, transcript variant X2	GO:0005178,GO:0005509,GO:0007155,GO:0007275,GO:0010811,GO:0031012,GO:0070062,GO:1903561	integrin binding|calcium ion binding|cell adhesion|multicellular organism development|positive regulation of cell-substrate adhesion|extracellular matrix|extracellular exosome|extracellular vesicle
TCONS_00162715	3631.87	7263.73	0	0	#NAME?	2.76827e-13	1.6474e-09	Down	588.554	0	Chr6	13030659	13071360	+	XM_012179483.2	0	antisense	genic	intronic	overlapping	LARP7	GeneID:101116230,Genbank:XM_012179483.2	La ribonucleoprotein domain family member 7, transcript variant X3	GO:0003723,GO:0005654,GO:0005829,GO:0006396,GO:0030529	RNA binding|nucleoplasm|cytosol|RNA processing|intracellular ribonucleoprotein complex
TCONS_00163545	223.839	447.678	0	0	#NAME?	0.0234364	0.923385	Down	63.8336	5.17799e-31	Chr6	42796630	42816177	+
TCONS_00163898	220.161	440.322	0	0	#NAME?	0.025085	0.939507	Down	46.1619	0	Chr6	58685013	58685385	+	XM_012180482.2	0	sense	genic	intronic	nested	UBE2K	GeneID:101109971,Genbank:XM_012180482.2	ubiquitin conjugating enzyme E2K, transcript variant X1	GO:0000209,GO:0004842,GO:0005524,GO:0005634,GO:0005737,GO:0010800,GO:0010994,GO:0031625,GO:0032433,GO:0032434,GO:0034450,GO:0035458,GO:0043161,GO:0060340,GO:0061630,GO:0061631,GO:0070936	protein polyubiquitination|ubiquitin-protein transferase activity|ATP binding|nucleus|cytoplasm|positive regulation of peptidyl-threonine phosphorylation|free ubiquitin chain polymerization|ubiquitin protein ligase binding|filopodium tip|regulation of proteasomal ubiquitin-dependent protein catabolic process|ubiquitin-ubiquitin ligase activity|cellular response to interferon-beta|proteasome-media…	ko04120	Ubiquitin mediated proteolysis
TCONS_00165004	294.774	589.548	0	0	#NAME?	0.00627402	0.419514	Down	81.6096	0	Chr6	99860422	99860705	+	XM_012180292.2	0	sense	genic	intronic	nested	ARHGAP24	GeneID:101119904,Genbank:XM_012180292.2	Rho GTPase activating protein 24, transcript variant X2	GO:0001525,GO:0005096,GO:0005829,GO:0005856,GO:0005925,GO:0007165,GO:0030154,GO:0042995,GO:0051056	angiogenesis|GTPase activator activity|cytosol|cytoskeleton|focal adhesion|signal transduction|cell differentiation|cell projection|regulation of small GTPase mediated signal transduction
TCONS_00165634	180.753	361.505	0	0	#NAME?	0.0496956	1	Down	51.9976	0	Chr6	2298312	2298592	-	XM_012179377.2	0	sense	genic	intronic	nested	TMA16	GeneID:101106328,Genbank:XM_012179377.2	translation machinery associated 16 homolog, transcript variant X1	GO:0005634	nucleus
TCONS_00165902	223.314	446.627	0	0	#NAME?	0.0236647	0.923385	Down	64.4232	0	Chr6	12513525	12513821	-	XM_012179455.2	0	sense	genic	intronic	nested	ANK2	GeneID:101115623,Genbank:XM_012179455.2	ankyrin 2, neuronal, transcript variant X12
TCONS_00169420	209.127	418.253	0	0	#NAME?	0.0307146	1	Down	59.7874	0	Chr7	443952	444291	+	XM_015096695.1	0	sense	genic	intronic	nested	MCC	GeneID:101121522,Genbank:XM_015096695.1	mutated in colorectal cancers, transcript variant X1	GO:0004872,GO:0005634,GO:0005654,GO:0005737,GO:0005829,GO:0005886,GO:0007165,GO:0010633,GO:0016055,GO:0030027,GO:0045184,GO:0050680,GO:0090090	receptor activity|nucleus|nucleoplasm|cytoplasm|cytosol|plasma membrane|signal transduction|negative regulation of epithelial cell migration|Wnt signaling pathway|lamellipodium|establishment of protein localization|negative regulation of epithelial cell proliferation|negative regulation of canonical Wnt signaling pathway
TCONS_00172002	336.284	672.568	0	0	#NAME?	0.00297295	0.252743	Down	92.7212	0	Chr7	58154578	58155527	+	XM_004010629.3	0	sense	genic	intronic	nested	SECISBP2L	GeneID:101109804,Genbank:XM_004010629.3	SECIS binding protein 2-like	GO:0001514,GO:0003723,GO:0003730,GO:0030529,GO:0035368,GO:0043021	selenocysteine incorporation|RNA binding|mRNA 3'-UTR binding|intracellular ribonucleoprotein complex|selenocysteine insertion sequence binding|ribonucleoprotein complex binding
TCONS_00175895	182.329	364.658	0	0	#NAME?	0.0484083	1	Down	45.3617	0	Chr7	53168515	53168841	-	XM_004010597.3	0	sense	genic	intronic	nested	UNC13C	GeneID:101123470,Genbank:XM_004010597.3	unc-13 homolog C (C. elegans), transcript variant X1	GO:0005509,GO:0005543,GO:0005737,GO:0005886,GO:0007268,GO:0016079,GO:0019992,GO:0030054,GO:0031914,GO:0035556,GO:0042734,GO:0043195,GO:0044305,GO:0048786	calcium ion binding|phospholipid binding|cytoplasm|plasma membrane|chemical synaptic transmission|synaptic vesicle exocytosis|diacylglycerol binding|cell junction|negative regulation of synaptic plasticity|intracellular signal transduction|presynaptic membrane|terminal bouton|calyx of Held|presynaptic active zone	ko04721	Synaptic vesicle cycle
TCONS_00177131	401.439	802.878	0	0	#NAME?	0.00111691	0.158255	Down	105.485	0	Chr7	87561075	87561434	-	XM_012182163.2	0	antisense	genic	intronic	nested	NRXN3	GeneID:101116577,Genbank:XM_012182163.2	neurexin 3, transcript variant X11	GO:0004872,GO:0005886,GO:0005887,GO:0007158,GO:0007411,GO:0007612,GO:0030534,GO:0035176,GO:0046872,GO:0050839,GO:0071625,GO:0097109	receptor activity|plasma membrane|integral component of plasma membrane|neuron cell-cell adhesion|axon guidance|learning|adult behavior|social behavior|metal ion binding|cell adhesion molecule binding|vocalization behavior|neuroligin family protein binding	ko04514	Cell adhesion molecules (CAMs)
TCONS_00177974	187.583	375.167	0	0	#NAME?	0.0443655	1	Down	48.66	0	Chr8	15122976	15123314	+	XM_004011149.3	0	sense	genic	intronic	nested	TRDN	GeneID:101119992,Genbank:XM_004011149.3	triadin, transcript variant X1	GO:0005102,GO:0005783,GO:0005829,GO:0005886,GO:0006874,GO:0006936,GO:0010649,GO:0010880,GO:0014701,GO:0014808,GO:0016021,GO:0016529,GO:0030314,GO:0030674,GO:0031122,GO:0033017,GO:0033018,GO:0034220,GO:0044325,GO:0051279,GO:0060047,GO:0060315,GO:0060316,GO:0086036,GO:0090158,GO:1901846,GO:1903779	receptor binding|endoplasmic reticulum|cytosol|plasma membrane|cellular calcium ion homeostasis|muscle contraction|regulation of cell communication by electrical coupling|regulation of release of sequestered calcium ion into cytosol by sarcoplasmic reticulum|junctional sarcoplasmic reticulum membrane|release of sequestered calcium ion into cytosol by sarcoplasmic reticulum|integral component of m…
TCONS_00179456	240.128	480.256	0	0	#NAME?	0.0175173	0.783799	Down	66.1586	0	Chr8	63156289	63156577	+	XM_004011375.3	0	sense	genic	intronic	nested	HEBP2	GeneID:101114199,Genbank:XM_004011375.3	heme binding protein 2, transcript variant X1	GO:0005576,GO:0005737,GO:0005739,GO:0010917,GO:0010940,GO:0035578,GO:0035794,GO:0043312,GO:0070062	extracellular region|cytoplasm|mitochondrion|negative regulation of mitochondrial membrane potential|positive regulation of necrotic cell death|azurophil granule lumen|positive regulation of mitochondrial membrane permeability|neutrophil degranulation|extracellular exosome
TCONS_00180176	214.906	429.813	0	0	#NAME?	0.027642	0.969033	Down	62.2448	1.2681e-55	Chr8	80170888	80181578	+	XM_015097501.1	0	sense	genic	intronic	nested	ARID1B	GeneID:101108839,Genbank:XM_015097501.1	AT-rich interaction domain 1B, transcript variant X1	GO:0002931,GO:0003677,GO:0003713,GO:0005654,GO:0005829,GO:0005886,GO:0006351,GO:0007270,GO:0007399,GO:0016514,GO:0016569,GO:0048096,GO:0060996,GO:0071565,GO:0097026,GO:1904385	response to ischemia|DNA binding|transcription coactivator activity|nucleoplasm|cytosol|plasma membrane|transcription, DNA-templated|neuron-neuron synaptic transmission|nervous system development|SWI/SNF complex|covalent chromatin modification|chromatin-mediated maintenance of transcription|dendritic spine development|nBAF complex|dendritic cell dendrite assembly|cellular response to angiotensin
TCONS_00182279	330.504	661.008	0	0	#NAME?	0.00327938	0.267337	Down	88.8452	0	Chr8	53493311	53493600	-	XM_015097398.1	0	sense	genic	intronic	nested	PTPRK	GeneID:101116916,Genbank:XM_015097398.1	protein tyrosine phosphatase, receptor type, K, transcript variant X7	GO:0001750,GO:0004725,GO:0005886,GO:0005911,GO:0006470,GO:0007155,GO:0007165,GO:0007179,GO:0008013,GO:0008285,GO:0009986,GO:0010839,GO:0016021,GO:0016477,GO:0019901,GO:0030054,GO:0030336,GO:0030424,GO:0030425,GO:0031175,GO:0031256,GO:0034394,GO:0034614,GO:0034644,GO:0043025,GO:0043231,GO:0045295,GO:0045786,GO:0045892,GO:0048041	photoreceptor outer segment|protein tyrosine phosphatase activity|plasma membrane|cell-cell junction|protein dephosphorylation|cell adhesion|signal transduction|transforming growth factor beta receptor signaling pathway|beta-catenin binding|negative regulation of cell proliferation|cell surface|negative regulation of keratinocyte proliferation|integral component of membrane|cell migration|protein…
TCONS_00182342	341.538	683.077	0	0	#NAME?	0.00272342	0.247709	Down	93.388	0	Chr8	54935832	54936193	-	XM_012182856.2	0	sense	genic	intronic	nested	ARHGAP18	GeneID:101118792,Genbank:XM_012182856.2	Rho GTPase activating protein 18, transcript variant X2	GO:0005096,GO:0005737,GO:0005829,GO:0005886,GO:0007264,GO:0008360,GO:0016607,GO:0030833,GO:0032956,GO:0045296,GO:0051056,GO:2000145	GTPase activator activity|cytoplasm|cytosol|plasma membrane|small GTPase mediated signal transduction|regulation of cell shape|nuclear speck|regulation of actin filament polymerization|regulation of actin cytoskeleton organization|cadherin binding|regulation of small GTPase mediated signal transduction|regulation of cell motility
TCONS_00186183	281.638	563.276	0	0	#NAME?	0.00805619	0.470023	Down	68.881	0	Chr9	80187305	80194478	+	XM_015097668.1	0	antisense	genic	intronic	nested	LOC106990367	GeneID:106990367,Genbank:XM_015097668.1	serine/arginine repetitive matrix protein 1-like, transcript variant X1
TCONS_00190032	375.692	751.384	0	0	#NAME?	0.00159298	0.178865	Down	99.8989	0	ChrX	5733866	5734888	+	XM_015104683.1	0	antisense	genic	intronic	nested	ANOS1	GeneID:101118853,Genbank:XM_015104683.1	anosmin 1, transcript variant X1	GO:0004867,GO:0005201,GO:0005576,GO:0005578,GO:0005615,GO:0005886,GO:0006928,GO:0006935,GO:0007155,GO:0007411,GO:0008201,GO:0008543	serine-type endopeptidase inhibitor activity|extracellular matrix structural constituent|extracellular region|proteinaceous extracellular matrix|extracellular space|plasma membrane|movement of cell or subcellular component|chemotaxis|cell adhesion|axon guidance|heparin binding|fibroblast growth factor receptor signaling pathway
TCONS_00192904	325.25	650.499	0	0	#NAME?	0.00359111	0.284943	Down	80.4269	0	ChrX	98506179	98506642	+	XM_012107344.2	82628	sense	intergenic	upstream	same_strand	LOC105601887	GeneID:105601887,Genbank:XM_012107344.2	fibrous sheath-interacting protein 2-like, transcript variant X1	GO:0005739	mitochondrion
TCONS_00194145	245.382	490.764	0	0	#NAME?	0.015994	0.749451	Down	34.895	0	ChrX	1505879	1511447	-	XM_015104681.1	34091	sense	intergenic	upstream	same_strand	MXRA5	GeneID:101116543,Genbank:XM_015104681.1	matrix-remodelling associated 5, transcript variant X1	GO:0070062,GO:0071559	extracellular exosome|response to transforming growth factor beta
TCONS_00194945	184.956	369.912	0	0	#NAME?	0.0463428	1	Down	54.2921	7.95577e-44	ChrX	29363353	29433237	-	XM_012106456.2	0	sense	genic	intronic	nested	DMD	GeneID:101114682,Genbank:XM_012106456.2	dystrophin, transcript variant X4	GO:0002162,GO:0003779,GO:0005737,GO:0005856,GO:0008270,GO:0030054,GO:0042383,GO:0045211	dystroglycan binding|actin binding|cytoplasm|cytoskeleton|zinc ion binding|cell junction|sarcolemma|postsynaptic membrane
TCONS_00194953	180.753	361.505	0	0	#NAME?	0.0496956	1	Down	42.224	0	ChrX	29476602	29477003	-	XM_012106461.2	0	sense	genic	intronic	nested	DMD	GeneID:101114682,Genbank:XM_012106461.2	dystrophin, transcript variant X9	GO:0002162,GO:0003779,GO:0005737,GO:0005856,GO:0008270,GO:0030054,GO:0042383,GO:0045211	dystroglycan binding|actin binding|cytoplasm|cytoskeleton|zinc ion binding|cell junction|sarcolemma|postsynaptic membrane
TCONS_00196413	377.794	755.588	0	0	#NAME?	0.00154567	0.17689	Down	53.5183	0.0326955	ChrX	62566072	62567542	-
