# Supplementary material for: Analysis of dynamic and widespread lncRNA and miRNA expression in fetal sheep skeletal muscle
Source: PeerJ. 2020 Sep 22;8:e9957. doi: 10.7717/peerj.9957 (PMC7518186; doi:10.7717/peerj.9957)
Supplement: Supplemental Information 9 [file peerj-08-9957-s009.xlsx]

## Sheet: Sheet1
Table S9 Differentially expressed lncRNAs and their corresponding target genes in E120 and D0 comparisons.
lncRNA_id	baseMean	baseMean_control_D0	baseMean_case_E120	foldChange	log2FoldChange	pval	padj	up_down	expression_D0	expression_E120	Chrom	Start	End	Strand	partnerRNA_transcript	distance	direction	type	location	subtype	partnerRNA_gene	Dbxref	product	GO_id	GO_term	pathway	pathway_description
TCONS_00028121	84041.4	166429	1654.11	0.00993883	-6.65271	6.6051e-05	0.0740347	Down	17538.1	226.941	Chr11	9052428	9137550	-	XM_015098462.1	0	sense	genic	exonic	nested	TEX14	GeneID:101102402,Genbank:XM_015098462.1	testis expressed 14, transcript variant X7	GO:0000776,GO:0000777,GO:0004672,GO:0005524,GO:0005623,GO:0005737,GO:0007094,GO:0007140,GO:0008608,GO:0019901,GO:0030496,GO:0032091,GO:0032466,GO:0043063,GO:0045171,GO:0051301,GO:0051306,GO:1990830	kinetochore|condensed chromosome kinetochore|protein kinase activity|ATP binding|cell|cytoplasm|mitotic spindle assembly checkpoint|male meiotic nuclear division|attachment of spindle microtubules to kinetochore|protein kinase binding|midbody|negative regulation of protein binding|negative regulation of cytokinesis|intercellular bridge organization|intercellular bridge|cell division|mitotic siste…
TCONS_00089577	1455.59	2878.13	33.0593	0.0114864	-6.44393	0.00341199	0.602856	Down	43.8808	0.650129	Chr2	248266194	248333115	+	XM_015092884.1	0	sense	genic	intronic	overlapping	PADI2	GeneID:101108464,Genbank:XM_015092884.1	peptidyl arginine deiminase, type II, transcript variant X1	GO:0004668,GO:0005509,GO:0005634,GO:0005737,GO:0010848,GO:0018101,GO:0021762,GO:0030331,GO:0030520,GO:0035327,GO:0036413,GO:0036414,GO:0048096,GO:0070062,GO:0070100,GO:1901624,GO:1990830	protein-arginine deiminase activity|calcium ion binding|nucleus|cytoplasm|regulation of chromatin disassembly|protein citrullination|substantia nigra development|estrogen receptor binding|intracellular estrogen receptor signaling pathway|transcriptionally active chromatin|histone H3-R26 citrullination|histone citrullination|chromatin-mediated maintenance of transcription|extracellular exosome|neg…
TCONS_00126396	541.5	1069.32	13.6797	0.0127929	-6.28851	0.0461333	1	Down	113.188	1.86613	Chr26	34298186	34300486	-	XM_012106000.2	0	sense	genic	intronic	nested	ZMAT4	GeneID:101116280,Genbank:XM_012106000.2	zinc finger, matrin-type 4, transcript variant X2	GO:0002039,GO:0003677,GO:0003723,GO:0005634,GO:0008270,GO:0072332	p53 binding|DNA binding|RNA binding|nucleus|zinc ion binding|intrinsic apoptotic signaling pathway by p53 class mediator
TCONS_00028127	10026	19592.5	459.411	0.0234483	-5.41437	0.000333944	0.209791	Down	2046.58	62.4227	Chr11	9135465	9143370	-	XM_015098461.1	0	sense	genic	intronic	nested	TEX14	GeneID:101102402,Genbank:XM_015098461.1	testis expressed 14, transcript variant X6	GO:0000776,GO:0000777,GO:0004672,GO:0005524,GO:0005623,GO:0005737,GO:0007094,GO:0007140,GO:0008608,GO:0019901,GO:0030496,GO:0032091,GO:0032466,GO:0043063,GO:0045171,GO:0051301,GO:0051306,GO:1990830	kinetochore|condensed chromosome kinetochore|protein kinase activity|ATP binding|cell|cytoplasm|mitotic spindle assembly checkpoint|male meiotic nuclear division|attachment of spindle microtubules to kinetochore|protein kinase binding|midbody|negative regulation of protein binding|negative regulation of cytokinesis|intercellular bridge organization|intercellular bridge|cell division|mitotic siste…
TCONS_00009825	4437.41	8596.66	278.155	0.0323561	-4.94982	0.00214259	0.46593	Down	939.192	39.5152	Chr1	10529929	10548710	-	XM_004003478.2	0	antisense	genic	intronic	overlapping	AGO4	GeneID:101116530,Genbank:XM_004003478.2	argonaute 4, RISC catalytic component, transcript variant X1	GO:0000932,GO:0003725,GO:0003727,GO:0005654,GO:0005737,GO:0005829,GO:0006402,GO:0007130,GO:0007140,GO:0007223,GO:0008584,GO:0010501,GO:0010586,GO:0016020,GO:0016442,GO:0016604,GO:0022604,GO:0031054,GO:0035068,GO:0035194,GO:0035196,GO:0035198,GO:0035278,GO:0035280,GO:0043066,GO:0045652,GO:0070578	P-body|double-stranded RNA binding|single-stranded RNA binding|nucleoplasm|cytoplasm|cytosol|mRNA catabolic process|synaptonemal complex assembly|male meiotic nuclear division|Wnt signaling pathway, calcium modulating pathway|male gonad development|RNA secondary structure unwinding|miRNA metabolic process|membrane|RISC complex|nuclear body|regulation of cell morphogenesis|pre-miRNA processing|mic…
TCONS_00032909	971.236	1876.35	66.1187	0.0352379	-4.82673	0.0393469	1	Down	135.856	6.21004	Chr12	27989774	28012173	+	XM_012187162.2	0	sense	genic	exonic	overlapping	ADCK3	GeneID:101114037,Genbank:XM_012187162.2	aarF domain containing kinase 3, transcript variant X1	GO:0005524,GO:0005739,GO:0006744,GO:0016021,GO:0016301,GO:0016310,GO:0043531	ATP binding|mitochondrion|ubiquinone biosynthetic process|integral component of membrane|kinase activity|phosphorylation|ADP binding
TCONS_00054113	2384.53	4576.41	192.656	0.0420977	-4.57011	0.0105345	1	Down	490.94	26.8424	Chr15	13938561	13978593	+	XM_012095358.2	0	antisense	genic	intronic	overlapping	CEP57	GeneID:101102008,Genbank:XM_012095358.2	centrosomal protein 57kDa, transcript variant X2	GO:0000060,GO:0000070,GO:0005634,GO:0005737,GO:0005813,GO:0005874,GO:0008017,GO:0008543,GO:0017134,GO:0034453,GO:0042803,GO:0043015	protein import into nucleus, translocation|mitotic sister chromatid segregation|nucleus|cytoplasm|centrosome|microtubule|microtubule binding|fibroblast growth factor receptor signaling pathway|fibroblast growth factor binding|microtubule anchoring|protein homodimerization activity|gamma-tubulin binding
TCONS_00070202	1231.63	2352.68	110.578	0.0470008	-4.41117	0.0372219	1	Down	33.6506	2.06795	Chr18	18775055	18776769	+	XM_004018035.3	159	sense	intergenic	downstream	same_strand	AEN	GeneID:101116260,Genbank:XM_004018035.3	apoptosis enhancing nuclease, transcript variant X2	GO:0003676,GO:0004527,GO:0005654,GO:0005730,GO:0010212,GO:0042771	nucleic acid binding|exonuclease activity|nucleoplasm|nucleolus|response to ionizing radiation|intrinsic apoptotic signaling pathway in response to DNA damage by p53 class mediator
TCONS_00023110	1561.63	2969.36	153.897	0.0518284	-4.27011	0.0292123	1	Down	318.571	21.4701	Chr10	70302457	70307686	-	XM_015097996.1	0	antisense	genic	intronic	nested	LOC101106781	GeneID:101106781,Genbank:XM_015097996.1	multidrug resistance-associated protein 4-like, transcript variant X1			ko04976,ko04024,ko02010	Bile secretion|cAMP signaling pathway|ABC transporters
TCONS_00189359	3991.01	7543.13	438.891	0.0581842	-4.10323	0.00938105	1	Down	820.276	62.0523	Chr9	82691108	82691346	-	XM_004011837.2	10503	antisense	intergenic	downstream	convergent	CDH17	GeneID:101111295,Genbank:XM_004011837.2	cadherin 17, LI cadherin (liver-intestine), transcript variant X1
TCONS_00018226	4249.16	7965.95	532.369	0.0668307	-3.90335	0.0117711	1	Down	846.903	73.746	Chr1	254120946	254168278	-	XM_015092655.1	0	sense	genic	intronic	nested	TMEM108	GeneID:101115599,Genbank:XM_015092655.1	transmembrane protein 108, transcript variant X1	GO:0005769,GO:0006898,GO:0008090,GO:0010008,GO:0014069,GO:0016021,GO:0021542,GO:0030054,GO:0030424,GO:0030425,GO:0031175,GO:0036477,GO:0045211,GO:0051388,GO:0097106,GO:0097484,GO:0098815,GO:1904115,GO:1990416	early endosome|receptor-mediated endocytosis|retrograde axonal transport|endosome membrane|postsynaptic density|integral component of membrane|dentate gyrus development|cell junction|axon|dendrite|neuron projection development|somatodendritic compartment|postsynaptic membrane|positive regulation of neurotrophin TRK receptor signaling pathway|postsynaptic density organization|dendrite extension|mo…
TCONS_00098734	6405.41	11923.9	886.902	0.0743801	-3.74894	0.0100321	1	Down	191.224	18.5092	Chr20	10513741	10633093	+	XM_015102518.1	0	sense	genic	exonic	containing	CDKN1A	GeneID:100302083,Genbank:XM_015102518.1	cyclin-dependent kinase inhibitor 1A (p21, Cip1), transcript variant X1	GO:0000082,GO:0000086,GO:0000307,GO:0004861,GO:0005730,GO:0005829,GO:0006977,GO:0006978,GO:0007265,GO:0008285,GO:0010629,GO:0016604,GO:0019901,GO:0019912,GO:0030308,GO:0030332,GO:0030890,GO:0031625,GO:0032403,GO:0033158,GO:0034198,GO:0042771,GO:0043068,GO:0045736,GO:0046872,GO:0048146,GO:0070557,GO:0071480,GO:0071493,GO:0071850,GO:0090398,GO:0090399,GO:2000278,GO:2000379	G1/S transition of mitotic cell cycle|G2/M transition of mitotic cell cycle|cyclin-dependent protein kinase holoenzyme complex|cyclin-dependent protein serine/threonine kinase inhibitor activity|nucleolus|cytosol|DNA damage response, signal transduction by p53 class mediator resulting in cell cycle arrest|DNA damage response, signal transduction by p53 class mediator resulting in transcription of…	ko04066,ko04115,ko04110,ko04151,ko04630,ko04068,ko04921,ko04012	HIF-1 signaling pathway|p53 signaling pathway|Cell cycle|PI3K-Akt signaling pathway|Jak-STAT signaling pathway|FoxO signaling pathway|Oxytocin signaling pathway|ErbB signaling pathway
TCONS_00195408	4383.4	8123.84	642.947	0.0791432	-3.65939	0.01647	1	Down	875.414	90.2522	ChrX	40816570	40851327	-	XM_004022017.3	0	sense	genic	intronic	nested	MAOB	GeneID:101106659,Genbank:XM_004022017.3	monoamine oxidase B, transcript variant X1	GO:0005741,GO:0016021,GO:0016491	mitochondrial outer membrane|integral component of membrane|oxidoreductase activity	ko00260,ko00982,ko00380,ko00950,ko00350,ko00340,ko04728,ko00330,ko04726,ko00360	Glycine, serine and threonine metabolism|Drug metabolism - cytochrome P450|Tryptophan metabolism|Isoquinoline alkaloid biosynthesis|Tyrosine metabolism|Histidine metabolism|Dopaminergic synapse|Arginine and proline metabolism|Serotonergic synapse|Phenylalanine metabolism
TCONS_00030881	4497.41	8226.48	768.345	0.093399	-3.42045	0.0229934	1	Down	866.898	105.381	Chr11	45912270	45997213	-	XM_015098847.1	0	antisense	genic	intronic	nested	EFCAB13	GeneID:101121788,Genbank:XM_015098847.1	EF-hand calcium binding domain 13, transcript variant X5
TCONS_00122104	3871.44	7013.3	729.586	0.104029	-3.26494	0.0330739	1	Down	755.761	102.293	Chr25	5652044	5679579	-	XM_012104976.2	0	antisense	genic	intronic	containing	MAP10	GeneID:101114929,Genbank:XM_012104976.2	microtubule associated protein 10	GO:0005813,GO:0005881,GO:0008017,GO:0030496,GO:0031122,GO:0032467,GO:0032886,GO:0051256,GO:0051301,GO:0097431,GO:1990023	centrosome|cytoplasmic microtubule|microtubule binding|midbody|cytoplasmic microtubule organization|positive regulation of cytokinesis|regulation of microtubule-based process|mitotic spindle midzone assembly|cell division|mitotic spindle pole|mitotic spindle midzone
TCONS_00170535	83032.6	150117	15948.3	0.106239	-3.23461	0.024058	1	Down	10185.6	1408.46	Chr7	23911563	23931268	+	XM_012182285.1	0	antisense	genic	exonic	overlapping	PARP2	GeneID:101118027,Genbank:XM_012182285.1	poly(ADP-ribose) polymerase 2, transcript variant X1			ko04214,ko04212,ko04210,ko03410	Apoptosis - fly|Longevity regulating pathway - worm|Apoptosis|Base excision repair
TCONS_00028123	6473.69	633.346	12314	19.4428	4.28117	0.00403613	0.653867	Up	25.2322	638.353	Chr11	9107862	9143366	-	XM_015098462.1	0	sense	genic	intronic	nested	TEX14	GeneID:101102402,Genbank:XM_015098462.1	testis expressed 14, transcript variant X7	GO:0000776,GO:0000777,GO:0004672,GO:0005524,GO:0005623,GO:0005737,GO:0007094,GO:0007140,GO:0008608,GO:0019901,GO:0030496,GO:0032091,GO:0032466,GO:0043063,GO:0045171,GO:0051301,GO:0051306,GO:1990830	kinetochore|condensed chromosome kinetochore|protein kinase activity|ATP binding|cell|cytoplasm|mitotic spindle assembly checkpoint|male meiotic nuclear division|attachment of spindle microtubules to kinetochore|protein kinase binding|midbody|negative regulation of protein binding|negative regulation of cytokinesis|intercellular bridge organization|intercellular bridge|cell division|mitotic siste…
TCONS_00071888	1094.87	72.8085	2116.94	29.0754	4.86173	0.0303576	1	Up	1.0644	40.485	Chr18	64235682	64237386	+	XM_015102053.1	0	sense	genic	exonic	nested	DLK1	GeneID:101119678,Genbank:XM_015102053.1	delta-like 1 homolog (Drosophila), transcript variant X1	GO:0005509,GO:0005615,GO:0016021,GO:0030154,GO:0045746	calcium ion binding|extracellular space|integral component of membrane|cell differentiation|negative regulation of Notch signaling pathway
TCONS_00099708	5260.56	257.9	10263.2	39.7954	5.31453	0.000890131	0.387138	Up	24.7839	1282.89	Chr20	30534795	30708740	+	XM_015102565.1	0	sense	genic	exonic	overlapping	LOC101108868	GeneID:101108868,Genbank:XM_015102565.1	uncharacterized LOC101108868	GO:0000786,GO:0003677,GO:0005634,GO:0006334,GO:0006352,GO:0046982	nucleosome|DNA binding|nucleus|nucleosome assembly|DNA-templated transcription, initiation|protein heterodimerization activity
TCONS_00102007	2697.68	84.2122	5311.15	63.0687	5.97885	0.00124008	0.412437	Up	4.61296	376.786	Chr20	30533017	30611576	-	XM_004019076.3	0	sense	genic	exonic	overlapping	LOC101110974	GeneID:101110974,Genbank:XM_004019076.3	histone H2B type 1-M	GO:0000786,GO:0003677,GO:0005634,GO:0005654,GO:0005829,GO:0006334,GO:0046982	nucleosome|DNA binding|nucleus|nucleoplasm|cytosol|nucleosome assembly|protein heterodimerization activity
TCONS_00071936	547.365	2.63163	1092.1	414.989	8.69693	0.0128933	1	Up	0.0298755	16.3609	Chr18	64511214	64513436	+
TCONS_00007300	412.102	0	824.204	Inf	Inf	0.0131856	1	Up	0	109.185	Chr1	217605749	217606071	+	XM_012128835.1	0	sense	genic	intronic	nested	PDCD10	GeneID:101122826,Genbank:XM_012128835.1	programmed cell death 10, transcript variant X1	GO:0000139,GO:0001525,GO:0005737,GO:0005794,GO:0005829,GO:0005886,GO:0008284,GO:0010628,GO:0010629,GO:0019901,GO:0030335,GO:0032874,GO:0033138,GO:0036481,GO:0042542,GO:0042803,GO:0043066,GO:0043406,GO:0044319,GO:0045747,GO:0047485,GO:0050821,GO:0051683,GO:0071902,GO:0090051,GO:0090168,GO:0090316,GO:1903588,GO:1990830	Golgi membrane|angiogenesis|cytoplasm|Golgi apparatus|cytosol|plasma membrane|positive regulation of cell proliferation|positive regulation of gene expression|negative regulation of gene expression|protein kinase binding|positive regulation of cell migration|positive regulation of stress-activated MAPK cascade|positive regulation of peptidyl-serine phosphorylation|intrinsic apoptotic signaling pa…
TCONS_00008954	835.603	0	1671.21	Inf	Inf	0.000451997	0.255559	Up	0	217.71	Chr1	267458398	267458682	+	XM_004003408.3	0	sense	genic	intronic	nested	DYRK1A	GeneID:101117130,Genbank:XM_004003408.3	dual specificity tyrosine-(Y)-phosphorylation regulated kinase 1A, transcript variant X2
TCONS_00014715	286.704	0	573.409	Inf	Inf	0.0458629	1	Up	0	72.6176	Chr1	147575837	147576115	-	XM_004002835.3	0	sense	genic	intronic	nested	GBE1	GeneID:101120124,Genbank:XM_004002835.3	glucan (1,4-alpha-), branching enzyme 1	GO:0003844,GO:0004553,GO:0005978,GO:0043169,GO:0102752	1,4-alpha-glucan branching enzyme activity|hydrolase activity, hydrolyzing O-glycosyl compounds|glycogen biosynthetic process|cation binding|1,4-alpha-glucan branching enzyme activity (using a glucosylated glycogenin as primer for glycogen synthesis)	ko00500	Starch and sucrose metabolism
TCONS_00015497	492.47	0	984.941	Inf	Inf	0.00633301	0.895171	Up	0	119.302	Chr1	180744266	180744575	-
TCONS_00020806	332.873	0	665.747	Inf	Inf	0.028693	1	Up	1.96493e-27	68.5413	Chr10	70184026	70254815	+	XM_015097996.1	0	sense	genic	intronic	overlapping	LOC101106781	GeneID:101106781,Genbank:XM_015097996.1	multidrug resistance-associated protein 4-like, transcript variant X1			ko04976,ko04024,ko02010	Bile secretion|cAMP signaling pathway|ABC transporters
TCONS_00024487	281.004	0	562.009	Inf	Inf	0.0488735	1	Up	0	73.5419	Chr11	17416276	17416634	+	XM_012185343.2	0	sense	genic	intronic	nested	C11H17orf75	GeneID:101115384,Genbank:XM_012185343.2	chromosome 11 open reading frame, human C17orf75, transcript variant X1
TCONS_00034861	525.53	0	1051.06	Inf	Inf	0.0046257	0.692244	Up	0	139.225	Chr12	69578968	69582052	+	XM_004013905.3	0	sense	genic	intronic	nested	INTS7	GeneID:101117951,Genbank:XM_004013905.3	integrator complex subunit 7, transcript variant X1	GO:0000077,GO:0005634,GO:0005694,GO:0005737,GO:0016604,GO:0032039,GO:0034472,GO:0071479	DNA damage checkpoint|nucleus|chromosome|cytoplasm|nuclear body|integrator complex|snRNA 3'-end processing|cellular response to ionizing radiation
TCONS_00040661	358.523	0	717.046	Inf	Inf	0.022376	1	Up	0	83.2071	Chr13	45695215	45695543	+	XM_012188677.2	77343	sense	intergenic	upstream	same_strand	DIP2C	GeneID:101109113,Genbank:XM_012188677.2	disco interacting protein 2 homolog C, transcript variant X1	GO:0003824,GO:0008152	catalytic activity|metabolic process
TCONS_00042268	643.517	0	1287.03	Inf	Inf	0.00167575	0.42011	Up	3.13261e-10	67.8451	Chr13	76840914	76843866	+	XM_004014629.3	1583	antisense	intergenic	upstream	divergent	ZNFX1	GeneID:101121112,Genbank:XM_004014629.3	zinc finger, NFX1-type containing 1, transcript variant X1	GO:0003700,GO:0003723,GO:0005634,GO:0008270	DNA binding transcription factor activity|RNA binding|nucleus|zinc ion binding
TCONS_00047034	388.162	0	776.325	Inf	Inf	0.0166357	1	Up	0	99.4447	Chr14	21488239	21488523	+	NM_001104931.1	0	sense	genic	intronic	nested	FTO	GeneID:100125353,Genbank:NM_001104931.1	fat mass and obesity associated	GO:0001659,GO:0005634,GO:0005654,GO:0006307,GO:0008198,GO:0010883,GO:0016607,GO:0035515,GO:0035516,GO:0035552,GO:0035553,GO:0040014,GO:0042245,GO:0043734,GO:0044065,GO:0060612,GO:0070350,GO:0070989,GO:0080111,GO:0090335,GO:1990931	temperature homeostasis|nucleus|nucleoplasm|DNA dealkylation involved in DNA repair|ferrous iron binding|regulation of lipid storage|nuclear speck|oxidative RNA demethylase activity|oxidative DNA demethylase activity|oxidative single-stranded DNA demethylation|oxidative single-stranded RNA demethylation|regulation of multicellular organism growth|RNA repair|DNA-N1-methyladenine dioxygenase activi…
TCONS_00047651	299.814	0	599.628	Inf	Inf	0.0398219	1	Up	6.42931e-33	67.8489	Chr14	35925516	35950466	+	XM_015100520.1	0	sense	genic	intronic	nested	NFAT5	GeneID:101113952,Genbank:XM_015100520.1	nuclear factor of activated T-cells 5, tonicity-responsive, transcript variant X8	GO:0000978,GO:0001077,GO:0001816,GO:0003677,GO:0005634,GO:0005737,GO:0006970,GO:0010628,GO:0045944,GO:0070884	RNA polymerase II proximal promoter sequence-specific DNA binding|transcriptional activator activity, RNA polymerase II proximal promoter sequence-specific DNA binding|cytokine production|DNA binding|nucleus|cytoplasm|response to osmotic stress|positive regulation of gene expression|positive regulation of transcription from RNA polymerase II promoter|regulation of calcineurin-NFAT signaling casca…
TCONS_00056706	517.55	0	1035.1	Inf	Inf	0.00498521	0.722727	Up	1.51193e-05	10.4489	Chr15	78983888	78987167	+	XM_015101177.1	0	sense	genic	exonic	nested	ZFP91	GeneID:100885759,Genbank:XM_015101177.1	ZFP91 zinc finger protein, transcript variant X1	GO:0003676,GO:0004842,GO:0005634,GO:0005730,GO:0007250,GO:0046872,GO:0070534	nucleic acid binding|ubiquitin-protein transferase activity|nucleus|nucleolus|activation of NF-kappaB-inducing kinase activity|metal ion binding|protein K63-linked ubiquitination
TCONS_00058253	368.783	0	737.565	Inf	Inf	0.020204	1	Up	2.87178e-20	52.1721	Chr15	42211447	42218062	-	XM_012095787.2	0	sense	genic	exonic	containing	LOC105602254	GeneID:105602254,Genbank:XM_012095787.2	endogenous retrovirus group K member 9 Env polyprotein	GO:0005198,GO:0016021,GO:0016032,GO:0019031,GO:0019064,GO:0019899,GO:0055036,GO:0098670	structural molecule activity|integral component of membrane|viral process|viral envelope|fusion of virus membrane with host plasma membrane|enzyme binding|virion membrane|entry receptor-mediated virion attachment to host cell
TCONS_00058961	473.661	0	947.321	Inf	Inf	0.00756827	1	Up	0	126.587	Chr15	60382160	60382586	-	XM_012096160.2	0	sense	genic	intronic	nested	IMMP1L	GeneID:101119503,Genbank:XM_012096160.2	inner mitochondrial membrane peptidase subunit 1, transcript variant X6	GO:0005739,GO:0006465,GO:0006627,GO:0008236,GO:0033108,GO:0042720	mitochondrion|signal peptide processing|protein processing involved in protein targeting to mitochondrion|serine-type peptidase activity|mitochondrial respiratory chain complex assembly|mitochondrial inner membrane peptidase complex	ko03060	Protein export
TCONS_00060033	294.114	0	588.228	Inf	Inf	0.0422938	1	Up	0	70.6353	Chr16	6839821	6840758	+	XM_012096750.2	0	sense	genic	intronic	nested	GFM2	GeneID:101111659,Genbank:XM_012096750.2	G elongation factor, mitochondrial 2, transcript variant X6	GO:0003924,GO:0005525,GO:0005739,GO:0032543,GO:0032790	GTPase activity|GTP binding|mitochondrion|mitochondrial translation|ribosome disassembly
TCONS_00062150	315.774	0	631.548	Inf	Inf	0.0339014	1	Up	0	84.3835	Chr16	10051224	10051520	-	XM_012096786.1	0	sense	genic	intronic	nested	BDP1	GeneID:101117279,Genbank:XM_012096786.1	B double prime 1, subunit of RNA polymerase III transcription initiation factor IIIB, transcript variant X3	GO:0000126,GO:0001026,GO:0001156,GO:0003677,GO:0005654,GO:0070898	transcription factor TFIIIB complex|TFIIIB-type transcription factor activity|TFIIIC-class transcription factor binding|DNA binding|nucleoplasm|RNA polymerase III transcriptional preinitiation complex assembly
TCONS_00062192	528.38	0	1056.76	Inf	Inf	0.00450496	0.692244	Up	0	137.577	Chr16	10524478	10524775	-	XM_004016917.3	0	sense	genic	intronic	nested	SLC30A5	GeneID:101120951,Genbank:XM_004016917.3	solute carrier family 30 (zinc transporter), member 5	GO:0005385,GO:0005634,GO:0005730,GO:0005794,GO:0005887,GO:0006824,GO:0006829,GO:0006882,GO:0008270,GO:0010043,GO:0010155,GO:0016020,GO:0016324,GO:0030141,GO:0030667,GO:0061088	zinc ion transmembrane transporter activity|nucleus|nucleolus|Golgi apparatus|integral component of plasma membrane|cobalt ion transport|zinc II ion transport|cellular zinc ion homeostasis|zinc ion binding|response to zinc ion|regulation of proton transport|membrane|apical plasma membrane|secretory granule|secretory granule membrane|regulation of sequestering of zinc ion
TCONS_00064319	306.084	0	612.168	Inf	Inf	0.0373406	1	Up	0	78.7522	Chr17	16508455	16508812	+	XM_004017233.3	0	sense	genic	intronic	nested	RNF150	GeneID:101113958,Genbank:XM_004017233.3	ring finger protein 150, transcript variant X1	GO:0016021,GO:0046872	integral component of membrane|metal ion binding
TCONS_00066245	288.984	0	577.969	Inf	Inf	0.044723	1	Up	1.35728e-05	37.6563	Chr17	67992835	67993424	+	XM_015101701.1	1719	sense	intergenic	downstream	same_strand	KREMEN1	GeneID:101120442,Genbank:XM_015101701.1	kringle containing transmembrane protein 1, transcript variant X2	GO:0005886,GO:0006915,GO:0007154,GO:0016020,GO:0016021,GO:0016055,GO:0030279,GO:0060173,GO:0060828,GO:0090090	plasma membrane|apoptotic process|cell communication|membrane|integral component of membrane|Wnt signaling pathway|negative regulation of ossification|limb development|regulation of canonical Wnt signaling pathway|negative regulation of canonical Wnt signaling pathway
TCONS_00075999	328.883	0	657.767	Inf	Inf	0.0298239	1	Up	2.14582e-31	88.6999	Chr19	22981312	23038178	+	XM_012099604.2	0	sense	genic	intronic	nested	CRBN	GeneID:101111322,Genbank:XM_012099604.2	cereblon, transcript variant X4	GO:0005634,GO:0005730,GO:0005737,GO:0016020,GO:0016567,GO:0031464,GO:0043161,GO:0046872	nucleus|nucleolus|cytoplasm|membrane|protein ubiquitination|Cul4A-RING E3 ubiquitin ligase complex|proteasome-mediated ubiquitin-dependent protein catabolic process|metal ion binding
TCONS_00082738	385.882	0	771.765	Inf	Inf	0.0170182	1	Up	0	102.718	Chr2	48077239	48077742	+	XM_015093126.1	0	sense	genic	exonic	nested	LOC101123268	GeneID:101123268,Genbank:XM_015093126.1	dolichyl-diphosphooligosaccharide--protein glycosyltransferase subunit 1, transcript variant X1	GO:0004579,GO:0005789,GO:0006486,GO:0016021,GO:0042470	dolichyl-diphosphooligosaccharide-protein glycotransferase activity|endoplasmic reticulum membrane|protein glycosylation|integral component of membrane|melanosome	ko04141,ko00510,ko00513	Protein processing in endoplasmic reticulum|N-Glycan biosynthesis|Various types of N-glycan biosynthesis
TCONS_00084323	365.363	0	730.726	Inf	Inf	0.020908	1	Up	0	96.0399	Chr2	101307763	101308053	+	XM_012128450.2	0	sense	genic	intronic	nested	ELP3	GeneID:101115183,Genbank:XM_012128450.2	elongator acetyltransferase complex subunit 3, transcript variant X1	GO:0000123,GO:0000993,GO:0001764,GO:0004402,GO:0005634,GO:0005730,GO:0005737,GO:0006351,GO:0006357,GO:0007417,GO:0008023,GO:0008607,GO:0010484,GO:0010485,GO:0030335,GO:0033588,GO:0046872,GO:0051536	histone acetyltransferase complex|RNA polymerase II core binding|neuron migration|histone acetyltransferase activity|nucleus|nucleolus|cytoplasm|transcription, DNA-templated|regulation of transcription from RNA polymerase II promoter|central nervous system development|transcription elongation factor complex|phosphorylase kinase regulator activity|H3 histone acetyltransferase activity|H4 histone a…
TCONS_00088336	552.319	0	1104.64	Inf	Inf	0.00362752	0.621516	Up	0	148.839	Chr2	231274751	231275043	+	XM_012148235.1	0	antisense	genic	intronic	nested	SP110	GeneID:101106058,Genbank:XM_012148235.1	SP110 nuclear body protein, transcript variant X7
TCONS_00089141	315.774	0	631.548	Inf	Inf	0.0339014	1	Up	0	83.9625	Chr2	242589313	242589645	+	XM_012152513.2	0	sense	genic	intronic	nested	LUZP1	GeneID:101122671,Genbank:XM_012152513.2	leucine zipper protein 1, transcript variant X9	GO:0003281,GO:0005634,GO:0021503,GO:0060840	ventricular septum development|nucleus|neural fold bending|artery development
TCONS_00090231	607.608	0	1215.22	Inf	Inf	0.00224286	0.469672	Up	0	161.03	Chr2	13235239	13235511	-	XM_012113867.2	0	sense	genic	exonic	overlapping	LOC101114239	GeneID:101114239,Genbank:XM_012113867.2	A-kinase anchor protein 2, transcript variant X10
TCONS_00094026	389.872	0	779.745	Inf	Inf	0.0163552	1	Up	0	103.361	Chr2	120787534	120836239	-	XM_004005355.3	0	antisense	genic	intronic	overlapping	TFPI	GeneID:101120391,Genbank:XM_004005355.3	tissue factor pathway inhibitor			ko04610	Complement and coagulation cascades
TCONS_00094479	583.668	0	1167.34	Inf	Inf	0.00275102	0.50175	Up	0	157.996	Chr2	134499254	134499554	-	XM_015093349.1	1077	antisense	intergenic	downstream	convergent	GPR155	GeneID:101110651,Genbank:XM_015093349.1	G protein-coupled receptor 155, transcript variant X1	GO:0005622,GO:0016021,GO:0035556,GO:0055085	intracellular|integral component of membrane|intracellular signal transduction|transmembrane transport
TCONS_00094483	470.241	0	940.481	Inf	Inf	0.00781281	1	Up	0	125.699	Chr2	134524585	134525014	-	XM_012133407.2	0	sense	genic	intronic	nested	SCRN3	GeneID:101105639,Genbank:XM_012133407.2	secernin 3, transcript variant X2	GO:0006887,GO:0016805	exocytosis|dipeptidase activity
TCONS_00094752	306.654	0	613.308	Inf	Inf	0.0371259	1	Up	0	80.8412	Chr2	141030031	141030639	-	XM_015092811.1	0	sense	genic	intronic	nested	LOC106990335	GeneID:106990335,Genbank:XM_015092811.1	zinc finger protein ZIC 5-like, transcript variant X1	GO:0003964,GO:0004519,GO:0006310,GO:0046872	RNA-directed DNA polymerase activity|endonuclease activity|DNA recombination|metal ion binding
TCONS_00097186	444.021	0	888.042	Inf	Inf	0.00989153	1	Up	0	117.133	Chr2	231002200	231002503	-	XM_015093586.1	0	sense	genic	intronic	nested	TRIP12	GeneID:101105057,Genbank:XM_015093586.1	thyroid hormone receptor interactor 12, transcript variant X10	GO:0004842,GO:0005634,GO:0005654,GO:0005737,GO:0006281,GO:0006974,GO:0008270,GO:0042787,GO:0045995,GO:0046966,GO:0061630,GO:1901315,GO:2000780	ubiquitin-protein transferase activity|nucleus|nucleoplasm|cytoplasm|DNA repair|cellular response to DNA damage stimulus|zinc ion binding|protein ubiquitination involved in ubiquitin-dependent protein catabolic process|regulation of embryonic development|thyroid hormone receptor binding|ubiquitin protein ligase activity|negative regulation of histone H2A K63-linked ubiquitination|negative regulat…	ko04120	Ubiquitin mediated proteolysis
TCONS_00105423	415.522	0	831.044	Inf	Inf	0.0127721	1	Up	1.14811e-08	17.3302	Chr21	95677	97644	-	XM_012101551.2	0	sense	genic	exonic	nested	PANX1	GeneID:101118394,Genbank:XM_012101551.2	pannexin 1, transcript variant X1
TCONS_00105442	1159.36	0	2318.71	Inf	Inf	6.51755e-05	0.0740347	Up	0.0306305	294.587	Chr21	541519	587505	-	XM_015103052.1	0	sense	genic	intronic	overlapping	CEP295	GeneID:101106980,Genbank:XM_015103052.1	centrosomal protein 295kDa, transcript variant X6	GO:0005737,GO:0005813,GO:0005814,GO:0005829,GO:0005856,GO:0005886,GO:1902117	cytoplasm|centrosome|centriole|cytosol|cytoskeleton|plasma membrane|positive regulation of organelle assembly
TCONS_00113132	596.778	0	1193.56	Inf	Inf	0.00245776	0.479179	Up	0	151.576	Chr23	61275950	61276354	+	XM_015103557.1	0	sense	genic	intronic	nested	PHLPP1	GeneID:101119357,Genbank:XM_015103557.1	PH domain and leucine rich repeat protein phosphatase 1, transcript variant X1	GO:0001932,GO:0002667,GO:0004722,GO:0005654,GO:0005737,GO:0005886,GO:0006470,GO:0006915,GO:0007623,GO:0009649,GO:0021766,GO:0031965,GO:0042981,GO:0043408,GO:0046328,GO:0046872,GO:0051897,GO:0051898,GO:0070373,GO:0090037,GO:0090038,GO:1900744	regulation of protein phosphorylation|regulation of T cell anergy|protein serine/threonine phosphatase activity|nucleoplasm|cytoplasm|plasma membrane|protein dephosphorylation|apoptotic process|circadian rhythm|entrainment of circadian clock|hippocampus development|nuclear membrane|regulation of apoptotic process|regulation of MAPK cascade|regulation of JNK cascade|metal ion binding|positive regu…	ko04151	PI3K-Akt signaling pathway
TCONS_00118363	311.784	0	623.568	Inf	Inf	0.0352662	1	Up	0	83.9776	Chr24	12750888	12788760	-	XM_012104127.1	876	antisense	intergenic	upstream	divergent	ERCC4	GeneID:101109669,Genbank:XM_012104127.1	excision repair cross-complementation group 4, transcript variant X1			ko03460,ko03420	Fanconi anemia pathway|Nucleotide excision repair
TCONS_00122865	369.923	0	739.845	Inf	Inf	0.0199742	1	Up	0	99.337	Chr25	28060065	28060339	-	XM_012105247.2	0	sense	genic	intronic	nested	ASCC1	GeneID:101113387,Genbank:XM_012105247.2	activating signal cointegrator 1 complex subunit 1, transcript variant X2	GO:0003723,GO:0005634,GO:0005667,GO:0006351,GO:0006355,GO:0031594	RNA binding|nucleus|transcription factor complex|transcription, DNA-templated|regulation of transcription, DNA-templated|neuromuscular junction
TCONS_00123896	634.967	0	1269.93	Inf	Inf	0.00179326	0.42011	Up	2.18626e-06	13.602	Chr26	6445799	6507582	+	XM_015104550.1	0	sense	genic	exonic	overlapping	SPCS3	GeneID:101105386,Genbank:XM_015104550.1	signal peptidase complex subunit 3, transcript variant X1	GO:0005787,GO:0005789,GO:0006465,GO:0008233,GO:0016021,GO:0031090,GO:0045047	signal peptidase complex|endoplasmic reticulum membrane|signal peptide processing|peptidase activity|integral component of membrane|organelle membrane|protein targeting to ER	ko03060	Protein export
TCONS_00125443	345.413	0	690.826	Inf	Inf	0.0254225	1	Up	0	84.6108	Chr26	42729007	42729314	+	XM_012106062.2	0	sense	genic	intronic	nested	ZNF385D	GeneID:101104040,Genbank:XM_012106062.2	zinc finger protein 385D, transcript variant X1	GO:0002039,GO:0003723,GO:0005634,GO:0008270,GO:0072332	p53 binding|RNA binding|nucleus|zinc ion binding|intrinsic apoptotic signaling pathway by p53 class mediator
TCONS_00128860	308.934	0	617.868	Inf	Inf	0.0362837	1	Up	0	82.8761	Chr3	40033951	40034201	+	XM_012167971.2	0	sense	genic	exonic	overlapping	C1D	GeneID:101111532,Genbank:XM_012167971.2	C1D nuclear receptor corepressor, transcript variant X2	GO:0000460,GO:0003677,GO:0003714,GO:0003723,GO:0005634,GO:0005730,GO:0005737,GO:0006351,GO:0006915,GO:0016922,GO:0017053,GO:0045892	maturation of 5.8S rRNA|DNA binding|transcription corepressor activity|RNA binding|nucleus|nucleolus|cytoplasm|transcription, DNA-templated|apoptotic process|ligand-dependent nuclear receptor binding|transcriptional repressor complex|negative regulation of transcription, DNA-templated	ko03018	RNA degradation
TCONS_00130608	401.842	0	803.684	Inf	Inf	0.0145414	1	Up	0	106.853	Chr3	95352162	95352458	+	XM_012173640.2	0	sense	genic	intronic	nested	ALMS1	GeneID:101104651,Genbank:XM_012173640.2	ALMS1, centrosome and basal body associated protein, transcript variant X8	GO:0000086,GO:0000922,GO:0005813,GO:0005829,GO:0005929,GO:0010389,GO:0016197,GO:0051393,GO:0051492,GO:0097711	G2/M transition of mitotic cell cycle|spindle pole|centrosome|cytosol|cilium|regulation of G2/M transition of mitotic cell cycle|endosomal transport|alpha-actinin binding|regulation of stress fiber assembly|ciliary basal body-plasma membrane docking
TCONS_00130869	307.224	0	614.448	Inf	Inf	0.0369129	1	Up	0	78.7739	Chr3	101055759	101056071	+	XM_015093896.1	0	sense	genic	intronic	nested	AFF3	GeneID:101111623,Genbank:XM_015093896.1	AF4/FMR2 family member 3, transcript variant X1
TCONS_00146731	404.692	0	809.384	Inf	Inf	0.014147	1	Up	0	109.494	Chr4	56870622	56916555	+	XM_015095089.1	0	sense	genic	intronic	nested	IMMP2L	GeneID:101113581,Genbank:XM_015095089.1	inner mitochondrial membrane peptidase subunit 2, transcript variant X1	GO:0001541,GO:0005739,GO:0005743,GO:0006465,GO:0006627,GO:0006801,GO:0006974,GO:0007283,GO:0007420,GO:0008015,GO:0008104,GO:0008233,GO:0008236,GO:0016021,GO:0022904,GO:0030728,GO:0033108,GO:0042720,GO:0061300	ovarian follicle development|mitochondrion|mitochondrial inner membrane|signal peptide processing|protein processing involved in protein targeting to mitochondrion|superoxide metabolic process|cellular response to DNA damage stimulus|spermatogenesis|brain development|blood circulation|protein localization|peptidase activity|serine-type peptidase activity|integral component of membrane|respiratory…	ko03060	Protein export
TCONS_00162715	3939.76	0	7879.52	Inf	Inf	1.20129e-08	6.79209e-05	Up	5.92537e-20	588.554	Chr6	13030659	13071360	+	XM_012179483.2	0	antisense	genic	intronic	overlapping	LARP7	GeneID:101116230,Genbank:XM_012179483.2	La ribonucleoprotein domain family member 7, transcript variant X3	GO:0003723,GO:0005654,GO:0005829,GO:0006396,GO:0030529	RNA binding|nucleoplasm|cytosol|RNA processing|intracellular ribonucleoprotein complex
TCONS_00165004	319.764	0	639.527	Inf	Inf	0.0325993	1	Up	0	81.6096	Chr6	99860422	99860705	+	XM_012180292.2	0	sense	genic	intronic	nested	ARHGAP24	GeneID:101119904,Genbank:XM_012180292.2	Rho GTPase activating protein 24, transcript variant X2	GO:0001525,GO:0005096,GO:0005829,GO:0005856,GO:0005925,GO:0007165,GO:0030154,GO:0042995,GO:0051056	angiogenesis|GTPase activator activity|cytosol|cytoskeleton|focal adhesion|signal transduction|cell differentiation|cell projection|regulation of small GTPase mediated signal transduction
TCONS_00172002	364.793	0	729.586	Inf	Inf	0.0210275	1	Up	0	92.7212	Chr7	58154578	58155527	+	XM_004010629.3	0	sense	genic	intronic	nested	SECISBP2L	GeneID:101109804,Genbank:XM_004010629.3	SECIS binding protein 2-like	GO:0001514,GO:0003723,GO:0003730,GO:0030529,GO:0035368,GO:0043021	selenocysteine incorporation|RNA binding|mRNA 3'-UTR binding|intracellular ribonucleoprotein complex|selenocysteine insertion sequence binding|ribonucleoprotein complex binding
TCONS_00177131	435.471	0	870.943	Inf	Inf	0.0106688	1	Up	0	105.485	Chr7	87561075	87561434	-	XM_012182163.2	0	antisense	genic	intronic	nested	NRXN3	GeneID:101116577,Genbank:XM_012182163.2	neurexin 3, transcript variant X11	GO:0004872,GO:0005886,GO:0005887,GO:0007158,GO:0007411,GO:0007612,GO:0030534,GO:0035176,GO:0046872,GO:0050839,GO:0071625,GO:0097109	receptor activity|plasma membrane|integral component of plasma membrane|neuron cell-cell adhesion|axon guidance|learning|adult behavior|social behavior|metal ion binding|cell adhesion molecule binding|vocalization behavior|neuroligin family protein binding	ko04514	Cell adhesion molecules (CAMs)
TCONS_00182279	358.523	0	717.046	Inf	Inf	0.022376	1	Up	0	88.8452	Chr8	53493311	53493600	-	XM_015097398.1	0	sense	genic	intronic	nested	PTPRK	GeneID:101116916,Genbank:XM_015097398.1	protein tyrosine phosphatase, receptor type, K, transcript variant X7	GO:0001750,GO:0004725,GO:0005886,GO:0005911,GO:0006470,GO:0007155,GO:0007165,GO:0007179,GO:0008013,GO:0008285,GO:0009986,GO:0010839,GO:0016021,GO:0016477,GO:0019901,GO:0030054,GO:0030336,GO:0030424,GO:0030425,GO:0031175,GO:0031256,GO:0034394,GO:0034614,GO:0034644,GO:0043025,GO:0043231,GO:0045295,GO:0045786,GO:0045892,GO:0048041	photoreceptor outer segment|protein tyrosine phosphatase activity|plasma membrane|cell-cell junction|protein dephosphorylation|cell adhesion|signal transduction|transforming growth factor beta receptor signaling pathway|beta-catenin binding|negative regulation of cell proliferation|cell surface|negative regulation of keratinocyte proliferation|integral component of membrane|cell migration|protein…
TCONS_00182342	370.493	0	740.985	Inf	Inf	0.0198603	1	Up	0	93.388	Chr8	54935832	54936193	-	XM_012182856.2	0	sense	genic	intronic	nested	ARHGAP18	GeneID:101118792,Genbank:XM_012182856.2	Rho GTPase activating protein 18, transcript variant X2	GO:0005096,GO:0005737,GO:0005829,GO:0005886,GO:0007264,GO:0008360,GO:0016607,GO:0030833,GO:0032956,GO:0045296,GO:0051056,GO:2000145	GTPase activator activity|cytoplasm|cytosol|plasma membrane|small GTPase mediated signal transduction|regulation of cell shape|nuclear speck|regulation of actin filament polymerization|regulation of actin cytoskeleton organization|cadherin binding|regulation of small GTPase mediated signal transduction|regulation of cell motility
TCONS_00189829	293.544	0	587.088	Inf	Inf	0.0425538	1	Up	0	56.6533	ChrX	1233298	1233792	+	XM_015104678.1	0	sense	genic	intronic	nested	XG	GeneID:105605669,Genbank:XM_015104678.1	Xg blood group, transcript variant X1
TCONS_00190032	407.542	0	815.084	Inf	Inf	0.0137664	1	Up	0	99.8989	ChrX	5733866	5734888	+	XM_015104683.1	0	antisense	genic	intronic	nested	ANOS1	GeneID:101118853,Genbank:XM_015104683.1	anosmin 1, transcript variant X1	GO:0004867,GO:0005201,GO:0005576,GO:0005578,GO:0005615,GO:0005886,GO:0006928,GO:0006935,GO:0007155,GO:0007411,GO:0008201,GO:0008543	serine-type endopeptidase inhibitor activity|extracellular matrix structural constituent|extracellular region|proteinaceous extracellular matrix|extracellular space|plasma membrane|movement of cell or subcellular component|chemotaxis|cell adhesion|axon guidance|heparin binding|fibroblast growth factor receptor signaling pathway
TCONS_00192904	352.823	0	705.646	Inf	Inf	0.0236599	1	Up	0	80.4269	ChrX	98506179	98506642	+	XM_012107344.2	82628	sense	intergenic	upstream	same_strand	LOC105601887	GeneID:105601887,Genbank:XM_012107344.2	fibrous sheath-interacting protein 2-like, transcript variant X1	GO:0005739	mitochondrion
TCONS_00196411	458.271	0	916.542	Inf	Inf	0.00871363	1	Up	4.77789e-10	7.0173	ChrX	62563131	62568181	-
TCONS_00000516	565.801	1131.6	0	0	#NAME?	0.00404764	0.653867	Down	121.438	7.81152e-57	Chr1	10017026	10017647	+	XM_015091852.1	0	sense	genic	intronic	nested	ZMYM4	GeneID:101115501,Genbank:XM_015091852.1	zinc finger, MYM-type 4, transcript variant X1	GO:0000981,GO:0003677,GO:0005654,GO:0005737,GO:0007010,GO:0007275,GO:0008270,GO:0022604	RNA polymerase II transcription factor activity, sequence-specific DNA binding|DNA binding|nucleoplasm|cytoplasm|cytoskeleton organization|multicellular organism development|zinc ion binding|regulation of cell morphogenesis
TCONS_00002605	372.376	744.752	0	0	#NAME?	0.0229297	1	Down	77.754	3.51696e-31	Chr1	69472016	69550925	+	XM_012176442.2	0	sense	genic	intronic	overlapping	CCDC18	GeneID:101117639,Genbank:XM_012176442.2	coiled-coil domain containing 18, transcript variant X7
TCONS_00003613	735.979	1471.96	0	0	#NAME?	0.00111675	0.396975	Down	125.614	6.33483e-14	Chr1	98276668	98291493	+	XM_015092215.1	52699	antisense	intergenic	upstream	divergent	HFE2	GeneID:101114997,Genbank:XM_015092215.1	hemochromatosis type 2 (juvenile), transcript variant X2	GO:0000122,GO:0005102,GO:0005615,GO:0005886,GO:0006879,GO:0009986,GO:0015026,GO:0016540,GO:0030509,GO:0030514,GO:0031225,GO:0032924,GO:0036122,GO:0045944,GO:0055072,GO:0070724,GO:0071773,GO:0098797,GO:1990459,GO:1990712	negative regulation of transcription from RNA polymerase II promoter|receptor binding|extracellular space|plasma membrane|cellular iron ion homeostasis|cell surface|coreceptor activity|protein autoprocessing|BMP signaling pathway|negative regulation of BMP signaling pathway|anchored component of membrane|activin receptor signaling pathway|BMP binding|positive regulation of transcription from RNA …
TCONS_00009925	306.585	613.17	0	0	#NAME?	0.0426599	1	Down	26.6557	1.47317e-15	Chr1	12351896	12353737	-	XM_015091872.1	0	sense	genic	exonic	nested	YRDC	GeneID:101119101,Genbank:XM_015091872.1	yrdC N(6)-threonylcarbamoyltransferase domain containing	GO:0000049,GO:0002949,GO:0003725,GO:0005737,GO:0005739,GO:0006450,GO:0016020,GO:0016779,GO:0051051	tRNA binding|tRNA threonylcarbamoyladenosine modification|double-stranded RNA binding|cytoplasm|mitochondrion|regulation of translational fidelity|membrane|nucleotidyltransferase activity|negative regulation of transport
TCONS_00015941	306.585	613.17	0	0	#NAME?	0.0426599	1	Down	57.236	0	Chr1	189157896	189158281	-	XM_012096437.2	0	sense	genic	intronic	nested	WDR53	GeneID:101122487,Genbank:XM_012096437.2	WD repeat domain 53, transcript variant X3	GO:0005737	cytoplasm
TCONS_00017168	549.572	1099.14	0	0	#NAME?	0.00465251	0.692244	Down	106.409	0	Chr1	224316705	224316984	-	XM_004003202.2	0	sense	genic	intronic	nested	PPM1L	GeneID:101105045,Genbank:XM_004003202.2	protein phosphatase, Mg2+/Mn2+ dependent 1L, transcript variant X1	GO:0000165,GO:0004722,GO:0005622,GO:0007178,GO:0016021,GO:0046872	MAPK cascade|protein serine/threonine phosphatase activity|intracellular|transmembrane receptor protein serine/threonine kinase signaling pathway|integral component of membrane|metal ion binding
TCONS_00017451	295.181	590.363	0	0	#NAME?	0.0477959	1	Down	54.734	0	Chr1	233392816	233395981	-	XM_012101191.2	0	sense	genic	intronic	nested	MBNL1	GeneID:101114918,Genbank:XM_012101191.2	muscleblind like splicing regulator 1, transcript variant X9	GO:0001069,GO:0001701,GO:0003723,GO:0003725,GO:0005634,GO:0005654,GO:0005737,GO:0005829,GO:0006397,GO:0007399,GO:0008380,GO:0010494,GO:0030326,GO:0043484,GO:0045445,GO:0046872	regulatory region RNA binding|in utero embryonic development|RNA binding|double-stranded RNA binding|nucleus|nucleoplasm|cytoplasm|cytosol|mRNA processing|nervous system development|RNA splicing|cytoplasmic stress granule|embryonic limb morphogenesis|regulation of RNA splicing|myoblast differentiation|metal ion binding
TCONS_00017533	397.376	794.753	0	0	#NAME?	0.0180393	1	Down	76.9234	0	Chr1	235415085	235415388	-	XM_004003256.3	0	sense	genic	intronic	nested	LOC101119269	GeneID:101119269,Genbank:XM_004003256.3	selenoprotein T	GO:0004791,GO:0005783,GO:0005789,GO:0007204,GO:0009749,GO:0016021,GO:0031016,GO:0035773,GO:0042593,GO:0045454,GO:0060124,GO:0098869	thioredoxin-disulfide reductase activity|endoplasmic reticulum|endoplasmic reticulum membrane|positive regulation of cytosolic calcium ion concentration|response to glucose|integral component of membrane|pancreas development|insulin secretion involved in cellular response to glucose stimulus|glucose homeostasis|cell redox homeostasis|positive regulation of growth hormone secretion|cellular oxidan…
TCONS_00018541	382.464	764.927	0	0	#NAME?	0.0207999	1	Down	74.3678	2.02297e-29	Chr1	263010553	263034106	-	XM_015091767.1	0	sense	genic	intronic	overlapping	POFUT2	GeneID:101105718,Genbank:XM_015091767.1	protein O-fucosyltransferase 2, transcript variant X1	GO:0001707,GO:0005783,GO:0005794,GO:0006004,GO:0010468,GO:0010717,GO:0036066,GO:0046922,GO:0051046	mesoderm formation|endoplasmic reticulum|Golgi apparatus|fucose metabolic process|regulation of gene expression|regulation of epithelial to mesenchymal transition|protein O-linked fucosylation|peptide-O-fucosyltransferase activity|regulation of secretion	ko00514	Other types of O-glycan biosynthesis
TCONS_00018641	457.904	915.808	0	0	#NAME?	0.0105983	1	Down	54.3756	0.0126082	Chr1	264845534	264849293	-	XM_015092696.1	0	sense	genic	intronic	nested	RUNX1	GeneID:101108280,Genbank:XM_015092696.1	runt-related transcription factor 1, transcript variant X1
TCONS_00021387	320.182	640.364	0	0	#NAME?	0.0374707	1	Down	62.475	0	Chr10	1943694	1943977	-	XM_015098040.1	0	sense	genic	intronic	nested	TDRD3	GeneID:101104506,Genbank:XM_015098040.1	tudor domain containing 3, transcript variant X8	GO:0003682,GO:0003713,GO:0005634,GO:0005737,GO:0016569,GO:0035064	chromatin binding|transcription coactivator activity|nucleus|cytoplasm|covalent chromatin modification|methylated histone binding
TCONS_00023772	375.885	751.769	0	0	#NAME?	0.0221647	1	Down	37.6886	3.36805e-25	Chr10	85899007	85905573	-	XM_015098277.1	1314	sense	intergenic	downstream	same_strand	ADPRHL1	GeneID:101119915,Genbank:XM_015098277.1	ADP-ribosylhydrolase like 1, transcript variant X1	GO:0000287,GO:0003875,GO:0005096,GO:0005622,GO:0006886,GO:0012505,GO:0017137,GO:0031338,GO:0051725,GO:0090630	magnesium ion binding|ADP-ribosylarginine hydrolase activity|GTPase activator activity|intracellular|intracellular protein transport|endomembrane system|Rab GTPase binding|regulation of vesicle fusion|protein de-ADP-ribosylation|activation of GTPase activity
TCONS_00025064	705.277	1410.55	0	0	#NAME?	0.0013784	0.42011	Down	142.364	0	Chr11	25658101	25658386	+	XM_012185557.2	0	sense	genic	intronic	nested	DERL2	GeneID:101105423,Genbank:XM_012185557.2	derlin 2, transcript variant X2	GO:0001967,GO:0005769,GO:0005770,GO:0005783,GO:0005789,GO:0008284,GO:0016020,GO:0030176,GO:0030307,GO:0030433,GO:0030968,GO:0030970,GO:0044322,GO:1904153,GO:1904380	suckling behavior|early endosome|late endosome|endoplasmic reticulum|endoplasmic reticulum membrane|positive regulation of cell proliferation|membrane|integral component of endoplasmic reticulum membrane|positive regulation of cell growth|ubiquitin-dependent ERAD pathway|endoplasmic reticulum unfolded protein response|retrograde protein transport, ER to cytosol|endoplasmic reticulum quality contr…	ko04141	Protein processing in endoplasmic reticulum
TCONS_00029139	364.481	728.962	0	0	#NAME?	0.0247437	1	Down	78.9082	0	Chr11	25806076	25806433	-	XM_015098593.1	0	sense	genic	intronic	nested	RABEP1	GeneID:101114539,Genbank:XM_015098593.1	rabaptin, RAB GTPase binding effector protein 1, transcript variant X4	GO:0005096,GO:0005768,GO:0005769,GO:0006897,GO:0006915,GO:0008083,GO:0015031,GO:0016192,GO:0019904,GO:0030139,GO:0042803,GO:0043234,GO:0055037	GTPase activator activity|endosome|early endosome|endocytosis|apoptotic process|growth factor activity|protein transport|vesicle-mediated transport|protein domain specific binding|endocytic vesicle|protein homodimerization activity|protein complex|recycling endosome	ko04144	Endocytosis
TCONS_00036604	459.22	918.439	0	0	#NAME?	0.0104782	1	Down	93.891	0	Chr12	39316467	39317087	-	XM_012187292.1	0	sense	genic	intronic	nested	VPS13D	GeneID:101109724,Genbank:XM_012187292.1	vacuolar protein sorting 13 homolog D (S. cerevisiae), transcript variant X1	GO:0070062	extracellular exosome
TCONS_00040255	683.347	1366.69	0	0	#NAME?	0.00160949	0.42011	Down	133.416	0	Chr13	37492876	37536454	+	XM_015099652.1	0	sense	genic	intronic	overlapping	LOC101121441	GeneID:101121441,Genbank:XM_015099652.1	zinc finger protein 133-like, transcript variant X4	GO:0003677,GO:0003700,GO:0005634,GO:0006351,GO:0046872	DNA binding|DNA binding transcription factor activity|nucleus|transcription, DNA-templated|metal ion binding
TCONS_00042766	668.873	1337.75	0	0	#NAME?	0.00178722	0.42011	Down	139.742	0	Chr13	9413137	9419370	-	XM_015099431.1	83533	antisense	intergenic	downstream	convergent	MACROD2	GeneID:101105841,Genbank:XM_015099431.1	MACRO domain containing 2, transcript variant X1	GO:0005634,GO:0005730,GO:0005813,GO:0006974,GO:0007420,GO:0016798,GO:0019213,GO:0042278,GO:0051725	nucleus|nucleolus|centrosome|cellular response to DNA damage stimulus|brain development|hydrolase activity, acting on glycosyl bonds|deacetylase activity|purine nucleoside metabolic process|protein de-ADP-ribosylation
TCONS_00043658	663.61	1327.22	0	0	#NAME?	0.00185758	0.42011	Down	144.322	0	Chr13	35156224	35156478	-	XM_004014276.3	0	sense	genic	intronic	nested	WAC	GeneID:101117863,Genbank:XM_004014276.3	WW domain containing adaptor with coiled-coil, transcript variant X1	GO:0000993,GO:0003682,GO:0005634,GO:0005654,GO:0005681,GO:0006351,GO:0006974,GO:0010390,GO:0016239,GO:0016567,GO:0016607,GO:0032435,GO:0044783,GO:0045893,GO:0071894	RNA polymerase II core binding|chromatin binding|nucleus|nucleoplasm|spliceosomal complex|transcription, DNA-templated|cellular response to DNA damage stimulus|histone monoubiquitination|positive regulation of macroautophagy|protein ubiquitination|nuclear speck|negative regulation of proteasomal ubiquitin-dependent protein catabolic process|G1 DNA damage checkpoint|positive regulation of transcri…
TCONS_00048966	441.675	883.351	0	0	#NAME?	0.0121778	1	Down	94.7557	0	Chr14	53301095	53301402	+	XM_012095102.2	0	sense	genic	intronic	nested	DHX34	GeneID:101101915,Genbank:XM_012095102.2	DEAH (Asp-Glu-Ala-His) box polypeptide 34, transcript variant X1	GO:0000956,GO:0003723,GO:0004004,GO:0005524,GO:0005737,GO:0006396,GO:0016020,GO:2000623	nuclear-transcribed mRNA catabolic process|RNA binding|ATP-dependent RNA helicase activity|ATP binding|cytoplasm|RNA processing|membrane|negative regulation of nuclear-transcribed mRNA catabolic process, nonsense-mediated decay
TCONS_00050151	491.238	982.476	0	0	#NAME?	0.00785859	1	Down	104.448	0	Chr14	3750563	3750812	-	XM_015100142.1	25828	antisense	intergenic	upstream	divergent	MON1B	GeneID:101118722,Genbank:XM_015100142.1	MON1 homolog B, secretory trafficking associated, transcript variant X1	GO:0005737,GO:0012505,GO:0016192,GO:0019085,GO:0019086,GO:0035658	cytoplasm|endomembrane system|vesicle-mediated transport|early viral transcription|late viral transcription|Mon1-Ccz1 complex
TCONS_00052387	453.956	907.913	0	0	#NAME?	0.0109652	1	Down	86.855	0	Chr14	48620419	48620721	-	XM_015100213.1	16133	antisense	intergenic	upstream	divergent	MAP3K10	GeneID:101118723,Genbank:XM_015100213.1	mitogen-activated protein kinase kinase kinase 10, transcript variant X1	GO:0003714,GO:0004672,GO:0004674,GO:0004706,GO:0005524,GO:0005737,GO:0006915,GO:0007165,GO:0007224,GO:0007254,GO:0007257,GO:0018105,GO:0018107,GO:0042803,GO:0043065,GO:0043425,GO:0043433,GO:0043507,GO:0045892,GO:0046330,GO:0046777	transcription corepressor activity|protein kinase activity|protein serine/threonine kinase activity|JUN kinase kinase kinase activity|ATP binding|cytoplasm|apoptotic process|signal transduction|smoothened signaling pathway|JNK cascade|activation of JUN kinase activity|peptidyl-serine phosphorylation|peptidyl-threonine phosphorylation|protein homodimerization activity|positive regulation of apopto…
TCONS_00053567	428.517	857.034	0	0	#NAME?	0.0136278	1	Down	23.6864	1.05025e-15	Chr14	60671904	60690498	-	XM_015100127.1	0	sense	genic	intronic	nested	ZFP28	GeneID:105602020,Genbank:XM_015100127.1	ZFP28 zinc finger protein, transcript variant X1	GO:0003677,GO:0003700,GO:0005634,GO:0006351,GO:0006355,GO:0046872	DNA binding|DNA binding transcription factor activity|nucleus|transcription, DNA-templated|regulation of transcription, DNA-templated|metal ion binding
TCONS_00054331	735.102	1470.2	0	0	#NAME?	0.00112338	0.396975	Down	158.443	0	Chr15	21352991	21353320	+	XM_012095438.2	0	sense	genic	intronic	nested	SIK2	GeneID:101107630,Genbank:XM_012095438.2	salt inducible kinase 2, transcript variant X1	GO:0000287,GO:0004674,GO:0005524,GO:0005634,GO:0005737,GO:0006468,GO:0032870,GO:0035556,GO:0046626,GO:0046777	magnesium ion binding|protein serine/threonine kinase activity|ATP binding|nucleus|cytoplasm|protein phosphorylation|cellular response to hormone stimulus|intracellular signal transduction|regulation of insulin receptor signaling pathway|protein autophosphorylation	ko04922	Glucagon signaling pathway
TCONS_00055253	476.764	953.528	0	0	#NAME?	0.00896954	1	Down	84.0934	1.51747e-21	Chr15	42206793	42255318	+	XM_015101038.1	0	sense	genic	intronic	nested	SBF2	GeneID:101123068,Genbank:XM_015101038.1	SET binding factor 2, transcript variant X3
TCONS_00057586	1163.62	2327.24	0	0	#NAME?	9.16596e-05	0.0740347	Down	235.827	0	Chr15	27214884	27215152	-	XM_015100932.1	0	sense	genic	intronic	nested	SIK3	GeneID:101112594,Genbank:XM_015100932.1	SIK family kinase 3, transcript variant X1	GO:0000287,GO:0001958,GO:0004674,GO:0005524,GO:0005654,GO:0005737,GO:0006468,GO:0032880,GO:0035108,GO:0035264,GO:0048705,GO:0060351	magnesium ion binding|endochondral ossification|protein serine/threonine kinase activity|ATP binding|nucleoplasm|cytoplasm|protein phosphorylation|regulation of protein localization|limb morphogenesis|multicellular organism growth|skeletal system morphogenesis|cartilage development involved in endochondral bone morphogenesis
TCONS_00062172	298.252	596.503	0	0	#NAME?	0.0463264	1	Down	56.6387	0	Chr16	10340835	10341110	-	XM_012096803.2	0	sense	genic	intronic	nested	RAD17	GeneID:101118988,Genbank:XM_012096803.2	RAD17 checkpoint clamp loader component, transcript variant X2			ko04111,ko04113	Cell cycle - yeast|Meiosis - yeast
TCONS_00067936	360.533	721.067	0	0	#NAME?	0.0256952	1	Down	78.8212	0	Chr17	43279260	43329863	-	XM_012097595.2	0	sense	genic	intronic	overlapping	GUCY1A3	GeneID:101110000,Genbank:XM_012097595.2	guanylate cyclase 1, soluble, alpha 3, transcript variant X5	GO:0004383,GO:0005525,GO:0005886,GO:0006182,GO:0007165,GO:0008074,GO:0008217,GO:0030828,GO:0035556,GO:0052565,GO:0060087	guanylate cyclase activity|GTP binding|plasma membrane|cGMP biosynthetic process|signal transduction|guanylate cyclase complex, soluble|regulation of blood pressure|positive regulation of cGMP biosynthetic process|intracellular signal transduction|response to defense-related host nitric oxide production|relaxation of vascular smooth muscle	ko04921,ko04924,ko04540,ko04713,ko04970,ko00230,ko04730,ko04611,ko04270,ko04022	Oxytocin signaling pathway|Renin secretion|Gap junction|Circadian entrainment|Salivary secretion|Purine metabolism|Long-term depression|Platelet activation|Vascular smooth muscle contraction|cGMP-PKG signaling pathway
TCONS_00069735	419.745	839.49	0	0	#NAME?	0.0147082	1	Down	91.2885	1.66272e-24	Chr18	1080349	1083507	+
TCONS_00071154	297.813	595.626	0	0	#NAME?	0.0465321	1	Down	59.3307	0	Chr18	42504950	42505853	+	XM_015101805.1	0	sense	genic	intronic	nested	NPAS3	GeneID:101103016,Genbank:XM_015101805.1	neuronal PAS domain protein 3, transcript variant X1	GO:0000981,GO:0001964,GO:0003677,GO:0005634,GO:0005654,GO:0005737,GO:0005829,GO:0006351,GO:0006357,GO:0007626,GO:0032502,GO:0042711,GO:0045893,GO:0046983	RNA polymerase II transcription factor activity, sequence-specific DNA binding|startle response|DNA binding|nucleus|nucleoplasm|cytoplasm|cytosol|transcription, DNA-templated|regulation of transcription from RNA polymerase II promoter|locomotory behavior|developmental process|maternal behavior|positive regulation of transcription, DNA-templated|protein dimerization activity
TCONS_00072971	466.676	933.352	0	0	#NAME?	0.00981658	1	Down	89.2637	0	Chr18	19880704	19881034	-	XM_004017745.3	0	antisense	genic	intronic	nested	FANCI	GeneID:101103510,Genbank:XM_004017745.3	Fanconi anemia complementation group I, transcript variant X1			ko03460	Fanconi anemia pathway
TCONS_00074380	447.377	894.755	0	0	#NAME?	0.0116003	1	Down	93.0556	0	Chr18	58620435	58620754	-	XM_015102036.1	0	sense	genic	exonic	overlapping	DICER1	GeneID:101120020,Genbank:XM_015102036.1	dicer 1, ribonuclease type III, transcript variant X3	GO:0003723,GO:0004386,GO:0004525,GO:0004530,GO:0005524,GO:0005634,GO:0005737,GO:0006309,GO:0016442,GO:0030422,GO:0030423,GO:0031054,GO:0035068,GO:0046872,GO:0070578	RNA binding|helicase activity|ribonuclease III activity|deoxyribonuclease I activity|ATP binding|nucleus|cytoplasm|apoptotic DNA fragmentation|RISC complex|production of siRNA involved in RNA interference|targeting of mRNA for destruction involved in RNA interference|pre-miRNA processing|micro-ribonucleoprotein complex|metal ion binding|RISC-loading complex
TCONS_00078626	315.796	631.591	0	0	#NAME?	0.0390552	1	Down	67.7403	0	Chr19	14264708	14264950	-	XM_012099425.1	0	sense	genic	intronic	nested	ULK4	GeneID:101115658,Genbank:XM_012099425.1	unc-51 like kinase 4, transcript variant X4	GO:0004674,GO:0005524	protein serine/threonine kinase activity|ATP binding
TCONS_00084141	384.218	768.436	0	0	#NAME?	0.0204513	1	Down	73.7932	6.10297e-17	Chr2	92452313	92483285	+
TCONS_00084143	328.077	656.153	0	0	#NAME?	0.0347932	1	Down	43.9143	0.00184742	Chr2	92482438	92482928	+
TCONS_00085310	292.55	585.099	0	0	#NAME?	0.0491137	1	Down	58.5404	0	Chr2	131771593	131771864	+	XM_015093345.1	22	sense	intergenic	downstream	same_strand	NFE2L2	GeneID:101104966,Genbank:XM_015093345.1	nuclear factor, erythroid 2 like 2, transcript variant X1	GO:0000976,GO:0003700,GO:0005634,GO:0005737,GO:0005829,GO:0006351,GO:0006357,GO:0010499,GO:0016567,GO:0034599,GO:0043161,GO:0045893,GO:0045944,GO:0071498	transcription regulatory region sequence-specific DNA binding|DNA binding transcription factor activity|nucleus|cytoplasm|cytosol|transcription, DNA-templated|regulation of transcription from RNA polymerase II promoter|proteasomal ubiquitin-independent protein catabolic process|protein ubiquitination|cellular response to oxidative stress|proteasome-mediated ubiquitin-dependent protein catabolic p…	ko04212,ko04141	Longevity regulating pathway - worm|Protein processing in endoplasmic reticulum
TCONS_00085358	746.945	1493.89	0	0	#NAME?	0.00103809	0.396975	Down	161.003	0	Chr2	133065550	133065972	+	XM_012133180.2	0	sense	genic	intronic	nested	KIAA1715	GeneID:101107574,Genbank:XM_012133180.2	KIAA1715 ortholog, transcript variant X3	GO:0005654,GO:0005783,GO:0005789,GO:0007596,GO:0016021,GO:0030176,GO:0032330,GO:0035115,GO:0042733,GO:0042802,GO:0046872,GO:0060173,GO:0071788,GO:0098826,GO:1903373	nucleoplasm|endoplasmic reticulum|endoplasmic reticulum membrane|blood coagulation|integral component of membrane|integral component of endoplasmic reticulum membrane|regulation of chondrocyte differentiation|embryonic forelimb morphogenesis|embryonic digit morphogenesis|identical protein binding|metal ion binding|limb development|endoplasmic reticulum tubular network maintenance|endoplasmic reti…
TCONS_00088240	294.304	588.608	0	0	#NAME?	0.048229	1	Down	59.6386	0	Chr2	228272867	228273149	+	XM_012147329.2	2253	sense	intergenic	downstream	same_strand	RHBDD1	GeneID:101102542,Genbank:XM_012147329.2	rhomboid domain containing 1, transcript variant X1	GO:0004175,GO:0004252,GO:0005739,GO:0005783,GO:0005789,GO:0006915,GO:0010954,GO:0030176,GO:0031293,GO:0033619,GO:0034620,GO:0034644,GO:0036503,GO:0043066,GO:0043687,GO:0044322,GO:0045732,GO:0048515,GO:0051047,GO:1904211	endopeptidase activity|serine-type endopeptidase activity|mitochondrion|endoplasmic reticulum|endoplasmic reticulum membrane|apoptotic process|positive regulation of protein processing|integral component of endoplasmic reticulum membrane|membrane protein intracellular domain proteolysis|membrane protein proteolysis|cellular response to unfolded protein|cellular response to UV|ERAD pathway|negativ…
TCONS_00089675	631.591	1263.18	0	0	#NAME?	0.00236525	0.477611	Down	129.079	0	Chr2	248956950	248959219	+	XM_012154155.2	40629	antisense	intergenic	upstream	divergent	C2H1orf64	GeneID:101111430,Genbank:XM_012154155.2	chromosome 2 open reading frame, human C1orf64, transcript variant X1
TCONS_00090328	504.396	1008.79	0	0	#NAME?	0.00696127	0.959977	Down	109.723	0	Chr2	16835970	16911819	-	XM_015093000.1	74123	sense	intergenic	upstream	same_strand	LOC105611645	GeneID:105611645,Genbank:XM_015093000.1	ATP synthase subunit alpha, mitochondrial-like, transcript variant X1	GO:0005524,GO:0005753,GO:0005886,GO:0015986,GO:0045261,GO:0046933	ATP binding|mitochondrial proton-transporting ATP synthase complex|plasma membrane|ATP synthesis coupled proton transport|proton-transporting ATP synthase complex, catalytic core F(1)|proton-transporting ATP synthase activity, rotational mechanism	ko00190	Oxidative phosphorylation
TCONS_00092263	300.883	601.766	0	0	#NAME?	0.0451205	1	Down	58.7766	0	Chr2	65937351	65937805	-	XM_015093183.1	0	sense	genic	intronic	nested	SMC5	GeneID:101104964,Genbank:XM_015093183.1	structural maintenance of chromosomes 5, transcript variant X3	GO:0000722,GO:0000724,GO:0000781,GO:0000803,GO:0005524,GO:0005634,GO:0005654,GO:0006974,GO:0007062,GO:0016605,GO:0016607,GO:0030054,GO:0030915,GO:0034184,GO:0035061,GO:0035861,GO:0051301,GO:0051984,GO:0090398	telomere maintenance via recombination|double-strand break repair via homologous recombination|chromosome, telomeric region|sex chromosome|ATP binding|nucleus|nucleoplasm|cellular response to DNA damage stimulus|sister chromatid cohesion|PML body|nuclear speck|cell junction|Smc5-Smc6 complex|positive regulation of maintenance of mitotic sister chromatid cohesion|interchromatin granule|site of dou…
TCONS_00097164	301.76	603.521	0	0	#NAME?	0.0447289	1	Down	60.8768	0	Chr2	230107090	230107384	-	XM_012147817.2	0	sense	genic	intronic	nested	PID1	GeneID:101104810,Genbank:XM_012147817.2	phosphotyrosine interaction domain containing 1, transcript variant X3	GO:0001933,GO:0005737,GO:0010628,GO:0044320,GO:0045944,GO:0046325,GO:0046627,GO:0051881,GO:0070346,GO:0070584,GO:0071345,GO:0071354,GO:0071356,GO:0071398,GO:0090298,GO:1903077,GO:2000045,GO:2000377,GO:2000379,GO:2001170,GO:2001171,GO:2001274	negative regulation of protein phosphorylation|cytoplasm|positive regulation of gene expression|cellular response to leptin stimulus|positive regulation of transcription from RNA polymerase II promoter|negative regulation of glucose import|negative regulation of insulin receptor signaling pathway|regulation of mitochondrial membrane potential|positive regulation of fat cell proliferation|mitochon…
TCONS_00101476	362.726	725.453	0	0	#NAME?	0.0251633	1	Down	78.1716	0	Chr20	21858672	21858995	-	XM_004018874.3	44492	sense	intergenic	downstream	same_strand	MUT	GeneID:101122731,Genbank:XM_004018874.3	methylmalonyl-CoA mutase, transcript variant X2	GO:0003924,GO:0004494,GO:0005759,GO:0008152,GO:0031419,GO:0042802,GO:0042803,GO:0046872	GTPase activity|methylmalonyl-CoA mutase activity|mitochondrial matrix|metabolic process|cobalamin binding|identical protein binding|protein homodimerization activity|metal ion binding	ko00630,ko00640,ko00280,ko01200,ko00720	Glyoxylate and dicarboxylate metabolism|Propanoate metabolism|Valine, leucine and isoleucine degradation|Carbon metabolism|Carbon fixation pathways in prokaryotes
TCONS_00105436	299.567	599.135	0	0	#NAME?	0.0457175	1	Down	64.554	0	Chr21	489776	490191	-	XM_012101554.2	2895	sense	intergenic	downstream	same_strand	MED17	GeneID:101106726,Genbank:XM_012101554.2	mediator complex subunit 17	GO:0001104,GO:0006351,GO:0016592,GO:0019827	RNA polymerase II transcription cofactor activity|transcription, DNA-templated|mediator complex|stem cell population maintenance	ko04919	Thyroid hormone signaling pathway
TCONS_00108765	392.552	785.103	0	0	#NAME?	0.0188827	1	Down	80.2252	0	Chr22	33075565	33075846	+	XM_012102955.2	0	sense	genic	exonic	nested	CASP7	GeneID:101122741,Genbank:XM_012102955.2	caspase 7, transcript variant X4	GO:0004197,GO:0005634,GO:0005654,GO:0005737,GO:0005829,GO:0006508,GO:0006915,GO:0008233,GO:0008234,GO:0008635,GO:0072734,GO:0097194,GO:0097200	cysteine-type endopeptidase activity|nucleus|nucleoplasm|cytoplasm|cytosol|proteolysis|apoptotic process|peptidase activity|cysteine-type peptidase activity|activation of cysteine-type endopeptidase activity involved in apoptotic process by cytochrome c|cellular response to staurosporine|execution phase of apoptosis|cysteine-type endopeptidase activity involved in execution phase of apoptosis	ko04214,ko04210,ko04215,ko04668	Apoptosis - fly|Apoptosis|Apoptosis - multiple species|TNF signaling pathway
TCONS_00115099	424.131	848.262	0	0	#NAME?	0.014155	1	Down	91.7979	0	Chr24	369882	370137	+	XM_015103834.1	0	sense	genic	intronic	nested	RAB11FIP3	GeneID:101123176,Genbank:XM_015103834.1	RAB11 family interacting protein 3 (class II), transcript variant X1	GO:0000910,GO:0005509,GO:0005654,GO:0005768,GO:0005813,GO:0005815,GO:0005829,GO:0016192,GO:0017137,GO:0030306,GO:0030496,GO:0032154,GO:0032456,GO:0042803,GO:0043231,GO:0045171,GO:0051959,GO:0055037,GO:0055038,GO:0070164	cytokinesis|calcium ion binding|nucleoplasm|endosome|centrosome|microtubule organizing center|cytosol|vesicle-mediated transport|Rab GTPase binding|ADP-ribosylation factor binding|midbody|cleavage furrow|endocytic recycling|protein homodimerization activity|intracellular membrane-bounded organelle|intercellular bridge|dynein light intermediate chain binding|recycling endosome|recycling endosome m…	ko04144	Endocytosis
TCONS_00116027	375.007	750.015	0	0	#NAME?	0.0223536	1	Down	81.1697	0	Chr24	15659413	15659674	+	XM_015103889.1	0	sense	genic	intronic	nested	XYLT1	GeneID:101111512,Genbank:XM_015103889.1	xylosyltransferase I, transcript variant X1	GO:0000139,GO:0005576,GO:0005789,GO:0006024,GO:0008375,GO:0015012,GO:0016021,GO:0030158,GO:0030203,GO:0030206	Golgi membrane|extracellular region|endoplasmic reticulum membrane|glycosaminoglycan biosynthetic process|acetylglucosaminyltransferase activity|heparan sulfate proteoglycan biosynthetic process|integral component of membrane|protein xylosyltransferase activity|glycosaminoglycan metabolic process|chondroitin sulfate biosynthetic process	ko00534,ko00532	Glycosaminoglycan biosynthesis - heparan sulfate / heparin|Glycosaminoglycan biosynthesis - chondroitin sulfate / dermatan sulfate
TCONS_00120592	615.363	1230.73	0	0	#NAME?	0.00268663	0.50175	Down	132.644	0	Chr25	15219129	15230448	+	XM_012105102.1	0	antisense	genic	exonic	overlapping	SLC16A9	GeneID:101120546,Genbank:XM_012105102.1	solute carrier family 16 member 9, transcript variant X2	GO:0005886,GO:0015293,GO:0016021	plasma membrane|symporter activity|integral component of membrane
TCONS_00124339	469.746	939.492	0	0	#NAME?	0.00955285	1	Down	101.675	0	Chr26	18244546	18244814	+	XM_004021727.3	0	sense	genic	intronic	nested	MTUS1	GeneID:101118923,Genbank:XM_004021727.3	microtubule associated tumor suppressor 1, transcript variant X1
TCONS_00125446	672.82	1345.64	0	0	#NAME?	0.00173653	0.42011	Down	147.029	0	Chr26	42913038	42913281	+	XM_012106062.2	0	sense	genic	intronic	nested	ZNF385D	GeneID:101104040,Genbank:XM_012106062.2	zinc finger protein 385D, transcript variant X1	GO:0002039,GO:0003723,GO:0005634,GO:0008270,GO:0072332	p53 binding|RNA binding|nucleus|zinc ion binding|intrinsic apoptotic signaling pathway by p53 class mediator
TCONS_00130076	789.051	1578.1	0	0	#NAME?	0.000798864	0.387138	Down	162.728	8.78596e-19	Chr3	79445201	79449025	+	XM_004007290.3	0	antisense	genic	intronic	nested	CAMKMT	GeneID:101116304,Genbank:XM_004007290.3	calmodulin-lysine N-methyltransferase, transcript variant X1	GO:0005634,GO:0005737,GO:0005794,GO:0005829,GO:0006479,GO:0007005,GO:0018025,GO:0022400,GO:0031072,GO:0043234	nucleus|cytoplasm|Golgi apparatus|cytosol|protein methylation|mitochondrion organization|calmodulin-lysine N-methyltransferase activity|regulation of rhodopsin mediated signaling pathway|heat shock protein binding|protein complex	ko00310	Lysine degradation
TCONS_00140821	294.304	588.608	0	0	#NAME?	0.048229	1	Down	62.2819	0	Chr3	129239827	129255124	-
TCONS_00141804	325.445	650.89	0	0	#NAME?	0.035662	1	Down	58.7242	0	Chr3	148988330	148988679	-	XM_012174558.1	1662	sense	intergenic	downstream	same_strand	CNOT2	GeneID:101122772,Genbank:XM_012174558.1	CCR4-NOT transcription complex subunit 2, transcript variant X10	GO:0000122,GO:0000288,GO:0000289,GO:0000932,GO:0001104,GO:0001226,GO:0001829,GO:0005634,GO:0005737,GO:0005829,GO:0005886,GO:0006351,GO:0006357,GO:0006977,GO:0010606,GO:0016020,GO:0017148,GO:0030014,GO:0030015,GO:0031047,GO:0033147,GO:0090503,GO:2000036	negative regulation of transcription from RNA polymerase II promoter|nuclear-transcribed mRNA catabolic process, deadenylation-dependent decay|nuclear-transcribed mRNA poly(A) tail shortening|P-body|RNA polymerase II transcription cofactor activity|RNA polymerase II transcription corepressor binding|trophectodermal cell differentiation|nucleus|cytoplasm|cytosol|plasma membrane|transcription, DNA-…	ko03018	RNA degradation
TCONS_00146167	2031.18	4062.36	0	0	#NAME?	2.51721e-06	0.00474411	Down	441.777	4.40237e-28	Chr4	41786614	41868680	+	XM_015095084.1	0	sense	genic	intronic	nested	MAGI2	GeneID:101102476,Genbank:XM_015095084.1	membrane associated guanylate kinase, WW and PDZ domain containing 2, transcript variant X1	GO:0002092,GO:0003402,GO:0004871,GO:0005634,GO:0005737,GO:0005770,GO:0005886,GO:0005923,GO:0008285,GO:0010976,GO:0014069,GO:0019902,GO:0030159,GO:0030336,GO:0030425,GO:0031697,GO:0032516,GO:0032926,GO:0036057,GO:0038180,GO:0043113,GO:0043234,GO:0045202,GO:0046332,GO:0048471,GO:0051291,GO:0051898,GO:0060395,GO:0070699,GO:0071850,GO:0072015,GO:0097118,GO:1990090,GO:2000809	positive regulation of receptor internalization|planar cell polarity pathway involved in axis elongation|signal transducer activity|nucleus|cytoplasm|late endosome|plasma membrane|bicellular tight junction|negative regulation of cell proliferation|positive regulation of neuron projection development|postsynaptic density|phosphatase binding|receptor signaling complex scaffold activity|negative reg…	ko04015,ko04530	Rap1 signaling pathway|Tight junction
TCONS_00149972	439.921	879.842	0	0	#NAME?	0.0123612	1	Down	96.0957	4.31963e-26	Chr4	31893486	31894546	-	XM_004007791.3	0	antisense	genic	intronic	nested	MALSU1	GeneID:101110227,Genbank:XM_004007791.3	mitochondrial assembly of ribosomal large subunit 1	GO:0005739,GO:0005759,GO:0005829,GO:0042273,GO:0043023,GO:0070130,GO:0090071	mitochondrion|mitochondrial matrix|cytosol|ribosomal large subunit biogenesis|ribosomal large subunit binding|negative regulation of mitochondrial translation|negative regulation of ribosome biogenesis
TCONS_00150596	348.691	697.382	0	0	#NAME?	0.028723	1	Down	66.1746	0	Chr4	52132914	52133254	-	NM_001195318.1	0	sense	genic	intronic	nested	TES	GeneID:100126573,Genbank:NM_001195318.1	testin LIM domain protein	GO:0005737,GO:0005829,GO:0005886,GO:0005925,GO:0008270,GO:0008285,GO:0043234,GO:0045296	cytoplasm|cytosol|plasma membrane|focal adhesion|zinc ion binding|negative regulation of cell proliferation|protein complex|cadherin binding
TCONS_00153313	309.655	619.31	0	0	#NAME?	0.0414119	1	Down	63.026	0	Chr5	6733525	6733818	+	XM_015095592.1	0	sense	genic	intronic	nested	LOC101118951	GeneID:101118951,Genbank:XM_015095592.1	olfactory receptor 10H1-like, transcript variant X1			ko04740	Olfactory transduction
TCONS_00155649	435.535	871.07	0	0	#NAME?	0.0128322	1	Down	89.4315	0	Chr5	48327160	48327426	+	XM_012178611.2	0	sense	genic	intronic	nested	PSD2	GeneID:101116827,Genbank:XM_012178611.2	pleckstrin and Sec7 domain containing 2, transcript variant X1	GO:0005086,GO:0005543,GO:0016021,GO:0030425,GO:0032012,GO:0032154,GO:0032587,GO:0043025	ARF guanyl-nucleotide exchange factor activity|phospholipid binding|integral component of membrane|dendrite|regulation of ARF protein signal transduction|cleavage furrow|ruffle membrane|neuronal cell body	ko04144	Endocytosis
TCONS_00157099	687.294	1374.59	0	0	#NAME?	0.00156471	0.42011	Down	148.13	0	Chr5	91230243	91230484	+	XM_004009082.2	0	sense	genic	intronic	nested	SLF1	GeneID:101108386,Genbank:XM_004009082.2	SMC5-SMC6 complex localization factor 1	GO:0005634,GO:0005737,GO:0005815,GO:0006281,GO:0006974,GO:0031334,GO:0034184,GO:0035861,GO:1990166,GO:2000781	nucleus|cytoplasm|microtubule organizing center|DNA repair|cellular response to DNA damage stimulus|positive regulation of protein complex assembly|positive regulation of maintenance of mitotic sister chromatid cohesion|site of double-strand break|protein localization to site of double-strand break|positive regulation of double-strand break repair
TCONS_00157208	389.043	778.086	0	0	#NAME?	0.0195257	1	Down	80.5573	0	Chr5	93683165	93683444	+	XM_012178991.2	0	sense	genic	intronic	nested	LNPEP	GeneID:101102729,Genbank:XM_012178991.2	leucyl/cystinyl aminopeptidase, transcript variant X1	GO:0000209,GO:0002480,GO:0004177,GO:0005576,GO:0005622,GO:0005765,GO:0005829,GO:0005886,GO:0005887,GO:0006508,GO:0007165,GO:0007267,GO:0007565,GO:0008217,GO:0008237,GO:0008270,GO:0016020,GO:0030163,GO:0030659,GO:0031905,GO:0042277,GO:0043171,GO:0048471,GO:0060395,GO:0061024,GO:0070006	protein polyubiquitination|antigen processing and presentation of exogenous peptide antigen via MHC class I, TAP-independent|aminopeptidase activity|extracellular region|intracellular|lysosomal membrane|cytosol|plasma membrane|integral component of plasma membrane|proteolysis|signal transduction|cell-cell signaling|female pregnancy|regulation of blood pressure|metallopeptidase activity|zinc ion b…	ko04614	Renin-angiotensin system
TCONS_00161600	334.217	668.434	0	0	#NAME?	0.0328576	1	Down	65.7704	0	Chr5	80009622	80009888	-
TCONS_00164659	332.463	664.925	0	0	#NAME?	0.0333983	1	Down	71.9512	0	Chr6	90207820	90208076	+	XM_012180180.1	0	sense	genic	intronic	nested	USO1	GeneID:101107444,Genbank:XM_012180180.1	USO1 vesicle transport factor, transcript variant X3	GO:0001650,GO:0005783,GO:0005795,GO:0005829,GO:0006886,GO:0006888,GO:0007030,GO:0008565,GO:0012507,GO:0042802,GO:0045056,GO:0045296,GO:0048211,GO:0048219,GO:0048280,GO:0048471,GO:0051260,GO:0061025,GO:0090498	fibrillar center|endoplasmic reticulum|Golgi stack|cytosol|intracellular protein transport|ER to Golgi vesicle-mediated transport|Golgi organization|protein transporter activity|ER to Golgi transport vesicle membrane|identical protein binding|transcytosis|cadherin binding|Golgi vesicle docking|inter-Golgi cisterna vesicle-mediated transport|vesicle fusion with Golgi apparatus|perinuclear region o…
TCONS_00166643	781.594	1563.19	0	0	#NAME?	0.000835396	0.387138	Down	160.507	0	Chr6	33136166	33136431	-	XM_012179676.2	0	sense	genic	intronic	nested	CCSER1	GeneID:101117333,Genbank:XM_012179676.2	coiled-coil serine rich protein 1, transcript variant X2
TCONS_00169365	461.851	923.702	0	0	#NAME?	0.0102411	1	Down	94.3852	0	Chr6	116501846	116567534	-	XM_012180446.2	0	antisense	genic	intronic	overlapping	CPLX1	GeneID:101111194,Genbank:XM_012180446.2	complexin 1	GO:0005829,GO:0006836,GO:0006887,GO:0019905	cytosol|neurotransmitter transport|exocytosis|syntaxin binding	ko04721	Synaptic vesicle cycle
TCONS_00172255	470.185	940.369	0	0	#NAME?	0.00951558	1	Down	100.875	0	Chr7	64191803	64192047	+	XM_012181684.1	0	sense	genic	intronic	nested	SAMD4A	GeneID:101117422,Genbank:XM_012181684.1	sterile alpha motif domain containing 4A, transcript variant X1	GO:0000289,GO:0000932,GO:0001650,GO:0003723,GO:0003729,GO:0005829,GO:0006355,GO:0030054,GO:0030371,GO:0030425,GO:0043488,GO:0045202,GO:0045727	nuclear-transcribed mRNA poly(A) tail shortening|P-body|fibrillar center|RNA binding|mRNA binding|cytosol|regulation of transcription, DNA-templated|cell junction|translation repressor activity|dendrite|regulation of mRNA stability|synapse|positive regulation of translation
TCONS_00173723	318.866	637.732	0	0	#NAME?	0.0379382	1	Down	67.2449	0	Chr7	98683440	98687031	+	XM_012182219.1	513	sense	intergenic	upstream	same_strand	PSMC1	GeneID:101120165,Genbank:XM_012182219.1	proteasome 26S subunit, ATPase 1, transcript variant X1	GO:0000502,GO:0003723,GO:0005524,GO:0005634,GO:0005654,GO:0005838,GO:0008540,GO:0016020,GO:0016887,GO:0017025,GO:0022624,GO:0030433,GO:0031595,GO:0031597,GO:0036402,GO:0045899,GO:1901215	proteasome complex|RNA binding|ATP binding|nucleus|nucleoplasm|proteasome regulatory particle|proteasome regulatory particle, base subcomplex|membrane|ATPase activity|TBP-class protein binding|proteasome accessory complex|ubiquitin-dependent ERAD pathway|nuclear proteasome complex|cytosolic proteasome complex|proteasome-activating ATPase activity|positive regulation of RNA polymerase II transcrip…	ko03050	Proteasome
TCONS_00173933	1185.55	2371.1	0	0	#NAME?	8.1566e-05	0.0740347	Down	257.897	0	Chr7	3820513	3849501	-	XM_015096697.1	0	sense	genic	intronic	nested	PGGT1B	GeneID:101123045,Genbank:XM_015096697.1	protein geranylgeranyltransferase type I, beta subunit	GO:0004661,GO:0004662,GO:0005953,GO:0008270,GO:0018344	protein geranylgeranyltransferase activity|CAAX-protein geranylgeranyltransferase activity|CAAX-protein geranylgeranyltransferase complex|zinc ion binding|protein geranylgeranylation
TCONS_00174897	357.025	714.049	0	0	#NAME?	0.0265639	1	Down	77.2725	0	Chr7	23832880	23833138	-	XM_012181088.1	1695	antisense	intergenic	upstream	divergent	KLHL33	GeneID:101115711,Genbank:XM_012181088.1	kelch like family member 33, transcript variant X1	GO:0016567,GO:0031463	protein ubiquitination|Cul3-RING ubiquitin ligase complex
TCONS_00177418	292.55	585.099	0	0	#NAME?	0.0491137	1	Down	63.0208	0	Chr7	97893080	97893472	-	XM_015096750.1	0	sense	genic	intronic	nested	FOXN3	GeneID:101114708,Genbank:XM_015096750.1	forkhead box N3, transcript variant X1	GO:0003700,GO:0005634,GO:0006351,GO:0007049,GO:0030154,GO:0043565,GO:0045893	DNA binding transcription factor activity|nucleus|transcription, DNA-templated|cell cycle|cell differentiation|sequence-specific DNA binding|positive regulation of transcription, DNA-templated
TCONS_00177963	968.44	1936.88	0	0	#NAME?	0.000277033	0.195793	Down	209.67	0	Chr8	14775651	14779075	+	XM_004011149.3	0	sense	genic	intronic	nested	TRDN	GeneID:101119992,Genbank:XM_004011149.3	triadin, transcript variant X1	GO:0005102,GO:0005783,GO:0005829,GO:0005886,GO:0006874,GO:0006936,GO:0010649,GO:0010880,GO:0014701,GO:0014808,GO:0016021,GO:0016529,GO:0030314,GO:0030674,GO:0031122,GO:0033017,GO:0033018,GO:0034220,GO:0044325,GO:0051279,GO:0060047,GO:0060315,GO:0060316,GO:0086036,GO:0090158,GO:1901846,GO:1903779	receptor binding|endoplasmic reticulum|cytosol|plasma membrane|cellular calcium ion homeostasis|muscle contraction|regulation of cell communication by electrical coupling|regulation of release of sequestered calcium ion into cytosol by sarcoplasmic reticulum|junctional sarcoplasmic reticulum membrane|release of sequestered calcium ion into cytosol by sarcoplasmic reticulum|integral component of m…
TCONS_00178492	408.78	817.56	0	0	#NAME?	0.0162264	1	Down	83.926	3.28873e-27	Chr8	29967700	29969454	+	XM_012182678.2	0	sense	genic	intronic	nested	PDSS2	GeneID:101118959,Genbank:XM_012182678.2	prenyl (decaprenyl) diphosphate synthase, subunit 2, transcript variant X3	GO:0000010,GO:0005759,GO:0005829,GO:0006744,GO:0008299,GO:0046982,GO:0050347,GO:0050878,GO:0051290,GO:1990234	trans-hexaprenyltranstransferase activity|mitochondrial matrix|cytosol|ubiquinone biosynthetic process|isoprenoid biosynthetic process|protein heterodimerization activity|trans-octaprenyltranstransferase activity|regulation of body fluid levels|protein heterotetramerization|transferase complex	ko00900	Terpenoid backbone biosynthesis
TCONS_00180878	2315.84	4631.67	0	0	#NAME?	1.01704e-06	0.00287518	Down	505.951	0	Chr8	9246247	9246533	-	XM_012182449.2	0	sense	genic	intronic	nested	IBTK	GeneID:101114198,Genbank:XM_012182449.2	inhibitor of Bruton tyrosine kinase, transcript variant X1	GO:0001933,GO:0005654,GO:0005737,GO:0016020,GO:0019901,GO:0030292,GO:0051209	negative regulation of protein phosphorylation|nucleoplasm|cytoplasm|membrane|protein kinase binding|protein tyrosine kinase inhibitor activity|release of sequestered calcium ion into cytosol
TCONS_00181508	378.078	756.155	0	0	#NAME?	0.0216996	1	Down	81.1264	0	Chr8	25942164	25951053	-	XM_015097341.1	0	antisense	genic	intronic	nested	TRAF3IP2	GeneID:101109809,Genbank:XM_015097341.1	TRAF3 interacting protein 2, transcript variant X3	GO:0001783,GO:0002230,GO:0005102,GO:0005622,GO:0006959,GO:0035556,GO:0043123,GO:0048305	B cell apoptotic process|positive regulation of defense response to virus by host|receptor binding|intracellular|humoral immune response|intracellular signal transduction|positive regulation of I-kappaB kinase/NF-kappaB signaling|immunoglobulin secretion
TCONS_00181590	295.181	590.363	0	0	#NAME?	0.0477959	1	Down	61.6788	0	Chr8	27961201	27961463	-	XM_012182637.2	0	sense	genic	intronic	nested	LOC101108397	GeneID:101108397,Genbank:XM_012182637.2	putative uncharacterized protein C6orf183, transcript variant X1
TCONS_00181895	326.322	652.644	0	0	#NAME?	0.0353696	1	Down	12.4529	0	Chr8	36955408	36957366	-	XM_004011494.1	18774	antisense	intergenic	upstream	divergent	MCHR2	GeneID:101112067,Genbank:XM_004011494.1	melanin concentrating hormone receptor 2	GO:0005886,GO:0005887,GO:0007186,GO:0007200,GO:0007218,GO:0008528	plasma membrane|integral component of plasma membrane|G-protein coupled receptor signaling pathway|phospholipase C-activating G-protein coupled receptor signaling pathway|neuropeptide signaling pathway|G-protein coupled peptide receptor activity	ko04080	Neuroactive ligand-receptor interaction
TCONS_00187849	450.886	901.772	0	0	#NAME?	0.0112577	1	Down	97.6514	0	Chr9	34740189	34741589	-	XM_004011681.2	333	antisense	intergenic	upstream	divergent	MRPL15	GeneID:101114367,Genbank:XM_004011681.2	mitochondrial ribosomal protein L15, transcript variant X1	GO:0003735,GO:0005743,GO:0005762,GO:0006412,GO:1990830	structural constituent of ribosome|mitochondrial inner membrane|mitochondrial large ribosomal subunit|translation|cellular response to leukemia inhibitory factor	ko03010	Ribosome
TCONS_00194964	296.936	593.871	0	0	#NAME?	0.0469476	1	Down	64.2959	0	ChrX	30102176	30102448	-	XM_012106459.2	0	sense	genic	intronic	nested	DMD	GeneID:101114682,Genbank:XM_012106459.2	dystrophin, transcript variant X7	GO:0002162,GO:0003779,GO:0005737,GO:0005856,GO:0008270,GO:0030054,GO:0042383,GO:0045211	dystroglycan binding|actin binding|cytoplasm|cytoskeleton|zinc ion binding|cell junction|sarcolemma|postsynaptic membrane
