# Supplementary material for: Analysis of dynamic and widespread lncRNA and miRNA expression in fetal sheep skeletal muscle
Source: PeerJ. 2020 Sep 22;8:e9957. doi: 10.7717/peerj.9957 (PMC7518186; doi:10.7717/peerj.9957)
Supplement: Supplemental Information 10 [file peerj-08-9957-s010.xlsx]

## Sheet: Sheet1
Table S10 Differentially expressed lncRNAs and their corresponding target genes in D0 and D360 comparisons.
LncRNA_id	BaseMean	BaseMean_control_D360	BaseMean_case_D0	Fold Change	log2 FoldChange	p val	p adj	up_down	expression_D360	expression_D0	Chrom	Start	End	Strand	partnerRNA_transcript	distance	direction	type	location	subtype	partnerRNA_gene	Dbxref	product	GO_id	GO_term	pathway	pathway_description
TCONS_00034512	2618.55	5096.79	140.31	0.0275291	-5.1829	0.0101246	1	Down	73.0909	2.51079	Chr12	60204967	60207291	+	XM_012187986.1	0	sense	genic	exonic	containing	IER5	GeneID:101120181,Genbank:XM_012187986.1	immediate early response 5	GO:0000159,GO:0005634,GO:0005737,GO:0006351,GO:0034605,GO:0042127,GO:0042802,GO:0045944,GO:1900036	protein phosphatase type 2A complex|nucleus|cytoplasm|transcription, DNA-templated|cellular response to heat|regulation of cell proliferation|identical protein binding|positive regulation of transcription from RNA polymerase II promoter|positive regulation of cellular response to heat
TCONS_00179919	1664.3	3234.03	94.5736	0.0292432	-5.09575	0.0294907	1	Down	42.9856	1.56583	Chr8	73976098	73996363	+	XM_004011409.3	78421	sense	intergenic	upstream	same_strand	IYD	GeneID:101123564,Genbank:XM_004011409.3	iodotyrosine deiodinase, transcript variant X1	GO:0004447,GO:0005654,GO:0005886,GO:0005887,GO:0006570,GO:0006590,GO:0010181,GO:0016491,GO:0030659,GO:0042403,GO:0055114	iodide peroxidase activity|nucleoplasm|plasma membrane|integral component of plasma membrane|tyrosine metabolic process|thyroid hormone generation|FMN binding|oxidoreductase activity|cytoplasmic vesicle membrane|thyroid hormone metabolic process|oxidation-reduction process	ko04918	Thyroid hormone synthesis
TCONS_00190905	6743.42	12055.1	1431.78	0.11877	-3.07376	0.0317349	1	Down	921.766	136.324	ChrX	35220080	35260568	+	XM_015104850.1	0	sense	genic	intronic	nested	SYTL5	GeneID:101122921,Genbank:XM_015104850.1	synaptotagmin like 5, transcript variant X2	GO:0005509,GO:0005544,GO:0005886,GO:0006886,GO:0006906,GO:0017137,GO:0017158,GO:0019905,GO:0030276,GO:0048791,GO:0070382,GO:0098793	calcium ion binding|calcium-dependent phospholipid binding|plasma membrane|intracellular protein transport|vesicle fusion|Rab GTPase binding|regulation of calcium ion-dependent exocytosis|syntaxin binding|clathrin binding|calcium ion-regulated exocytosis of neurotransmitter|exocytic vesicle|presynapse
TCONS_00163311	10533.5	18444.4	2622.48	0.142183	-2.81418	0.028575	1	Down	1446.07	256.072	Chr6	30900954	30923559	+	XM_004009703.3	0	antisense	genic	intronic	nested	GRID2	GeneID:101117078,Genbank:XM_004009703.3	glutamate receptor, ionotropic, delta 2, transcript variant X1	GO:0004970,GO:0005234,GO:0005886,GO:0005887,GO:0006810,GO:0007157,GO:0007215,GO:0008066,GO:0008328,GO:0010975,GO:0021707,GO:0030054,GO:0030165,GO:0034613,GO:0035249,GO:0043197,GO:0043523,GO:0045202,GO:0045211,GO:0051965,GO:0060079,GO:0060134,GO:0097110,GO:1900454,GO:1904861	ionotropic glutamate receptor activity|extracellularly glutamate-gated ion channel activity|plasma membrane|integral component of plasma membrane|transport|heterophilic cell-cell adhesion via plasma membrane cell adhesion molecules|glutamate receptor signaling pathway|glutamate receptor activity|ionotropic glutamate receptor complex|regulation of neuron projection development|cerebellar granule c…	ko04080,ko04730	Neuroactive ligand-receptor interaction|Long-term depression
TCONS_00170535	280859	429058	132659	0.309186	-1.69345	0.0373128	1	Down	26451.7	10185.6	Chr7	23911563	23931268	+	XM_012182285.1	0	antisense	genic	exonic	overlapping	PARP2	GeneID:101118027,Genbank:XM_012182285.1	poly(ADP-ribose) polymerase 2, transcript variant X1			ko04214,ko04212,ko04210,ko03410	Apoptosis - fly|Longevity regulating pathway - worm|Apoptosis|Base excision repair
TCONS_00030614	12327.7	3293.37	21362	6.48636	2.69741	0.029543	1	Up	177.292	1432.09	Chr11	42667834	42696089	-	XM_004012962.3	7258	antisense	intergenic	upstream	divergent	ARL4D	GeneID:101109813,Genbank:XM_004012962.3	ADP ribosylation factor like GTPase 4D	GO:0005525,GO:0005730,GO:0005737,GO:0005886,GO:0007264	GTP binding|nucleolus|cytoplasm|plasma membrane|small GTPase mediated signal transduction
TCONS_00108132	13284.5	3218.55	23350.4	7.25493	2.85896	0.0200022	1	Up	221.105	1997.75	Chr22	17532396	17533243	+	XM_015103354.1	0	antisense	genic	intronic	nested	SLIT1	GeneID:101112777,Genbank:XM_015103354.1	slit guidance ligand 1, transcript variant X1	GO:0005509,GO:0005615,GO:0005622,GO:0007097,GO:0007411,GO:0008045,GO:0022028,GO:0031290,GO:0033563,GO:0048495,GO:0048846,GO:0048853,GO:0050919,GO:0051964	calcium ion binding|extracellular space|intracellular|nuclear migration|axon guidance|motor neuron axon guidance|tangential migration from the subventricular zone to the olfactory bulb|retinal ganglion cell axon guidance|dorsal/ventral axon guidance|Roundabout binding|axon extension involved in axon guidance|forebrain morphogenesis|negative chemotaxis|negative regulation of synapse assembly	ko04360	Axon guidance
TCONS_00028121	82150.7	17228	147074	8.53691	3.09371	0.00109814	0.527972	Up	1649.53	17538.1	Chr11	9052428	9137550	-	XM_015098462.1	0	sense	genic	exonic	nested	TEX14	GeneID:101102402,Genbank:XM_015098462.1	testis expressed 14, transcript variant X7	GO:0000776,GO:0000777,GO:0004672,GO:0005524,GO:0005623,GO:0005737,GO:0007094,GO:0007140,GO:0008608,GO:0019901,GO:0030496,GO:0032091,GO:0032466,GO:0043063,GO:0045171,GO:0051301,GO:0051306,GO:1990830	kinetochore|condensed chromosome kinetochore|protein kinase activity|ATP binding|cell|cytoplasm|mitotic spindle assembly checkpoint|male meiotic nuclear division|attachment of spindle microtubules to kinetochore|protein kinase binding|midbody|negative regulation of protein binding|negative regulation of cytokinesis|intercellular bridge organization|intercellular bridge|cell division|mitotic siste…
TCONS_00195408	3891.39	603.721	7179.06	11.8914	3.57184	0.0337201	1	Up	59.1646	875.414	ChrX	40816570	40851327	-	XM_004022017.3	0	sense	genic	intronic	nested	MAOB	GeneID:101106659,Genbank:XM_004022017.3	monoamine oxidase B, transcript variant X1	GO:0005741,GO:0016021,GO:0016491	mitochondrial outer membrane|integral component of membrane|oxidoreductase activity	ko00260,ko00982,ko00380,ko00950,ko00350,ko00340,ko04728,ko00330,ko04726,ko00360	Glycine, serine and threonine metabolism|Drug metabolism - cytochrome P450|Tryptophan metabolism|Isoquinoline alkaloid biosynthesis|Tyrosine metabolism|Histidine metabolism|Dopaminergic synapse|Arginine and proline metabolism|Serotonergic synapse|Phenylalanine metabolism
TCONS_00009825	4022.91	448.92	7596.89	16.9226	4.08088	0.0163798	1	Up	44.5676	939.192	Chr1	10529929	10548710	-	XM_004003478.2	0	antisense	genic	intronic	overlapping	AGO4	GeneID:101116530,Genbank:XM_004003478.2	argonaute 4, RISC catalytic component, transcript variant X1	GO:0000932,GO:0003725,GO:0003727,GO:0005654,GO:0005737,GO:0005829,GO:0006402,GO:0007130,GO:0007140,GO:0007223,GO:0008584,GO:0010501,GO:0010586,GO:0016020,GO:0016442,GO:0016604,GO:0022604,GO:0031054,GO:0035068,GO:0035194,GO:0035196,GO:0035198,GO:0035278,GO:0035280,GO:0043066,GO:0045652,GO:0070578	P-body|double-stranded RNA binding|single-stranded RNA binding|nucleoplasm|cytoplasm|cytosol|mRNA catabolic process|synaptonemal complex assembly|male meiotic nuclear division|Wnt signaling pathway, calcium modulating pathway|male gonad development|RNA secondary structure unwinding|miRNA metabolic process|membrane|RISC complex|nuclear body|regulation of cell morphogenesis|pre-miRNA processing|mic…
TCONS_00018226	3703.59	367.65	7039.53	19.1473	4.25907	0.0151049	1	Up	35.5352	846.903	Chr1	254120946	254168278	-	XM_015092655.1	0	sense	genic	intronic	nested	TMEM108	GeneID:101115599,Genbank:XM_015092655.1	transmembrane protein 108, transcript variant X1	GO:0005769,GO:0006898,GO:0008090,GO:0010008,GO:0014069,GO:0016021,GO:0021542,GO:0030054,GO:0030424,GO:0030425,GO:0031175,GO:0036477,GO:0045211,GO:0051388,GO:0097106,GO:0097484,GO:0098815,GO:1904115,GO:1990416	early endosome|receptor-mediated endocytosis|retrograde axonal transport|endosome membrane|postsynaptic density|integral component of membrane|dentate gyrus development|cell junction|axon|dendrite|neuron projection development|somatodendritic compartment|postsynaptic membrane|positive regulation of neurotrophin TRK receptor signaling pathway|postsynaptic density organization|dendrite extension|mo…
TCONS_00122104	3165.27	132.87	6197.67	46.6446	5.54364	0.00417844	1	Up	12.9951	755.761	Chr25	5652044	5679579	-	XM_012104976.2	0	antisense	genic	intronic	containing	MAP10	GeneID:101114929,Genbank:XM_012104976.2	microtubule associated protein 10	GO:0005813,GO:0005881,GO:0008017,GO:0030496,GO:0031122,GO:0032467,GO:0032886,GO:0051256,GO:0051301,GO:0097431,GO:1990023	centrosome|cytoplasmic microtubule|microtubule binding|midbody|cytoplasmic microtubule organization|positive regulation of cytokinesis|regulation of microtubule-based process|mitotic spindle midzone assembly|cell division|mitotic spindle pole|mitotic spindle midzone
TCONS_00189359	3385.19	104.49	6665.89	63.7944	5.99536	0.00194884	0.675134	Up	10.3803	820.276	Chr9	82691108	82691346	-	XM_004011837.2	10503	antisense	intergenic	downstream	convergent	CDH17	GeneID:101111295,Genbank:XM_004011837.2	cadherin 17, LI cadherin (liver-intestine), transcript variant X1
TCONS_00112101	721.832	2.58	1441.08	558.559	9.12557	0.0225944	1	Up	0.00915997	7.02496	Chr23	34705616	34712862	+	XM_004020480.3	0	antisense	genic	intronic	nested	MIB1	GeneID:101122068,Genbank:XM_004020480.3	mindbomb E3 ubiquitin protein ligase 1, transcript variant X2	GO:0001568,GO:0001701,GO:0001756,GO:0001841,GO:0001947,GO:0004842,GO:0005737,GO:0005813,GO:0005829,GO:0005886,GO:0006897,GO:0007219,GO:0008270,GO:0014069,GO:0031410,GO:0045665,GO:0045807	blood vessel development|in utero embryonic development|somitogenesis|neural tube formation|heart looping|ubiquitin-protein transferase activity|cytoplasm|centrosome|cytosol|plasma membrane|endocytosis|Notch signaling pathway|zinc ion binding|postsynaptic density|cytoplasmic vesicle|negative regulation of neuron differentiation|positive regulation of endocytosis
TCONS_00000516	500	0	999.999	Inf	Inf	0.0346553	1	Up	4.99654e-84	121.438	Chr1	10017026	10017647	+	XM_015091852.1	0	sense	genic	intronic	nested	ZMYM4	GeneID:101115501,Genbank:XM_015091852.1	zinc finger, MYM-type 4, transcript variant X1	GO:0000981,GO:0003677,GO:0005654,GO:0005737,GO:0007010,GO:0007275,GO:0008270,GO:0022604	RNA polymerase II transcription factor activity, sequence-specific DNA binding|DNA binding|nucleoplasm|cytoplasm|cytoskeleton organization|multicellular organism development|zinc ion binding|regulation of cell morphogenesis
TCONS_00003613	650.387	0	1300.77	Inf	Inf	0.0143629	1	Up	7.52642e-06	125.614	Chr1	98276668	98291493	+	XM_015092215.1	52699	antisense	intergenic	upstream	divergent	HFE2	GeneID:101114997,Genbank:XM_015092215.1	hemochromatosis type 2 (juvenile), transcript variant X2	GO:0000122,GO:0005102,GO:0005615,GO:0005886,GO:0006879,GO:0009986,GO:0015026,GO:0016540,GO:0030509,GO:0030514,GO:0031225,GO:0032924,GO:0036122,GO:0045944,GO:0055072,GO:0070724,GO:0071773,GO:0098797,GO:1990459,GO:1990712	negative regulation of transcription from RNA polymerase II promoter|receptor binding|extracellular space|plasma membrane|cellular iron ion homeostasis|cell surface|coreceptor activity|protein autoprocessing|BMP signaling pathway|negative regulation of BMP signaling pathway|anchored component of membrane|activin receptor signaling pathway|BMP binding|positive regulation of transcription from RNA …
TCONS_00017168	485.659	0	971.317	Inf	Inf	0.0377519	1	Up	0	106.409	Chr1	224316705	224316984	-	XM_004003202.2	0	sense	genic	intronic	nested	PPM1L	GeneID:101105045,Genbank:XM_004003202.2	protein phosphatase, Mg2+/Mn2+ dependent 1L, transcript variant X1	GO:0000165,GO:0004722,GO:0005622,GO:0007178,GO:0016021,GO:0046872	MAPK cascade|protein serine/threonine phosphatase activity|intracellular|transmembrane receptor protein serine/threonine kinase signaling pathway|integral component of membrane|metal ion binding
TCONS_00025064	623.255	0	1246.51	Inf	Inf	0.0168574	1	Up	0	142.364	Chr11	25658101	25658386	+	XM_012185557.2	0	sense	genic	intronic	nested	DERL2	GeneID:101105423,Genbank:XM_012185557.2	derlin 2, transcript variant X2	GO:0001967,GO:0005769,GO:0005770,GO:0005783,GO:0005789,GO:0008284,GO:0016020,GO:0030176,GO:0030307,GO:0030433,GO:0030968,GO:0030970,GO:0044322,GO:1904153,GO:1904380	suckling behavior|early endosome|late endosome|endoplasmic reticulum|endoplasmic reticulum membrane|positive regulation of cell proliferation|membrane|integral component of endoplasmic reticulum membrane|positive regulation of cell growth|ubiquitin-dependent ERAD pathway|endoplasmic reticulum unfolded protein response|retrograde protein transport, ER to cytosol|endoplasmic reticulum quality contr…	ko04141	Protein processing in endoplasmic reticulum
TCONS_00026460	675.968	0	1351.94	Inf	Inf	0.012416	1	Up	4.87475e-17	57.2021	Chr11	42653211	42653898	+	XM_004012962.3	49449	sense	intergenic	upstream	same_strand	ARL4D	GeneID:101109813,Genbank:XM_004012962.3	ADP ribosylation factor like GTPase 4D	GO:0005525,GO:0005730,GO:0005737,GO:0005886,GO:0007264	GTP binding|nucleolus|cytoplasm|plasma membrane|small GTPase mediated signal transduction
TCONS_00028125	1337.6	0	2675.19	Inf	Inf	0.00046532	0.376134	Up	8.36181e-22	147.727	Chr11	9117465	9143369	-	XM_012185178.2	0	sense	genic	intronic	nested	TEX14	GeneID:101102402,Genbank:XM_012185178.2	testis expressed 14, transcript variant X1	GO:0000776,GO:0000777,GO:0004672,GO:0005524,GO:0005623,GO:0005737,GO:0007094,GO:0007140,GO:0008608,GO:0019901,GO:0030496,GO:0032091,GO:0032466,GO:0043063,GO:0045171,GO:0051301,GO:0051306,GO:1990830	kinetochore|condensed chromosome kinetochore|protein kinase activity|ATP binding|cell|cytoplasm|mitotic spindle assembly checkpoint|male meiotic nuclear division|attachment of spindle microtubules to kinetochore|protein kinase binding|midbody|negative regulation of protein binding|negative regulation of cytokinesis|intercellular bridge organization|intercellular bridge|cell division|mitotic siste…
TCONS_00040255	603.875	0	1207.75	Inf	Inf	0.0189289	1	Up	0	133.416	Chr13	37492876	37536454	+	XM_015099652.1	0	sense	genic	intronic	overlapping	LOC101121441	GeneID:101121441,Genbank:XM_015099652.1	zinc finger protein 133-like, transcript variant X4	GO:0003677,GO:0003700,GO:0005634,GO:0006351,GO:0046872	DNA binding|DNA binding transcription factor activity|nucleus|transcription, DNA-templated|metal ion binding
TCONS_00042766	591.085	0	1182.17	Inf	Inf	0.0204315	1	Up	0	139.742	Chr13	9413137	9419370	-	XM_015099431.1	83533	antisense	intergenic	downstream	convergent	MACROD2	GeneID:101105841,Genbank:XM_015099431.1	MACRO domain containing 2, transcript variant X1	GO:0005634,GO:0005730,GO:0005813,GO:0006974,GO:0007420,GO:0016798,GO:0019213,GO:0042278,GO:0051725	nucleus|nucleolus|centrosome|cellular response to DNA damage stimulus|brain development|hydrolase activity, acting on glycosyl bonds|deacetylase activity|purine nucleoside metabolic process|protein de-ADP-ribosylation
TCONS_00043658	586.434	0	1172.87	Inf	Inf	0.0210041	1	Up	0	144.322	Chr13	35156224	35156478	-	XM_004014276.3	0	sense	genic	intronic	nested	WAC	GeneID:101117863,Genbank:XM_004014276.3	WW domain containing adaptor with coiled-coil, transcript variant X1	GO:0000993,GO:0003682,GO:0005634,GO:0005654,GO:0005681,GO:0006351,GO:0006974,GO:0010390,GO:0016239,GO:0016567,GO:0016607,GO:0032435,GO:0044783,GO:0045893,GO:0071894	RNA polymerase II core binding|chromatin binding|nucleus|nucleoplasm|spliceosomal complex|transcription, DNA-templated|cellular response to DNA damage stimulus|histone monoubiquitination|positive regulation of macroautophagy|protein ubiquitination|nuclear speck|negative regulation of proteasomal ubiquitin-dependent protein catabolic process|G1 DNA damage checkpoint|positive regulation of transcri…
TCONS_00053520	487.209	0	974.418	Inf	Inf	0.0373996	1	Up	0	117.752	Chr14	60524807	60525145	-	XM_012094828.2	0	antisense	genic	intronic	nested	ZNF667	GeneID:101105941,Genbank:XM_012094828.2	zinc finger protein 667, transcript variant X4	GO:0003964,GO:0004519,GO:0006310,GO:0046872	RNA-directed DNA polymerase activity|endonuclease activity|DNA recombination|metal ion binding
TCONS_00054113	2022.09	0	4044.18	Inf	Inf	3.42733e-05	0.0831127	Up	1.39591e-27	490.94	Chr15	13938561	13978593	+	XM_012095358.2	0	antisense	genic	intronic	overlapping	CEP57	GeneID:101102008,Genbank:XM_012095358.2	centrosomal protein 57kDa, transcript variant X2	GO:0000060,GO:0000070,GO:0005634,GO:0005737,GO:0005813,GO:0005874,GO:0008017,GO:0008543,GO:0017134,GO:0034453,GO:0042803,GO:0043015	protein import into nucleus, translocation|mitotic sister chromatid segregation|nucleus|cytoplasm|centrosome|microtubule|microtubule binding|fibroblast growth factor receptor signaling pathway|fibroblast growth factor binding|microtubule anchoring|protein homodimerization activity|gamma-tubulin binding
TCONS_00054331	649.612	0	1299.22	Inf	Inf	0.0144279	1	Up	0	158.443	Chr15	21352991	21353320	+	XM_012095438.2	0	sense	genic	intronic	nested	SIK2	GeneID:101107630,Genbank:XM_012095438.2	salt inducible kinase 2, transcript variant X1	GO:0000287,GO:0004674,GO:0005524,GO:0005634,GO:0005737,GO:0006468,GO:0032870,GO:0035556,GO:0046626,GO:0046777	magnesium ion binding|protein serine/threonine kinase activity|ATP binding|nucleus|cytoplasm|protein phosphorylation|cellular response to hormone stimulus|intracellular signal transduction|regulation of insulin receptor signaling pathway|protein autophosphorylation	ko04922	Glucagon signaling pathway
TCONS_00057586	1028.29	0	2056.59	Inf	Inf	0.0017914	0.668329	Up	0	235.827	Chr15	27214884	27215152	-	XM_015100932.1	0	sense	genic	intronic	nested	SIK3	GeneID:101112594,Genbank:XM_015100932.1	SIK family kinase 3, transcript variant X1	GO:0000287,GO:0001958,GO:0004674,GO:0005524,GO:0005654,GO:0005737,GO:0006468,GO:0032880,GO:0035108,GO:0035264,GO:0048705,GO:0060351	magnesium ion binding|endochondral ossification|protein serine/threonine kinase activity|ATP binding|nucleoplasm|cytoplasm|protein phosphorylation|regulation of protein localization|limb morphogenesis|multicellular organism growth|skeletal system morphogenesis|cartilage development involved in endochondral bone morphogenesis
TCONS_00085358	660.077	0	1320.15	Inf	Inf	0.0135813	1	Up	0	161.003	Chr2	133065550	133065972	+	XM_012133180.2	0	sense	genic	intronic	nested	KIAA1715	GeneID:101107574,Genbank:XM_012133180.2	KIAA1715 ortholog, transcript variant X3	GO:0005654,GO:0005783,GO:0005789,GO:0007596,GO:0016021,GO:0030176,GO:0032330,GO:0035115,GO:0042733,GO:0042802,GO:0046872,GO:0060173,GO:0071788,GO:0098826,GO:1903373	nucleoplasm|endoplasmic reticulum|endoplasmic reticulum membrane|blood coagulation|integral component of membrane|integral component of endoplasmic reticulum membrane|regulation of chondrocyte differentiation|embryonic forelimb morphogenesis|embryonic digit morphogenesis|identical protein binding|metal ion binding|limb development|endoplasmic reticulum tubular network maintenance|endoplasmic reti…
TCONS_00089576	1112.01	0	2224.03	Inf	Inf	0.00119746	0.527972	Up	4.58161e-05	47.0439	Chr2	248266194	248333109	+	XM_015092884.1	0	sense	genic	intronic	overlapping	PADI2	GeneID:101108464,Genbank:XM_015092884.1	peptidyl arginine deiminase, type II, transcript variant X1	GO:0004668,GO:0005509,GO:0005634,GO:0005737,GO:0010848,GO:0018101,GO:0021762,GO:0030331,GO:0030520,GO:0035327,GO:0036413,GO:0036414,GO:0048096,GO:0070062,GO:0070100,GO:1901624,GO:1990830	protein-arginine deiminase activity|calcium ion binding|nucleus|cytoplasm|regulation of chromatin disassembly|protein citrullination|substantia nigra development|estrogen receptor binding|intracellular estrogen receptor signaling pathway|transcriptionally active chromatin|histone H3-R26 citrullination|histone citrullination|chromatin-mediated maintenance of transcription|extracellular exosome|neg…
TCONS_00089675	558.139	0	1116.28	Inf	Inf	0.0247657	1	Up	0	129.079	Chr2	248956950	248959219	+	XM_012154155.2	40629	antisense	intergenic	upstream	divergent	C2H1orf64	GeneID:101111430,Genbank:XM_012154155.2	chromosome 2 open reading frame, human C1orf64, transcript variant X1
TCONS_00090328	445.736	0	891.472	Inf	Inf	0.0487567	1	Up	0	109.723	Chr2	16835970	16911819	-	XM_015093000.1	74123	sense	intergenic	upstream	same_strand	LOC105611645	GeneID:105611645,Genbank:XM_015093000.1	ATP synthase subunit alpha, mitochondrial-like, transcript variant X1	GO:0005524,GO:0005753,GO:0005886,GO:0015986,GO:0045261,GO:0046933	ATP binding|mitochondrial proton-transporting ATP synthase complex|plasma membrane|ATP synthesis coupled proton transport|proton-transporting ATP synthase complex, catalytic core F(1)|proton-transporting ATP synthase activity, rotational mechanism	ko00190	Oxidative phosphorylation
TCONS_00120592	543.798	0	1087.6	Inf	Inf	0.0268896	1	Up	0	132.644	Chr25	15219129	15230448	+	XM_012105102.1	0	antisense	genic	exonic	overlapping	SLC16A9	GeneID:101120546,Genbank:XM_012105102.1	solute carrier family 16 member 9, transcript variant X2	GO:0005886,GO:0015293,GO:0016021	plasma membrane|symporter activity|integral component of membrane
TCONS_00125446	594.573	0	1189.15	Inf	Inf	0.020011	1	Up	0	147.029	Chr26	42913038	42913281	+	XM_012106062.2	0	sense	genic	intronic	nested	ZNF385D	GeneID:101104040,Genbank:XM_012106062.2	zinc finger protein 385D, transcript variant X1	GO:0002039,GO:0003723,GO:0005634,GO:0008270,GO:0072332	p53 binding|RNA binding|nucleus|zinc ion binding|intrinsic apoptotic signaling pathway by p53 class mediator
TCONS_00126396	472.48	0	944.96	Inf	Inf	0.0409483	1	Up	5.81444e-11	113.188	Chr26	34298186	34300486	-	XM_012106000.2	0	sense	genic	intronic	nested	ZMAT4	GeneID:101116280,Genbank:XM_012106000.2	zinc finger, matrin-type 4, transcript variant X2	GO:0002039,GO:0003677,GO:0003723,GO:0005634,GO:0008270,GO:0072332	p53 binding|DNA binding|RNA binding|nucleus|zinc ion binding|intrinsic apoptotic signaling pathway by p53 class mediator
TCONS_00146167	1794.96	0	3589.92	Inf	Inf	7.82233e-05	0.102248	Up	4.00121e-20	441.777	Chr4	41786614	41868680	+	XM_015095084.1	0	sense	genic	intronic	nested	MAGI2	GeneID:101102476,Genbank:XM_015095084.1	membrane associated guanylate kinase, WW and PDZ domain containing 2, transcript variant X1	GO:0002092,GO:0003402,GO:0004871,GO:0005634,GO:0005737,GO:0005770,GO:0005886,GO:0005923,GO:0008285,GO:0010976,GO:0014069,GO:0019902,GO:0030159,GO:0030336,GO:0030425,GO:0031697,GO:0032516,GO:0032926,GO:0036057,GO:0038180,GO:0043113,GO:0043234,GO:0045202,GO:0046332,GO:0048471,GO:0051291,GO:0051898,GO:0060395,GO:0070699,GO:0071850,GO:0072015,GO:0097118,GO:1990090,GO:2000809	positive regulation of receptor internalization|planar cell polarity pathway involved in axis elongation|signal transducer activity|nucleus|cytoplasm|late endosome|plasma membrane|bicellular tight junction|negative regulation of cell proliferation|positive regulation of neuron projection development|postsynaptic density|phosphatase binding|receptor signaling complex scaffold activity|negative reg…	ko04015,ko04530	Rap1 signaling pathway|Tight junction
TCONS_00157099	607.364	0	1214.73	Inf	Inf	0.0185379	1	Up	0	148.13	Chr5	91230243	91230484	+	XM_004009082.2	0	sense	genic	intronic	nested	SLF1	GeneID:101108386,Genbank:XM_004009082.2	SMC5-SMC6 complex localization factor 1	GO:0005634,GO:0005737,GO:0005815,GO:0006281,GO:0006974,GO:0031334,GO:0034184,GO:0035861,GO:1990166,GO:2000781	nucleus|cytoplasm|microtubule organizing center|DNA repair|cellular response to DNA damage stimulus|positive regulation of protein complex assembly|positive regulation of maintenance of mitotic sister chromatid cohesion|site of double-strand break|protein localization to site of double-strand break|positive regulation of double-strand break repair
TCONS_00157638	929.844	0	1859.69	Inf	Inf	0.00300219	0.910039	Up	0.000258596	27.9717	Chr5	107830784	107834563	+	XM_004009572.3	53427	antisense	intergenic	upstream	divergent	STARD4	GeneID:101108571,Genbank:XM_004009572.3	StAR related lipid transfer domain containing 4, transcript variant X1	GO:0005739,GO:0010873,GO:0010879,GO:0015485,GO:0017127,GO:0031410,GO:0032367,GO:0070508,GO:0070859	mitochondrion|positive regulation of cholesterol esterification|cholesterol transport involved in cholesterol storage|cholesterol binding|cholesterol transporter activity|cytoplasmic vesicle|intracellular cholesterol transport|cholesterol import|positive regulation of bile acid biosynthetic process
TCONS_00166643	690.697	0	1381.39	Inf	Inf	0.0114519	1	Up	0	160.507	Chr6	33136166	33136431	-	XM_012179676.2	0	sense	genic	intronic	nested	CCSER1	GeneID:101117333,Genbank:XM_012179676.2	coiled-coil serine rich protein 1, transcript variant X2
TCONS_00173933	1047.67	0	2095.35	Inf	Inf	0.00162744	0.657755	Up	0	257.897	Chr7	3820513	3849501	-	XM_015096697.1	0	sense	genic	intronic	nested	PGGT1B	GeneID:101123045,Genbank:XM_015096697.1	protein geranylgeranyltransferase type I, beta subunit	GO:0004661,GO:0004662,GO:0005953,GO:0008270,GO:0018344	protein geranylgeranyltransferase activity|CAAX-protein geranylgeranyltransferase activity|CAAX-protein geranylgeranyltransferase complex|zinc ion binding|protein geranylgeranylation
TCONS_00177963	855.813	0	1711.63	Inf	Inf	0.00452623	1	Up	0	209.67	Chr8	14775651	14779075	+	XM_004011149.3	0	sense	genic	intronic	nested	TRDN	GeneID:101119992,Genbank:XM_004011149.3	triadin, transcript variant X1	GO:0005102,GO:0005783,GO:0005829,GO:0005886,GO:0006874,GO:0006936,GO:0010649,GO:0010880,GO:0014701,GO:0014808,GO:0016021,GO:0016529,GO:0030314,GO:0030674,GO:0031122,GO:0033017,GO:0033018,GO:0034220,GO:0044325,GO:0051279,GO:0060047,GO:0060315,GO:0060316,GO:0086036,GO:0090158,GO:1901846,GO:1903779	receptor binding|endoplasmic reticulum|cytosol|plasma membrane|cellular calcium ion homeostasis|muscle contraction|regulation of cell communication by electrical coupling|regulation of release of sequestered calcium ion into cytosol by sarcoplasmic reticulum|junctional sarcoplasmic reticulum membrane|release of sequestered calcium ion into cytosol by sarcoplasmic reticulum|integral component of m…
TCONS_00180878	2046.51	0	4093.02	Inf	Inf	3.1454e-05	0.0831127	Up	0	505.951	Chr8	9246247	9246533	-	XM_012182449.2	0	sense	genic	intronic	nested	IBTK	GeneID:101114198,Genbank:XM_012182449.2	inhibitor of Bruton tyrosine kinase, transcript variant X1	GO:0001933,GO:0005654,GO:0005737,GO:0016020,GO:0019901,GO:0030292,GO:0051209	negative regulation of protein phosphorylation|nucleoplasm|cytoplasm|membrane|protein kinase binding|protein tyrosine kinase inhibitor activity|release of sequestered calcium ion into cytosol
TCONS_00198330	774.03	0	1548.06	Inf	Inf	0.00727633	1	Up	3.15021e-20	189.649	ChrX	130119515	130138623	-	XM_015104668.1	0	sense	genic	intronic	nested	DIAPH2	GeneID:101111608,Genbank:XM_015104668.1	diaphanous related formin 2, transcript variant X4	GO:0000910,GO:0003779,GO:0005102,GO:0005730,GO:0005769,GO:0005783,GO:0005829,GO:0007015,GO:0007275,GO:0007292,GO:0017048,GO:0043231,GO:0048477	cytokinesis|actin binding|receptor binding|nucleolus|early endosome|endoplasmic reticulum|cytosol|actin filament organization|multicellular organism development|female gamete generation|Rho GTPase binding|intracellular membrane-bounded organelle|oogenesis	ko04810	Regulation of actin cytoskeleton
TCONS_00002166	708.856	1417.71	0	0	#NAME?	0.00722868	1	Down	134.591	0	Chr1	53716410	53716688	+	XM_012174315.1	0	sense	genic	intronic	nested	DNAJB4	GeneID:101101935,Genbank:XM_012174315.1	DnaJ heat shock protein family (Hsp40) member B4, transcript variant X1	GO:0001671,GO:0005654,GO:0005829,GO:0005886,GO:0006457,GO:0051082,GO:0051087	ATPase activator activity|nucleoplasm|cytosol|plasma membrane|protein folding|unfolded protein binding|chaperone binding
TCONS_00011416	429.57	859.141	0	0	#NAME?	0.0426023	1	Down	75.8985	0	Chr1	53327217	53327506	-	XM_015092055.1	0	sense	genic	intronic	nested	ZZZ3	GeneID:101122232,Genbank:XM_015092055.1	zinc finger, ZZ-type containing 3, transcript variant X2	GO:0003677,GO:0005634,GO:0005671,GO:0005730,GO:0006351,GO:0006355,GO:0008270	DNA binding|nucleus|Ada2/Gcn5/Ada3 transcription activator complex|nucleolus|transcription, DNA-templated|regulation of transcription, DNA-templated|zinc ion binding
TCONS_00011615	430.86	861.721	0	0	#NAME?	0.0422031	1	Down	81.7943	0	Chr1	61575407	61575692	-	XM_004002147.3	0	sense	genic	intronic	nested	C1H1orf52	GeneID:101112861,Genbank:XM_004002147.3	chromosome 1 open reading frame, human C1orf52, transcript variant X1	GO:0005634	nucleus
TCONS_00012181	417.315	834.631	0	0	#NAME?	0.0466032	1	Down	70.2277	0	Chr1	83617999	83618328	-	XM_012177429.2	0	antisense	genic	intronic	nested	NTNG1	GeneID:101120121,Genbank:XM_012177429.2	netrin G1, transcript variant X3	GO:0005576,GO:0005886,GO:0006501,GO:0007409,GO:0046658	extracellular region|plasma membrane|C-terminal protein lipidation|axonogenesis|anchored component of plasma membrane	ko04514,ko04360	Cell adhesion molecules (CAMs)|Axon guidance
TCONS_00013980	472.785	945.571	0	0	#NAME?	0.0313531	1	Down	88.1913	0	Chr1	119501261	119501527	-	XM_012186039.2	0	sense	genic	intronic	nested	SLC5A3	GeneID:101120123,Genbank:XM_012186039.2	solute carrier family 5 (sodium/myo-inositol cotransporter), member 3, transcript variant X1	GO:0005887,GO:0006020,GO:0006814,GO:0015293,GO:0015798	integral component of plasma membrane|inositol metabolic process|sodium ion transport|symporter activity|myo-inositol transport
TCONS_00015702	586.305	1172.61	0	0	#NAME?	0.0153779	1	Down	106.623	0	Chr1	185192080	185192344	-	XM_012095761.2	0	sense	genic	intronic	nested	HSPBAP1	GeneID:101114835,Genbank:XM_012095761.2	HSPB (heat shock 27kDa) associated protein 1, transcript variant X3	GO:0005737	cytoplasm
TCONS_00017276	413.445	826.891	0	0	#NAME?	0.0479465	1	Down	62.3842	0	Chr1	227235022	227238477	-	XM_012100645.2	0	sense	genic	intronic	nested	RSRC1	GeneID:101108795,Genbank:XM_012100645.2	arginine/serine-rich coiled-coil 1	GO:0000380,GO:0000398,GO:0005634,GO:0005737,GO:0006468,GO:0006913,GO:0016607,GO:0046677	alternative mRNA splicing, via spliceosome|mRNA splicing, via spliceosome|nucleus|cytoplasm|protein phosphorylation|nucleocytoplasmic transport|nuclear speck|response to antibiotic
TCONS_00017455	523.095	1046.19	0	0	#NAME?	0.0227428	1	Down	94.7445	0	Chr1	233443143	233443455	-	XM_004003240.3	0	sense	genic	intronic	nested	MBNL1	GeneID:101114918,Genbank:XM_004003240.3	muscleblind like splicing regulator 1, transcript variant X14	GO:0001069,GO:0001701,GO:0003723,GO:0003725,GO:0005634,GO:0005654,GO:0005737,GO:0005829,GO:0006397,GO:0007399,GO:0008380,GO:0010494,GO:0030326,GO:0043484,GO:0045445,GO:0046872	regulatory region RNA binding|in utero embryonic development|RNA binding|double-stranded RNA binding|nucleus|nucleoplasm|cytoplasm|cytosol|mRNA processing|nervous system development|RNA splicing|cytoplasmic stress granule|embryonic limb morphogenesis|regulation of RNA splicing|myoblast differentiation|metal ion binding
TCONS_00019331	648.871	1297.74	0	0	#NAME?	0.0103238	1	Down	113.647	0	Chr10	15658697	15659013	+	XM_004012057.3	0	sense	genic	intronic	nested	GTF2F2	GeneID:101110854,Genbank:XM_004012057.3	general transcription factor IIF subunit 2, transcript variant X1	GO:0000991,GO:0003677,GO:0004386,GO:0005524,GO:0005674,GO:0006367,GO:0015630,GO:0032968,GO:0060261,GO:0097550	transcription factor activity, core RNA polymerase II binding|DNA binding|helicase activity|ATP binding|transcription factor TFIIF complex|transcription initiation from RNA polymerase II promoter|microtubule cytoskeleton|positive regulation of transcription elongation from RNA polymerase II promoter|positive regulation of transcription initiation from RNA polymerase II promoter|transcriptional pr…	ko03022	Basal transcription factors
TCONS_00022118	451.5	903.001	0	0	#NAME?	0.0363606	1	Down	80.0797	0	Chr10	29018096	29022362	-	XM_015097981.1	0	sense	genic	intronic	nested	FRY	GeneID:101110521,Genbank:XM_015097981.1	FRY microtubule binding protein, transcript variant X1	GO:0000902,GO:0000922,GO:0004857,GO:0005815,GO:0005938,GO:0030427,GO:0031175,GO:0090527,GO:1904428	cell morphogenesis|spindle pole|enzyme inhibitor activity|microtubule organizing center|cell cortex|site of polarized growth|neuron projection development|actin filament reorganization|negative regulation of tubulin deacetylation
TCONS_00024461	461.82	923.641	0	0	#NAME?	0.0338052	1	Down	85.4689	0	Chr11	17047335	17047626	+	XM_012185334.2	0	sense	genic	intronic	nested	MYO1D	GeneID:101115139,Genbank:XM_012185334.2	myosin ID, transcript variant X2	GO:0003774,GO:0005516,GO:0005524,GO:0005768,GO:0005829,GO:0005903,GO:0010923,GO:0016323,GO:0016459,GO:0030424,GO:0030898,GO:0031410,GO:0043005,GO:0043025,GO:0043209,GO:0051015,GO:0051641,GO:0061502,GO:0097440	motor activity|calmodulin binding|ATP binding|endosome|cytosol|brush border|negative regulation of phosphatase activity|basolateral plasma membrane|myosin complex|axon|actin-dependent ATPase activity|cytoplasmic vesicle|neuron projection|neuronal cell body|myelin sheath|actin filament binding|cellular localization|early endosome to recycling endosome transport|apical dendrite
TCONS_00027897	665.641	1331.28	0	0	#NAME?	0.00931044	1	Down	125.833	0	Chr11	2099317	2099606	-
TCONS_00036103	508.905	1017.81	0	0	#NAME?	0.0248427	1	Down	75.7258	0	Chr12	25512498	25512859	-	XM_012187123.2	0	sense	genic	intronic	nested	NVL	GeneID:101108847,Genbank:XM_012187123.2	nuclear VCP-like, transcript variant X2	GO:0003723,GO:0005524,GO:0005634,GO:0005654,GO:0005697,GO:0005730,GO:0016020,GO:0042254,GO:0051973,GO:1990275	RNA binding|ATP binding|nucleus|nucleoplasm|telomerase holoenzyme complex|nucleolus|membrane|ribosome biogenesis|positive regulation of telomerase activity|preribosome binding	ko03008	Ribosome biogenesis in eukaryotes
TCONS_00054010	819.796	1639.59	0	0	#NAME?	0.0037185	1	Down	155.576	0	Chr15	7677435	7677792	+	XM_012095335.1	0	antisense	genic	intronic	nested	ARHGAP42	GeneID:101121370,Genbank:XM_012095335.1	Rho GTPase activating protein 42, transcript variant X2	GO:0003085,GO:0005096,GO:0007165,GO:0035024,GO:0090630,GO:1904694	negative regulation of systemic arterial blood pressure|GTPase activator activity|signal transduction|negative regulation of Rho protein signal transduction|activation of GTPase activity|negative regulation of vascular smooth muscle contraction
TCONS_00054987	673.381	1346.76	0	0	#NAME?	0.00888632	1	Down	114.308	0	Chr15	35909965	35910255	+	XM_015100744.1	0	sense	genic	intronic	nested	SOX6	GeneID:101116170,Genbank:XM_015100744.1	SRY-box 6, transcript variant X26	GO:0000902,GO:0000978,GO:0001078,GO:0001701,GO:0003677,GO:0003700,GO:0005634,GO:0005654,GO:0006351,GO:0006355,GO:0007517,GO:0009791,GO:0016458,GO:0021778,GO:0032332,GO:0045944,GO:0046982,GO:0048708,GO:0048821,GO:0051216,GO:0055007,GO:0061036,GO:0071560,GO:2000726,GO:2000741	cell morphogenesis|RNA polymerase II proximal promoter sequence-specific DNA binding|transcriptional repressor activity, RNA polymerase II proximal promoter sequence-specific DNA binding|in utero embryonic development|DNA binding|DNA binding transcription factor activity|nucleus|nucleoplasm|transcription, DNA-templated|regulation of transcription, DNA-templated|muscle organ development|post-embry…
TCONS_00058240	821.731	1643.46	0	0	#NAME?	0.00367371	1	Down	156.015	0	Chr15	41686730	41687039	-	XM_012095778.2	0	sense	genic	intronic	nested	AMPD3	GeneID:101103503,Genbank:XM_012095778.2	adenosine monophosphate deaminase 3, transcript variant X1	GO:0003876,GO:0005576,GO:0005829,GO:0006196,GO:0032264,GO:0034101,GO:0034774,GO:0043101,GO:0043312,GO:0046031,GO:0046034,GO:0046039,GO:0046872,GO:0097009,GO:1904813	AMP deaminase activity|extracellular region|cytosol|AMP catabolic process|IMP salvage|erythrocyte homeostasis|secretory granule lumen|purine-containing compound salvage|neutrophil degranulation|ADP metabolic process|ATP metabolic process|GTP metabolic process|metal ion binding|energy homeostasis|ficolin-1-rich granule lumen	ko00230	Purine metabolism
TCONS_00059998	419.25	838.501	0	0	#NAME?	0.0459461	1	Down	8.35617	4.14108e-11	Chr16	5711168	5714068	+	XM_012096734.2	0	sense	genic	exonic	nested	CPEB4	GeneID:101110448,Genbank:XM_012096734.2	cytoplasmic polyadenylation element binding protein 4, transcript variant X4	GO:0000900,GO:0002931,GO:0003723,GO:0003730,GO:0005634,GO:0005737,GO:0005783,GO:0008135,GO:0014069,GO:0030054,GO:0030424,GO:0030425,GO:0030426,GO:0035235,GO:0036294,GO:0042149,GO:0043022,GO:0043197,GO:0043524,GO:0045202,GO:0045211,GO:0046872,GO:0048471,GO:0071230,GO:1990124,GO:2000766	translation repressor activity, nucleic acid binding|response to ischemia|RNA binding|mRNA 3'-UTR binding|nucleus|cytoplasm|endoplasmic reticulum|translation factor activity, RNA binding|postsynaptic density|cell junction|axon|dendrite|growth cone|ionotropic glutamate receptor signaling pathway|cellular response to decreased oxygen levels|cellular response to glucose starvation|ribosome binding|d…	ko04914,ko04114,ko04320	Progesterone-mediated oocyte maturation|Oocyte meiosis|Dorso-ventral axis formation
TCONS_00063209	498.585	997.171	0	0	#NAME?	0.0265071	1	Down	89.9561	0	Chr16	50832250	50832538	-	XM_012097135.2	0	antisense	genic	intronic	nested	CDH12	GeneID:101118385,Genbank:XM_012097135.2	cadherin 12, type 2 (N-cadherin 2)	GO:0005509,GO:0005886,GO:0007156,GO:0016021,GO:0034332	calcium ion binding|plasma membrane|homophilic cell adhesion via plasma membrane adhesion molecules|integral component of membrane|adherens junction organization
TCONS_00069123	1022.33	2044.65	0	0	#NAME?	0.00113966	0.527972	Down	193.187	0	Chr17	67637509	67637978	-	XM_015101419.1	0	sense	genic	intronic	nested	TTC28	GeneID:101119674,Genbank:XM_015101419.1	tetratricopeptide repeat domain 28, transcript variant X1	GO:0000922,GO:0005737,GO:0005815,GO:0007049,GO:0007346,GO:0019900,GO:0030496,GO:0051301	spindle pole|cytoplasm|microtubule organizing center|cell cycle|regulation of mitotic cell cycle|kinase binding|midbody|cell division
TCONS_00071419	465.045	930.091	0	0	#NAME?	0.0330547	1	Down	74.8399	0	Chr18	52516997	52517313	+
TCONS_00073980	413.445	826.891	0	0	#NAME?	0.0479465	1	Down	76.8541	0	Chr18	44802503	44802783	-	XM_012098820.2	0	sense	genic	intronic	nested	RALGAPA1	GeneID:101120113,Genbank:XM_012098820.2	Ral GTPase activating protein, alpha subunit 1 (catalytic), transcript variant X12	GO:0005096,GO:0005634,GO:0005737,GO:0046982,GO:0051056,GO:0090630	GTPase activator activity|nucleus|cytoplasm|protein heterodimerization activity|regulation of small GTPase mediated signal transduction|activation of GTPase activity
TCONS_00075315	490.2	980.401	0	0	#NAME?	0.0279625	1	Down	90.6604	0	Chr19	10009696	10010041	+	XM_012099374.2	57230	sense	intergenic	upstream	same_strand	STAC	GeneID:101107476,Genbank:XM_012099374.2	SH3 and cysteine rich domain, transcript variant X2	GO:0005737,GO:0035556,GO:0046872,GO:1903078,GO:2001259	cytoplasm|intracellular signal transduction|metal ion binding|positive regulation of protein localization to plasma membrane|positive regulation of cation channel activity
TCONS_00075921	525.03	1050.06	0	0	#NAME?	0.0224717	1	Down	84.7606	0	Chr19	21335889	21337118	+	NM_001129741.1	5203	antisense	intergenic	upstream	divergent	BHLHE40	GeneID:100169939,Genbank:NM_001129741.1	basic helix-loop-helix family member e40	GO:0003714,GO:0005634,GO:0005737,GO:0006351,GO:0045892,GO:0046983,GO:0048511,GO:0070888	transcription corepressor activity|nucleus|cytoplasm|transcription, DNA-templated|negative regulation of transcription, DNA-templated|protein dimerization activity|rhythmic process|E-box binding	ko04710	Circadian rhythm
TCONS_00078648	679.186	1358.37	0	0	#NAME?	0.00858509	1	Down	7.24629	1.52961e-07	Chr19	14741117	14745569	-	XM_015102271.1	0	antisense	genic	exonic	nested	ZBTB47	GeneID:101119338,Genbank:XM_015102271.1	zinc finger and BTB domain containing 47, transcript variant X1	GO:0003677,GO:0005634,GO:0006351,GO:0006355,GO:0046872	DNA binding|nucleus|transcription, DNA-templated|regulation of transcription, DNA-templated|metal ion binding
TCONS_00079525	545.67	1091.34	0	0	#NAME?	0.0197903	1	Down	96.7525	0	Chr19	39248083	39248369	-	XM_012100343.2	0	sense	genic	intronic	nested	PTPRG	GeneID:101107640,Genbank:XM_012100343.2	protein tyrosine phosphatase, receptor type, G, transcript variant X1
TCONS_00081218	476.01	952.021	0	0	#NAME?	0.0306825	1	Down	91.2054	0	Chr2	9118419	9121152	+	XM_015092754.1	2412	sense	intergenic	downstream	same_strand	LOC105611383	GeneID:105611383,Genbank:XM_015092754.1	uncharacterized LOC105611383
TCONS_00087025	573.405	1146.81	0	0	#NAME?	0.0166771	1	Down	108.379	0	Chr2	190677794	190723513	+
TCONS_00087244	493.425	986.851	0	0	#NAME?	0.0273907	1	Down	94.4372	0	Chr2	199178358	199179695	+	XM_004004801.3	0	sense	genic	intronic	nested	PLCL1	GeneID:101102372,Genbank:XM_004004801.3	phospholipase C like 1, transcript variant X1	GO:0004435,GO:0004629,GO:0004871,GO:0005737,GO:0005886,GO:0006629,GO:0007214,GO:0032228,GO:0033135,GO:0035556,GO:0050811,GO:0070679,GO:1900122	phosphatidylinositol phospholipase C activity|phospholipase C activity|signal transducer activity|cytoplasm|plasma membrane|lipid metabolic process|gamma-aminobutyric acid signaling pathway|regulation of synaptic transmission, GABAergic|regulation of peptidyl-serine phosphorylation|intracellular signal transduction|GABA receptor binding|inositol 1,4,5 trisphosphate binding|positive regulation of …	ko04727	GABAergic synapse
TCONS_00092005	625.006	1250.01	0	0	#NAME?	0.0120051	1	Down	109.092	0	Chr2	55963658	55963939	-
TCONS_00095067	546.96	1093.92	0	0	#NAME?	0.0196343	1	Down	100.327	0	Chr2	151926064	151926336	-	XM_012136924.2	4813	sense	intergenic	downstream	same_strand	GPD2	GeneID:443090,Genbank:XM_012136924.2	glycerol-3-phosphate dehydrogenase 2, transcript variant X5	GO:0005509,GO:0005743,GO:0006072,GO:0006094,GO:0009331,GO:0019563,GO:0035264,GO:0043010,GO:0052591	calcium ion binding|mitochondrial inner membrane|glycerol-3-phosphate metabolic process|gluconeogenesis|glycerol-3-phosphate dehydrogenase complex|glycerol catabolic process|multicellular organism growth|camera-type eye development|sn-glycerol-3-phosphate:ubiquinone-8 oxidoreductase activity	ko00564	Glycerophospholipid metabolism
TCONS_00100619	410.22	820.441	0	0	#NAME?	0.0490947	1	Down	63.8591	0	Chr20	6571663	6574208	-
TCONS_00106434	417.96	835.921	0	0	#NAME?	0.0463831	1	Down	75.6882	0	Chr21	34521157	34521521	-	XM_012101906.2	0	sense	genic	intronic	nested	NTM	GeneID:101118143,Genbank:XM_012101906.2	neurotrimin, transcript variant X2	GO:0005886,GO:0007155,GO:0031225	plasma membrane|cell adhesion|anchored component of membrane
TCONS_00107163	1609.28	3218.55	0	0	#NAME?	8.43279e-05	0.102248	Down	308.114	0	Chr21	43889608	43890154	-	XM_015103198.1	0	sense	genic	exonic	nested	RBM4B	GeneID:101117545,Genbank:XM_015103198.1	RNA binding motif protein 4B, transcript variant X3	GO:0003723,GO:0005654,GO:0005730,GO:0005829,GO:0006397,GO:0006417,GO:0007623,GO:0008270,GO:0008380,GO:0010628,GO:0032922,GO:0043153,GO:0043234	RNA binding|nucleoplasm|nucleolus|cytosol|mRNA processing|regulation of translation|circadian rhythm|zinc ion binding|RNA splicing|positive regulation of gene expression|circadian regulation of gene expression|entrainment of circadian clock by photoperiod|protein complex
TCONS_00109355	464.4	928.801	0	0	#NAME?	0.0332028	1	Down	87.4399	0	Chr22	50041421	50041861	+	XM_015103300.1	0	sense	genic	exonic	nested	INPP5A	GeneID:101110014,Genbank:XM_015103300.1	inositol polyphosphate-5-phosphatase A, transcript variant X1	GO:0004445,GO:0005622,GO:0005886,GO:0016020,GO:0042731,GO:0043647,GO:0046855,GO:0046856,GO:0048016,GO:0052658,GO:0052659,GO:0070062	inositol-polyphosphate 5-phosphatase activity|intracellular|plasma membrane|membrane|PH domain binding|inositol phosphate metabolic process|inositol phosphate dephosphorylation|phosphatidylinositol dephosphorylation|inositol phosphate-mediated signaling|inositol-1,4,5-trisphosphate 5-phosphatase activity|inositol-1,3,4,5-tetrakisphosphate 5-phosphatase activity|extracellular exosome	ko00562,ko04070	Inositol phosphate metabolism|Phosphatidylinositol signaling system
TCONS_00110363	478.59	957.181	0	0	#NAME?	0.0301609	1	Down	87.0701	0	Chr22	24822815	24823101	-	XM_004020175.3	0	antisense	genic	intronic	nested	SORCS3	GeneID:101116006,Genbank:XM_004020175.3	sortilin-related VPS10 domain containing receptor 3, transcript variant X1	GO:0007218,GO:0007612,GO:0007613,GO:0008188,GO:0014069,GO:0016020,GO:0016021,GO:1900452	neuropeptide signaling pathway|learning|memory|neuropeptide receptor activity|postsynaptic density|membrane|integral component of membrane|regulation of long term synaptic depression
TCONS_00115694	436.02	872.041	0	0	#NAME?	0.0406473	1	Down	83.4856	0	Chr24	6464719	6464964	+	XM_015103814.1	0	sense	genic	intronic	nested	RBFOX1	GeneID:101105300,Genbank:XM_015103814.1	RNA binding protein, fox-1 homolog (C. elegans) 1, transcript variant X1	GO:0000381,GO:0003723,GO:0003729,GO:0005634,GO:0005737,GO:0005802,GO:0006397,GO:0007399,GO:0008022,GO:0008380,GO:0050658	regulation of alternative mRNA splicing, via spliceosome|RNA binding|mRNA binding|nucleus|cytoplasm|trans-Golgi network|mRNA processing|nervous system development|protein C-terminus binding|RNA splicing|RNA transport
TCONS_00124551	640.486	1280.97	0	0	#NAME?	0.0108815	1	Down	116.924	0	Chr26	24823939	24824219	+	XM_004021752.2	87963	antisense	intergenic	downstream	convergent	SARAF	GeneID:101103782,Genbank:XM_004021752.2	store-operated calcium entry-associated regulatory factor	GO:0006816,GO:0030176,GO:2001256	calcium ion transport|integral component of endoplasmic reticulum membrane|regulation of store-operated calcium entry
TCONS_00125968	423.765	847.531	0	0	#NAME?	0.04445	1	Down	74.584	0	Chr26	19989594	19989900	-	XM_015104578.1	29847	sense	intergenic	downstream	same_strand	TUSC3	GeneID:101112376,Genbank:XM_015104578.1	tumor suppressor candidate 3, transcript variant X2	GO:0005739,GO:0008250,GO:0015095,GO:0015693,GO:0016021,GO:0018279,GO:0050890	mitochondrion|oligosaccharyltransferase complex|magnesium ion transmembrane transporter activity|magnesium ion transport|integral component of membrane|protein N-linked glycosylation via asparagine|cognition	ko04141,ko00510,ko00513	Protein processing in endoplasmic reticulum|N-Glycan biosynthesis|Various types of N-glycan biosynthesis
TCONS_00129136	531.48	1062.96	0	0	#NAME?	0.021594	1	Down	91.2774	0	Chr3	46584349	46584798	+	XM_015094329.1	0	sense	genic	intronic	nested	USP34	GeneID:101120484,Genbank:XM_015094329.1	ubiquitin specific peptidase 34, transcript variant X1	GO:0004197,GO:0004843,GO:0005829,GO:0006511,GO:0016055,GO:0016579,GO:0036459,GO:0071108,GO:0090263	cysteine-type endopeptidase activity|thiol-dependent ubiquitin-specific protease activity|cytosol|ubiquitin-dependent protein catabolic process|Wnt signaling pathway|protein deubiquitination|thiol-dependent ubiquitinyl hydrolase activity|protein K48-linked deubiquitination|positive regulation of canonical Wnt signaling pathway
TCONS_00134562	533.415	1066.83	0	0	#NAME?	0.0213381	1	Down	89.1013	0	Chr3	192286313	192286614	+	XM_012175202.2	0	sense	genic	exonic	nested	C2CD5	GeneID:101116387,Genbank:XM_012175202.2	C2 calcium-dependent domain containing 5, transcript variant X5	GO:0005509,GO:0005544,GO:0005815,GO:0005829,GO:0005886,GO:0005938,GO:0006906,GO:0010828,GO:0030659,GO:0031340,GO:0032587,GO:0032869,GO:0038028,GO:0065002,GO:0072659,GO:0090314,GO:2001275	calcium ion binding|calcium-dependent phospholipid binding|microtubule organizing center|cytosol|plasma membrane|cell cortex|vesicle fusion|positive regulation of glucose transport|cytoplasmic vesicle membrane|positive regulation of vesicle fusion|ruffle membrane|cellular response to insulin stimulus|insulin receptor signaling pathway via phosphatidylinositol 3-kinase|intracellular protein transm…
TCONS_00137179	416.025	832.051	0	0	#NAME?	0.0470466	1	Down	59.0191	0	Chr3	20095802	20096435	-	XM_015094226.1	0	sense	genic	intronic	nested	ROCK2	GeneID:101103800,Genbank:XM_015094226.1	Rho-associated, coiled-coil containing protein kinase 2, transcript variant X4	GO:0004672,GO:0004674,GO:0005524,GO:0005634,GO:0005815,GO:0005829,GO:0005886,GO:0006939,GO:0007266,GO:0010825,GO:0017048,GO:0030036,GO:0032956,GO:0042752,GO:0046872,GO:0048511	protein kinase activity|protein serine/threonine kinase activity|ATP binding|nucleus|microtubule organizing center|cytosol|plasma membrane|smooth muscle contraction|Rho protein signal transduction|positive regulation of centrosome duplication|Rho GTPase binding|actin cytoskeleton organization|regulation of actin cytoskeleton organization|regulation of circadian rhythm|metal ion binding|rhythmic p…	ko04062,ko04024,ko04921,ko04670,ko04360,ko04510,ko04810,ko04611,ko04071,ko04270,ko04022,ko04310	Chemokine signaling pathway|cAMP signaling pathway|Oxytocin signaling pathway|Leukocyte transendothelial migration|Axon guidance|Focal adhesion|Regulation of actin cytoskeleton|Platelet activation|Sphingolipid signaling pathway|Vascular smooth muscle contraction|cGMP-PKG signaling pathway|Wnt signaling pathway
TCONS_00138711	637.261	1274.52	0	0	#NAME?	0.0111053	1	Down	119.858	0	Chr3	66327898	66328172	-
TCONS_00139832	1317.09	2634.18	0	0	#NAME?	0.000285026	0.276475	Down	251.059	0	Chr3	99330140	99330440	-	XM_012173717.2	0	sense	genic	intronic	nested	IL1R1	GeneID:101103054,Genbank:XM_012173717.2	interleukin 1 receptor, type I, transcript variant X9			ko04060,ko04010,ko04750,ko04380,ko04640,ko04064	Cytokine-cytokine receptor interaction|MAPK signaling pathway|Inflammatory mediator regulation of TRP channels|Osteoclast differentiation|Hematopoietic cell lineage|NF-kappa B signaling pathway
TCONS_00140479	706.276	1412.55	0	0	#NAME?	0.00733629	1	Down	133.465	0	Chr3	116404235	116409940	-	XM_015094554.1	0	antisense	genic	intronic	nested	PTPRQ	GeneID:101103961,Genbank:XM_015094554.1	protein tyrosine phosphatase, receptor type, Q, transcript variant X4	GO:0004725,GO:0016021,GO:0045598	protein tyrosine phosphatase activity|integral component of membrane|regulation of fat cell differentiation
TCONS_00153297	559.215	1118.43	0	0	#NAME?	0.0182095	1	Down	106.587	0	Chr5	6316044	6316301	+	XM_015095769.1	0	sense	genic	intronic	nested	EPS15L1	GeneID:101117929,Genbank:XM_015095769.1	epidermal growth factor receptor pathway substrate 15-like 1, transcript variant X1	GO:0005509,GO:0005634,GO:0005829,GO:0005886,GO:0006897,GO:0016020,GO:0030132,GO:0042059,GO:0045296,GO:0061024	calcium ion binding|nucleus|cytosol|plasma membrane|endocytosis|membrane|clathrin coat of coated pit|negative regulation of epidermal growth factor receptor signaling pathway|cadherin binding|membrane organization	ko04144	Endocytosis
TCONS_00161735	871.396	1742.79	0	0	#NAME?	0.00270465	0.874503	Down	165.399	0	Chr5	85687834	85688183	-	XM_012177534.2	0	sense	genic	intronic	nested	MEF2C	GeneID:100286738,Genbank:XM_012177534.2	myocyte enhancer factor 2C, transcript variant X2	GO:0000122,GO:0000165,GO:0000977,GO:0000978,GO:0000980,GO:0000981,GO:0000983,GO:0001046,GO:0001077,GO:0001205,GO:0001568,GO:0001649,GO:0001764,GO:0001782,GO:0001947,GO:0001958,GO:0001974,GO:0002062,GO:0002467,GO:0002634,GO:0002931,GO:0003138,GO:0003139,GO:0003151,GO:0003185,GO:0003211,GO:0003677,GO:0003680,GO:0003682,GO:0003700,GO:0005634,GO:0005654,GO:0005737,GO:0005829,GO:0006355,GO:0006915,GO:…	negative regulation of transcription from RNA polymerase II promoter|MAPK cascade|RNA polymerase II regulatory region sequence-specific DNA binding|RNA polymerase II proximal promoter sequence-specific DNA binding|RNA polymerase II distal enhancer sequence-specific DNA binding|RNA polymerase II transcription factor activity, sequence-specific DNA binding|transcription factor activity, RNA polymer…	ko04921,ko04010,ko04022	Oxytocin signaling pathway|MAPK signaling pathway|cGMP-PKG signaling pathway
TCONS_00165012	452.79	905.581	0	0	#NAME?	0.0360284	1	Down	80.2852	0	Chr6	100270386	100270691	+	XM_004009969.3	0	sense	genic	intronic	nested	ARHGAP24	GeneID:101119904,Genbank:XM_004009969.3	Rho GTPase activating protein 24, transcript variant X4	GO:0001525,GO:0005096,GO:0005829,GO:0005856,GO:0005925,GO:0007165,GO:0030154,GO:0042995,GO:0051056	angiogenesis|GTPase activator activity|cytosol|cytoskeleton|focal adhesion|signal transduction|cell differentiation|cell projection|regulation of small GTPase mediated signal transduction
TCONS_00165668	1073.28	2146.56	0	0	#NAME?	0.00087265	0.527972	Down	192.797	0	Chr6	4876705	4877006	-	XM_012179400.2	0	antisense	genic	intronic	nested	PRDM5	GeneID:101115210,Genbank:XM_012179400.2	PR domain containing 5, transcript variant X1	GO:0000122,GO:0000278,GO:0000978,GO:0001078,GO:0005634,GO:0005730,GO:0006351,GO:0008168,GO:0016575,GO:0016604,GO:0043565,GO:0044212,GO:0045892,GO:0046872,GO:0051567,GO:0070491,GO:1990830	negative regulation of transcription from RNA polymerase II promoter|mitotic cell cycle|RNA polymerase II proximal promoter sequence-specific DNA binding|transcriptional repressor activity, RNA polymerase II proximal promoter sequence-specific DNA binding|nucleus|nucleolus|transcription, DNA-templated|methyltransferase activity|histone deacetylation|nuclear body|sequence-specific DNA binding|tran…
TCONS_00168150	437.955	875.911	0	0	#NAME?	0.0400805	1	Down	83.8081	0	Chr6	87701083	87701365	-	XM_004009901.3	41608	sense	intergenic	downstream	same_strand	LOC101103154	GeneID:101103154,Genbank:XM_004009901.3	mitochondrial inner membrane protein COX18, transcript variant X1	GO:0008535,GO:0008565,GO:0031305,GO:0032977,GO:0032979,GO:0033617,GO:0051204	respiratory chain complex IV assembly|protein transporter activity|integral component of mitochondrial inner membrane|membrane insertase activity|protein insertion into mitochondrial membrane from inner side|mitochondrial respiratory chain complex IV assembly|protein insertion into mitochondrial membrane
TCONS_00169406	589.53	1179.06	0	0	#NAME?	0.0150656	1	Down	108.138	0	Chr7	1228	1494	+
TCONS_00172564	727.561	1455.12	0	0	#NAME?	0.00649506	1	Down	138.72	0	Chr7	70705522	70766983	+	XM_015097105.1	0	sense	genic	intronic	overlapping	HIF1A	GeneID:443519,Genbank:XM_015097105.1	hypoxia inducible factor 1, alpha subunit (basic helix-loop-helix transcription factor), transcript variant X1	GO:0000981,GO:0001666,GO:0003677,GO:0003700,GO:0005634,GO:0005829,GO:0006351,GO:0010575,GO:0016607,GO:0019896,GO:0035035,GO:0045893,GO:0045944,GO:0046983,GO:0061419,GO:0071456,GO:1904115	RNA polymerase II transcription factor activity, sequence-specific DNA binding|response to hypoxia|DNA binding|DNA binding transcription factor activity|nucleus|cytosol|transcription, DNA-templated|positive regulation of vascular endothelial growth factor production|nuclear speck|axonal transport of mitochondrion|histone acetyltransferase binding|positive regulation of transcription, DNA-template…	ko04066,ko04212,ko04919	HIF-1 signaling pathway|Longevity regulating pathway - worm|Thyroid hormone signaling pathway
TCONS_00175815	539.865	1079.73	0	0	#NAME?	0.0205084	1	Down	100.744	5.90925e-51	Chr7	50118795	50125870	-	XM_012181474.1	0	sense	genic	intronic	nested	TCF12	GeneID:101119478,Genbank:XM_012181474.1	transcription factor 12, transcript variant X1	GO:0000790,GO:0000978,GO:0001077,GO:0003677,GO:0003700,GO:0005634,GO:0005654,GO:0005667,GO:0005737,GO:0008134,GO:0010628,GO:0016607,GO:0035497,GO:0042803,GO:0043231,GO:0043425,GO:0045666,GO:0045893,GO:0045944,GO:0046332,GO:0046982,GO:0070888,GO:0071837,GO:0090575	nuclear chromatin|RNA polymerase II proximal promoter sequence-specific DNA binding|transcriptional activator activity, RNA polymerase II proximal promoter sequence-specific DNA binding|DNA binding|DNA binding transcription factor activity|nucleus|nucleoplasm|transcription factor complex|cytoplasm|transcription factor binding|positive regulation of gene expression|nuclear speck|cAMP response elem…
TCONS_00177349	601.141	1202.28	0	0	#NAME?	0.013988	1	Down	109.27	0	Chr7	96499034	96499320	-	XM_012182176.2	0	sense	genic	intronic	nested	GALC	GeneID:101118106,Genbank:XM_012182176.2	galactosylceramidase, transcript variant X2	GO:0004336,GO:0005764,GO:0006683	galactosylceramidase activity|lysosome|galactosylceramide catabolic process	ko04142,ko00600	Lysosome|Sphingolipid metabolism
TCONS_00178452	447.63	895.261	0	0	#NAME?	0.0373801	1	Down	80.7392	0	Chr8	29255988	29256263	+	XM_004011229.3	0	sense	genic	intronic	nested	SEC63	GeneID:101118280,Genbank:XM_004011229.3	SEC63 homolog, protein translocation regulator, transcript variant X1	GO:0001889,GO:0003723,GO:0004872,GO:0005783,GO:0005789,GO:0005829,GO:0006612,GO:0006614,GO:0006620,GO:0006807,GO:0008565,GO:0010259,GO:0016020,GO:0016021,GO:0031204,GO:0036498,GO:0072001	liver development|RNA binding|receptor activity|endoplasmic reticulum|endoplasmic reticulum membrane|cytosol|protein targeting to membrane|SRP-dependent cotranslational protein targeting to membrane|posttranslational protein targeting to endoplasmic reticulum membrane|nitrogen compound metabolic process|protein transporter activity|multicellular organism aging|membrane|integral component of membr…	ko04141,ko03060	Protein processing in endoplasmic reticulum|Protein export
TCONS_00178646	1021.04	2042.07	0	0	#NAME?	0.00114759	0.527972	Down	187.191	0	Chr8	36194400	36194958	+	XM_012182723.2	0	sense	genic	intronic	nested	ASCC3	GeneID:101123305,Genbank:XM_012182723.2	activating signal cointegrator 1 complex subunit 3, transcript variant X1	GO:0003676,GO:0005524,GO:0005634,GO:0005829,GO:0006307,GO:0006351,GO:0006355,GO:0008283,GO:0032508,GO:0043140,GO:0099053	nucleic acid binding|ATP binding|nucleus|cytosol|DNA dealkylation involved in DNA repair|transcription, DNA-templated|regulation of transcription, DNA-templated|cell proliferation|DNA duplex unwinding|ATP-dependent 3'-5' DNA helicase activity|activating signal cointegrator 1 complex
TCONS_00180095	471.495	942.991	0	0	#NAME?	0.0316275	1	Down	89.9296	0	Chr8	78123798	78124108	+	XM_012183180.2	0	sense	genic	intronic	nested	SCAF8	GeneID:101108316,Genbank:XM_012183180.2	SR-related CTD-associated factor 8, transcript variant X3	GO:0003723,GO:0005654,GO:0005681,GO:0006397,GO:0008380,GO:0016363,GO:0043175	RNA binding|nucleoplasm|spliceosomal complex|mRNA processing|RNA splicing|nuclear matrix|RNA polymerase core enzyme binding
TCONS_00182319	641.776	1283.55	0	0	#NAME?	0.0107934	1	Down	122.862	0	Chr8	53870311	53872391	-
TCONS_00186657	666.931	1333.86	0	0	#NAME?	0.00923788	1	Down	122.269	0	Chr9	1186051	1186341	-	XM_015097621.1	0	sense	genic	intronic	nested	KCNQ5	GeneID:100174987,Genbank:XM_015097621.1	potassium channel, voltage gated KQT-like subfamily Q, member 5, transcript variant X1	GO:0005249,GO:0005886,GO:0005887,GO:0008076,GO:0016021,GO:0030118,GO:0034765,GO:0071805	voltage-gated potassium channel activity|plasma membrane|integral component of plasma membrane|voltage-gated potassium channel complex|integral component of membrane|clathrin coat|regulation of ion transmembrane transport|potassium ion transmembrane transport	ko04725	Cholinergic synapse
TCONS_00196411	561.795	1123.59	0	0	#NAME?	0.017922	1	Down	6.00293	4.77789e-10	ChrX	62563131	62568181	-
