# Supplementary material for: Analysis of dynamic and widespread lncRNA and miRNA expression in fetal sheep skeletal muscle
Source: PeerJ. 2020 Sep 22;8:e9957. doi: 10.7717/peerj.9957 (PMC7518186; doi:10.7717/peerj.9957)
Supplement: Supplemental Information 11 [file peerj-08-9957-s011.xlsx]

## Sheet: Sheet1
Table S11 Differentially expressed miRNAs and their sequence in E60 and D90 comparisons.
miRNA_id	E90.counts	E60.counts	foldChange	log2FoldChange	pval	padj	up_down	E60	E90	Sequence	Length
novel165_mature	83	0	0.000319537	-11.6117	2.37707e-12	1.72956e-11	Down	0	3.12953	AAAAGTTCGTTCGGGTTTTT	20
novel491_mature	17	0	0.00156009	-9.32415	0.00556769	0.0207234	Down	0	0.640988	AAAAAGTCCGTTCGGGTTTTTC	22
novel403_mature	15	0	0.0017681	-9.14358	0.0107054	0.038254	Down	0	0.565577	TCCCTGTCCTCCAGGGGCTG	20
novel209_mature	14	0	0.0018944	-9.04404	0.0148446	0.0513335	Down	0	0.527872	TTTAAGTACACGATGAACTGCA	22
oar-miR-543-5p	13	0	0.00204012	-8.93713	0.0205841	0.0682458	Down	0	0.490167	ACCTGTGGTGCTTAAGGAG	19
novel442_mature	196	3	0.0234963	-5.41142	6.39215e-24	6.26743e-23	Down	0.173642	7.39021	TGGAGCCGGAGCTGGTTAGCG	21
oar-miR-103	16250	365	0.0344805	-4.85808	0	0	Down	21.1265	612.709	AGCAGCATTGTACAGGGCTATG	22
novel81_mature>novel120_mature>novel805_star	45	2	0.0682262	-3.87353	5.77213e-05	0.000277892	Down	0.115762	1.69673	AAAAAGTTTGTTCGAGTTTTTC	22
novel503_mature	639	29	0.0696676	-3.84337	1.36823e-56	2.00485e-55	Down	1.67854	24.0936	GTCCAGTTTTCCTAGGAATT	20
novel59_mature	1185	54	0.0699535	-3.83746	1.61156e-103	3.40972e-102	Down	3.12556	44.6806	TGAAAAGTTCATTCGGGTTTTTCA	24
novel51_star	60	3	0.0767545	-3.7036	4.49083e-06	2.35989e-05	Down	0.173642	2.26231	CCAATATTGGCTGTGCTGCTCC	22
novel646_mature	20	1	0.0767545	-3.7036	0.014316	0.0497195	Down	0.0578808	0.754103	AGATCTGTCCTGAAACCAGCA	21
oar-miR-381-5p	37	2	0.0829778	-3.59113	0.00055788	0.00243109	Down	0.115762	1.39509	AGCGAGGTTGCCCTTTGTAT	20
novel472_mature	121	8	0.101494	-3.30054	6.80117e-10	4.51912e-09	Down	0.463046	4.56232	ATTCGGTGCACATTGTAGGC	20
novel50_mature	28	2	0.109649	-3.18903	0.0065553	0.024066	Down	0.115762	1.05574	GCAGTCCATGGGCATATAC	19
oar-miR-496-5p	265	19	0.110063	-3.1836	2.38667e-19	2.05228e-18	Down	1.09974	9.99187	GAGTCGGGTACTCGAATGGA	20
oar-miR-30d	439	34	0.118891	-3.07229	1.13239e-29	1.22206e-28	Down	1.96795	16.5526	TGTAAACATCCCCGACTGG	19
novel772_mature	63	5	0.121833	-3.03703	3.83779e-05	0.000188145	Down	0.289404	2.37542	AAAGACCTGAAGGAACTTTTTG	22
novel81_star	75	6	0.122807	-3.02553	6.62876e-06	3.44953e-05	Down	0.347285	2.82789	AAAAACCCGAATGAACTTTTGG	22
novel759_mature	24	2	0.127924	-2.96664	0.0187747	0.0626358	Down	0.115762	0.904924	GCGGGTGGTCGGGGCGGGTCAG	22
novel713_mature	102	9	0.135449	-2.88418	3.41068e-07	1.95173e-06	Down	0.520927	3.84593	TCCCTGTCTTCCAGGAGCTT	20
novel723_mature	31	3	0.148557	-2.75091	0.0103546	0.0370827	Down	0.173642	1.16886	TCCCAGTCCTCCAGGAGCTCC	21
novel99_mature	41	4	0.149765	-2.73923	0.00277055	0.0110822	Down	0.231523	1.54591	AAAAACCTGAATGAACTTTTT	21
novel577_mature	3345	346	0.158787	-2.65484	4.08965e-170	1.13382e-168	Down	20.0268	126.124	TCTCTGTCCTCCAGGAGCTCG	21
novel58_mature	192	21	0.1679	-2.57432	1.52562e-10	1.03076e-09	Down	1.2155	7.23939	CAAACCACACTGTGGTGTTAGA	22
novel438_mature>novel907_mature	117	16	0.209927	-2.25204	1.44821e-05	7.39275e-05	Down	0.926093	4.4115	CCGAATGGGGGCGTGGGT	18
novel464_star	36	5	0.213207	-2.22967	0.0232455	0.0758189	Down	0.289404	1.35739	CTGCCAATTCCATAGGTCACAGG	23
novel613_mature	1141	163	0.219299	-2.18903	8.35437e-41	1.04952e-39	Down	9.43457	43.0216	GCCTGGGGATACCGGGTT	18
novel182_mature	61	9	0.226489	-2.14249	0.00366906	0.0141471	Down	0.520927	2.30001	TTGCTGCGGGTGTCAGGAAGA	21
novel110_star	78	12	0.236168	-2.08212	0.00134423	0.00562895	Down	0.69457	2.941	AAAAGTTTGTTTGGGTTTTTCT	22
novel770_mature	64	10	0.239858	-2.05975	0.00441435	0.0168205	Down	0.578808	2.41313	AAATCCGAACGAACTTTTTGGC	22
novel58_star	5067	801	0.24267	-2.04293	5.46247e-150	1.43994e-148	Down	46.3625	191.052	CAGCAGCACACTGTGGTTTGTA	22
novel700_mature	220	35	0.244219	-2.03375	8.94036e-08	5.34428e-07	Down	2.02583	8.29513	TCTGGCTCCGTGTCTTCACT	20
novel982_mature	62	10	0.247595	-2.01395	0.00646908	0.0238585	Down	0.578808	2.33772	TGCTGCTTGGTACTTGGAGAG	21
novel516_mature	37	6	0.248934	-2.00617	0.0418726	0.127763	Down	0.347285	1.39509	TGTGGGGACCTCTCATGTCTGT	22
novel534_mature	37	6	0.248934	-2.00617	0.0418726	0.127763	Down	0.347285	1.39509	GAACGAAATCCAAGCGCAGCTG	22
novel25_star	1688	275	0.250089	-1.99949	1.23099e-48	1.69182e-47	Down	15.9172	63.6463	CATAAAGTAGAAAGCACTACT	21
novel63_star	73	12	0.252344	-1.98654	0.0034631	0.0134509	Down	0.69457	2.75248	AAAAGTTCGTTCAGGTTTTTCT	22
novel51_mature	3111	513	0.253134	-1.98202	2.24858e-86	4.25379e-85	Down	29.6929	117.301	TAGCAGCACAGAAATGTTGGT	21
novel419_star	41	7	0.262089	-1.93187	0.0398485	0.123461	Down	0.405166	1.54591	AAATGGTACCCTAGTGACTACA	22
novel528_mature	70	12	0.263158	-1.926	0.00599432	0.0222094	Down	0.69457	2.63936	TCAGTGCATCACAGAACTTT	20
novel317_mature	1103	191	0.265822	-1.91147	4.54911e-29	4.87665e-28	Down	11.0552	41.5888	ACTCATTTGAGACGATGATGGA	22
novel25_mature	11306	1981	0.268973	-1.89446	6.20734e-276	2.2685e-274	Down	114.662	426.294	TGTAGTGTTTCCTACTTTATGGA	23
novel154_mature	84	15	0.274123	-1.8671	0.00363169	0.0140717	Down	0.868212	3.16723	TACAGTTGTTCAACCAGTTACT	22
oar-miR-377-5p	204	38	0.285948	-1.80617	1.00228e-05	5.14908e-05	Down	2.19947	7.69185	AGAGGTTGCCTTTGGTGAATTC	22
oar-miR-377-3p	5109	961	0.28875	-1.79211	1.0486e-108	2.37485e-107	Down	55.6235	192.636	ATCACACAAAGGCAACTTTCGT	22
oar-miR-376c-5p	2855	542	0.291425	-1.7788	2.60393e-60	3.98774e-59	Down	31.3714	107.648	GTGGATATTCCGTCTATGTTT	21
novel5_mature	6145	1175	0.293528	-1.76843	1.00919e-125	2.45875e-124	Down	68.0099	231.698	GTACAGTACTGTGATAACTG	20
novel505_mature	9814	1896	0.296569	-1.75356	5.19322e-195	1.67014e-193	Down	109.742	370.038	TGGAATGTAAAGAAGTATGT	20
novel26_star	87	17	0.29996	-1.73716	0.00736127	0.0268411	Down	0.983974	3.28035	GCTCTTTTCACATTGTGCTACT	22
novel916_mature>novel1050_mature	158	31	0.301189	-1.73126	0.00026518	0.00119109	Down	1.7943	5.95741	GTGGTGGCGGGGGTGGGGT	19
novel1020_mature	765	156	0.313038	-1.67559	8.51295e-15	6.81036e-14	Down	9.02941	28.8444	ACCGTCTCCTCATCGAAACTGAGGT	25
novel42_star	2378	504	0.325351	-1.61993	8.33539e-39	1.00025e-37	Down	29.1719	89.6629	CTCCCACATGCAGGGTTTGCA	21
novel962_mature	299	64	0.328581	-1.60568	6.27733e-06	3.27726e-05	Down	3.70437	11.2738	AAGAACCTGAACGAACCTTTTGG	23
oar-miR-381-3p	12657	2743	0.332682	-1.58779	6.74685e-187	1.97253e-185	Down	158.767	477.234	ATATACAAGGGCAAGCTCTCT	21
oar-miR-136	948711	207705	0.336083	-1.57311	0	0	Down	12022.1	35771.3	ACTCCATTTGTTTTGATGATGGA	23
oar-miR-150	99	22	0.341131	-1.5516	0.016065	0.0543843	Down	1.27338	3.73281	TCTCCCAACCCTTGTACCAGTG	22
oar-miR-299-5p	41863	9411	0.345095	-1.53493	0	0	Down	544.716	1578.45	TGGTTTACCGTCCCACATACAT	22
novel317_star	822	185	0.345489	-1.53329	2.65432e-12	1.91397e-11	Down	10.7079	30.9936	ATCATCAAAACAAATGGAGTCC	22
novel49_star	291	67	0.35344	-1.50046	6.79202e-05	0.000323123	Down	3.87801	10.9722	ATTGGGAACATTTTGCATCCAT	22
oar-miR-30b	649	150	0.354797	-1.49493	2.72016e-09	1.75663e-08	Down	8.68212	24.4706	TGTAAACATCCTACACTCAGC	21
novel591_mature	127	30	0.36262	-1.46347	0.013087	0.0458472	Down	1.73642	4.78855	GTGTGCGGAAATGCTTCTGCTAC	23
novel930_star	88	21	0.366328	-1.44879	0.0450901	0.13255	Down	1.2155	3.31805	TGCCTACTGAGCTGATATCAGT	22
novel143_mature	314	75	0.366662	-1.44748	0.00010179	0.000477197	Down	4.34106	11.8394	AGGCAAGATGCTGGCATAGCTGT	23
oar-miR-154b-5p	2080	499	0.368274	-1.44115	1.31398e-23	1.27282e-22	Down	28.8825	78.4267	AGAGGTCTTCCATGGTGCATTCG	23
novel7_mature	682967	164058	0.36875	-1.43929	0	0	Down	9495.81	25751.4	TGGAATGTAAAGAAGTATGTAT	22
oar-miR-30c	320	77	0.369381	-1.43682	0.00010815	0.000504071	Down	4.45682	12.0656	TGTAAACATCCTACACTCTCA	21
oar-miR-544-5p	6238	1515	0.372822	-1.42344	1.27311e-64	2.08893e-63	Down	87.6894	235.205	TCTTGTTAAAAGGCAGATTCT	21
oar-miR-412-5p	102	25	0.376248	-1.41025	0.0392102	0.121718	Down	1.44702	3.84593	CTTCACCTGGTCCACTAGCT	20
oar-miR-376b-3p	34019	8390	0.378594	-1.40127	0	0	Down	485.62	1282.69	ATCATAGAGGAAAATCCATGT	21
novel440_mature	1956	484	0.379848	-1.3965	5.17829e-20	4.60038e-19	Down	28.0143	73.7513	TTCACTGGAGTTTTGTTTCAACA	23
oar-miR-758-3p	878	218	0.38115	-1.39157	1.18379e-09	7.76956e-09	Down	12.618	33.1051	TTTGTGACCTGGTCCACTAA	20
novel38_star	1605	400	0.382577	-1.38618	2.88981e-16	2.39526e-15	Down	23.1523	60.5168	ATTGGGAACATTTTGCATTCAT	22
oar-miR-544-3p	132	33	0.383772	-1.38168	0.0230464	0.0753224	Down	1.91007	4.97708	ATTCTGCATTTTTAGCAAGTT	21
oar-miR-496-3p	213	54	0.389178	-1.3615	0.0045967	0.0174328	Down	3.12556	8.0312	TGAGTATTACATGGCCAATCT	21
novel237_star	126	32	0.389864	-1.35896	0.031915	0.100824	Down	1.85219	4.75085	ACTTATCAGGTTGTATTATAA	21
oar-miR-133	80440	20530	0.391788	-1.35186	0	0	Down	1188.29	3033	TTGGTCCCCTTCAACCAGCTGT	22
oar-miR-410-3p	4665	1192	0.392246	-1.35017	3.84255e-40	4.68093e-39	Down	68.9939	175.895	AATATAACACAGATGGCCTGT	21
oar-miR-487b-5p	172	44	0.392697	-1.34851	0.0128598	0.0451497	Down	2.54676	6.48529	AGTGGTTATCCCTGTCCTGTTC	22
oar-miR-154a-3p	2391	619	0.397416	-1.33128	2.93316e-20	2.62029e-19	Down	35.8282	90.153	AATCATACACGGTTCACCTATT	22
oar-let-7d	369	96	0.399373	-1.32419	0.000382528	0.00168985	Down	5.55656	13.9132	AGAGGTAGTAGGTTGCATAG	20
oar-miR-411a-3p	10217	2696	0.40507	-1.30376	1.28846e-74	2.252e-73	Down	156.047	385.234	TATGTAACACGGTCCACTAAC	21
novel6_mature	136	36	0.406347	-1.29921	0.0419935	0.127889	Down	2.08371	5.1279	CAGTTATCACAGTGCTGATGC	21
novel84_mature	1315	349	0.407412	-1.29544	1.10875e-10	7.58671e-10	Down	20.2004	49.5823	TTGAAAATGACGTGACGGACTTCT	24
novel93_mature	222	59	0.407974	-1.29345	0.00924531	0.0333329	Down	3.41497	8.37054	AAACCCAAACGAACTTGTTGGC	22
oar-miR-99a	3147	840	0.409748	-1.28719	6.11026e-23	5.77958e-22	Down	48.6199	118.658	AACCCGTAGATCCGATCTTG	20
novel608_mature	8740	2368	0.415915	-1.26564	1.37148e-56	2.00485e-55	Down	137.062	329.543	AGCAAGACCCTGTCTCTT	18
novel382_star	2320	630	0.416856	-1.26238	5.07803e-16	4.18742e-15	Down	36.4649	87.476	GAGGGCCCCCCCCAATCCTGT	21
novel527_mature	558	152	0.418161	-1.25787	8.739e-05	0.000413303	Down	8.79788	21.0395	AACATTCATTGCTGTCGGTG	20
oar-miR-382-3p	1890	522	0.423977	-1.23794	2.57791e-12	1.86724e-11	Down	30.2138	71.2627	AATCATTCACGGACAACACTT	21
novel477_mature	677	187	0.42402	-1.23779	3.0355e-05	0.000151117	Down	10.8237	25.5264	TTGGTCTTTAACCAGCTGT	19
oar-miR-543-3p	14087	3931	0.428369	-1.22307	2.51024e-77	4.5869e-76	Down	227.529	531.153	AAACATTCGCGGTGCACTTCTTT	23
novel62_mature	236	66	0.429305	-1.21993	0.0187284	0.0626358	Down	3.82013	8.89842	CCTCAGTAAATGTTTATTGGAT	22
oar-miR-655-3p	7794	2206	0.434489	-1.20261	2.55032e-40	3.13046e-39	Down	127.685	293.874	ATAATACATGGTTAACCTCTCT	22
oar-miR-127	1611156	459426	0.437736	-1.19187	0	0	Down	26591.9	60748.9	ATCGGATCCGTCTGAGCTTGGCT	23
oar-let-7f	50871	14535	0.43861	-1.18899	2.38101e-239	8.14608e-238	Down	841.297	1918.1	TGAGGTAGTAGATTGTATAGT	21
novel46_mature	2120	607	0.439528	-1.18597	2.26838e-11	1.58589e-10	Down	35.1336	79.9349	TGATATGTTTGATATATTAGG	21
oar-miR-16b	389	113	0.445926	-1.16512	0.00672274	0.0246245	Down	6.54053	14.6673	TAGCAGCACGTAAATATTGG	20
novel848_mature	3980	1160	0.447413	-1.16032	4.21177e-18	3.54583e-17	Down	67.1417	150.067	CCCGGGGAGCCCGGTGGGC	19
oar-miR-30a-3p	695	204	0.450588	-1.15012	0.00043182	0.00190237	Down	11.8077	26.2051	CTTTCAGTCGGATGTTTGCAG	21
novel12_star	1195	351	0.450893	-1.14914	3.8608e-06	2.06939e-05	Down	20.3162	45.0577	GGATTCCTGGAAATACTGTTCT	22
novel71_mature	1276	375	0.451143	-1.14834	1.88818e-06	1.02922e-05	Down	21.7053	48.1118	TATAAGACGAACAAAAGGTTTGT	23
oar-miR-3958-3p	216200	63770	0.452788	-1.14309	0	0	Down	3691.06	8151.85	AGATATTGCACGGTTGATCTCT	22
oar-miR-26b	17316	5117	0.45363	-1.14041	5.51078e-67	9.32773e-66	Down	296.176	652.902	TTCAAGTAATTCAGGATAGGT	21
novel3_mature	51145	15140	0.454419	-1.1379	7.73767e-192	2.43964e-190	Down	876.315	1928.43	TGTAAACATCCTTGACTGGAAGC	23
oar-miR-154a-5p	707	210	0.455967	-1.133	0.000653749	0.00281831	Down	12.155	26.6575	TAGGTTATCCGTGTAGCCTTCG	22
novel6_star	197292	59030	0.459301	-1.12249	0	0	Down	3416.7	7438.93	GTACAGTACTGTGATAACTGAA	22
novel52_mature	1102	331	0.461084	-1.1169	4.1664e-05	0.000203635	Down	19.1585	41.5511	CATCTAGACTGTGAGCTTCTAGA	23
novel2_mature	115562	34760	0.461741	-1.11484	0	0	Down	2011.94	4357.28	ACTGGACTTGGAGTCAGAAGG	21
novel20_mature	3038	917	0.463357	-1.10981	2.06368e-11	1.44908e-10	Down	53.0767	114.548	TTGGTCCCCTTCAACCAGCTAC	22
oar-miR-362	78501	23784	0.465097	-1.1044	4.02248e-248	1.40612e-246	Down	1376.64	2959.89	AATCCTTGGAACCTAGGTGTGAGT	24
oar-miR-410-5p	498	151	0.465459	-1.10327	0.00822645	0.0298603	Down	8.74	18.7772	CGCCACTTTGGGTACTTGAGGAG	23
oar-let-7b	31545	9689	0.471501	-1.08467	8.5362e-91	1.71578e-89	Down	560.807	1189.41	TGAGGTAGTAGGTTGTGTGGT	21
oar-miR-3955-5p	1574	488	0.475936	-1.07116	1.51665e-05	7.71763e-05	Down	28.2458	59.3479	TTTGATGGCTGATCCTCTCACT	22
oar-miR-134-5p	1957	607	0.476137	-1.07055	1.44376e-06	7.8965e-06	Down	35.1336	73.789	TGTGACTGGTTGACCAGAGGG	21
novel701_mature	366	114	0.478143	-1.06449	0.0434488	0.128087	Down	6.59841	13.8001	AAAAGTTCGTTCGGGTTTTTCC	22
oar-miR-369-3p	215727	67279	0.47875	-1.06266	0	0	Down	3894.16	8134.02	AATAATACATGGTTGATCTTT	21
novel1113_mature	1172	367	0.480698	-1.0568	0.000357389	0.00159191	Down	21.2423	44.1904	ACTGGATTTGGAGTCAGAAAGCA	23
oar-miR-3959-5p	63899	20040	0.481435	-1.05459	1.38394e-152	3.70895e-151	Down	1159.93	2409.32	GGTTGATCAGAGAACATACATT	22
novel69_mature	4039	1275	0.484585	-1.04518	1.43876e-10	9.80305e-10	Down	73.798	152.291	GCCCTGAACTAGGGGTCTGGAGG	23
novel59_star>novel63_mature>novel74_mature	572	181	0.485754	-1.0417	0.0181245	0.0609711	Down	10.4764	21.5673	AAAACCTGAATGAACTTTTTGG	22
oar-miR-1185-5p	2729	867	0.487696	-1.03595	3.23457e-07	1.86423e-06	Down	50.1827	102.897	AGAGGATACCCTTTGTATGTTC	22
novel54_star	12815	4089	0.489815	-1.02969	1.77156e-27	1.84979e-26	Down	236.675	483.192	AGAGGTAAAAAATTGATTTGACT	23
oar-miR-487b-3p	11886	3802	0.491032	-1.02611	5.08023e-25	5.07392e-24	Down	220.063	448.163	AATCGTACAGGGTCATCCACTT	22
oar-miR-22-3p	1026	329	0.492246	-1.02255	0.00288232	0.0115007	Down	19.0428	38.6855	AAGCTGCCAGTTGAAGAACTG	21
oar-miR-143	215125	69174	0.493612	-1.01855	0	0	Down	4003.85	8111.32	TGAGATGAAGCACTGTAGCTC	21
novel55_mature	6908	2226	0.49466	-1.01549	3.37462e-14	2.63417e-13	Down	128.843	260.467	TAGCAGCACATAATGGTTTGTGG	23
novel48_mature	2042	660	0.49616	-1.01112	5.16557e-05	0.000250944	Down	38.2013	76.9939	TGAGGTAGTAAGTTGTATTGT	21
novel422_mature	747	243	0.499367	-1.00183	0.0187752	0.0626358	Down	14.065	28.1658	TTCAACGGGTATTTATTGAGCAC	23
novel578_mature	44	58	2.02353	1.01687	7.96823e-10	5.2512e-09	Up	3.35709	1.65903	GGCGGCGGCGACTCTGGT	18
novel782_mature	24	32	2.04679	1.03336	3.99155e-06	2.13159e-05	Up	1.85219	0.904924	CCCGTGGTCTAGTGGTTAGGA	21
novel853_mature	6	8	2.04679	1.03336	0.0183421	0.0615743	Up	0.463046	0.226231	GGTGGGGTGGGGTCGGGGC	19
novel221_star	8	11	2.11075	1.07775	0.00525983	0.0196693	Up	0.636689	0.301641	ATTGATGATCGTTCTTCTCCTCCT	24
novel724_mature	95	132	2.13297	1.09286	1.46214e-21	1.32832e-20	Up	7.64027	3.58199	GCGCGGGGCCCGGGGGGAT	19
novel281_star	5	7	2.14913	1.10375	0.0229647	0.0752083	Up	0.405166	0.188526	AATAAGTTCGTTTGGGTTTTT	21
novel47_mature	6923	9815	2.17636	1.12191	0	0	Up	568.1	261.033	TAGGTAGTTTCATGTTGTTGGGA	23
novel579_mature	7	10	2.19299	1.1329	0.00650573	0.0239387	Up	0.578808	0.263936	TCTCACGGCTGCCCCACTCTCCAGG	25
novel1067_mature	23	33	2.20252	1.13916	1.06336e-06	5.91655e-06	Up	1.91007	0.867219	GGGGTCGCGGGGGTGGGG	18
novel694_mature	186	268	2.21185	1.14525	1.17416e-43	1.53499e-42	Up	15.5121	7.01316	CGGGGCCGGGGTCGGGCGCGT	21
novel142_star	58	86	2.27617	1.18661	1.40961e-15	1.13333e-14	Up	4.97775	2.1869	AAGAACCTGAATGAACCTTTTGG	23
novel223_mature>novel260_mature	4	6	2.30263	1.20329	0.0285455	0.0907139	Up	0.347285	0.150821	TAGCCAGTTGGGGAAGAATGC	21
novel524_mature	4	6	2.30263	1.20329	0.0285455	0.0907139	Up	0.347285	0.150821	AAACCCTGAACGAAGGTCTTGG	22
novel595_mature	4	6	2.30263	1.20329	0.0285455	0.0907139	Up	0.347285	0.150821	CTGGGGTTTTAAGCAGGA	18
novel651_mature	73	110	2.31315	1.20986	8.85738e-20	7.78288e-19	Up	6.36689	2.75248	GGCGGGACGCGGCGGGGGG	19
novel990_mature	333	503	2.31877	1.21336	2.3987e-84	4.485e-83	Up	29.114	12.5558	TGCCTGTTGTCTAGTGGTTAGGAT	24
novel692_mature>novel1073_mature	19	29	2.34303	1.22838	2.2577e-06	1.22621e-05	Up	1.67854	0.716398	CCCTCCCGCCCCGCCTCC	18
novel699_mature	49	76	2.38096	1.25154	1.53052e-14	1.20641e-13	Up	4.39894	1.84755	GGGCGGCGGGACGCGGCGGG	20
novel581_star	12	19	2.43056	1.28129	9.17372e-05	0.000431326	Up	1.09974	0.452462	GGTGACAATGAGACCTGTAACATTT	25
novel549_mature	10	16	2.45614	1.2964	0.000301397	0.00134999	Up	0.926093	0.377052	TCTGGGAGGACAGGGCTCAGGGA	23
novel705_mature	39	63	2.47976	1.3102	9.16868e-13	6.82557e-12	Up	3.64649	1.4705	GCGGGCCGGCGGCGGCGGCGA	21
novel662_mature	8	13	2.49452	1.31876	0.00100146	0.00421556	Up	0.75245	0.301641	CCGGGGCAGCCCCCGCGG	18
novel1074_mature	3	5	2.55848	1.35529	0.0350146	0.109327	Up	0.289404	0.113115	ACCCGCCCTCCCTCCGCC	18
novel1085_mature	3	5	2.55848	1.35529	0.0350146	0.109327	Up	0.289404	0.113115	AAACACCGGGATGAACTTTTTG	22
novel559_mature	3	5	2.55848	1.35529	0.0350146	0.109327	Up	0.289404	0.113115	TGGACGGAGAACTGATAAGGGT	22
novel736_mature	138	232	2.58073	1.36778	3.62465e-44	4.77741e-43	Up	13.4283	5.20331	CGCGGGAGCCTCGGTCTGC	19
novel912_mature	96	162	2.59046	1.37321	1.75511e-31	1.93302e-30	Up	9.37669	3.61969	AGGGGAAGGTGGCTCGGG	18
novel974_mature>novel1002_mature	36	61	2.60112	1.37914	6.525e-13	4.92591e-12	Up	3.53073	1.35739	TAGGTAGTTTTATGTTGTTGGGC	23
novel397_mature	20	34	2.60965	1.38386	7.1586e-08	4.36024e-07	Up	1.96795	0.754103	TTATTGCTTAAGAATACGCGTAG	23
novel221_mature	69	118	2.62523	1.39244	1.15087e-23	1.12157e-22	Up	6.82993	2.60166	GGGAGAGGACACCATCTGAGTGGA	24
novel34_star	14	24	2.63158	1.39593	5.2981e-06	2.77503e-05	Up	1.38914	0.527872	GGGGGCCGAGGCACTGTCCGAGA	23
oar-miR-758-5p	36	62	2.64377	1.40259	2.84683e-13	2.19029e-12	Up	3.58861	1.35739	TGGTTGACCAGAGAGCACACG	21
novel211_mature	19	33	2.66621	1.41479	8.33913e-08	5.02222e-07	Up	1.91007	0.716398	TGCAGGAACTTGTGAGTCTCCT	22
novel960_mature	4	7	2.68641	1.42568	0.0116749	0.0414419	Up	0.405166	0.150821	CGAGTGTGTGTGTGTGAGTGTGT	23
novel900_mature	9	16	2.72905	1.4484	0.000150919	0.000697348	Up	0.926093	0.339346	CGCCCTCGCCCCCTGAGCCGCAGC	24
novel957_mature	1565	2790	2.73668	1.45243	0	0	Up	161.487	59.0086	GTCAGGATGGCCGAGTGG	18
novel1102_mature	5	9	2.76316	1.46632	0.00399558	0.015261	Up	0.520927	0.188526	CCCCCCGGCCGCCCCACC	18
novel129_mature	13	24	2.83401	1.50285	2.59076e-06	1.39797e-05	Up	1.38914	0.490167	GGGGGGCGGCGGCGGCGGCGAC	22
novel735_mature	72	133	2.83565	1.50368	3.28932e-28	3.5028e-27	Up	7.69815	2.71477	GGAGTGGGGTGGGGTCGGGGCGGG	24
oar-miR-323b	48	90	2.87829	1.52521	7.38185e-20	6.52198e-19	Up	5.20927	1.80985	CCCAATACACGGTCGATCTCT	21
novel656_mature	58	110	2.91138	1.5417	4.06979e-24	4.03965e-23	Up	6.36689	2.1869	GCGGGACGCGGCGGGGGGC	19
novel852_mature	29	55	2.91138	1.5417	7.389e-13	5.52628e-12	Up	3.18344	1.09345	CCCGTCCCCGCCCCACCCC	19
novel341_mature	24	46	2.94226	1.55692	4.37718e-11	3.00791e-10	Up	2.66252	0.904924	GCGGTCGGCGGCGGCGGCGCGC	22
novel395_mature>novel826_mature	713	1392	2.99698	1.58351	1.70326e-290	6.52106e-289	Up	80.5701	26.8838	TCCCTGTGGCCTAGTGGTTAGGA	23
novel498_mature	901	1767	3.01055	1.59003	0	0	Up	102.275	33.9723	TCCCTGTGGTCTAGTGGTTAGG	22
novel748_mature	232	458	3.03048	1.59955	7.82111e-98	1.63329e-96	Up	26.5094	8.7476	TGGACGAGGCGCCTCCGCCT	20
novel533_mature	78	154	3.03082	1.59971	3.98998e-34	4.55027e-33	Up	8.91364	2.941	AAATCTCTGCAGGCAAATGTGA	22
novel149_star	2	4	3.07018	1.61832	0.0418234	0.127763	Up	0.231523	0.0754103	GAAAAGTTTGTTTTGGGTTTTT	22
novel478_mature	4	8	3.07018	1.61832	0.00461872	0.0174751	Up	0.463046	0.150821	TGCTGTGGGAGCTGAGACCTTCTT	24
novel487_mature	2	4	3.07018	1.61832	0.0418234	0.127763	Up	0.231523	0.0754103	TGACATCTTGTTCTCTTCAGG	21
novel629_mature	2	4	3.07018	1.61832	0.0418234	0.127763	Up	0.231523	0.0754103	GTGTTGGGGGGGGGCGCGGG	20
novel807_mature	9	18	3.07018	1.61832	2.53794e-05	0.000126739	Up	1.04185	0.339346	GGGGGTGTGGCTCAGTGGTAGA	22
novel1029_mature	21	42	3.07018	1.61832	1.48129e-10	1.00503e-09	Up	2.43099	0.791808	GGGGATGTGGCTCAGTGGG	19
novel240_mature	3	6	3.07018	1.61832	0.0136587	0.0475394	Up	0.347285	0.113115	CAGAGTGGCAGTGTTTAGGGGT	22
novel625_mature	3	6	3.07018	1.61832	0.0136587	0.0475394	Up	0.347285	0.113115	AGGAGGAGAAGCAGAAAGAGTGA	23
novel886_mature	91	196	3.30635	1.72524	8.42481e-46	1.12892e-44	Up	11.3446	3.43117	TATCCGAGTCACGGCACCAT	20
novel683_mature	6	13	3.32603	1.7338	0.000220061	0.00100814	Up	0.75245	0.226231	ATGCCTTCCCCAGCCTCCGAGC	22
novel688_mature	15	33	3.3772	1.75583	3.87154e-09	2.49017e-08	Up	1.91007	0.565577	GGCGGCCGTCGGCGGCGGCGG	21
novel171_mature	51	113	3.40128	1.76608	1.12072e-27	1.17785e-26	Up	6.54053	1.92296	TAACACTGTCTGGTAAAGATGGC	23
novel134_star	9	20	3.41131	1.77033	4.01588e-06	2.13159e-05	Up	1.15762	0.339346	CCACAGCACTGCCTGGTCAGA	21
novel644_mature	231	517	3.43568	1.78059	5.57423e-121	1.31814e-119	Up	29.9244	8.70989	GGCGGGGGGCCGGGGCCGGGA	21
novel179_mature	92	206	3.43727	1.78126	2.27771e-49	3.24121e-48	Up	11.9234	3.46887	TAATCTCAGCTGGCAACTGTGA	22
novel744_mature	39	88	3.46379	1.79235	3.45107e-22	3.2077e-21	Up	5.09351	1.4705	CCCCCCGGGCCGCGGCCGCG	20
novel915_mature	159	366	3.5336	1.82114	6.47575e-88	1.25458e-86	Up	21.1844	5.99512	GTAGTCGTGGCCGAGTGGTTAA	22
novel1048_mature	34	80	3.61198	1.85279	7.16367e-21	6.47145e-20	Up	4.63046	1.28198	GGGGGAGGCGGAGGGAGA	18
novel1017_mature	6	15	3.83772	1.94025	3.2297e-05	0.000159796	Up	0.868212	0.226231	ACAGCAGGCACAGACAGGGA	20
novel1094_mature	2	5	3.83772	1.94025	0.0152726	0.052141	Up	0.289404	0.0754103	CGGCGGCGGGCCTGGCCGTGG	21
novel197_mature	2	5	3.83772	1.94025	0.0152726	0.052141	Up	0.289404	0.0754103	AAAAACCTGAACGAACTCTTTG	22
novel584_mature	2	5	3.83772	1.94025	0.0152726	0.052141	Up	0.289404	0.0754103	TAAGTGCTTCCATGTTTTAGTGA	23
novel585_mature	18	45	3.83772	1.94025	7.18886e-13	5.40172e-12	Up	2.60464	0.678693	GAACTTGACTATCTAGAGGA	20
novel992_mature	2	5	3.83772	1.94025	0.0152726	0.052141	Up	0.289404	0.0754103	AGGGGTCGGGGCGGTCGGGC	20
novel647_mature	51	132	3.97317	1.99029	2.215e-35	2.56239e-34	Up	7.64027	1.92296	CCCCTCCCCACCCCACGGA	19
novel811_mature	14	37	4.05702	2.02042	3.53345e-11	2.43853e-10	Up	2.14159	0.527872	GCATTGGTTCAGTGGTAGCATT	22
novel722_mature	3	8	4.09357	2.03336	0.00189052	0.00771564	Up	0.463046	0.113115	CGGGCTGGGGCGCGAGGCGA	20
novel776_mature	3	8	4.09357	2.03336	0.00189052	0.00771564	Up	0.463046	0.113115	TCAGCAAGATGGTTGGAGAGAC	22
novel887_mature	9	24	4.09357	2.03336	8.66372e-08	5.19823e-07	Up	1.38914	0.339346	AGTTTCCCGGCCAGTGCACCA	21
novel394_mature	15	41	4.19591	2.06898	1.91256e-12	1.39791e-11	Up	2.37311	0.565577	GCGCGCGGGGCCTGGGGG	18
novel600_mature	4	11	4.2215	2.07775	0.000245584	0.00111554	Up	0.636689	0.150821	CTCTCCCCCCCCCGCGGGG	19
novel850_mature	4	11	4.2215	2.07775	0.000245584	0.00111554	Up	0.636689	0.150821	AGTTTCCCGGCCAATGTACCA	21
novel262_mature	5	14	4.29825	2.10375	3.28001e-05	0.000161787	Up	0.810331	0.188526	TTCATTCGGCTGTCCAGATGTA	22
novel219_mature	6	17	4.34942	2.12082	4.46064e-06	2.35171e-05	Up	0.983974	0.226231	CTGCTGAGCCGTCGCTTTCACT	22
novel623_mature	27	79	4.49156	2.16722	2.24886e-23	2.13974e-22	Up	4.57258	1.01804	GCGGCGGGCGCGCGGCGCG	19
novel190_mature	35	103	4.51755	2.17554	4.60893e-30	5.00754e-29	Up	5.96172	1.31968	TACTGCATCAGGAACTGATTGGA	23
novel356_mature	91	268	4.52092	2.17662	2.07668e-75	3.66955e-74	Up	15.5121	3.43117	CACCCGGGGAGCCGGCGGC	19
novel1009_mature	1	3	4.60527	2.20329	0.0469635	0.134134	Up	0.173642	0.0377052	TGTGGCTGGGGAGCAGCCAGCC	22
novel1011_mature>novel1060_mature	1	3	4.60527	2.20329	0.0469635	0.134134	Up	0.173642	0.0377052	CGCGAGCCCGGGCGGAGCGGA	21
novel179_star	1	3	4.60527	2.20329	0.0469635	0.134134	Up	0.173642	0.0377052	CACAGTGGTCTCTGGGATTAT	21
novel214_star	1	3	4.60527	2.20329	0.0469635	0.134134	Up	0.173642	0.0377052	GCTGTCAAGGTGGAGGGGTCTGT	23
novel362_mature	1	3	4.60527	2.20329	0.0469635	0.134134	Up	0.173642	0.0377052	GCGTTGGTGGTATATTGGTGA	21
novel458_mature	2	6	4.60527	2.20329	0.00540165	0.0201528	Up	0.347285	0.0754103	GGGGGTGTAGCTCAGTAGTA	20
novel483_mature	1	3	4.60527	2.20329	0.0469635	0.134134	Up	0.173642	0.0377052	CCTGGGGCGGGTGTTGGG	18
novel499_mature	1	3	4.60527	2.20329	0.0469635	0.134134	Up	0.173642	0.0377052	TCCCTGTCTTTGGCCTCAGAAT	22
novel510_mature	1	3	4.60527	2.20329	0.0469635	0.134134	Up	0.173642	0.0377052	TTGGAAATGCAGATTCACGGGCT	23
novel569_mature	1	3	4.60527	2.20329	0.0469635	0.134134	Up	0.173642	0.0377052	AGGAGCAGAGAGGCAGCAAAGGT	23
novel856_mature	1	3	4.60527	2.20329	0.0469635	0.134134	Up	0.173642	0.0377052	AGTTACCTTGGTGTGTGCAGGA	22
novel903_mature	1	3	4.60527	2.20329	0.0469635	0.134134	Up	0.173642	0.0377052	ATTGCACTTTAGCAATGGTGA	21
novel920_mature	1	3	4.60527	2.20329	0.0469635	0.134134	Up	0.173642	0.0377052	TGGGGGCTGGCATCAGAGGTGC	22
oar-miR-200b	1	3	4.60527	2.20329	0.0469635	0.134134	Up	0.173642	0.0377052	TAATACTGCCTGGTAATGATG	21
novel285_mature	3	9	4.60527	2.20329	0.000677991	0.00289949	Up	0.520927	0.113115	CAGAGGACAGCTGACGCCTGTTGG	24
novel642_star	3	9	4.60527	2.20329	0.000677991	0.00289949	Up	0.520927	0.113115	TTCTCCAGGAGATCTTCCTGACCCA	25
novel728_mature	119	370	4.77297	2.25489	1.89982e-106	4.18481e-105	Up	21.4159	4.48691	GGGCGGGACGCGGCGGGGG	19
novel1071_mature	6	19	4.86112	2.28129	5.85925e-07	3.31749e-06	Up	1.09974	0.226231	AGGTCCCTGTTCGGGCACCG	20
novel133_mature	68	217	4.89874	2.29241	4.5445e-64	7.30756e-63	Up	12.5601	2.56395	GGGTCCCTTCGTGGTCGCCA	20
novel911_mature	4	13	4.98904	2.31876	3.1579e-05	0.000156725	Up	0.75245	0.150821	TTTCCCGGCCAATACACCA	19
novel134_mature	71	238	5.14579	2.36339	7.7331e-72	1.32285e-70	Up	13.7756	2.67707	AGATCAGAAGGTGATTGTGGCT	22
novel187_mature>novel581_mature	2	7	5.37281	2.42568	0.00186291	0.00764174	Up	0.405166	0.0754103	CACAGGTTTTGCTTCCATCACT	22
novel230_mature>novel405_mature	2	7	5.37281	2.42568	0.00186291	0.00764174	Up	0.405166	0.0754103	TCGGTCCCCTGCCCCCTCTGC	21
novel847_mature>novel1018_mature	32	116	5.5647	2.4763	2.97279e-37	3.54092e-36	Up	6.71417	1.20656	CCCACACACCCCCGCCGCCCCC	22
novel1088_mature	2	8	6.14036	2.61832	0.000629512	0.00272112	Up	0.463046	0.0754103	CGGGGTCGGCGGGGGACCC	19
novel538_mature	2	8	6.14036	2.61832	0.000629512	0.00272112	Up	0.463046	0.0754103	TTGAGGGTGACCAGGGAGACAGGT	24
novel187_star	1	4	6.14036	2.61832	0.015526	0.0526704	Up	0.231523	0.0377052	TGGTGACAATGAGACCTGTAAC	22
novel637_mature	1	4	6.14036	2.61832	0.015526	0.0526704	Up	0.231523	0.0377052	CGGGGAGCCGGCGGCGGCC	19
novel949_mature	1	4	6.14036	2.61832	0.015526	0.0526704	Up	0.231523	0.0377052	CCCGCCCCTTGCCTCTGGC	19
novel212_mature	4	17	6.52413	2.70579	4.46201e-07	2.53531e-06	Up	0.983974	0.150821	GAAAAGTTCGTTGGGGCTTTTC	22
oar-miR-107	2398	10845	6.94247	2.79545	0	0	Up	627.717	90.417	AGCAGCATTGTACAGGGCTATC	22
novel649_mature	74	354	7.34354	2.87648	2.02329e-123	4.85591e-122	Up	20.4898	2.79018	GTGAAGAGACATGAGAGGTGTAGA	24
novel1068_mature	1	5	7.67545	2.94025	0.005007	0.0188114	Up	0.289404	0.0377052	GACGGGGTGGCCGAGTGG	18
novel1099_mature	3	15	7.67545	2.94025	1.03955e-06	5.80418e-06	Up	0.868212	0.113115	AGGTCCCTGTTCAGGCGCCA	20
novel677_mature	6	30	7.67545	2.94025	4.50286e-12	3.21805e-11	Up	1.73642	0.226231	GTGGTGTGTGGGGGGGGGA	19
novel696_mature	1	5	7.67545	2.94025	0.005007	0.0188114	Up	0.289404	0.0377052	CCGGGCGGGCGGCGGGCG	18
novel795_mature>novel1082_mature	2	10	7.67545	2.94025	6.85306e-05	0.000325065	Up	0.578808	0.0754103	CGAGGGGGCGGGGCGGGGC	19
novel1024_mature	3	16	8.18715	3.03336	3.39706e-07	1.95089e-06	Up	0.926093	0.113115	CAGGTCCCTGTTCGGGTGCCA	21
novel1106_mature	2	11	8.44299	3.07775	2.2184e-05	0.000111475	Up	0.636689	0.0754103	GCTGTGTGAGGTCCCGGGC	19
novel652_mature	2	11	8.44299	3.07775	2.2184e-05	0.000111475	Up	0.636689	0.0754103	CGGGGGCGTGGGGCGGGG	18
novel1104_mature	1	6	9.21054	3.20329	0.00158512	0.00656927	Up	0.347285	0.0377052	GGCTCCTGGCAGGCTCGCCC	20
novel378_mature	1	6	9.21054	3.20329	0.00158512	0.00656927	Up	0.347285	0.0377052	GACCAGTCCGGGCACCGTTTTCCT	24
novel123_mature	9	61	10.4045	3.37914	3.39772e-25	3.43619e-24	Up	3.53073	0.339346	CTGTCGGCGGCGGCGGCGCGCG	22
novel540_mature	8	56	10.7456	3.42568	1.89065e-23	1.80963e-22	Up	3.24133	0.301641	CTAAATCATAGGATTGCTGTGA	22
novel566_mature	1	7	10.7456	3.42568	0.000494686	0.00216745	Up	0.405166	0.0377052	TTTCCTCTCTGCCCCATAGGGT	22
novel426_mature	236	1660	10.7977	3.43265	0	0	Up	96.0821	8.89842	TCCTTCATTCCACCGGAGTCTGT	23
novel32_mature	17	144	13.0031	3.70079	1.30476e-60	2.01736e-59	Up	8.33484	0.640988	TAGGTAGTTTCCTGTTGTTG	20
novel219_star	1	14	21.4913	4.42568	1.13167e-07	6.69014e-07	Up	0.810331	0.0377052	AGAGAGCGACTGCGCTTAGAAGA	23
novel968_mature	1	14	21.4913	4.42568	1.13167e-07	6.69014e-07	Up	0.810331	0.0377052	CCCCGCCCGCGCCGCCCC	18
novel841_mature	1	15	23.0263	4.52521	3.34802e-08	2.07062e-07	Up	0.868212	0.0377052	AAGGCTGGATTGAGGCTCC	19
novel1065_mature	2	36	27.6316	4.78825	2.36314e-18	1.99996e-17	Up	2.08371	0.0754103	GTGGTGGCGGGGGTGGGG	18
novel1039_mature	0	2	115.762	6.85501	0.0433573	0.128087	Up	0.115762	0	GGGAGGTGGCTCGGGGGG	18
novel1110_mature	0	2	115.762	6.85501	0.0433573	0.128087	Up	0.115762	0	CTGGGCTGTGTTAGTTCTCTTT	22
novel224_star	0	2	115.762	6.85501	0.0433573	0.128087	Up	0.115762	0	GCGGGCTGTCTGCAGGGCAGGGCCAGG	27
novel229_star	0	2	115.762	6.85501	0.0433573	0.128087	Up	0.115762	0	CCCAGTGTTATGCTTGTGTGTGT	23
novel296_star	0	2	115.762	6.85501	0.0433573	0.128087	Up	0.115762	0	TAATCAGACACAACCTGTCCTCA	23
novel299_star	0	2	115.762	6.85501	0.0433573	0.128087	Up	0.115762	0	TGGGGAGCCTGGCCTCTTGCAGG	23
novel334_mature	0	2	115.762	6.85501	0.0433573	0.128087	Up	0.115762	0	AATGGTGCTTTTTTGTGAAGA	21
novel364_star	0	2	115.762	6.85501	0.0433573	0.128087	Up	0.115762	0	GCCTTCTCTTCCCGGTTCTTCC	22
novel396_star	0	2	115.762	6.85501	0.0433573	0.128087	Up	0.115762	0	ATGGGAAGCATGCTGTGGTTGGG	23
novel408_star	0	2	115.762	6.85501	0.0433573	0.128087	Up	0.115762	0	GGCCGGTGTTGGCGGGACTCTC	22
novel542_mature	0	2	115.762	6.85501	0.0433573	0.128087	Up	0.115762	0	AAAAAGTTAGTTCGGGTTTTT	21
novel792_mature	0	2	115.762	6.85501	0.0433573	0.128087	Up	0.115762	0	AAAACCCGAGTGAACTTTTTGG	22
novel851_mature>novel875_mature	0	2	115.762	6.85501	0.0433573	0.128087	Up	0.115762	0	GGGGTGTGTGGGGGGGAG	18
novel864_mature	0	2	115.762	6.85501	0.0433573	0.128087	Up	0.115762	0	AGCTGCGGCTGGACGAGGCG	20
novel878_mature	0	2	115.762	6.85501	0.0433573	0.128087	Up	0.115762	0	CGGGTGGGGTCGGTGGGGG	19
novel881_mature	0	2	115.762	6.85501	0.0433573	0.128087	Up	0.115762	0	ATAACCTGAATGAACTTTTTGG	22
novel354_mature	0	3	173.642	7.43998	0.0120895	0.0425379	Up	0.173642	0	GAACCCGAATGAACTTTTTGA	21
novel747_mature>novel779_mature	0	3	173.642	7.43998	0.0120895	0.0425379	Up	0.173642	0	GGGGTGGGGTGGGGTCGGGGG	21
novel978_star	0	3	173.642	7.43998	0.0120895	0.0425379	Up	0.173642	0	ACGTCTCCATTCTGGCCCCAGG	22
novel994_mature	0	3	173.642	7.43998	0.0120895	0.0425379	Up	0.173642	0	TGGGGCTGACGGGAGCTGAGTT	22
novel290_star	0	4	231.523	7.85501	0.00337094	0.0131885	Up	0.231523	0	TGGCTTCAGTCAGGCATGCAG	21
novel313_mature	0	4	231.523	7.85501	0.00337094	0.0131885	Up	0.231523	0	TGTCTGCCCGCATGCCTGCCTCT	23
novel414_mature	0	4	231.523	7.85501	0.00337094	0.0131885	Up	0.231523	0	TAGAAAGTTTCTTTGGGGTTT	21
novel767_mature	0	4	231.523	7.85501	0.00337094	0.0131885	Up	0.231523	0	CTCCCTCTGGCCTCTCTGTAGA	22
novel809_mature	0	4	231.523	7.85501	0.00337094	0.0131885	Up	0.231523	0	CGGGGGTCCGGCGGCGGCG	19
novel874_mature	0	4	231.523	7.85501	0.00337094	0.0131885	Up	0.231523	0	GGGGGGGCCGGGCCGCCC	18
novel283_star	0	5	289.404	8.17694	0.000939929	0.00396694	Up	0.289404	0	TCCTCCCCTGCTCCTCCACAGA	22
novel290_mature	0	5	289.404	8.17694	0.000939929	0.00396694	Up	0.289404	0	AGCATGCTCGGCTGGGGCTCGC	22
novel802_mature	0	6	347.285	8.43998	0.000262083	0.00118048	Up	0.347285	0	GGAGACAGTGCCAGGTGGGT	20
novel592_mature	0	13	752.45	9.55545	3.43438e-08	2.11589e-07	Up	0.75245	0	TAATACTGTCTGGTAATGCCGT	22
novel208_mature	0	22	1273.38	10.3144	3.49901e-13	2.67924e-12	Up	1.27338	0	CAAAGTTTGTTTGGGTTTTTCT	22
