# Supplementary material for: Analysis of dynamic and widespread lncRNA and miRNA expression in fetal sheep skeletal muscle
Source: PeerJ. 2020 Sep 22;8:e9957. doi: 10.7717/peerj.9957 (PMC7518186; doi:10.7717/peerj.9957)
Supplement: Supplemental Information 12 [file peerj-08-9957-s012.xlsx]

## Sheet: Sheet1
Table S12 Differentially expressed miRNAs and their sequence in E90 and D120 comparisons.
miRNA_id	E120.counts	E90.counts	foldChange	log2FoldChange	pval	padj	up_down	E120	E90	Sequence	Length
novel423_mature	445	0	3.6056e-05	-14.7594	1.62397e-184	3.99996e-183	Down	27.7346	0	ACTGGACTTGGAGTCAGA	18
novel546_star	6	0	0.00267416	-8.5467	0.00258058	0.0117373	Down	0.37395	0	AAATCTGAACAAACTTTCTGGC	22
novel290_star	5	0	0.00320899	-8.28367	0.00667539	0.0285125	Down	0.311625	0	TGGCTTCAGTCAGGCATGCAG	21
novel592_mature	4	0	0.00401123	-7.96174	0.0172677	0.0664559	Down	0.2493	0	TAATACTGTCTGGTAATGCCGT	22
novel156_star	3	0	0.00534831	-7.5467	0.0446678	0.150238	Down	0.186975	0	AAAAAGTTAGTTCGAGTTTTTCA	23
novel238_star	3	0	0.00534831	-7.5467	0.0446678	0.150238	Down	0.186975	0	CCCCTTCTCCCCTTCTGCAGGGTGG	25
novel333_star	3	0	0.00534831	-7.5467	0.0446678	0.150238	Down	0.186975	0	AACCAGGTCCACTGATTTGCGA	22
novel489_mature	3	0	0.00534831	-7.5467	0.0446678	0.150238	Down	0.186975	0	TGCGGGCACAGGAAGGCATAG	21
novel525_mature	3	0	0.00534831	-7.5467	0.0446678	0.150238	Down	0.186975	0	TGGAATGTAAGGAAGAGTT	19
oar-miR-539-5p	3	0	0.00534831	-7.5467	0.0446678	0.150238	Down	0.186975	0	AGAAATTATCCTTGGTGTGTTC	22
novel145_mature	736	38	0.0312352	-5.00068	5.26388e-248	1.53227e-246	Down	45.8712	1.4328	TGGAGTGTGACAATGGTGTTTG	22
novel693_mature	117	10	0.0517074	-4.27348	7.11657e-37	7.6984e-36	Down	7.29202	0.377052	AAAAGTTCGTTTGGGTTTTTCT	22
novel437_mature>novel454_mature	172	17	0.0597942	-4.06385	1.51552e-51	1.91051e-50	Down	10.7199	0.640988	TCTTTGGTTATCTAGCTGTAT	21
novel421_star	83	9	0.0655999	-3.93016	5.39418e-25	4.99195e-24	Down	5.17297	0.339346	CAAAAGTTCCTTCAGGTTTTTC	22
novel849_mature	356	54	0.0917661	-3.44589	5.37097e-91	9.14779e-90	Down	22.1877	2.03608	GCTGGACTTGGAGTCAGAAG	20
novel772_mature	350	63	0.108896	-3.19898	3.28533e-83	5.47898e-82	Down	21.8137	2.37542	AAAGACCTGAAGGAACTTTTTG	22
novel988_mature	403	75	0.112589	-3.15087	4.51743e-94	7.9477e-93	Down	25.117	2.82789	TGCGGGATCTTTAGTTGTGGT	21
novel219_star	5	1	0.120995	-3.04698	0.0312442	0.11116	Down	0.311625	0.0377052	AGAGAGCGACTGCGCTTAGAAGA	23
novel761_mature	5	1	0.120995	-3.04698	0.0312442	0.11116	Down	0.311625	0.0377052	AAAGCCTGAATGAACTCTTTGG	22
novel1065_mature	10	2	0.120995	-3.04698	0.00187786	0.00868917	Down	0.62325	0.0754103	GTGGTGGCGGGGGTGGGG	18
novel487_mature	10	2	0.120995	-3.04698	0.00187786	0.00868917	Down	0.62325	0.0754103	TGACATCTTGTTCTCTTCAGG	21
novel81_star	348	75	0.130383	-2.93917	1.0602e-75	1.6641e-74	Down	21.6891	2.82789	AAAAACCCGAATGAACTTTTGG	22
oar-miR-107	11063	2398	0.131134	-2.93089	0	0	Down	689.501	90.417	AGCAGCATTGTACAGGGCTATC	22
novel81_mature>novel120_mature>novel805_star	207	45	0.131517	-2.92668	1.63321e-45	1.93687e-44	Down	12.9013	1.69673	AAAAAGTTTGTTCGAGTTTTTC	22
novel123_mature	40	9	0.13612	-2.87705	8.47799e-10	5.72712e-09	Down	2.493	0.339346	CTGTCGGCGGCGGCGGCGCGCG	22
novel619_mature	59	15	0.153808	-2.7008	6.05019e-13	4.54758e-12	Down	3.67717	0.565577	GCTGGACTTGGAGTCAGTC	19
novel59_mature	4245	1185	0.16888	-2.56593	0	0	Down	264.569	44.6806	TGAAAAGTTCATTCGGGTTTTTCA	24
novel187_mature>novel581_mature	7	2	0.172851	-2.5324	0.0194069	0.0739774	Down	0.436275	0.0754103	CACAGGTTTTGCTTCCATCACT	22
novel401_mature	7	2	0.172851	-2.5324	0.0194069	0.0739774	Down	0.436275	0.0754103	TCCCTGTCCTCCGGGAGCTG	20
novel1106_mature	6	2	0.201659	-2.31001	0.0408502	0.139448	Down	0.37395	0.0754103	GCTGTGTGAGGTCCCGGGC	19
novel285_mature	9	3	0.201659	-2.31001	0.0117197	0.0469082	Down	0.560925	0.113115	CAGAGGACAGCTGACGCCTGTTGG	24
novel393_mature	1061	396	0.225797	-2.1469	5.20724e-154	1.0827e-152	Down	66.1268	14.9312	GAAACCCGAACGAACTTTTGGGC	23
novel12_mature	66	25	0.229158	-2.12559	6.23329e-11	4.43533e-10	Down	4.11345	0.942629	CCAGTTTTCCCAGGAATCC	19
novel959_mature	13	5	0.232683	-2.10356	0.00419374	0.0185387	Down	0.810225	0.188526	GTCCAGTTTCCCAGGAATCCA	21
novel57_star	10	4	0.241991	-2.04698	0.0138511	0.0547545	Down	0.62325	0.150821	CGGGTGGATCACGATGCAATTTT	23
novel51_mature	7683	3111	0.244967	-2.02934	0	0	Down	478.843	117.301	TAGCAGCACAGAAATGTTGGT	21
novel770_star	7	3	0.259276	-1.94744	0.0470388	0.157551	Down	0.436275	0.113115	CCAAAAGTTCCTTCAGGTTTTCC	23
novel58_mature	435	192	0.267024	-1.90496	1.49552e-54	1.93091e-53	Down	27.1114	7.23939	CAAACCACACTGTGGTGTTAGA	22
novel212_mature	9	4	0.268879	-1.89497	0.0268127	0.0975617	Down	0.560925	0.150821	GAAAAGTTCGTTGGGGCTTTTC	22
novel967_mature	9	4	0.268879	-1.89497	0.0268127	0.0975617	Down	0.560925	0.150821	CCTGCTTGGGCTCTCCTCTAGA	22
oar-miR-150	221	99	0.271008	-1.88359	4.08049e-28	3.8656e-27	Down	13.7738	3.73281	TCTCCCAACCCTTGTACCAGTG	22
novel463_mature	20	9	0.27224	-1.87705	0.00100268	0.00479193	Down	1.2465	0.339346	ATCTGGATCAGTCTATGCTGACT	23
novel726_mature	13	6	0.27922	-1.84053	0.00900688	0.037261	Down	0.810225	0.226231	ACAACCCAAAAGAACTTTTTGGC	23
novel752_mature	13	6	0.27922	-1.84053	0.00900688	0.037261	Down	0.810225	0.226231	TCATGGACAAGCTGTGTGGCAG	22
novel102_mature	69	32	0.280569	-1.83357	1.74866e-09	1.16166e-08	Down	4.30042	1.20656	ACCCGTCCCGTGCGTCCCCGGAC	23
novel124_mature	22	11	0.302488	-1.72505	0.00117388	0.00557679	Down	1.37115	0.414757	CCCTGTGGTCTAGTGGTTA	19
novel751_mature	28	14	0.302488	-1.72505	0.000250242	0.00130077	Down	1.7451	0.527872	TTTTTTGCTGGAACATTTCTGG	22
novel503_mature	1185	639	0.326228	-1.61605	6.95432e-114	1.32546e-112	Down	73.8551	24.0936	GTCCAGTTTTCCTAGGAATT	20
oar-miR-299-3p	31	17	0.331761	-1.59178	0.000288642	0.0014859	Down	1.93207	0.640988	TATGTGGGACGGTAAACCACAA	22
novel417_mature	12	7	0.352903	-1.50266	0.030828	0.110169	Down	0.7479	0.263936	TAAAAAGTTCCTTTGGGTTTT	21
novel813_mature	12	7	0.352903	-1.50266	0.030828	0.110169	Down	0.7479	0.263936	GTTTCCTTAGTGTAGTGGC	19
novel32_mature	29	17	0.354642	-1.49557	0.000837626	0.00405148	Down	1.80742	0.640988	TAGGTAGTTTCCTGTTGTTG	20
novel43_mature	167	100	0.362262	-1.4649	3.33884e-15	2.63325e-14	Down	10.4083	3.77052	TCGGGGTTTTGAGGGCGAGATGA	23
novel134_mature	115	71	0.373507	-1.42079	1.7938e-10	1.25409e-09	Down	7.16737	2.67707	AGATCAGAAGGTGATTGTGGCT	22
novel786_mature	443	275	0.37555	-1.41292	1.2641e-35	1.32276e-34	Down	27.61	10.3689	AGGAAGCCCTGGAGGGGCTGGAGGT	25
novel43_star	2067	1299	0.380196	-1.39519	2.95808e-156	6.23143e-155	Down	128.826	48.979	AACTGGCCCACAAAGTCCCGCT	22
novel507_mature	19	12	0.382091	-1.38801	0.0107824	0.0437022	Down	1.18417	0.452462	TCCGTCTCAGTTACTTTATAG	21
novel58_star	7945	5067	0.38583	-1.37396	0	0	Down	495.172	191.052	CAGCAGCACACTGTGGTTTGTA	22
novel952_mature	35	23	0.397556	-1.33077	0.000840348	0.0040524	Down	2.18137	0.867219	TCAAGGAGCTCACAGTCTAT	20
novel481_mature>novel979_mature	45	30	0.403318	-1.31001	0.000187203	0.000985897	Down	2.80462	1.13115	TGGCAGTGTATTGTTAGCTGGTT	23
novel663_mature	15	10	0.403318	-1.31001	0.0304418	0.109522	Down	0.934874	0.377052	CAGTTACCGCTTCCGCTACCGC	22
novel144_mature	21	14	0.403318	-1.31001	0.0105579	0.0430598	Down	1.30882	0.527872	TTGGGGAAAACAGGCTCAGGGTGT	24
novel97_star	98	68	0.41978	-1.2523	1.13639e-07	7.16285e-07	Down	6.10785	2.56395	TACGTAGATATATATGTATTTT	22
novel232_mature	23	16	0.420853	-1.24861	0.0101358	0.0415039	Down	1.43347	0.603282	CCAGGAGTGTCTTTGGATTGTC	22
novel51_star	82	60	0.442666	-1.17571	4.26027e-06	2.51686e-05	Down	5.11065	2.26231	CCAATATTGGCTGTGCTGCTCC	22
novel387_mature	34	25	0.444836	-1.16865	0.00315747	0.0143204	Down	2.11905	0.942629	GGGCTCAGTTCAGCAGGAGA	20
novel34_star	19	14	0.445772	-1.16562	0.0272235	0.0988316	Down	1.18417	0.527872	GGGGGCCGAGGCACTGTCCGAGA	23
novel126_mature	25	19	0.459782	-1.12098	0.0144406	0.0568044	Down	1.55812	0.716398	GAAACTGGAACGAACTTTTTG	21
novel1087_mature	80	62	0.468857	-1.09278	2.0203e-05	0.000114293	Down	4.986	2.33772	TGAGGTTGTAGGTTGTATGA	20
novel585_mature	23	18	0.47346	-1.07869	0.0231517	0.0854052	Down	1.43347	0.678693	GAACTTGACTATCTAGAGGA	20
novel4_star	29	23	0.479809	-1.05947	0.0121851	0.0485092	Down	1.80742	0.867219	ACATGCTTCTTTATATCCCCATA	23
novel730_mature	45	36	0.483981	-1.04698	0.0020438	0.00942974	Down	2.80462	1.35739	CGGGGAGCCCGGCGGGCG	18
oar-miR-29a	1268	1037	0.494764	-1.01519	1.11625e-56	1.46485e-55	Down	79.0281	39.1002	TAGCACCATCTGAAATCGGTT	21
novel954_mature	67	55	0.496623	-1.00978	0.000273591	0.00141296	Down	4.17577	2.07378	AATATCTGAATGAACTTTTTGG	22
novel84_mature	397	1315	2.00389	1.0028	3.38541e-42	3.87145e-41	Up	24.743	49.5823	TTGAAAATGACGTGACGGACTTCT	24
novel870_mature	28	93	2.00939	1.00676	0.000336993	0.00171278	Up	1.7451	3.50658	GACGTTGGCTCTGGTGGTGAT	21
novel73_mature	373	1244	2.01767	1.01269	1.39224e-40	1.55873e-39	Up	23.2472	46.9052	AGACCCTGGTCTGCACTCTGTC	22
oar-miR-323a-3p	1151	3877	2.03779	1.027	2.35358e-125	4.7101e-124	Up	71.736	146.183	CACATTACACGGTCGACCTCT	21
oar-miR-323c	860	2938	2.06677	1.04738	2.89694e-98	5.21124e-97	Up	53.5995	110.778	CACAATACACGGTCGGCCTCT	21
novel794_mature	12	41	2.067	1.04754	0.0158883	0.061591	Up	0.7479	1.54591	TCTCCCATCTGGGAAGATCCCACA	24
novel938_mature	83	284	2.07004	1.04966	6.76475e-11	4.79219e-10	Up	5.17297	10.7083	GTGGACTTCCCTGGTAGCTC	20
novel21_star	9	31	2.08381	1.05922	0.0362833	0.126008	Up	0.560925	1.16886	CGGGGCCGTAGCACTGTCTGAG	22
novel723_mature	9	31	2.08381	1.05922	0.0362833	0.126008	Up	0.560925	1.16886	TCCCAGTCCTCCAGGAGCTCC	21
oar-miR-218a	2740	9498	2.09711	1.0684	8.89318162514244e-323	2.964394e-321	Up	170.77	358.124	TTGTGCTTGATCTAACCATGT	21
novel75_star	28	98	2.11742	1.08231	0.00010016	0.000536306	Up	1.7451	3.69511	CCTGTGCCTTTTACCTCTTTAA	22
novel14_mature	20663	72538	2.12379	1.08664	0	0	Up	1287.82	2735.06	CCTCAGTCAGCCTTGTGGATGTA	23
novel188_mature>novel725_mature>novel788_mature	11	39	2.14492	1.10092	0.0147551	0.0574767	Up	0.685575	1.4705	AAAACTCAGATGAACTTTTTGG	22
novel420_mature	11	39	2.14492	1.10092	0.0147551	0.0574767	Up	0.685575	1.4705	TTTGTGTTGGCGTGTGCACCTGTT	24
novel412_mature	9	32	2.15103	1.10503	0.027847	0.100867	Up	0.560925	1.20656	TCACTGGGCATCCTCTGCTT	20
novel153_mature	21	75	2.16063	1.11145	0.000543683	0.00268653	Up	1.30882	2.82789	TACAGTGACCAGGTGACGACGG	22
oar-miR-496-5p	74	265	2.16647	1.11535	4.24346e-11	3.03294e-10	Up	4.61205	9.99187	GAGTCGGGTACTCGAATGGA	20
novel370_mature	8	29	2.19304	1.13293	0.0335938	0.117689	Up	0.4986	1.09345	AGCTGGTGTTGTGAATCAGGCCGTC	25
oar-miR-3957-5p	459	1679	2.21298	1.14599	7.47703e-65	1.05936e-63	Up	28.6072	63.307	CTCGGAGAGTGGAGCTGTGGGTGT	24
novel29_star	9	33	2.21825	1.14942	0.0212606	0.0797149	Up	0.560925	1.24427	TCGACAGCACGACACTGCCTTCA	23
oar-miR-154b-3p	80	294	2.22329	1.1527	1.06211e-12	7.94598e-12	Up	4.986	11.0853	AATCATACATGGTTGACCTTTTT	23
novel105_mature	150	555	2.23841	1.16248	5.82656e-23	5.33047e-22	Up	9.34874	20.9264	TGCACCATGGTTGTCTGAGCAT	22
novel382_mature	3468	12910	2.25209	1.17126	0	0	Up	216.143	486.774	AGGGTTGGGCGGAGGCTTTCCTGAA	25
novel355_mature>novel742_mature	11	41	2.25491	1.17307	0.00864608	0.0360479	Up	0.685575	1.54591	GGCGGCGGCGGCGACTCC	18
novel969_mature	11	41	2.25491	1.17307	0.00864608	0.0360479	Up	0.685575	1.54591	TTTGCCCTCTTCCTTTTGTCCAGA	24
novel1062_mature	31	116	2.26378	1.17874	6.20914e-06	3.64133e-05	Up	1.93207	4.3738	TGCCCTTCCCTCCCGCCTC	19
novel648_mature	182	686	2.2803	1.18922	6.46119e-29	6.19423e-28	Up	11.3431	25.8657	TCCCGGGCTGGAGGAGTCTGCAGG	24
novel36_star	4843	18655	2.33034	1.22054	0	0	Up	301.84	703.39	TAGCAGCGGGAACAGTACTGCAG	23
novel180_mature>novel673_mature	7	27	2.33348	1.22248	0.0305412	0.109633	Up	0.436275	1.01804	AATAAGTTCGTTTGGGTTTTTC	22
novel190_mature	9	35	2.35269	1.23431	0.0122106	0.0485092	Up	0.560925	1.31968	TACTGCATCAGGAACTGATTGGA	23
novel47_star	13	51	2.37337	1.24694	0.00206204	0.00948657	Up	0.810225	1.92296	TCGGCAACAAGAAACTGCCTGA	22
novel535_mature>novel537_mature	81	329	2.45725	1.29705	2.10941e-16	1.72304e-15	Up	5.04832	12.405	TGTATTGTGAATGGGGAGACATGG	24
novel442_mature	48	196	2.47032	1.3047	2.12122e-10	1.47655e-09	Up	2.9916	7.39021	TGGAGCCGGAGCTGGTTAGCG	21
novel210_mature	8	33	2.49553	1.31935	0.0108095	0.0437022	Up	0.4986	1.24427	AGGAGTCATTCACTCTCAGGAT	22
novel47_mature	1676	6923	2.49896	1.32133	2.30234590962021e-321	7.522644e-320	Up	104.457	261.033	TAGGTAGTTTCATGTTGTTGGGA	23
novel825_mature>novel846_mature	7	29	2.50633	1.32558	0.0170612	0.0658193	Up	0.436275	1.09345	CCCCCCCTCGCCGTCTCC	18
novel648_star	56	235	2.53874	1.34411	1.13855e-12	8.47821e-12	Up	3.4902	8.86071	CGTCTCGTCCCGCCCGGGGAGA	22
novel235_mature	10	42	2.5409	1.34534	0.00329355	0.0147702	Up	0.62325	1.58362	CTGACCCATCTCTCACCCCAGA	22
oar-miR-134-3p	49	206	2.54337	1.34674	2.66844e-11	1.9244e-10	Up	3.05392	7.76726	TCTGGGCTGCCTCGTCACCAACC	23
novel928_mature	36	153	2.57115	1.36241	7.52753e-09	4.89902e-08	Up	2.2437	5.76889	TTTCCCGGTCCATGCACCA	19
novel200_mature	6	26	2.62157	1.39043	0.0200199	0.0757728	Up	0.37395	0.980334	CATGGGCTGAGTTGCTCCACAGC	23
oar-miR-3959-3p	3218	14299	2.68818	1.42663	0	0	Up	200.562	539.146	TGTATGTCAACTGATCCACAGT	22
novel848_mature	895	3980	2.69029	1.42776	7.08335e-207	1.85909e-205	Up	55.7808	150.067	CCCGGGGAGCCCGGTGGGC	19
novel125_mature	192	861	2.71294	1.43986	1.15252e-46	1.377e-45	Up	11.9664	32.4641	TGGAAGGCCTGGCTTTGCAGCGT	23
novel94_mature>novel98_mature	1227	5557	2.7399	1.45412	1.91179e-295	6.00152e-294	Up	76.4727	209.528	TATGGCTTTTTATTCCTATGTGA	23
novel412_star	12	55	2.77281	1.47135	0.0003103	0.00158719	Up	0.7479	2.07378	AAGTACAGGATGCCCAATGAAT	22
novel174_mature	74	340	2.77962	1.47489	5.87116e-20	5.10855e-19	Up	4.61205	12.8198	TATGGCTTTTCATTCCTATGTGA	23
novel186_mature	8	37	2.79802	1.48441	0.00322892	0.014562	Up	0.4986	1.39509	ACCCCGCCTCTCGAGGGCAAGG	22
novel91_star>novel451_mature	36	168	2.82322	1.49734	9.55857e-11	6.71196e-10	Up	2.2437	6.33447	CCACGGATGTTTGAGCATGTGC	22
novel789_mature	4	19	2.87364	1.52288	0.0371978	0.128626	Up	0.2493	0.716398	CCCGTCTCTGCATGAGCAGTGC	22
novel88_star	4	19	2.87364	1.52288	0.0371978	0.128626	Up	0.2493	0.716398	TGGGATCTCTGGGGTCTCGGTT	22
novel383_star	151	734	2.94075	1.55618	2.38381e-44	2.76557e-43	Up	9.41107	27.6756	AACATCACAGCAAGTCTGTGCT	22
novel555_mature	8	40	3.02488	1.59688	0.00125162	0.00592852	Up	0.4986	1.50821	GCCTGGGGTGGAACCTGGA	19
novel182_mature	12	61	3.0753	1.62073	4.77995e-05	0.000263634	Up	0.7479	2.30001	TTGCTGCGGGTGTCAGGAAGA	21
novel116_star	6	31	3.12571	1.64419	0.00407725	0.0180822	Up	0.37395	1.16886	CTGAGGCTGCTCCTCTGCCCACAG	24
novel154_mature	16	84	3.17613	1.66727	1.01618e-06	6.09325e-06	Up	0.997199	3.16723	TACAGTTGTTCAACCAGTTACT	22
novel359_mature	4	21	3.17613	1.66727	0.0191322	0.073279	Up	0.2493	0.791808	CCCAGGTTCTAGTGGCCTCCAGCC	24
oar-miR-539-3p	224	1192	3.21934	1.68677	7.18542e-79	1.15039e-77	Up	13.9608	44.9445	AATCATACAAGGACAATTTCTTT	23
novel50_mature	5	28	3.38787	1.76038	0.00446329	0.0195238	Up	0.311625	1.05574	GCAGTCCATGGGCATATAC	19
novel468_mature	3	17	3.4282	1.77745	0.0300558	0.108377	Up	0.186975	0.640988	TTCTCCCCTTCCTCCCTGCCCAGG	24
novel104_star	6	35	3.52903	1.81927	0.0010578	0.00504031	Up	0.37395	1.31968	CCATGGATCTCCAGGTGGGT	20
oar-miR-485-3p	395	2321	3.55481	1.82977	1.3781e-168	3.10751e-167	Up	24.6184	87.5137	GTCATACACGGCTCTCCTCTCT	22
novel513_mature	3	18	3.62986	1.85991	0.0210718	0.0791924	Up	0.186975	0.678693	TGAGGCTCGCCAGGGGAGTTGA	22
novel30_mature	102	639	3.79	1.9222	1.335e-50	1.65685e-49	Up	6.35715	24.0936	ACATTCATTGCTGTCGGTGGGTT	23
novel117_mature	12	76	3.83152	1.93792	3.14945e-07	1.9319e-06	Up	0.7479	2.86559	AGAAACCGAACAAACTTTTTGGC	23
novel91_mature	70	445	3.84592	1.94333	3.52594e-36	3.78861e-35	Up	4.36275	16.7788	AAATGCTCAGACTCCTGTGGTG	22
novel472_mature	19	121	3.85275	1.94589	7.64096e-11	5.38906e-10	Up	1.18417	4.56232	ATTCGGTGCACATTGTAGGC	20
oar-miR-1197-5p	9	58	3.89874	1.96301	7.40936e-06	4.29797e-05	Up	0.560925	2.1869	CCCTTCCTGGTATTTGAAGACG	22
novel451_star	15	101	4.07351	2.02627	1.17906e-09	7.89824e-09	Up	0.934874	3.80822	TCAAATGCTCAGACTCCTTGGTG	23
novel31_star	903	6263	4.19598	2.06901	0	0	Up	56.2794	236.147	TTTTTCATTATTGCTCCTGACC	22
novel168_mature>novel515_mature	4	28	4.23484	2.08231	0.0015955	0.00746898	Up	0.2493	1.05574	AAAATCTGAGTGAACTTTTTGG	22
novel247_mature	4	28	4.23484	2.08231	0.0015955	0.00746898	Up	0.2493	1.05574	TGTGGGACGAGCACTGACGCGTTG	24
novel410_mature	2	14	4.23484	2.08231	0.0324074	0.114282	Up	0.12465	0.527872	CGGAGGCCCCATGGGGCAGAGG	22
novel717_mature	3	21	4.23484	2.08231	0.00703358	0.0298694	Up	0.186975	0.791808	GCCTGGTGGGAAGGAAGGGAT	21
oar-miR-665-5p	2	14	4.23484	2.08231	0.0324074	0.114282	Up	0.12465	0.527872	AGGGGTCTTGGCCTCTGCCCAG	22
novel87_star	135	958	4.29309	2.10202	1.72446e-83	2.90617e-82	Up	8.41387	36.1215	AGGAAGCCCTGGAGGGGCTGGAGG	24
novel923_star	3	22	4.4365	2.14942	0.00483384	0.0210871	Up	0.186975	0.829513	CATCTGGTTGGTATGTTTTGCT	22
novel426_mature	32	236	4.4617	2.15759	2.46676e-22	2.20631e-21	Up	1.9944	8.89842	TCCTTCATTCCACCGGAGTCTGT	23
oar-miR-134-5p	261	1957	4.53617	2.18147	3.40489e-176	8.13616e-175	Up	16.2668	73.789	TGTGACTGGTTGACCAGAGGG	21
novel671_mature	4	30	4.53733	2.18184	0.000757309	0.0036965	Up	0.2493	1.13115	AGGCTCCCGGGCGGCCCCTGAG	22
novel189_mature	2	15	4.53733	2.18184	0.022112	0.0819474	Up	0.12465	0.565577	AAACCGGCATGAACTTTTTGGC	22
novel693_star	3	24	4.83981	2.27495	0.00225582	0.0103187	Up	0.186975	0.904924	AAAACCCAAACGAACTTTTTGG	22
novel869_mature	2	16	4.83981	2.27495	0.0150071	0.0583166	Up	0.12465	0.603282	AGGAAGTCGGAGCTGTGCTTT	21
novel497_mature	2	17	5.1423	2.36241	0.0101362	0.0415039	Up	0.12465	0.640988	CACAGGTTTTGCTTCCATCACTG	23
novel982_mature	7	62	5.35837	2.42179	1.58184e-07	9.8542e-07	Up	0.436275	2.33772	TGCTGCTTGGTACTTGGAGAG	21
novel157_mature	30	267	5.38429	2.42876	1.85269e-28	1.76557e-27	Up	1.86975	10.0673	AAGCCCTTACCCCAAAAAGCAT	22
novel533_mature	7	78	6.74117	2.753	2.74173e-10	1.89203e-09	Up	0.436275	2.941	AAATCTCTGCAGGCAAATGTGA	22
novel363_mature	1	12	7.25972	2.85991	0.0209829	0.0790439	Up	0.062325	0.452462	TAAAGTACTGCTGAACTCTTCA	22
novel84_star	1	12	7.25972	2.85991	0.0209829	0.0790439	Up	0.062325	0.452462	AGAGGCTCTCACTAGTCATTTTC	23
novel358_mature	3	38	7.66304	2.93792	7.90204e-06	4.53447e-05	Up	0.186975	1.4328	GGGGGTCCCCGGTGCTCGGAT	21
novel184_mature>novel191_mature	2	29	8.77216	3.13293	7.04729e-05	0.000382465	Up	0.12465	1.09345	TTAAGGCACGCGGTGAATGCCA	22
novel369_mature	509	7921	9.41458	3.2349	0	0	Up	31.7234	298.663	TGAAAAGTTCATTCGGGTTTTTCT	24
novel121_mature	47	810	10.4262	3.38214	5.22146e-114	1.00718e-112	Up	2.92927	30.5412	CTTTTTGCGGTCTGGGCTTGC	21
novel211_mature	1	19	11.4946	3.52288	0.000993715	0.00476329	Up	0.062325	0.716398	TGCAGGAACTTGTGAGTCTCCT	22
oar-miR-103	853	16250	11.5251	3.5267	0	0	Up	53.1632	612.709	AGCAGCATTGTACAGGGCTATG	22
novel368_mature>novel899_mature	2	76	22.9891	4.52288	4.35653e-14	3.38582e-13	Up	0.12465	2.86559	TCTGGTGGGAAGGAAGGGAC	20
novel5_mature	161	6145	23.0906	4.52923	0	0	Up	10.0343	231.698	GTACAGTACTGTGATAACTG	20
novel21_mature	886	41383	28.2571	4.82054	0	0	Up	55.2199	1560.35	TCACAGTGAACCGGTCTCTTT	21
novel48_mature	43	2042	28.7294	4.84445	0	0	Up	2.67997	76.9939	TGAGGTAGTAAGTTGTATTGT	21
novel165_mature	1	83	50.2131	5.64999	9.93793e-17	8.20135e-16	Up	0.062325	3.12953	AAAAGTTCGTTCGGGTTTTT	20
novel157_star	0	7	263.936	8.04404	0.0400945	0.137161	Up	0	0.263936	TCTTTTGCGGTCTGGGCTTGC	21
novel579_mature	0	7	263.936	8.04404	0.0400945	0.137161	Up	0	0.263936	TCTCACGGCTGCCCCACTCTCCAGG	25
novel963_mature	0	7	263.936	8.04404	0.0400945	0.137161	Up	0	0.263936	CTCCCTCTCCCGGTCCCCGCAGG	23
novel199_mature	0	11	414.757	8.69612	0.00567691	0.0244321	Up	0	0.414757	GCCCTCTGCCCGTGTCGCCAGG	22
novel593_mature	0	11	414.757	8.69612	0.00567691	0.0244321	Up	0	0.414757	CAGAGCCCTGTTCTCTCAGAGC	22
novel204_mature	0	12	452.462	8.82165	0.00348232	0.0155659	Up	0	0.452462	AAGTGGAGCCAGAAACCTTGCC	22
novel700_star	0	13	490.167	8.93713	0.00213612	0.00979922	Up	0	0.490167	GAGGGAGGGACGGGGGCTGTGCT	23
novel217_mature	0	15	565.577	9.14358	0.000803784	0.00390849	Up	0	0.565577	AAAAAGTTTGTCTAGGTTTTT	21
novel491_mature	0	17	640.988	9.32415	0.000302449	0.00155199	Up	0	0.640988	AAAAAGTCCGTTCGGGTTTTTC	22
novel175_star	0	18	678.693	9.40661	0.000185528	0.000980299	Up	0	0.678693	TCCAAGCCTTGGGCCTGAGATGT	23
