# Supplementary material for: Analysis of dynamic and widespread lncRNA and miRNA expression in fetal sheep skeletal muscle
Source: PeerJ. 2020 Sep 22;8:e9957. doi: 10.7717/peerj.9957 (PMC7518186; doi:10.7717/peerj.9957)
Supplement: Supplemental Information 13 [file peerj-08-9957-s013.xlsx]

## Sheet: Sheet1
Table S13 Differentially expressed miRNAs and their sequence in E120 and D0 comparisons.
miRNA_id	D0.counts	E120.counts	foldChange	log2FoldChange	pval	padj	up_down	D0	E120	Sequence	Length
novel217_mature	6	0	0.00196531	-8.99103	0.000738828	0.00336812	Down	0.508825	0	AAAAAGTTTGTCTAGGTTTTT	21
novel257_mature	6	0	0.00196531	-8.99103	0.000738828	0.00336812	Down	0.508825	0	ATAAGACGAGCAAAAAGCTTGT	22
novel175_star	4	0	0.00294797	-8.40606	0.0070673	0.0281126	Down	0.339217	0	TCCAAGCCTTGGGCCTGAGATGT	23
novel345_mature	4	0	0.00294797	-8.40606	0.0070673	0.0281126	Down	0.339217	0	AGTTGTAGACTGAATTTCAAGT	22
novel629_mature	4	0	0.00294797	-8.40606	0.0070673	0.0281126	Down	0.339217	0	GTGTTGGGGGGGGGCGCGGG	20
novel199_mature	3	0	0.00393062	-7.99103	0.0218579	0.0792626	Down	0.254413	0	GCCCTCTGCCCGTGTCGCCAGG	22
novel378_mature	3	0	0.00393062	-7.99103	0.0218579	0.0792626	Down	0.254413	0	GACCAGTCCGGGCACCGTTTTCCT	24
novel732_mature	3	0	0.00393062	-7.99103	0.0218579	0.0792626	Down	0.254413	0	CGGCTCCGTGACTCGTCCGTGG	22
novel102_mature	1044	69	0.0485728	-4.36371	0	0	Down	88.5356	4.30042	ACCCGTCCCGTGCGTCCCCGGAC	23
oar-miR-23b	15	1	0.0489952	-4.35122	3.37451e-07	1.95395e-06	Down	1.27206	0.062325	ATCACATTGCCAGGGATT	18
novel368_mature>novel899_mature	20	2	0.0734928	-3.76625	1.2198e-08	7.58281e-08	Down	1.69608	0.12465	TCTGGTGGGAAGGAAGGGAC	20
novel102_star	10	1	0.0734928	-3.76625	6.81771e-05	0.000348407	Down	0.848042	0.062325	CGGGAACGTCGGGACTGGAGC	21
novel1011_mature>novel1060_mature	8	1	0.091866	-3.44433	0.000547622	0.00256152	Down	0.678434	0.062325	CGCGAGCCCGGGCGGAGCGGA	21
novel21_mature	6641	886	0.0980494	-3.35035	0	0	Down	563.185	55.2199	TCACAGTGAACCGGTCTCTTT	21
novel5_mature	1039	161	0.113882	-3.13439	0	0	Down	88.1116	10.0343	GTACAGTACTGTGATAACTG	20
novel110_mature>novel496_mature	18	3	0.122488	-3.02929	4.94703e-07	2.85298e-06	Down	1.52648	0.186975	AAACCCGAACGAACTTTTGG	20
novel671_mature	24	4	0.122488	-3.02929	5.91259e-09	3.72389e-08	Down	2.0353	0.2493	AGGCTCCCGGGCGGCCCCTGAG	22
novel72_star	5	1	0.146986	-2.76625	0.0115625	0.0451188	Down	0.424021	0.062325	AAAGAGTTTGTTCGAGTTTTTCG	23
novel81_mature>novel120_mature>novel805_star	976	207	0.155871	-2.68158	9.08657e-278	1.78744e-276	Down	82.7689	12.9013	AAAAAGTTTGTTCGAGTTTTTC	22
novel717_mature	14	3	0.157485	-2.66672	2.44255e-05	0.00012848	Down	1.18726	0.186975	GCCTGGTGGGAAGGAAGGGAT	21
novel348_mature	618	146	0.173624	-2.52596	3.72782e-168	6.01477e-167	Down	52.409	9.09944	GGGCGGCGGCGGCGCGCGCGGGC	23
novel32_mature	111	29	0.192008	-2.38076	3.58904e-30	3.18139e-29	Down	9.41327	1.80742	TAGGTAGTTTCCTGTTGTTG	20
novel156_star	11	3	0.200435	-2.31879	0.000411496	0.00195665	Down	0.932846	0.186975	AAAAAGTTAGTTCGAGTTTTTCA	23
novel7_star	22	6	0.200435	-2.31879	5.43988e-07	3.11222e-06	Down	1.86569	0.37395	ACATACTTCTTTATGTACCCA	21
novel424_mature	6	2	0.244976	-2.02929	0.0137107	0.0527845	Down	0.508825	0.12465	TGCCGCCCAGCTGGAATGCAGA	22
novel1113_mature	2593	922	0.26132	-1.93611	0	0	Down	219.897	57.4636	ACTGGATTTGGAGTCAGAAAGCA	23
novel759_mature	33	12	0.267246	-1.90376	1.81778e-08	1.11553e-07	Down	2.79854	0.7479	GCGGGTGGTCGGGGCGGGTCAG	22
novel81_star	950	348	0.269216	-1.89317	1.9258e-199	3.33186e-198	Down	80.564	21.6891	AAAAACCCGAATGAACTTTTGG	22
oar-miR-29a	3381	1268	0.275625	-1.85922	0	0	Down	286.723	79.0281	TAGCACCATCTGAAATCGGTT	21
oar-miR-29b	123	48	0.286801	-1.80188	3.16265e-26	2.73588e-25	Down	10.4309	2.9916	TAGCACCATTTGAAATCAGTGT	22
novel379_mature	22	9	0.300652	-1.73383	1.06449e-05	5.70375e-05	Down	1.86569	0.560925	TCCTGGACAGGCAGCCCTGCCTGGA	25
novel485_mature	7	3	0.314969	-1.66672	0.0143516	0.0548109	Down	0.593629	0.186975	CTGGACCTGGAGTCAGATGG	20
novel693_star	7	3	0.314969	-1.66672	0.0143516	0.0548109	Down	0.593629	0.186975	AAAACCCAAACGAACTTTTTGG	22
novel519_mature	6713	2985	0.326793	-1.61355	0	0	Down	569.291	186.04	TAGCACCATTTGAAATCGGTTA	22
novel677_mature	15	7	0.342966	-1.54386	0.00056001	0.00260251	Down	1.27206	0.436275	GTGGTGTGTGGGGGGGGGA	19
oar-miR-150	471	221	0.344839	-1.53601	2.54099e-82	3.01558e-81	Down	39.9428	13.7738	TCTCCCAACCCTTGTACCAGTG	22
novel116_mature	6	3	0.367464	-1.44433	0.0329397	0.113886	Down	0.508825	0.186975	TGGGTGGATGGAGCAGCACTGT	22
novel181_star	10	5	0.367464	-1.44433	0.00616236	0.0249976	Down	0.848042	0.311625	AAAAGTTTGTTTGGGTTTTTC	21
novel506_mature	16	8	0.367464	-1.44433	0.000550782	0.00256793	Down	1.35687	0.4986	ACTGGACTAGGAGTCAGAGA	20
novel1065_mature	19	10	0.386804	-1.37033	0.000241476	0.00117767	Down	1.61128	0.62325	GTGGTGGCGGGGGTGGGG	18
novel48_mature	81	43	0.390147	-1.35791	5.45352e-14	3.91563e-13	Down	6.86914	2.67997	TGAGGTAGTAAGTTGTATTGT	21
novel43_mature	298	167	0.411855	-1.27979	1.33591e-44	1.3322e-43	Down	25.2717	10.4083	TCGGGGTTTTGAGGGCGAGATGA	23
oar-miR-22-3p	1796	1038	0.424752	-1.23531	1.40778e-250	2.65996e-249	Down	152.308	64.6933	AAGCTGCCAGTTGAAGAACTG	21
oar-miR-133	96934	56066	0.425077	-1.2342	0	0	Down	8220.41	3494.31	TTGGTCCCCTTCAACCAGCTGT	22
novel129_mature	12	7	0.428708	-1.22193	0.00549295	0.0226014	Down	1.01765	0.436275	GGGGGGCGGCGGCGGCGGCGAC	22
novel70_star	240	141	0.43177	-1.21167	1.65139e-34	1.54993e-33	Down	20.353	8.78782	GTCTGGTGGGAAGGAAGGGACA	22
novel587_mature	37	22	0.436984	-1.19435	1.65712e-06	9.2954e-06	Down	3.13776	1.37115	ACTGGACTTGGAGAAGGA	18
novel7_mature	1128273	674337	0.439246	-1.1869	0	0	Down	95682.3	42028	TGGAATGTAAAGAAGTATGTAT	22
novel492_mature	90	55	0.449122	-1.15482	2.13314e-13	1.50156e-12	Down	7.63238	3.42787	ACTGGACTTGGAGCCAGGC	19
novel2_mature	128340	80071	0.45852	-1.12494	0	0	Down	10883.8	4990.42	ACTGGACTTGGAGTCAGAAGG	21
novel772_mature	553	350	0.465144	-1.10425	8.21898e-71	9.22067e-70	Down	46.8967	21.8137	AAAGACCTGAAGGAACTTTTTG	22
novel505_star	52	33	0.466396	-1.10037	4.74254e-08	2.87354e-07	Down	4.40982	2.05672	ACATACTTCTTTATGTGCCCATA	23
novel6_mature	66	42	0.467681	-1.0964	8.35867e-10	5.43124e-09	Down	5.59708	2.61765	CAGTTATCACAGTGCTGATGC	21
novel477_mature	696	445	0.469889	-1.08961	1.52748e-87	1.90736e-86	Down	59.0237	27.7346	TTGGTCTTTAACCAGCTGT	19
novel656_mature	50	32	0.470354	-1.08818	9.95467e-08	5.90698e-07	Down	4.24021	1.9944	GCGGGACGCGGCGGGGGGC	19
novel2_star	15039	9719	0.474949	-1.07415	0	0	Down	1275.37	605.736	CTCCTGACTCCAGGTCCTGTGT	22
novel365_mature	315	207	0.482952	-1.05005	2.63119e-39	2.55297e-38	Down	26.7133	12.9013	CCCTCGCCGCCGCCCCCC	18
novel47_mature	2521	1676	0.488591	-1.0333	1.12392e-296	2.33905e-295	Down	213.791	104.457	TAGGTAGTTTCATGTTGTTGGGA	23
novel695_mature	43	29	0.495649	-1.01261	1.7418e-06	9.69465e-06	Down	3.64658	1.80742	CGGGGGGGGGTGTGTGGGG	19
novel37_mature	57056	155338	2.00088	1.00063	0	0	Up	4838.59	9681.44	AACCCGTAGATCCGAACTTGTG	22
novel35_star	622	1696	2.00392	1.00282	9.32342e-09	5.84647e-08	Up	52.7482	105.703	ACTCGGCGTGGCGTCGGTCGTGG	23
novel86_mature	634	1747	2.02511	1.018	1.51236e-09	9.78264e-09	Up	53.7659	108.882	TATTGCACATTACTAAGTTGCA	22
novel353_star	229	634	2.03469	1.02481	0.000228505	0.00111991	Up	19.4202	39.514	TGCCTGTCTACACTTGCTGTGC	22
novel58_mature	155	435	2.06254	1.04442	0.00146457	0.00649113	Up	13.1447	27.1114	CAAACCACACTGTGGTGTTAGA	22
novel1061_mature	4630	13079	2.07605	1.05384	6.23481e-72	7.04976e-71	Up	392.644	815.148	TGAGGTAGTAAGTTGTATTGTTG	23
oar-miR-21	57657	164587	2.09792	1.06896	0	0	Up	4889.56	10257.9	TAGCTTATCAGACTGATGTTGAC	23
novel31_mature	594	1701	2.10457	1.07352	1.74743e-11	1.17808e-10	Up	50.3737	106.015	TCAAGAGCAATAACGAAAAAT	21
novel786_mature	153	443	2.12793	1.08945	0.000425207	0.00201517	Up	12.975	27.61	AGGAAGCCCTGGAGGGGCTGGAGGT	25
novel317_star	320	940	2.15885	1.11026	8.30111e-08	4.94622e-07	Up	27.1373	58.5855	ATCATCAAAACAAATGGAGTCC	22
novel582_mature	73	219	2.20478	1.14064	0.00684185	0.0274438	Up	6.19071	13.6492	TCTCTGAGACCCTTGTGA	18
novel58_star	2597	7945	2.24836	1.16888	4.26563e-67	4.64049e-66	Up	220.237	495.172	CAGCAGCACACTGTGGTTTGTA	22
novel26_mature	6193	18974	2.25166	1.17099	1.06349e-158	1.62465e-157	Up	525.192	1182.55	CAGTGCAATGTTAAAAGGGCAT	22
novel608_mature	1309	4014	2.25363	1.17225	4.08425e-35	3.85854e-34	Up	111.009	250.172	AGCAAGACCCTGTCTCTT	18
novel586_mature	6139	18848	2.25638	1.17401	3.42426e-159	5.28735e-158	Up	520.613	1174.7	CAGTGCAATAGTATTGTCAAAGC	23
novel65_mature	574	1782	2.2816	1.19005	2.49647e-17	1.91708e-16	Up	48.6776	111.063	TGCCAAGCCCACGTTCAAAGGCT	23
oar-miR-221	407	1284	2.31854	1.21322	9.8096e-14	6.97355e-13	Up	34.5153	80.0253	AGCTACATTGTCTGCTGGGTTT	22
novel52_star	1499	4775	2.34108	1.22717	9.22815e-49	9.26687e-48	Up	127.122	297.602	AAGGAGCTTACAATCTAGCTGG	22
oar-let-7c	35068	111739	2.34174	1.22758	0	0	Up	2973.91	6964.13	TGAGGTAGTAGGTTGTATGGTT	22
novel404_mature	295	940	2.3418	1.22762	7.98253e-11	5.28245e-10	Up	25.0172	58.5855	CAGTGCAATGATATTGTCAAAGC	23
novel996_mature	160	514	2.36096	1.23937	1.07073e-06	6.02967e-06	Up	13.5687	32.035	CCCGCCCCGCCACCCGCTCT	20
novel25_mature	3411	11018	2.37392	1.24727	1.45796e-116	2.05258e-115	Up	289.267	686.696	TGTAGTGTTTCCTACTTTATGGA	23
oar-miR-377-5p	60	197	2.41301	1.27084	0.00174838	0.00767788	Up	5.08825	12.278	AGAGGTTGCCTTTGGTGAATTC	22
oar-miR-3959-5p	10455	34426	2.41995	1.27498	0	0	Up	886.628	2145.6	GGTTGATCAGAGAACATACATT	22
oar-miR-152	11015	36280	2.42062	1.27538	0	0	Up	934.118	2261.15	TCAGTGCATGACAGAACTTGG	21
novel360_mature	384	1265	2.42105	1.27563	7.00762e-16	5.26855e-15	Up	32.5648	78.8411	CTGGCCCTCTCTGCCCTTCCGTC	23
oar-miR-494-5p	29	96	2.43286	1.28266	0.0285241	0.0999363	Up	2.45932	5.9832	AGGTTATCCGTGTTGTCTTCTCT	23
novel88_mature	139	464	2.45328	1.29471	5.88369e-07	3.35277e-06	Up	11.7878	28.9188	TGAGACCTCCGGGTTCTGAGC	21
novel50_star	230	772	2.4668	1.30264	6.893e-11	4.58257e-10	Up	19.505	48.1149	TATGTGCCTTTGGACTACATCG	22
novel353_mature	58	195	2.47088	1.30502	0.00112496	0.0050641	Up	4.91864	12.1534	ACAGCAGGCACAGACAGGCA	20
novel162_mature	23	78	2.49236	1.31751	0.040024	0.136331	Up	1.9505	4.86135	AAATATCTGAATGAACTTTTTG	22
novel82_mature	448	1536	2.51975	1.33328	1.02974e-21	8.49829e-21	Up	37.9923	95.7311	GTGCATTGTAGTTGCATTGCAT	22
oar-miR-381-3p	4022	13813	2.52401	1.33572	7.7975e-183	1.31732e-181	Up	341.083	860.895	ATATACAAGGGCAAGCTCTCT	21
novel69_mature	616	2130	2.54123	1.34553	2.4578e-30	2.19218e-29	Up	52.2394	132.752	GCCCTGAACTAGGGGTCTGGAGG	23
novel577_mature	495	1732	2.5715	1.36261	6.42398e-26	5.52386e-25	Up	41.9781	107.947	TCTCTGTCCTCCAGGAGCTCG	21
novel382_mature	990	3468	2.57447	1.36428	1.91613e-50	1.95147e-49	Up	83.9562	216.143	AGGGTTGGGCGGAGGCTTTCCTGAA	25
novel317_mature	335	1176	2.57993	1.36733	2.86195e-18	2.24577e-17	Up	28.4094	73.2942	ACTCATTTGAGACGATGATGGA	22
oar-miR-494-3p	1577	5566	2.59392	1.37513	7.44315e-82	8.76095e-81	Up	133.736	346.901	TGAAACATACACGGGAAACCTCT	23
novel373_star	343	1214	2.60117	1.37916	2.77553e-19	2.22663e-18	Up	29.0878	75.6625	CTGCCTGTCTGTGCCTGCTGTAC	23
oar-miR-409-5p	2141	7704	2.6445	1.403	1.19853e-119	1.72109e-118	Up	181.566	480.152	AGGTTACCCGAGCAACTTTGCAT	23
oar-let-7i	49498	178611	2.65195	1.40705	0	0	Up	4197.64	11131.9	TGAGGTAGTAGTTTGTGCTGTT	22
novel990_mature	46	166	2.65213	1.40715	0.000716277	0.00328618	Up	3.90099	10.3459	TGCCTGTTGTCTAGTGGTTAGGAT	24
novel60_mature	746	2693	2.65303	1.40764	2.14806e-43	2.11275e-42	Up	63.2639	167.841	TAGTGCAATATTGCTTATAGGGTTT	25
oar-miR-3955-5p	282	1020	2.65825	1.41048	1.66937e-17	1.28883e-16	Up	23.9148	63.5715	TTTGATGGCTGATCCTCTCACT	22
novel64_star	18	66	2.69473	1.43014	0.0322424	0.112107	Up	1.52648	4.11345	AGTGCCTGCTATGTGCCAGGC	21
novel11_mature	22258	82068	2.70977	1.43817	0	0	Up	1887.57	5114.89	CATGCCTTGAGTGTAGGACCGTT	23
oar-miR-362	10366	38367	2.72014	1.44368	0	0	Up	879.08	2391.22	AATCCTTGGAACCTAGGTGTGAGT	24
oar-miR-376b-5p>oar-miR-376e-5p	164	611	2.73805	1.45315	5.97531e-12	4.06661e-11	Up	13.9079	38.0806	GGTGGATATTCCTTCTATGTTT	22
oar-miR-411a-5p	23111	86900	2.76341	1.46645	0	0	Up	1959.91	5416.04	ATAGTAGACCGTATAGCGTACG	22
novel97_star	26	98	2.77011	1.46994	0.00596941	0.0242835	Up	2.20491	6.10785	TACGTAGATATATATGTATTTT	22
novel648_mature	48	182	2.7866	1.47851	0.00013429	0.00066727	Up	4.0706	11.3431	TCCCGGGCTGGAGGAGTCTGCAGG	24
oar-miR-3956-3p	37	141	2.80067	1.48577	0.00074348	0.0033786	Up	3.13776	8.78782	TCTGACCTTCCTGCATCCCGTTC	23
novel11_star	876	3368	2.82561	1.49856	2.33337e-64	2.48201e-63	Up	74.2885	209.91	CCTCCCACACCCAAGGCTTGCA	22
novel512_mature	111	427	2.82715	1.49935	1.8662e-09	1.20173e-08	Up	9.41327	26.6128	GTGGTTGATTGGATCCGTGGGTAT	24
novel23_star	89	343	2.83236	1.50201	6.94754e-08	4.19188e-07	Up	7.54757	21.3775	ACTGCTGAGCCAGCACTTCCCGA	23
oar-miR-380-5p	59	230	2.86497	1.51852	7.79101e-06	4.20597e-05	Up	5.00345	14.3347	ATGGTTGACCACAGAACATGCG	22
novel440_mature	235	918	2.87091	1.52151	1.88773e-19	1.52291e-18	Up	19.929	57.2143	TTCACTGGAGTTTTGTTTCAACA	23
novel870_star	215	844	2.88502	1.52858	3.23515e-18	2.52483e-17	Up	18.2329	52.6023	CCACCTCCCCTGCAAACGTCCA	22
novel14_star	81	318	2.88527	1.52871	1.03594e-07	6.09673e-07	Up	6.86914	19.8193	ATCTAGAGGACTGACTGAAATT	22
novel14_mature	5245	20663	2.89529	1.53371	0	0	Up	444.798	1287.82	CCTCAGTCAGCCTTGTGGATGTA	23
novel27_mature	4982	19658	2.89988	1.53599	0	0	Up	422.495	1225.18	TACCCATTGCATATCGGAGCTGT	23
oar-miR-655-5p	46	183	2.92373	1.54781	4.38856e-05	0.000225877	Up	3.90099	11.4055	AGAGGTTATCCGTGTTATGTTC	22
oar-miR-107	2777	11063	2.9278	1.54982	2.38198e-227	4.38528e-226	Up	235.501	689.501	AGCAGCATTGTACAGGGCTATC	22
novel9_star	27	108	2.93971	1.55567	0.00171491	0.00755402	Up	2.28971	6.7311	AGGGGTGCTATCTGTGGTTGAGG	23
novel578_mature	12	48	2.93971	1.55567	0.041426	0.139971	Up	1.01765	2.9916	GGCGGCGGCGACTCTGGT	18
novel64_mature	869	3495	2.95578	1.56354	7.53617e-75	8.65755e-74	Up	73.6949	217.826	CTTGGCACCTAGTAAGTACTCA	22
novel17_star	202	815	2.96518	1.56812	8.20284e-19	6.50789e-18	Up	17.1305	50.7948	CAAAACGTGAGGCGCTGCTAT	21
oar-miR-370-5p	23	93	2.97166	1.57127	0.0032755	0.0137132	Up	1.9505	5.79622	CAGGTCACGTCTCTGCAGTTAC	22
oar-miR-299-5p	4794	19478	2.98601	1.57822	0	0	Up	406.551	1213.97	TGGTTTACCGTCCCACATACAT	22
novel507_star	263	1069	2.98722	1.5788	1.26095e-24	1.05891e-23	Up	22.3035	66.6254	TTATAAAGCAATGAGACTGATT	22
novel134_mature	28	115	3.01845	1.59381	0.000812985	0.0036828	Up	2.37452	7.16737	AGATCAGAAGGTGATTGTGGCT	22
novel77_star	135	555	3.02137	1.5952	7.97341e-14	5.69643e-13	Up	11.4486	34.5904	TAATTCTTGCTCCCCAGATGAGA	23
novel122_star	33	136	3.02879	1.59874	0.000245748	0.00119221	Up	2.79854	8.4762	AAAAACCCAGATGAACTTTTTT	22
novel34_mature	8753	36327	3.05012	1.60887	0	0	Up	742.291	2264.08	TCACAGTGAACCGGTCTCTTTC	22
oar-miR-376c-5p	374	1564	3.07333	1.6198	1.13189e-37	1.09086e-36	Up	31.7168	97.4762	GTGGATATTCCGTCTATGTTT	21
oar-miR-411b-5p	586	2451	3.0739	1.62007	4.08803e-58	4.28497e-57	Up	49.6953	152.758	TGGTCGACCATAAAACGTACGT	22
novel72_mature	14	59	3.0972	1.63096	0.0150467	0.0571615	Up	1.18726	3.67717	AAAAACCTGAATGAACTTTTTG	22
novel109_mature	103	438	3.12523	1.64396	5.26409e-12	3.59963e-11	Up	8.73483	27.2983	TGCGGGGCTAGGGCTAACAGCAG	23
novel38_star	163	696	3.1381	1.64989	2.10747e-18	1.66282e-17	Up	13.8231	43.3782	ATTGGGAACATTTTGCATTCAT	22
oar-miR-380-3p	1812	7784	3.15711	1.6586	7.88155e-192	1.34737e-190	Up	153.665	485.138	TATGTAATGTGGTCCACGTCT	21
oar-miR-376a-5p	108	469	3.19149	1.67423	2.67475e-13	1.86454e-12	Up	9.15885	29.2304	TAGATTCTCCTTCTATGAGTAC	22
novel57_mature	741	3274	3.24717	1.69918	8.04536e-87	9.9596e-86	Up	62.8399	204.052	AATTGCACGGTATCCATCTGCG	22
novel76_star	61	270	3.25296	1.70175	1.66075e-08	1.02353e-07	Up	5.17306	16.8277	CTGGGAGGAGGCTGTTTACTCT	22
novel13_star	3098	13731	3.25736	1.7037	0	0	Up	262.723	855.784	TCAGTCTCATCTGCAAAGAAGT	22
oar-miR-1185-5p	356	1585	3.27208	1.71021	1.37863e-43	1.36532e-42	Up	30.1903	98.7851	AGAGGATACCCTTTGTATGTTC	22
novel49_mature	787	3512	3.27963	1.71353	6.21598e-95	8.04158e-94	Up	66.7409	218.885	TTTTGCAATATGTTCCTGAAT	21
novel119_mature>novel409_mature	10	45	3.30717	1.7256	0.0238493	0.0854271	Up	0.848042	2.80462	TGGCTCTGCAAGGTCGGCTCAA	22
novel92_star	44	198	3.30717	1.7256	9.35142e-07	5.30776e-06	Up	3.73139	12.3403	CGTCAACCATCCAGCTGTTTGA	22
novel53_star	65	293	3.31283	1.72806	2.01627e-09	1.29257e-08	Up	5.51227	18.2612	ACCATCGACCGTTGAGTGGACC	22
novel768_mature	9	41	3.348	1.7433	0.0296222	0.103247	Up	0.763238	2.55532	GTGAGGACTCGGGAGGTGGAG	21
novel42_star	235	1071	3.34939	1.7439	2.27849e-31	2.08402e-30	Up	19.929	66.75	CTCCCACATGCAGGGTTTGCA	21
novel52_mature	184	843	3.36709	1.7515	2.86446e-25	2.43394e-24	Up	15.604	52.5399	CATCTAGACTGTGAGCTTCTAGA	23
oar-miR-329a-5p	10	46	3.38067	1.75731	0.0193201	0.0709556	Up	0.848042	2.86695	GAGGTTTTCTAGGTCTCCGTTT	22
novel128_mature	18	83	3.38883	1.76079	0.0013231	0.00591889	Up	1.52648	5.17297	AAAAAGTTCCTTTGGGTTTTCT	22
novel38_mature>novel40_mature	2642	12293	3.41956	1.77381	0	0	Up	224.053	766.161	TTTTGCGATGTGTTCCTAATAT	22
novel87_star	29	135	3.42122	1.77451	3.02375e-05	0.000156755	Up	2.45932	8.41387	AGGAAGCCCTGGAGGGGCTGGAGG	24
novel20_star	15	71	3.47866	1.79853	0.00240589	0.0102823	Up	1.27206	4.42507	GCTGGTCAAACGGAACCAAGT	21
novel177_mature	8	38	3.49091	1.8036	0.0296225	0.103247	Up	0.678434	2.36835	AAAACCAGAACGAACTTTTTGT	22
novel75_mature	368	1777	3.54882	1.82734	8.56079e-57	8.90819e-56	Up	31.208	110.751	GAGAGATCAGAGGCGCAGAGT	21
novel440_star	512	2526	3.62583	1.85831	4.14254e-83	5.04126e-82	Up	43.4198	157.433	TGTTGAAACAATCTCCGTTGA	21
oar-miR-376e-3p	463	2287	3.63019	1.86005	1.43246e-75	1.65888e-74	Up	39.2644	142.537	AACATAGAGGAAAATCCACATT	22
novel77_mature	873	4327	3.64265	1.86499	3.26537e-142	4.88445e-141	Up	74.0341	269.68	ATCCACCTGGGCAAGGATTCTGA	23
novel163_mature	25	125	3.67464	1.8776	1.82554e-05	9.63777e-05	Up	2.12011	7.79062	AATATTATACAGTCAACCTCT	21
oar-miR-496-3p	16	80	3.67464	1.8776	0.00067649	0.00312258	Up	1.35687	4.986	TGAGTATTACATGGCCAATCT	21
novel849_mature	71	356	3.68499	1.88166	2.45547e-13	1.72003e-12	Up	6.0211	22.1877	GCTGGACTTGGAGTCAGAAG	20
oar-miR-329a-3p	29	146	3.69998	1.88752	3.02152e-06	1.66241e-05	Up	2.45932	9.09944	AACACACCTGGTTAACCTTTTT	22
novel92_mature	38	192	3.71332	1.89271	7.12075e-08	4.27841e-07	Up	3.22256	11.9664	AAACATCTGGTTGGTTGAGAGA	22
novel648_star	11	56	3.74145	1.9036	0.0042429	0.0177116	Up	0.932846	3.4902	CGTCTCGTCCCGCCCGGGGAGA	22
novel419_mature	1712	8917	3.82789	1.93655	1.47811891968297e-316	3.216028e-315	Up	145.185	555.752	CAAGTCACTAGTGGTTCCGTTT	22
novel192_mature	9	47	3.83796	1.94034	0.00782442	0.0310383	Up	0.763238	2.92927	ATAAACCTGAACGAACTTTTTG	22
novel79_mature	168	878	3.84087	1.94143	6.84506e-33	6.34162e-32	Up	14.2471	54.7213	CTGCCCTGGCCCGAGGGACCGACT	24
oar-miR-369-5p	277	1450	3.84709	1.94377	2.078e-53	2.14677e-52	Up	23.4908	90.3712	AGATCGACCGTGTTATATTCG	21
oar-miR-382-3p	164	864	3.87181	1.95301	8.51636e-33	7.83942e-32	Up	13.9079	53.8488	AATCATTCACGGACAACACTT	21
oar-miR-495-5p	75	396	3.88042	1.95621	7.09439e-16	5.30602e-15	Up	6.36032	24.6807	AGAAGTCGCCCATGTTCTTTTCG	23
novel426_mature	6	32	3.91961	1.97071	0.0284434	0.0999363	Up	0.508825	1.9944	TCCTTCATTCCACCGGAGTCTGT	23
oar-miR-485-5p	562	3028	3.95972	1.9854	9.5951e-115	1.33773e-113	Up	47.66	188.72	AGAGGCTGGCCGTGATGAATTCG	23
oar-miR-433-5p	5	27	3.96861	1.98863	0.0443446	0.148436	Up	0.424021	1.68277	TACGGTGAGCCTGTCATTGTTCA	23
novel139_mature>novel896_mature	7	38	3.98961	1.99625	0.0145064	0.0552552	Up	0.593629	2.36835	AAAACCCGCATGAACTTTTTGG	22
novel49_star	19	104	4.02276	2.00819	2.68155e-05	0.000140537	Up	1.61128	6.4818	ATTGGGAACATTTTGCATCCAT	22
oar-miR-369-3p	23356	130461	4.10513	2.03743	0	0	Up	1980.69	8130.98	AATAATACATGGTTGATCTTT	21
oar-miR-487a-5p	31	174	4.12508	2.04442	2.47079e-08	1.5082e-07	Up	2.62893	10.8445	GTGGCTATCCCTGCTGTGTTCG	22
novel13_mature	2071	11735	4.16435	2.05809	0	0	Up	175.63	731.383	AACTGTTTGCAGAGGAAACTGAG	23
novel750_mature	6	34	4.16459	2.05817	0.0175064	0.0648041	Up	0.508825	2.11905	TCTGGGCTTTGCAACACGTGTGG	23
oar-miR-382-5p	3973	22612	4.18278	2.06446	0	0	Up	336.927	1409.29	GAAGTTGTTCGTGGTGGATTCG	22
novel105_mature	26	150	4.23997	2.08405	1.34471e-07	7.88163e-07	Up	2.20491	9.34874	TGCACCATGGTTGTCTGAGCAT	22
oar-miR-3958-5p	23	134	4.28175	2.0982	5.40946e-07	3.1072e-06	Up	1.9505	8.35155	AGGTTGTCCGTGATGTATTTGC	22
novel131_mature	29	169	4.28285	2.09857	1.65553e-08	1.02353e-07	Up	2.45932	10.5329	TGTGACTGCTAGAACCGCTCCTGC	24
novel40_star	69	406	4.32436	2.11249	7.7288e-19	6.16587e-18	Up	5.85149	25.3039	ATTGGGAGCATTTTGCATGTAT	22
novel66_star	15	89	4.36057	2.12452	3.9884e-05	0.000206019	Up	1.27206	5.54692	CCACTGCCCCAGGTGCTGCTGG	22
oar-miR-377-3p	603	3640	4.43638	2.14938	6.20484e-162	9.79137e-161	Up	51.1369	226.863	ATCACACAAAGGCAACTTTCGT	22
novel586_star	8	49	4.50143	2.17038	0.0021893	0.00941269	Up	0.678434	3.05392	GCTCTGACTTTATTGCACTACT	22
novel733_mature>novel793_mature	6	37	4.53205	2.18017	0.00824482	0.0326159	Up	0.508825	2.30602	CGGGGAACTCGTGGGCGCGTCC	22
oar-miR-25	16	99	4.54737	2.18503	7.96392e-06	4.28322e-05	Up	1.35687	6.17017	ATTGCACTTGTCTCGGTCTGA	21
oar-miR-154a-5p	45	279	4.55655	2.18794	3.05096e-14	2.2016e-13	Up	3.81619	17.3887	TAGGTTATCCGTGTAGCCTTCG	22
oar-miR-412-3p	2452	15309	4.5885	2.19802	0	0	Up	207.94	954.133	TGGTCGACCAGTTGGAAAGTAAT	23
oar-miR-136	117597	735846	4.5987	2.20123	0	0	Up	9972.72	45861.6	ACTCCATTTGTTTTGATGATGGA	23
novel30_mature	16	102	4.68516	2.2281	3.77141e-06	2.06708e-05	Up	1.35687	6.35715	ACATTCATTGCTGTCGGTGGGTT	23
novel42_mature	1334	8593	4.73406	2.24308	0	0	Up	113.129	535.558	CATCCCTTGCATGGTGGAGGGT	22
oar-miR-495-3p	951	6210	4.79905	2.26275	8.67317e-304	1.83157e-302	Up	80.6488	387.038	AAACAAACATGGTGCACTTCTT	22
novel918_mature	2239	14640	4.80542	2.26466	0	0	Up	189.877	912.437	CTGGCTCAGTTCAGCAGGAACA	22
oar-miR-493-5p	5708	38428	4.94776	2.30677	0	0	Up	484.062	2395.02	TTGTACATGGTAGGCTTTCATT	22
oar-miR-329b-3p	348	2403	5.0748	2.34335	1.1945e-126	1.73263e-125	Up	29.5119	149.767	AACACACCTGGTTAACCTCTTT	22
oar-miR-1197-3p	186	1285	5.07732	2.34407	1.44103e-68	1.57964e-67	Up	15.7736	80.0876	TAGGACACATGGTCTACTTCT	21
novel902_mature	5	35	5.14449	2.36303	0.00562208	0.0230009	Up	0.424021	2.18137	CAGAATCTCCAGGGGTAA	18
oar-miR-379-5p	17835	126889	5.22872	2.38646	0	0	Up	1512.48	7908.35	TGGTAGACTATGGAACGTAGGC	22
novel681_mature	5	36	5.29148	2.40367	0.00428178	0.0178221	Up	0.424021	2.2437	AAAGGCCTGAATGAACTTTTTGA	23
oar-miR-3957-3p	717	5170	5.29927	2.40579	1.65098e-283	3.33915e-282	Up	60.8046	322.22	ACGCACAGCACCTCACTGAGCT	22
oar-miR-3958-3p	19553	143904	5.40884	2.43532	0	0	Up	1658.18	8968.81	AGATATTGCACGGTTGATCTCT	22
oar-miR-329b-5p	19	140	5.41526	2.43703	3.28541e-09	2.08754e-08	Up	1.61128	8.72549	GAGGTTTTCTGGGTTTCTGTTTC	23
oar-miR-539-3p	29	224	5.67668	2.50505	1.32202e-14	9.58797e-14	Up	2.45932	13.9608	AATCATACAAGGACAATTTCTTT	23
oar-miR-544-5p	365	2843	5.72438	2.51712	1.33137e-169	2.17255e-168	Up	30.9535	177.19	TCTTGTTAAAAGGCAGATTCT	21
novel36_mature	232	1828	5.79072	2.53374	6.44664e-111	8.90132e-110	Up	19.6746	113.93	GGAGTATTGTTTCCGCTGCCCGGG	24
oar-miR-3956-5p	134	1063	5.83006	2.54351	1.26925e-65	1.37041e-64	Up	11.3638	66.2514	GTACGTGGATGCTGAAGGTCAGA	23
oar-miR-376c-3p	5419	43210	5.86016	2.55094	0	0	Up	459.554	2693.06	AACATAGAGGAAATTCCACGT	21
novel430_mature	43	346	5.9136	2.56404	1.19063e-22	9.88291e-22	Up	3.64658	21.5644	GTAGAGGAGATGGCGCAGGGGA	22
oar-miR-655-3p	563	4555	5.946	2.57192	1.22118e-280	2.43558e-279	Up	47.7448	283.89	ATAATACATGGTTAACCTCTCT	22
novel441_mature>novel976_mature	7	58	6.0894	2.6063	7.37166e-05	0.00037538	Up	0.593629	3.61485	TGGGTCACAGAAGAGGGTCTGGG	23
novel125_mature	23	192	6.13505	2.61707	1.44543e-13	1.02248e-12	Up	1.9505	11.9664	TGGAAGGCCTGGCTTTGCAGCGT	23
oar-miR-410-3p	381	3186	6.14562	2.61956	6.15721e-203	1.09157e-201	Up	32.3104	198.567	AATATAACACAGATGGCCTGT	21
oar-miR-487b-3p	773	6516	6.19507	2.63112	0	0	Up	65.5537	406.109	AATCGTACAGGGTCATCCACTT	22
oar-miR-154b-5p	151	1283	6.24445	2.64257	6.01405e-84	7.38135e-83	Up	12.8054	79.9629	AGAGGTCTTCCATGGTGCATTCG	23
novel195_mature	2	17	6.24689	2.64314	0.043698	0.146613	Up	0.169608	1.05952	AATCTAAGCTCCTGTTTTTGGA	22
novel377_mature	3	26	6.36937	2.67115	0.00909198	0.0357701	Up	0.254413	1.62045	ACTTTCCCGGGACTTGGAGCGCT	23
oar-miR-487b-5p	8	71	6.52248	2.70542	5.44485e-06	2.95049e-05	Up	0.678434	4.42507	AGTGGTTATCCCTGTCCTGTTC	22
oar-miR-127	114669	1027918	6.58805	2.71985	0	0	Up	9724.41	64065	ATCGGATCCGTCTGAGCTTGGCT	23
novel174_mature	8	74	6.79808	2.76513	2.27124e-06	1.25442e-05	Up	0.678434	4.61205	TATGGCTTTTCATTCCTATGTGA	23
oar-miR-134-5p	28	261	6.85058	2.77623	1.30688e-19	1.06027e-18	Up	2.37452	16.2668	TGTGACTGGTTGACCAGAGGG	21
novel179_mature	3	28	6.85933	2.77807	0.00500727	0.0206622	Up	0.254413	1.7451	TAATCTCAGCTGGCAACTGTGA	22
novel121_mature	5	47	6.90832	2.78833	0.000183457	0.000902205	Up	0.424021	2.92927	CTTTTTGCGGTCTGGGCTTGC	21
oar-miR-668-3p	53	502	6.96101	2.7993	7.00552e-37	6.6622e-36	Up	4.49462	31.2871	ATGTCACTCGGCCCACTACCC	21
oar-miR-379-3p	145	1437	7.28339	2.86461	2.80872e-106	3.84126e-105	Up	12.2966	89.561	TATGTAACATGGTCCACTAACT	22
novel157_mature	3	30	7.34928	2.8776	0.00272867	0.0115586	Up	0.254413	1.86975	AAGCCCTTACCCCAAAAAGCAT	22
novel221_mature	3	30	7.34928	2.8776	0.00272867	0.0115586	Up	0.254413	1.86975	GGGAGAGGACACCATCTGAGTGGA	24
novel467_mature	2	20	7.34928	2.8776	0.0175097	0.0648041	Up	0.169608	1.2465	ATCCTGTGCTCTTTCTCCTGCAGA	24
oar-miR-323c	86	860	7.34928	2.8776	1.09551e-64	1.17399e-63	Up	7.29316	53.5995	CACAATACACGGTCGGCCTCT	21
novel962_mature	18	199	8.12503	3.02237	4.08794e-17	3.12249e-16	Up	1.52648	12.4027	AAGAACCTGAACGAACCTTTTGG	23
novel94_mature>novel98_mature	110	1227	8.19778	3.03523	7.30138e-99	9.61907e-98	Up	9.32846	76.4727	TATGGCTTTTTATTCCTATGTGA	23
oar-miR-323a-3p	100	1151	8.45902	3.08049	9.4006e-95	1.20529e-93	Up	8.48042	71.736	CACATTACACGGTCGACCTCT	21
oar-miR-541-5p	224	2652	8.70102	3.12118	5.24887e-220	9.42172e-219	Up	18.9961	165.286	AAAGGATTCTGCTGTCGGTCCCACT	25
novel461_mature	2	24	8.81913	3.14064	0.0049492	0.0204814	Up	0.169608	1.4958	TTTCCTCATATTCATTCAGGAGT	23
novel764_mature>novel775_mature	23	281	8.9789	3.16654	4.23064e-25	3.57365e-24	Up	1.9505	17.5133	TCGTGTCTTGTGTTGCAGCCGGA	23
oar-miR-412-5p	3	37	9.06411	3.18017	0.000304416	0.00145942	Up	0.254413	2.30602	CTTCACCTGGTCCACTAGCT	20
novel752_mature	1	13	9.55406	3.25611	0.0466417	0.1554	Up	0.0848042	0.810225	TCATGGACAAGCTGTGTGGCAG	22
oar-miR-487a-3p	1	13	9.55406	3.25611	0.0466417	0.1554	Up	0.0848042	0.810225	ATCATACAGGGACATCCAGTTT	22
novel737_mature	17	224	9.68375	3.27557	3.95713e-21	3.24711e-20	Up	1.44167	13.9608	CCCTCGGGGGCCCGGGCA	18
oar-miR-433-3p	300	3988	9.76964	3.28831	0	0	Up	25.4413	248.552	ATCATGATGGGCTCCTCGGTGT	22
novel848_mature	64	895	10.2775	3.36142	6.85e-83	8.26605e-82	Up	5.42747	55.7808	CCCGGGGAGCCCGGTGGGC	19
novel195_star	1	14	10.289	3.36303	0.0334075	0.114768	Up	0.0848042	0.872549	TCAAAGGCAGGAGCTTAGATTG	22
novel91_mature	5	70	10.289	3.36303	1.37532e-07	8.02829e-07	Up	0.424021	4.36275	AAATGCTCAGACTCCTGTGGTG	22
oar-miR-432	2018	30140	10.9766	3.45636	0	0	Up	171.135	1878.47	TCTTGGAGTAGGTCATTGGGTGG	23
oar-miR-493-3p	798	11952	11.0073	3.46039	0	0	Up	67.6738	744.908	TGAAGGTCTACTGTGTGCCAGG	22
novel132_mature	1	15	11.0239	3.46256	0.0238553	0.0854271	Up	0.0848042	0.934874	GTGACATCACATATATGGCGA	21
novel139_star>novel632_mature	1	15	11.0239	3.46256	0.0238553	0.0854271	Up	0.0848042	0.934874	AAAAGTTCATTCGAGTTTTTC	21
novel234_mature	1	15	11.0239	3.46256	0.0238553	0.0854271	Up	0.0848042	0.934874	TCAGCACCATCCTTCCCTGGCA	22
novel766_mature	1	16	11.7588	3.55567	0.0169877	0.0635268	Up	0.0848042	0.997199	AAGAAGTTCGTTCGGGTTTTT	21
novel26_star	2	34	12.4938	3.64314	0.000180853	0.000892459	Up	0.169608	2.11905	GCTCTTTTCACATTGTGCTACT	22
novel438_mature>novel907_mature	8	138	12.6775	3.6642	3.19023e-15	2.33733e-14	Up	0.678434	8.60085	CCGAATGGGGGCGTGGGT	18
novel36_star	272	4843	13.0855	3.7099	0	0	Up	23.0667	301.84	TAGCAGCGGGAACAGTACTGCAG	23
novel91_star>novel451_mature	2	36	13.2287	3.7256	9.15785e-05	0.000461427	Up	0.169608	2.2437	CCACGGATGTTTGAGCATGTGC	22
oar-miR-411b-3p	1	21	15.4335	3.94799	0.00300975	0.0126374	Up	0.0848042	1.30882	TATGTCACATGGTCCACTAAT	21
oar-miR-103	40	853	15.6723	3.97015	4.27639e-95	5.58263e-94	Up	3.39217	53.1632	AGCAGCATTGTACAGGGCTATG	22
oar-miR-411a-3p	294	6553	16.3809	4.03394	0	0	Up	24.9324	408.415	TATGTAACACGGTCCACTAAC	21
oar-miR-3959-3p	142	3218	16.6549	4.05788	0	0	Up	12.0422	200.562	TGTATGTCAACTGATCCACAGT	22
novel1056_mature	54	1265	17.2164	4.10571	6.17526e-145	9.3344e-144	Up	4.57943	78.8411	GTGGACTTTCCTGGTAGCTCAGC	23
novel31_star	38	903	17.4642	4.12633	2.16555e-104	2.90628e-103	Up	3.22256	56.2794	TTTTTCATTATTGCTCCTGACC	22
oar-miR-134-3p	2	49	18.0057	4.17038	9.93846e-07	5.61875e-06	Up	0.169608	3.05392	TCTGGGCTGCCTCGTCACCAACC	23
oar-miR-543-3p	364	8993	18.1572	4.18247	0	0	Up	30.8687	560.488	AAACATTCGCGGTGCACTTCTTT	23
oar-miR-376b-3p	477	12042	18.5535	4.21362	0	0	Up	40.4516	750.517	ATCATAGAGGAAAATCCATGT	21
oar-miR-665-3p	32	838	19.2459	4.26648	5.52641e-100	7.34808e-99	Up	2.71373	52.2283	ACCAGTAGGCCGAGGCCCCTCA	22
oar-miR-154b-3p	3	80	19.5981	4.29264	1.26823e-10	8.31589e-10	Up	0.254413	4.986	AATCATACATGGTTGACCTTTTT	23
oar-miR-758-3p	11	302	20.1771	4.33465	2.15566e-37	2.06369e-36	Up	0.932846	18.8221	TTTGTGACCTGGTCCACTAA	20
novel505_mature	384	11117	21.2765	4.41119	0	0	Up	32.5648	692.867	TGGAATGTAAAGAAGTATGT	20
novel4_star	1	29	21.3129	4.41366	0.000174475	0.000863954	Up	0.0848042	1.80742	ACATGCTTCTTTATATCCCCATA	23
novel1062_mature	1	31	22.7828	4.50987	8.47176e-05	0.000428361	Up	0.0848042	1.93207	TGCCCTTCCCTCCCGCCTC	19
oar-miR-299-3p	1	31	22.7828	4.50987	8.47176e-05	0.000428361	Up	0.0848042	1.93207	TATGTGGGACGGTAAACCACAA	22
oar-miR-154a-3p	26	835	23.6025	4.56087	2.13159e-105	2.8877e-104	Up	2.20491	52.0413	AATCATACACGGTTCACCTATT	22
oar-miR-3957-5p	14	459	24.0951	4.59067	7.48858e-59	7.90706e-58	Up	1.18726	28.6072	CTCGGAGAGTGGAGCTGTGGGTGT	24
oar-miR-496-5p	2	74	27.1923	4.76513	1.22689e-10	8.08174e-10	Up	0.169608	4.61205	GAGTCGGGTACTCGAATGGA	20
oar-miR-485-3p	10	395	29.0296	4.85945	5.33756e-53	5.47481e-52	Up	0.848042	24.6184	GTCATACACGGCTCTCCTCTCT	22
novel938_mature	2	83	30.4995	4.93071	4.53201e-12	3.11386e-11	Up	0.169608	5.17297	GTGGACTTCCCTGGTAGCTC	20
oar-miR-376d	41	1707	30.5981	4.93537	5.35018e-227	9.72513e-226	Up	3.47697	106.389	ATCATAGAGGAAAATCCACAT	21
novel437_mature>novel454_mature	4	172	31.6019	4.98194	4.1013e-24	3.42411e-23	Up	0.339217	10.7199	TCTTTGGTTATCTAGCTGTAT	21
oar-miR-409-3p	811	38073	34.5017	5.1086	0	0	Up	68.7762	2372.9	CGAATGTTGCTCGGTGAACCCCT	23
oar-miR-1185-3p	34	2199	47.5325	5.57084	5.79187826639506e-315	1.241364e-313	Up	2.88334	137.053	ATATACAGAGGGAGACTCTTAT	22
oar-miR-370-3p	198	20851	77.3938	6.27415	0	0	Up	16.7912	1299.54	GCCTGCTGGGGTGGAACCTGGTCT	24
oar-miR-431	70	9511	99.8557	6.64177	0	0	Up	5.93629	592.773	TGTCTTGCAGGCCGTCATGCAGG	23
oar-miR-376a-3p	14	1907	100.108	6.64541	6.52549e-296	1.33866e-294	Up	1.18726	118.854	ATCATAGAGGAAAATCCACGT	21
novel423_mature	3	445	109.014	6.76837	2.29158e-70	2.55094e-69	Up	0.254413	27.7346	ACTGGACTTGGAGTCAGA	18
novel145_mature	4	736	135.227	7.07924	2.68117e-117	3.81204e-116	Up	0.339217	45.8712	TGGAGTGTGACAATGGTGTTTG	22
oar-miR-410-5p	1	189	138.901	7.11792	7.38194e-31	6.62529e-30	Up	0.0848042	11.7794	CGCCACTTTGGGTACTTGAGGAG	23
novel194_star>novel1022_mature	0	9	560.925	9.13166	0.0402536	0.136331	Up	0	0.560925	AAAGGTTCATTTGTGTTTTTCT	22
novel570_mature	0	9	560.925	9.13166	0.0402536	0.136331	Up	0	0.560925	TAGCGGAGATTGCCAAAGTAGA	22
oar-miR-1197-5p	0	9	560.925	9.13166	0.0402536	0.136331	Up	0	0.560925	CCCTTCCTGGTATTTGAAGACG	22
novel235_mature	0	10	623.25	9.28367	0.0272385	0.096341	Up	0	0.62325	CTGACCCATCTCTCACCCCAGA	22
novel785_mature	0	10	623.25	9.28367	0.0272385	0.096341	Up	0	0.62325	GGGAGCGGAGAGGAGGTGA	19
novel800_mature	0	10	623.25	9.28367	0.0272385	0.096341	Up	0	0.62325	AAAACCAGAACGAACTTTTTGG	22
novel241_mature	0	11	685.575	9.42117	0.0184315	0.0678657	Up	0	0.685575	TGCCCCGCCCCTTGGTTGCCC	21
novel479_mature	0	14	872.549	9.76909	0.00571075	0.0232972	Up	0	0.872549	TCTGTGTGAGCTCTGGCACGGC	22
novel186_star	0	16	997.199	9.96174	0.00261486	0.0111422	Up	0	0.997199	TTGTCCCCTGAGCTGGTGTCCTGT	24
novel704_mature	0	17	1059.52	10.0492	0.0017694	0.00774651	Up	0	1.05952	CGCGGGAGCCTCGGTCTG	18
oar-miR-758-5p	0	21	1308.82	10.3541	0.000370967	0.0017698	Up	0	1.30882	TGGTTGACCAGAGAGCACACG	21
novel124_mature	0	22	1371.15	10.4212	0.000251023	0.0012137	Up	0	1.37115	CCCTGTGGTCTAGTGGTTA	19
oar-miR-541-3p	0	39	2430.67	11.2471	3.28194e-07	1.90804e-06	Up	0	2.43067	TGGTGGGCACAGAATCCGGCCTCT	24
