# Supplementary material for: Analysis of dynamic and widespread lncRNA and miRNA expression in fetal sheep skeletal muscle
Source: PeerJ. 2020 Sep 22;8:e9957. doi: 10.7717/peerj.9957 (PMC7518186; doi:10.7717/peerj.9957)
Supplement: Supplemental Information 14 [file peerj-08-9957-s014.xlsx]

## Sheet: Sheet1
Table S14 Differentially expressed miRNAs and their sequence in D0 and D360 comparisons.
miRNA_id	D360.counts	D0.counts	foldChange	log2FoldChange	pval	padj	up_down	D0	D360	Sequence	Length
novel208_mature	38	0	0.000279565	-11.8045	7.21831e-09	3.27055e-08	Down	0	3.57699	CAAAGTTTGTTTGGGTTTTTCT	22
novel238_mature	13	0	0.000817189	-10.257	0.00186361	0.00624209	Down	0	1.22371	ACCTCGCAGGGCTGAGTGGGGAT	23
novel505_mature	142805	384	0.00242254	-8.68926	0	0	Down	32.5648	13442.4	TGGAATGTAAAGAAGTATGT	20
novel423_mature	337	3	0.00802001	-6.96218	5.44184e-68	4.67623e-67	Down	0.254413	31.7222	ACTGGACTTGGAGTCAGA	18
novel203_mature	29	1	0.031066	-5.00852	8.18691e-06	3.22813e-05	Down	0.0848042	2.72981	TCTGAGACAGGAGGACAGGTGA	22
novel519_star	584	24	0.0370239	-4.7554	6.05586e-94	5.76e-93	Down	2.0353	54.9727	TGACCGATTTCTCCTGGTGTT	21
novel426_mature	127	6	0.0425629	-4.55426	1.10474e-20	6.78081e-20	Down	0.508825	11.9547	TCCTTCATTCCACCGGAGTCTGT	23
novel1062_mature	19	1	0.0474165	-4.39847	0.000828837	0.00286075	Down	0.0848042	1.78849	TGCCCTTCCCTCCCGCCTC	19
oar-miR-29a	62663	3381	0.0486091	-4.36263	0	0	Down	286.723	5898.55	TAGCACCATCTGAAATCGGTT	21
novel519_mature	113362	6713	0.0533498	-4.22837	0	0	Down	569.291	10670.9	TAGCACCATTTGAAATCGGTTA	22
oar-miR-29b	1833	123	0.0604541	-4.04802	2.86476e-249	4.46187e-248	Down	10.4309	172.543	TAGCACCATTTGAAATCAGTGT	22
novel266_mature	13	1	0.0693011	-3.85098	0.012105	0.0363441	Down	0.0848042	1.22371	TTCCCTTTGTCATCCTTTGCCC	22
novel4_star	12	1	0.0750762	-3.7355	0.0187227	0.0533834	Down	0.0848042	1.12958	ACATGCTTCTTTATATCCCCATA	23
novel550_mature	22	2	0.0819013	-3.60997	0.00110326	0.00378693	Down	0.169608	2.07089	CTTCTGTCCGTCTTGCTACCA	21
novel127_star	24	3	0.112614	-3.15054	0.00184214	0.0061868	Down	0.254413	2.25915	ATGTGAAATTACCAGTATTTGT	22
novel848_mature	508	64	0.113501	-3.13922	1.11276e-50	8.61178e-50	Down	5.42747	47.8187	CCCGGGGAGCCCGGTGGGC	19
novel107_mature	451	61	0.121853	-3.03678	6.00491e-43	4.37551e-42	Down	5.17306	42.4532	TGAGAACTGAATTCCATAGGTT	22
oar-miR-22-3p	12297	1796	0.13158	-2.92599	0	0	Down	152.308	1157.53	AAGCTGCCAGTTGAAGAACTG	21
novel444_mature	34	5	0.132487	-2.91607	0.000408151	0.00144476	Down	0.424021	3.20046	ACGCCCTTCCCCCCCTTCTTCA	22
novel80_mature	3282	525	0.144113	-2.79472	1.20676e-262	1.95275e-261	Down	44.5222	308.939	TAATGCCCCTAAAAATCCTTAT	22
novel745_mature	27	5	0.166836	-2.5835	0.00511193	0.0160845	Down	0.424021	2.54155	TTCTCCTATAGATGCCGTCACAG	23
novel67_star	231	43	0.167703	-2.57602	2.31017e-17	1.32648e-16	Down	3.64658	21.7443	AGGACTGTCCAACCTGAGAATG	22
novel7_star	116	22	0.170863	-2.54909	3.28249e-09	1.50922e-08	Down	1.86569	10.9192	ACATACTTCTTTATGTACCCA	21
novel85_star	179	37	0.186222	-2.4249	2.32561e-12	1.1974e-11	Down	3.13776	16.8495	ATGCTGACATATTTACTAGAGG	22
oar-miR-103	181	40	0.199097	-2.32846	1.41375e-11	6.99019e-11	Down	3.39217	17.0378	AGCAGCATTGTACAGGGCTATG	22
novel108_mature	58	14	0.217462	-2.20116	0.000393813	0.00139798	Down	1.18726	5.45962	TTCTGAGACAGGAGGGCAGGTGG	23
novel505_star	214	52	0.218914	-2.19157	6.31383e-12	3.18503e-11	Down	4.40982	20.1441	ACATACTTCTTTATGTGCCCATA	23
novel422_mature	1532	377	0.2217	-2.17332	9.07274e-75	8.19177e-74	Down	31.9712	144.209	TTCAACGGGTATTTATTGAGCAC	23
novel5_mature	4198	1039	0.222975	-2.16505	6.87483e-200	9.01689e-199	Down	88.1116	395.163	GTACAGTACTGTGATAACTG	20
oar-miR-30d	802	200	0.224667	-2.15414	3.68172e-39	2.63645e-38	Down	16.9608	75.4933	TGTAAACATCCCCGACTGG	19
novel355_mature>novel742_mature	24	6	0.225229	-2.15054	0.031007	0.085855	Down	0.508825	2.25915	GGCGGCGGCGGCGACTCC	18
novel687_star	272	70	0.231853	-2.10872	1.24015e-13	6.60354e-13	Down	5.93629	25.6037	CGGGGCAGCTCAGTACAGGACC	22
novel115_mature	311	82	0.23754	-2.07376	7.79161e-15	4.27681e-14	Down	6.95395	29.2748	TTCACCACCTTCTCCACCCAGC	22
oar-miR-150	1779	471	0.238522	-2.06781	4.87286e-77	4.43182e-76	Down	39.9428	167.46	TCTCCCAACCCTTGTACCAGTG	22
novel383_mature	1200	329	0.247001	-2.01741	1.65893e-49	1.27595e-48	Down	27.9006	112.958	TTAAGACTTGCAGTGATGTT	20
novel503_mature	3372	925	0.247137	-2.01662	9.29478e-136	1.03404e-134	Down	78.4439	317.411	GTCCAGTTTTCCTAGGAATT	20
novel48_mature	294	81	0.248211	-2.01036	3.67023e-13	1.92958e-12	Down	6.86914	27.6746	TGAGGTAGTAAGTTGTATTGT	21
novel394_mature	29	8	0.248528	-2.00852	0.0279611	0.0781155	Down	0.678434	2.72981	GCGCGCGGGGCCTGGGGG	18
novel43_star	6090	1790	0.264801	-1.91702	7.64988e-214	1.01402e-212	Down	151.8	573.26	AACTGGCCCACAAAGTCCCGCT	22
novel54_mature	111	34	0.275956	-1.85749	6.50109e-05	0.000242526	Down	2.88334	10.4486	AGCAAATCATTTTTTACTCTCCA	23
novel7_mature	3352521	1128273	0.303198	-1.72167	0	0	Down	95682.3	315577	TGGAATGTAAAGAAGTATGTAT	22
novel952_mature	38	13	0.308207	-1.69803	0.0450378	0.120165	Down	1.10245	3.57699	TCAAGGAGCTCACAGTCTAT	20
novel20_mature	3417	1173	0.309269	-1.69307	3.58534e-85	3.3589e-84	Down	99.4753	321.647	TTGGTCCCCTTCAACCAGCTAC	22
novel477_mature	1981	696	0.316525	-1.65961	3.36133e-47	2.52302e-46	Down	59.0237	186.474	TTGGTCTTTAACCAGCTGT	19
oar-miR-21	155160	57657	0.334777	-1.57873	0	0	Down	4889.56	14605.4	TAGCTTATCAGACTGATGTTGAC	23
novel70_mature	94	35	0.335447	-1.57584	0.0043842	0.014007	Down	2.96815	8.84834	AGCCCTTCCCTTTCACTGGCCT	22
novel964_mature	97	37	0.343648	-1.541	0.00534001	0.0167598	Down	3.13776	9.13074	GGATCCCACTTCTGACACCA	20
novel3_star	9637	3898	0.364404	-1.45639	1.64269e-142	1.89518e-141	Down	330.567	907.143	CTTTCAGTCGGATGTTTACAGC	22
novel759_mature	79	33	0.376331	-1.40993	0.0338756	0.0922476	Down	2.79854	7.43637	GCGGGTGGTCGGGGCGGGTCAG	22
novel67_mature	291	122	0.377703	-1.40468	4.17571e-05	0.000158144	Down	10.3461	27.3922	ATCTCAGGTTCGTCAGCCCGC	21
oar-miR-221	970	407	0.378012	-1.40349	6.61529e-14	3.55287e-13	Down	34.5153	91.3074	AGCTACATTGTCTGCTGGGTTT	22
novel22_mature>novel553_mature	70558	29716	0.379426	-1.39811	0	0	Down	2520.04	6641.72	TCCTGTACTGAGCTGCCCCGAG	22
novel73_mature	333	141	0.381468	-1.39037	1.73388e-05	6.73027e-05	Down	11.9574	31.3457	AGACCCTGGTCTGCACTCTGTC	22
novel462_mature	118	51	0.389378	-1.36076	0.0152692	0.0452986	Down	4.32501	11.1075	TTCCCTTTGTCATCCTATGCCTGA	24
novel534_star	145	66	0.410071	-1.28605	0.017342	0.0510829	Down	5.59708	13.649	GCTGCTTTTGGGATTCCGTTGCC	23
novel89_mature	1757	849	0.435331	-1.19982	1.74322e-12	9.01266e-12	Down	71.9988	165.389	AATGGCGCCACTAGGGTTGTGC	22
oar-miR-16b	905	439	0.437018	-1.19424	5.88283e-07	2.41914e-06	Down	37.229	85.1888	TAGCAGCACGTAAATATTGG	20
oar-miR-133	198584	96934	0.43976	-1.18521	0	0	Down	8220.41	18693	TTGGTCCCCTTCAACCAGCTGT	22
novel43_mature	607	298	0.442294	-1.17692	8.57146e-05	0.000315978	Down	25.2717	57.1377	TCGGGGTTTTGAGGGCGAGATGA	23
novel77_mature	1766	873	0.445356	-1.16697	5.48555e-11	2.68039e-10	Down	74.0341	166.236	ATCCACCTGGGCAAGGATTCTGA	23
novel360_mature	765	384	0.452224	-1.14489	4.51505e-05	0.000170477	Down	32.5648	72.0104	CTGGCCCTCTCTGCCCTTCCGTC	23
novel446_mature	478	248	0.46742	-1.09721	0.00477672	0.0151061	Down	21.0314	44.9948	AGCTACATCTGGCTACTGGGTCTCT	25
oar-miR-26a	341428	185223	0.488741	-1.03286	0	0	Down	15707.7	32139.1	TTCAAGTAATCCAGGATAGGCT	22
novel192_mature	4	9	2.02706	1.01939	0.0302316	0.0840816	Up	0.763238	0.376525	ATAAACCTGAACGAACTTTTTG	22
novel870_mature	4	9	2.02706	1.01939	0.0302316	0.0840816	Up	0.763238	0.376525	GACGTTGGCTCTGGTGGTGAT	21
novel528_star	41	94	2.06551	1.0465	1.01542e-12	5.29376e-12	Up	7.9716	3.85938	GAAGTTCTGTTATACACTCAGGC	23
novel364_mature	5839	13512	2.0848	1.05991	0	0	Up	1145.87	549.633	AAAAGCTGGGTTGAGAGGGCGA	22
novel68_star	195	452	2.08827	1.06231	8.30062e-56	6.58762e-55	Up	38.3315	18.3556	TCTTTGGTTATCTAGCTGTATGA	23
novel62_star	49	115	2.11439	1.08024	1.37471e-15	7.6811e-15	Up	9.75248	4.61243	ATCAACAAACATTTATTGTGTGC	23
novel603_mature	20	47	2.11715	1.08212	3.32161e-07	1.38419e-06	Up	3.9858	1.88263	ACTGGGCTTGGAGTCAGAAG	20
novel786_mature	65	153	2.12061	1.08448	2.70912e-20	1.64661e-19	Up	12.975	6.11853	AGGAAGCCCTGGAGGGGCTGGAGGT	25
novel82_mature	187	448	2.15834	1.10992	2.82739e-57	2.28761e-56	Up	37.9923	17.6026	GTGCATTGTAGTTGCATTGCAT	22
oar-let-7c	14272	35068	2.21365	1.14643	0	0	Up	2973.91	1343.44	TGAGGTAGTAGGTTGTATGGTT	22
novel58_star	1053	2597	2.22191	1.1518	0	0	Up	220.237	99.1203	CAGCAGCACACTGTGGTTTGTA	22
novel32_mature	45	111	2.22225	1.15202	7.89366e-16	4.43041e-15	Up	9.41327	4.23591	TAGGTAGTTTCCTGTTGTTG	20
novel1031_mature	4	10	2.25229	1.17139	0.0158491	0.0469073	Up	0.848042	0.376525	TCTAGACTTGGAGTCAGAAG	20
novel735_mature	28	70	2.25229	1.17139	1.21463e-10	5.88884e-10	Up	5.93629	2.63568	GGAGTGGGGTGGGGTCGGGGCGGG	24
novel12_mature	17	43	2.27878	1.18826	3.97644e-07	1.65155e-06	Up	3.64658	1.60023	CCAGTTTTCCCAGGAATCC	19
novel31_star	15	38	2.28232	1.1905	1.85829e-06	7.46912e-06	Up	3.22256	1.41197	TTTTTCATTATTGCTCCTGACC	22
novel42_mature	526	1334	2.28483	1.19209	8.70356e-177	1.09542e-175	Up	113.129	49.5131	CATCCCTTGCATGGTGGAGGGT	22
novel162_mature	9	23	2.30234	1.2031	0.000200365	0.000715344	Up	1.9505	0.847182	AAATATCTGAATGAACTTTTTG	22
novel50_star	89	230	2.3282	1.21922	1.5749e-32	1.09018e-31	Up	19.505	8.37769	TATGTGCCTTTGGACTACATCG	22
novel42_star	90	235	2.35239	1.23413	1.61311e-33	1.13556e-32	Up	19.929	8.47182	CTCCCACATGCAGGGTTTGCA	21
novel64_mature	332	869	2.35812	1.23763	1.90943e-119	1.93427e-118	Up	73.6949	31.2516	CTTGGCACCTAGTAAGTACTCA	22
novel24_star	8	21	2.3649	1.24178	0.000321526	0.00114463	Up	1.78089	0.75305	CTATACGGCCTCCTAGCTTTCC	22
novel419_mature	650	1712	2.37287	1.24663	9.13217e-235	1.35461e-233	Up	145.185	61.1853	CAAGTCACTAGTGGTTCCGTTT	22
novel51_star	18	48	2.40244	1.2645	3.87321e-08	1.6993e-07	Up	4.0706	1.69436	CCAATATTGGCTGTGCTGCTCC	22
novel93_star	81	218	2.42468	1.2778	4.45403e-32	3.06614e-31	Up	18.4873	7.62464	AAAAAGTTCGTTTGGGTTTTTC	22
novel19_star	27	74	2.46917	1.30403	4.56643e-12	2.32235e-11	Up	6.27551	2.54155	GTGCCTACTGAGCTGAAACACAGT	24
oar-miR-362	3770	10366	2.47716	1.30868	0	0	Up	879.08	354.875	AATCCTTGGAACCTAGGTGTGAGT	24
novel156_star	4	11	2.47751	1.30889	0.00815056	0.0248912	Up	0.932846	0.376525	AAAAAGTTAGTTCGAGTTTTTCA	23
novel419_star	4	11	2.47751	1.30889	0.00815056	0.0248912	Up	0.932846	0.376525	AAATGGTACCCTAGTGACTACA	22
novel991_mature	8	23	2.59013	1.37302	8.72132e-05	0.000320554	Up	1.9505	0.75305	CCGCGGGCCCGTCCCCGCCC	20
novel116_mature	2	6	2.70274	1.43442	0.0447566	0.119671	Up	0.508825	0.188263	TGGGTGGATGGAGCAGCACTGT	22
novel137_mature>novel152_mature	2	6	2.70274	1.43442	0.0447566	0.119671	Up	0.508825	0.188263	AAAAACTCAGATGAACTTTTTG	22
novel475_mature	3	9	2.70274	1.43442	0.0133201	0.0398961	Up	0.763238	0.282394	TACGGGATCTTTAGTTGTGGCT	22
novel619_mature	16	48	2.70274	1.43442	7.0349e-09	3.19908e-08	Up	4.0706	1.5061	GCTGGACTTGGAGTCAGTC	19
novel63_star	5	15	2.70274	1.43442	0.00130517	0.00443117	Up	1.27206	0.470656	AAAAGTTCGTTCAGGTTTTTCT	22
novel677_mature	5	15	2.70274	1.43442	0.00130517	0.00443117	Up	1.27206	0.470656	GTGGTGTGTGGGGGGGGGA	19
novel393_mature	165	506	2.7628	1.46613	1.0014e-80	9.31157e-80	Up	42.9109	15.5317	GAAACCCGAACGAACTTTTGGGC	23
novel24_mature	875	2713	2.79335	1.482	0	0	Up	230.074	82.3649	TGAGGTAGGAGGTTGTATAGT	21
novel399_mature	54	171	2.85289	1.51243	4.13671e-29	2.77115e-28	Up	14.5015	5.08309	ACCTGCACGAACAGCACTTTGGA	23
oar-miR-30a-5p	7497	23789	2.85872	1.51537	0	0	Up	2017.41	705.702	TGTAAACATCCTCGACTGGAAGC	23
novel382_mature	311	990	2.86786	1.51998	7.67594e-161	9.28566e-160	Up	83.9562	29.2748	AGGGTTGGGCGGAGGCTTTCCTGAA	25
oar-miR-539-3p	9	29	2.90295	1.53752	3.82331e-06	1.51715e-05	Up	2.45932	0.847182	AATCATACAAGGACAATTTCTTT	23
novel176_mature	4	13	2.92797	1.5499	0.00205309	0.00682173	Up	1.10245	0.376525	TGATTGTCCAAACGCAATTCTCGA	24
oar-miR-148a	4546	14840	2.94095	1.55628	0	0	Up	1258.49	427.921	TCAGTGCACTACAGAACTTTGT	22
novel77_star	41	135	2.96642	1.56873	5.51727e-24	3.4896e-23	Up	11.4486	3.85938	TAATTCTTGCTCCCCAGATGAGA	23
oar-miR-218a	507	1680	2.98528	1.57787	4.53461e-280	7.7399e-279	Up	142.471	47.7246	TTGTGCTTGATCTAACCATGT	21
novel110_star	19	63	2.98724	1.57881	4.93168e-12	2.49791e-11	Up	5.34267	1.78849	AAAAGTTTGTTTGGGTTTTTCT	22
novel52_mature	54	184	3.06978	1.61814	6.58554e-33	4.60988e-32	Up	15.604	5.08309	CATCTAGACTGTGAGCTTCTAGA	23
novel608_mature	384	1309	3.07108	1.61875	2.38177e-223	3.33448e-222	Up	111.009	36.1464	AGCAAGACCCTGTCTCTT	18
novel95_star	31	106	3.08054	1.62319	1.14651e-19	6.93474e-19	Up	8.98925	2.91807	AAAAGTTCATTAGGGTTTTTCT	22
oar-let-7i	14376	49498	3.10194	1.63317	0	0	Up	4197.64	1353.23	TGAGGTAGTAGTTTGTGCTGTT	22
novel11_mature	6399	22258	3.1337	1.64787	0	0	Up	1887.57	602.346	CATGCCTTGAGTGTAGGACCGTT	23
novel39_mature	2806	9814	3.15095	1.65579	0	0	Up	832.269	264.132	TGTGCAAATCTATGCAAAACTGA	23
novel441_mature>novel976_mature	2	7	3.1532	1.65682	0.0215811	0.0606999	Up	0.593629	0.188263	TGGGTCACAGAAGAGGGTCTGGG	23
novel816_mature	2	7	3.1532	1.65682	0.0215811	0.0606999	Up	0.593629	0.188263	AAAGCCCGAATGAACTTTTTGG	22
novel14_mature	1492	5245	3.16709	1.66316	0	0	Up	444.798	140.444	CCTCAGTCAGCCTTGTGGATGTA	23
novel365_mature	89	315	3.18863	1.67294	1.22453e-56	9.84362e-56	Up	26.7133	8.37769	CCCTCGCCGCCGCCCCCC	18
novel109_mature	29	103	3.1998	1.67798	1.21284e-19	7.30046e-19	Up	8.73483	2.72981	TGCGGGGCTAGGGCTAACAGCAG	23
novel155_mature	5	18	3.24329	1.69746	0.000159881	0.000577424	Up	1.52648	0.470656	TGCGAGTTCGGTGGGATTTGCT	22
novel58_mature	43	155	3.24748	1.69932	4.59645e-29	3.06266e-28	Up	13.1447	4.04765	CAAACCACACTGTGGTGTTAGA	22
novel53_star	18	65	3.2533	1.7019	4.57006e-13	2.39256e-12	Up	5.51227	1.69436	ACCATCGACCGTTGAGTGGACC	22
novel353_mature	16	58	3.26581	1.70744	7.74014e-12	3.8888e-11	Up	4.91864	1.5061	ACAGCAGGCACAGACAGGCA	20
novel122_star	9	33	3.30335	1.72393	2.35752e-07	9.92389e-07	Up	2.79854	0.847182	AAAAACCCAGATGAACTTTTTT	22
oar-miR-152	2990	11015	3.31892	1.73071	0	0	Up	934.118	281.453	TCAGTGCATGACAGAACTTGG	21
novel421_star	17	65	3.44467	1.78437	1.59391e-13	8.4153e-13	Up	5.51227	1.60023	CAAAAGTTCCTTCAGGTTTTTC	22
novel62_mature	12	46	3.4535	1.78806	5.48818e-10	2.56115e-09	Up	3.90099	1.12958	CCTCAGTAAATGTTTATTGGAT	22
oar-miR-3959-3p	37	142	3.45756	1.78976	7.44951e-28	4.88531e-27	Up	12.0422	3.48286	TGTATGTCAACTGATCCACAGT	22
oar-miR-19b	11461	44413	3.49117	1.80371	0	0	Up	3766.41	1078.84	TGTGCAAATCCATGCAAAACTGA	23
novel68_mature	13	51	3.53436	1.82145	4.5427e-11	2.22843e-10	Up	4.32501	1.22371	TAAAGCTAGATAACCGAAAGTA	22
novel94_mature>novel98_mature	28	110	3.53931	1.82347	3.078e-22	1.9176e-21	Up	9.32846	2.63568	TATGGCTTTTTATTCCTATGTGA	23
novel849_mature	18	71	3.55361	1.82928	6.55268e-15	3.61267e-14	Up	6.0211	1.69436	GCTGGACTTGGAGTCAGAAG	20
novel353_star	58	229	3.55706	1.83068	1.02195e-44	7.53461e-44	Up	19.4202	5.45962	TGCCTGTCTACACTTGCTGTGC	22
novel232_mature	5	20	3.60366	1.84946	3.75285e-05	0.000144769	Up	1.69608	0.470656	CCAGGAGTGTCTTTGGATTGTC	22
novel554_mature	3	12	3.60366	1.84946	0.00151774	0.00512494	Up	1.01765	0.282394	AAGACCCAAACGAACTTTTTGGC	23
novel99_mature	2	8	3.60366	1.84946	0.0102097	0.030952	Up	0.678434	0.188263	AAAAACCTGAATGAACTTTTT	21
novel84_mature	36	148	3.70376	1.88899	3.40262e-30	2.29171e-29	Up	12.551	3.38873	TTGAAAATGACGTGACGGACTTCT	24
oar-miR-199a-3p	9042	37227	3.70917	1.8911	0	0	Up	3157.01	851.135	ACAGTAGTCTGCACATTGGTT	21
novel486_mature	6	25	3.75381	1.90836	2.91916e-06	1.16579e-05	Up	2.12011	0.564788	ATTGTCCTTGCTGTTTGGAGAT	22
novel391_mature	242	1012	3.76746	1.91359	1.86041e-198	2.41466e-197	Up	85.8219	22.7798	ACTGTGCGTGTGACAGCGGCTGA	23
novel434_mature	7	30	3.86106	1.949	2.29735e-07	9.70339e-07	Up	2.54413	0.658919	GCAAAGCACACGGCCTGCAGAGA	23
novel46_mature	152	654	3.8763	1.95468	3.79292e-131	4.1456e-130	Up	55.462	14.308	TGATATGTTTGATATATTAGG	21
novel97_star	6	26	3.90396	1.96494	1.39275e-06	5.65265e-06	Up	2.20491	0.564788	TACGTAGATATATATGTATTTT	22
novel527_mature	29	129	4.00751	2.00271	1.0131e-27	6.57458e-27	Up	10.9397	2.72981	AACATTCATTGCTGTCGGTG	20
novel128_mature	4	18	4.05411	2.01939	5.29134e-05	0.000199185	Up	1.52648	0.376525	AAAAAGTTCCTTTGGGTTTTCT	22
novel14_star	18	81	4.05411	2.01939	4.50489e-18	2.64769e-17	Up	6.86914	1.69436	ATCTAGAGGACTGACTGAAATT	22
novel153_mature	2	9	4.05411	2.01939	0.0047541	0.0151061	Up	0.763238	0.188263	TACAGTGACCAGGTGACGACGG	22
novel373_star	71	343	4.3523	2.12178	2.99305e-74	2.66381e-73	Up	29.0878	6.68332	CTGCCTGTCTGTGCCTGCTGTAC	23
novel148_star	3	15	4.50457	2.17139	0.000154922	0.000561144	Up	1.27206	0.282394	TGTACTCTGGGACTCGGGTGTCA	23
novel158_mature	3	15	4.50457	2.17139	0.000154922	0.000561144	Up	1.27206	0.282394	ACCCTGCAGCCAAAGAAGCTACC	23
novel101_star	1	5	4.50457	2.17139	0.0339821	0.0922476	Up	0.424021	0.0941313	GGGAGCCAGGAAGTATTGATGTT	23
novel102_star	2	10	4.50457	2.17139	0.00218431	0.00721924	Up	0.848042	0.188263	CGGGAACGTCGGGACTGGAGC	21
novel144_mature	1	5	4.50457	2.17139	0.0339821	0.0922476	Up	0.424021	0.0941313	TTGGGGAAAACAGGCTCAGGGTGT	24
novel751_mature	4	20	4.50457	2.17139	1.15048e-05	4.52209e-05	Up	1.69608	0.376525	TTTTTTGCTGGAACATTTCTGG	22
novel91_mature	1	5	4.50457	2.17139	0.0339821	0.0922476	Up	0.424021	0.0941313	AAATGCTCAGACTCCTGTGGTG	22
novel66_mature	24	123	4.61718	2.20701	1.73894e-28	1.14641e-27	Up	10.4309	2.25915	CGCATCCCCTAGGGCATTGGTG	22
oar-miR-376d	8	41	4.61718	2.20701	1.97862e-10	9.55568e-10	Up	3.47697	0.75305	ATCATAGAGGAAAATCCACAT	21
novel36_star	52	272	4.71247	2.23648	1.16521e-61	9.67903e-61	Up	23.0667	4.89483	TAGCAGCGGGAACAGTACTGCAG	23
novel9_star	5	27	4.86494	2.28242	1.87228e-07	8.04435e-07	Up	2.28971	0.470656	AGGGGTGCTATCTGTGGTTGAGG	23
novel648_star	2	11	4.95503	2.30889	0.000992182	0.00341508	Up	0.932846	0.188263	CGTCTCGTCCCGCCCGGGGAGA	22
novel908_mature	55	305	4.99598	2.32077	7.06778e-71	6.15836e-70	Up	25.8653	5.17722	ACTGCAGTGAAGGCACTTGTAGC	23
novel434_star	5	28	5.04512	2.33489	8.58268e-08	3.73917e-07	Up	2.37452	0.470656	TCTCTGGGCCTGTGTCTTAGGCT	23
novel125_mature	4	23	5.18026	2.37302	1.10983e-06	4.5191e-06	Up	1.9505	0.376525	TGGAAGGCCTGGCTTTGCAGCGT	23
novel744_mature	4	23	5.18026	2.37302	1.10983e-06	4.5191e-06	Up	1.9505	0.376525	CCCCCCGGGCCGCGGCCGCG	20
novel772_mature	95	553	5.24427	2.39074	6.28335e-130	6.74918e-129	Up	46.8967	8.94247	AAAGACCTGAAGGAACTTTTTG	22
novel81_star	163	950	5.25073	2.39252	5.81365e-222	8.04867e-221	Up	80.564	15.3434	AAAAACCCGAATGAACTTTTGG	22
novel988_mature	42	248	5.31968	2.41134	1.31432e-59	1.0774e-58	Up	21.0314	3.95351	TGCGGGATCTTTAGTTGTGGT	21
novel117_mature	1	6	5.40548	2.43442	0.0150836	0.0448548	Up	0.508825	0.0941313	AGAAACCGAACAAACTTTTTGGC	23
novel402_mature	1	6	5.40548	2.43442	0.0150836	0.0448548	Up	0.508825	0.0941313	TGCAGTAGCGTCCATCCTCAGA	22
novel695_mature	7	43	5.53419	2.46837	1.05923e-11	5.27922e-11	Up	3.64658	0.658919	CGGGGGGGGGTGTGTGGGG	19
oar-miR-370-3p	32	198	5.57441	2.47882	6.91073e-49	5.28268e-48	Up	16.7912	3.0122	GCCTGCTGGGGTGGAACCTGGTCT	24
novel1065_mature	3	19	5.70579	2.51243	6.5748e-06	2.6007e-05	Up	1.61128	0.282394	GTGGTGGCGGGGGTGGGG	18
oar-miR-668-3p	8	53	5.96856	2.57738	1.62097e-14	8.81978e-14	Up	4.49462	0.75305	ATGTCACTCGGCCCACTACCC	21
oar-miR-181a	11521	77096	6.02872	2.59185	0	0	Up	6538.07	1084.49	AACATTCAACGCTGTCGGTGAGT	23
novel348_mature	92	618	6.05179	2.59736	4.37249e-154	5.18869e-153	Up	52.409	8.66008	GGGCGGCGGCGGCGCGCGCGGGC	23
novel60_mature	109	746	6.16589	2.62431	5.39332e-187	6.85722e-186	Up	63.2639	10.2603	TAGTGCAATATTGCTTATAGGGTTT	25
novel123_mature	4	28	6.3064	2.65682	2.03036e-08	9.0675e-08	Up	2.37452	0.376525	CTGTCGGCGGCGGCGGCGCGCG	22
novel139_mature>novel896_mature	1	7	6.3064	2.65682	0.00660559	0.0205764	Up	0.593629	0.0941313	AAAACCCGCATGAACTTTTTGG	22
novel485_mature	1	7	6.3064	2.65682	0.00660559	0.0205764	Up	0.593629	0.0941313	CTGGACCTGGAGTCAGATGG	20
novel801_mature	4	28	6.3064	2.65682	2.03036e-08	9.0675e-08	Up	2.37452	0.376525	AAAAGTTCGTTTGGGTTTTTCC	22
oar-miR-3957-5p	2	14	6.3064	2.65682	8.80465e-05	0.000322664	Up	1.18726	0.188263	CTCGGAGAGTGGAGCTGTGGGTGT	24
novel764_mature>novel775_mature	3	23	6.90701	2.78806	2.53954e-07	1.06184e-06	Up	1.9505	0.282394	TCGTGTCTTGTGTTGCAGCCGGA	23
novel122_mature	1	8	7.20731	2.84946	0.00286171	0.00927018	Up	0.678434	0.0941313	AAAGGTTCATTCAGGTTTTTTT	22
novel174_mature	1	8	7.20731	2.84946	0.00286171	0.00927018	Up	0.678434	0.0941313	TATGGCTTTTCATTCCTATGTGA	23
oar-miR-665-3p	4	32	7.20731	2.84946	7.6989e-10	3.57941e-09	Up	2.71373	0.376525	ACCAGTAGGCCGAGGCCCCTCA	22
novel52_star	187	1499	7.22177	2.85235	0	0	Up	127.122	17.6026	AAGGAGCTTACAATCTAGCTGG	22
novel81_mature>novel120_mature>novel805_star	113	976	7.78135	2.96002	2.27455e-265	3.72906e-264	Up	82.7689	10.6368	AAAAAGTTTGTTCGAGTTTTTC	22
oar-miR-154a-3p	3	26	7.80792	2.96494	2.11403e-08	9.40743e-08	Up	2.20491	0.282394	AATCATACACGGTTCACCTATT	22
novel53_mature	100	897	8.0812	3.01457	5.00488e-247	7.60497e-246	Up	76.0694	9.41313	AACATTCAACCTGTCGGTGAGTT	23
novel64_star	2	18	8.10823	3.01939	3.17637e-06	1.26446e-05	Up	1.52648	0.188263	AGTGCCTGCTATGTGCCAGGC	21
novel768_mature	1	9	8.10823	3.01939	0.00122883	0.00419484	Up	0.763238	0.0941313	GTGAGGACTCGGGAGGTGGAG	21
oar-miR-409-3p	88	811	8.30274	3.05359	2.0147e-225	2.85263e-224	Up	68.7762	8.28355	CGAATGTTGCTCGGTGAACCCCT	23
oar-miR-134-5p	3	28	8.40853	3.07185	3.96078e-09	1.81438e-08	Up	2.37452	0.282394	TGTGACTGGTTGACCAGAGGG	21
novel36_mature	24	232	8.70884	3.12248	1.18198e-66	1.00187e-65	Up	19.6746	2.25915	GGAGTATTGTTTCCGCTGCCCGGG	24
oar-miR-431	7	70	9.00914	3.17139	2.51561e-21	1.55943e-20	Up	5.93629	0.658919	TGTCTTGCAGGCCGTCATGCAGG	23
oar-miR-487a-5p	3	31	9.30945	3.2187	3.14227e-10	1.49438e-09	Up	2.62893	0.282394	GTGGCTATCCCTGCTGTGTTCG	22
novel916_mature>novel1050_mature	6	65	9.7599	3.28687	2.61417e-20	1.59669e-19	Up	5.51227	0.564788	GTGGTGGCGGGGGTGGGGT	19
novel13_mature	190	2071	9.81996	3.29572	0	0	Up	175.63	17.8849	AACTGTTTGCAGAGGAAACTGAG	23
oar-miR-544-3p	2	22	9.91005	3.30889	1.06582e-07	4.6272e-07	Up	1.86569	0.188263	ATTCTGCATTTTTAGCAAGTT	21
novel57_mature	66	741	10.1148	3.3384	4.59831e-218	6.22771e-217	Up	62.8399	6.21267	AATTGCACGGTATCCATCTGCG	22
novel586_mature	532	6139	10.3961	3.37797	0	0	Up	520.613	50.0779	CAGTGCAATAGTATTGTCAAAGC	23
novel26_mature	512	6193	10.8972	3.44588	0	0	Up	525.192	48.1952	CAGTGCAATGTTAAAAGGGCAT	22
oar-miR-376e-3p	36	463	11.5868	3.5344	1.31835e-141	1.50703e-140	Up	39.2644	3.38873	AACATAGAGGAAAATCCACATT	22
novel181_mature	1	13	11.7119	3.5499	3.91937e-05	0.000150726	Up	1.10245	0.0941313	AAAACACGAACAAATTTTTGGG	22
novel440_mature	18	235	11.7619	3.55605	6.21812e-73	5.45618e-72	Up	19.929	1.69436	TTCACTGGAGTTTTGTTTCAACA	23
oar-miR-382-3p	12	164	12.3125	3.62205	6.96953e-52	5.42752e-51	Up	13.9079	1.12958	AATCATTCACGGACAACACTT	21
novel87_star	2	29	13.0633	3.70744	2.49981e-10	1.1934e-09	Up	2.45932	0.188263	AGGAAGCCCTGGAGGGGCTGGAGG	24
oar-miR-494-5p	2	29	13.0633	3.70744	2.49981e-10	1.1934e-09	Up	2.45932	0.188263	AGGTTATCCGTGTTGTCTTCTCT	23
novel369_mature	15	241	14.4747	3.85546	4.3749e-78	4.03787e-77	Up	20.4378	1.41197	TGAAAAGTTCATTCGGGTTTTTCT	24
oar-miR-379-3p	9	145	14.5147	3.85945	1.33797e-47	1.01037e-46	Up	12.2966	0.847182	TATGTAACATGGTCCACTAACT	22
oar-miR-1185-3p	2	34	15.3155	3.93692	3.11006e-12	1.5947e-11	Up	2.88334	0.188263	ATATACAGAGGGAGACTCTTAT	22
oar-miR-411a-3p	17	294	15.5805	3.96167	3.0716e-96	2.94401e-95	Up	24.9324	1.60023	TATGTAACACGGTCCACTAAC	21
novel1056_mature	3	54	16.2165	4.01939	6.59472e-19	3.91287e-18	Up	4.57943	0.282394	GTGGACTTTCCTGGTAGCTCAGC	23
novel110_mature>novel496_mature	1	18	16.2165	4.01939	4.81975e-07	1.98855e-06	Up	1.52648	0.0941313	AAACCCGAACGAACTTTTGG	20
novel17_mature	3828	69417	16.3372	4.03009	0	0	Up	5886.85	360.335	CAGCAGCAATTCATGTTTTGA	21
novel440_star	28	512	16.4739	4.04211	4.46626e-168	5.45584e-167	Up	43.4198	2.63568	TGTTGAAACAATCTCCGTTGA	21
novel49_mature	43	787	16.4888	4.04342	1.83394e-257	2.92961e-256	Up	66.7409	4.04765	TTTTGCAATATGTTCCTGAAT	21
novel49_star	1	19	17.1174	4.09739	1.98354e-07	8.43514e-07	Up	1.61128	0.0941313	ATTGGGAACATTTTGCATCCAT	22
oar-miR-329b-5p	1	19	17.1174	4.09739	1.98354e-07	8.43514e-07	Up	1.61128	0.0941313	GAGGTTTTCTGGGTTTCTGTTTC	23
novel13_star	161	3098	17.3356	4.11567	0	0	Up	262.723	15.1551	TCAGTCTCATCTGCAAAGAAGT	22
oar-miR-376b-5p>oar-miR-376e-5p	8	164	18.4687	4.20701	6.30742e-56	5.03785e-55	Up	13.9079	0.75305	GGTGGATATTCCTTCTATGTTT	22
oar-miR-379-5p	815	17835	19.7151	4.30123	0	0	Up	1512.48	76.717	TGGTAGACTATGGAACGTAGGC	22
oar-miR-544-5p	16	365	20.5521	4.36121	1.15413e-124	1.17872e-123	Up	30.9535	1.5061	TCTTGTTAAAAGGCAGATTCT	21
oar-miR-485-5p	23	562	22.0136	4.46033	5.55491e-193	7.13549e-192	Up	47.66	2.16502	AGAGGCTGGCCGTGATGAATTCG	23
novel163_mature	1	25	22.5229	4.49332	9.26718e-10	4.29253e-09	Up	2.12011	0.0941313	AATATTATACAGTCAACCTCT	21
novel105_mature	1	26	23.4238	4.5499	3.76925e-10	1.77226e-09	Up	2.20491	0.0941313	TGCACCATGGTTGTCTGAGCAT	22
novel38_mature>novel40_mature	101	2642	23.5665	4.55866	0	0	Up	224.053	9.50726	TTTTGCGATGTGTTCCTAATAT	22
oar-miR-433-3p	11	300	24.5704	4.61885	2.77781e-105	2.79125e-104	Up	25.4413	1.03544	ATCATGATGGGCTCCTCGGTGT	22
oar-miR-369-5p	10	277	24.9553	4.64128	1.61923e-97	1.564e-96	Up	23.4908	0.941313	AGATCGACCGTGTTATATTCG	21
novel134_mature	1	28	25.2256	4.65682	6.2132e-11	3.02408e-10	Up	2.37452	0.0941313	AGATCAGAAGGTGATTGTGGCT	22
oar-miR-432	72	2018	25.2506	4.65825	0	0	Up	171.135	6.77745	TCTTGGAGTAGGTCATTGGGTGG	23
novel404_mature	10	295	26.577	4.7321	1.46492e-104	1.46023e-103	Up	25.0172	0.941313	CAGTGCAATGATATTGTCAAAGC	23
oar-miR-376b-3p	16	477	26.8585	4.74731	2.46423e-168	3.04003e-167	Up	40.4516	1.5061	ATCATAGAGGAAAATCCATGT	21
oar-miR-376c-3p	181	5419	26.9727	4.75343	0	0	Up	459.554	17.0378	AACATAGAGGAAATTCCACGT	21
oar-miR-493-3p	24	798	29.9554	4.90474	4.47029e-284	7.73608e-283	Up	67.6738	2.25915	TGAAGGTCTACTGTGTGCCAGG	22
novel17_star	6	202	30.3308	4.92271	3.97441e-73	3.51213e-72	Up	17.1305	0.564788	CAAAACGTGAGGCGCTGCTAT	21
novel40_star	2	69	31.0815	4.95799	7.15841e-26	4.59762e-25	Up	5.85149	0.188263	ATTGGGAGCATTTTGCATGTAT	22
oar-miR-487b-3p	22	773	31.6548	4.98435	7.05086e-277	1.18721e-275	Up	65.5537	2.07089	AATCGTACAGGGTCATCCACTT	22
oar-miR-3955-5p	7	282	36.294	5.18166	2.30168e-103	2.27611e-102	Up	23.9148	0.658919	TTTGATGGCTGATCCTCTCACT	22
novel31_mature	14	594	38.2245	5.25643	4.08964e-217	5.47923e-216	Up	50.3737	1.31784	TCAAGAGCAATAACGAAAAAT	21
oar-miR-411a-5p	539	23111	38.629	5.27161	0	0	Up	1959.91	50.7368	ATAGTAGACCGTATAGCGTACG	22
oar-miR-323c	2	86	38.7393	5.27573	1.36286e-32	9.48676e-32	Up	7.29316	0.188263	CACAATACACGGTCGGCCTCT	21
oar-miR-3959-5p	227	10455	41.4936	5.37482	0	0	Up	886.628	21.3678	GGTTGATCAGAGAACATACATT	22
oar-miR-1197-3p	4	186	41.8925	5.38862	1.68268e-69	1.45599e-68	Up	15.7736	0.376525	TAGGACACATGGTCTACTTCT	21
oar-miR-127	2438	114669	42.3736	5.40509	0	0	Up	9724.41	229.492	ATCGGATCCGTCTGAGCTTGGCT	23
oar-miR-494-3p	32	1577	44.3982	5.47243	0	0	Up	133.736	3.0122	TGAAACATACACGGGAAACCTCT	23
oar-miR-329b-3p	7	348	44.7883	5.48505	1.53383e-129	1.63346e-128	Up	29.5119	0.658919	AACACACCTGGTTAACCTCTTT	22
oar-miR-543-3p	7	364	46.8475	5.5499	6.64201e-136	7.45581e-135	Up	30.8687	0.658919	AAACATTCGCGGTGCACTTCTTT	23
novel38_star	3	163	48.9497	5.61323	8.59861e-62	7.19052e-61	Up	13.8231	0.282394	ATTGGGAACATTTTGCATTCAT	22
oar-miR-493-5p	103	5708	49.9264	5.64173	0	0	Up	484.062	9.69552	TTGTACATGGTAGGCTTTCATT	22
novel317_mature	6	335	50.301	5.65252	7.5332e-126	7.75733e-125	Up	28.4094	0.564788	ACTCATTTGAGACGATGATGGA	22
oar-miR-299-5p	76	4794	56.8287	5.82855	0	0	Up	406.551	7.15398	TGGTTTACCGTCCCACATACAT	22
oar-miR-3957-3p	10	717	64.5955	6.01336	3.77813e-272	6.27674e-271	Up	60.8046	0.941313	ACGCACAGCACCTCACTGAGCT	22
oar-miR-154b-5p	2	151	68.019	6.08787	1.62923e-58	1.32681e-57	Up	12.8054	0.188263	AGAGGTCTTCCATGGTGCATTCG	23
oar-miR-382-5p	52	3973	68.8333	6.10503	0	0	Up	336.927	4.89483	GAAGTTGTTCGTGGTGGATTCG	22
oar-miR-369-3p	280	23356	75.1491	6.23168	0	0	Up	1980.69	26.3568	AATAATACATGGTTGATCTTT	21
oar-miR-380-3p	21	1812	77.736	6.28051	0	0	Up	153.665	1.97676	TATGTAATGTGGTCCACGTCT	21
oar-miR-323a-3p	1	100	90.0914	6.49332	1.19483e-39	8.60557e-39	Up	8.48042	0.0941313	CACATTACACGGTCGACCTCT	21
oar-miR-377-3p	6	603	90.5419	6.50051	3.54496e-233	5.1965e-232	Up	51.1369	0.564788	ATCACACAAAGGCAACTTTCGT	22
oar-miR-495-3p	9	951	95.1966	6.57284	0	0	Up	80.6488	0.847182	AAACAAACATGGTGCACTTCTT	22
oar-miR-136	1093	117597	96.9303	6.59888	0	0	Up	9972.72	102.886	ACTCCATTTGTTTTGATGATGGA	23
oar-miR-412-3p	22	2452	100.411	6.64977	0	0	Up	207.94	2.07089	TGGTCGACCAGTTGGAAAGTAAT	23
oar-miR-655-3p	5	563	101.443	6.66452	7.17076e-219	9.81842e-218	Up	47.7448	0.470656	ATAATACATGGTTAACCTCTCT	22
oar-miR-376c-5p	3	374	112.314	6.81139	2.03222e-146	2.36649e-145	Up	31.7168	0.282394	GTGGATATTCCGTCTATGTTT	21
oar-miR-3956-5p	1	134	120.722	6.91555	2.47357e-53	1.95068e-52	Up	11.3638	0.0941313	GTACGTGGATGCTGAAGGTCAGA	23
oar-miR-411b-5p	4	586	131.984	7.04422	5.54105e-230	7.93581e-229	Up	49.6953	0.376525	TGGTCGACCATAAAACGTACGT	22
oar-miR-3958-3p	133	19553	132.448	7.04928	0	0	Up	1658.18	12.5195	AGATATTGCACGGTTGATCTCT	22
novel317_star	2	320	144.146	7.17139	1.65897e-126	1.72257e-125	Up	27.1373	0.188263	ATCATCAAAACAAATGGAGTCC	22
oar-miR-1185-5p	2	356	160.363	7.32519	4.91016e-141	5.56188e-140	Up	30.1903	0.188263	AGAGGATACCCTTTGTATGTTC	22
oar-miR-409-5p	10	2141	192.886	7.5916	0	0	Up	181.566	0.941313	AGGTTACCCGAGCAACTTTGCAT	23
oar-miR-541-5p	1	224	201.805	7.65682	1.15308e-89	1.08843e-88	Up	18.9961	0.0941313	AAAGGATTCTGCTGTCGGTCCCACT	25
novel218_star	0	3	254.413	7.99103	0.0474823	0.123	Up	0.254413	0	TGGCTTGCACCCTCTGGCCTCC	22
novel249_mature	0	3	254.413	7.99103	0.0474823	0.123	Up	0.254413	0	TGGGTGTGGTGGGGTATTCTGC	22
novel290_mature	0	3	254.413	7.99103	0.0474823	0.123	Up	0.254413	0	AGCATGCTCGGCTGGGGCTCGC	22
novel314_mature	0	3	254.413	7.99103	0.0474823	0.123	Up	0.254413	0	AAAAACCCGAATGAGCTTTTGG	22
novel319_mature	0	3	254.413	7.99103	0.0474823	0.123	Up	0.254413	0	AATGTACTTGTGGAGTTGGAGA	22
novel518_mature	0	3	254.413	7.99103	0.0474823	0.123	Up	0.254413	0	AAAAACCCGAATGAACCTTTGG	22
novel538_mature	0	3	254.413	7.99103	0.0474823	0.123	Up	0.254413	0	TTGAGGGTGACCAGGGAGACAGGT	24
novel562_mature	0	3	254.413	7.99103	0.0474823	0.123	Up	0.254413	0	TCTTGTTAAAAGGCAGACTCT	21
novel715_mature	0	3	254.413	7.99103	0.0474823	0.123	Up	0.254413	0	CGGCTCAGTGGGACCCCCTCACT	23
novel732_mature	0	3	254.413	7.99103	0.0474823	0.123	Up	0.254413	0	CGGCTCCGTGACTCGTCCGTGG	22
novel747_mature>novel779_mature	0	3	254.413	7.99103	0.0474823	0.123	Up	0.254413	0	GGGGTGGGGTGGGGTCGGGGG	21
novel869_mature	0	3	254.413	7.99103	0.0474823	0.123	Up	0.254413	0	AGGAAGTCGGAGCTGTGCTTT	21
oar-miR-154b-3p	0	3	254.413	7.99103	0.0474823	0.123	Up	0.254413	0	AATCATACATGGTTGACCTTTTT	23
oar-miR-412-5p	0	3	254.413	7.99103	0.0474823	0.123	Up	0.254413	0	CTTCACCTGGTCCACTAGCT	20
oar-miR-381-3p	13	4022	278.729	8.12272	0	0	Up	341.083	1.22371	ATATACAAGGGCAAGCTCTCT	21
novel158_star	0	4	339.217	8.40606	0.0186383	0.0532646	Up	0.339217	0	GGCTTCCGTGCCTGCAGATGTCT	23
novel189_mature	0	4	339.217	8.40606	0.0186383	0.0532646	Up	0.339217	0	AAACCGGCATGAACTTTTTGGC	22
novel247_mature	0	4	339.217	8.40606	0.0186383	0.0532646	Up	0.339217	0	TGTGGGACGAGCACTGACGCGTTG	24
novel250_mature	0	4	339.217	8.40606	0.0186383	0.0532646	Up	0.339217	0	AACTTTCAGCTTATCATTGTGG	22
novel415_mature	0	4	339.217	8.40606	0.0186383	0.0532646	Up	0.339217	0	TCCCAGGACTGACTCCGTGCCCTT	24
novel629_mature	0	4	339.217	8.40606	0.0186383	0.0532646	Up	0.339217	0	GTGTTGGGGGGGGGCGCGGG	20
novel646_mature	0	4	339.217	8.40606	0.0186383	0.0532646	Up	0.339217	0	AGATCTGTCCTGAAACCAGCA	21
novel708_mature	0	4	339.217	8.40606	0.0186383	0.0532646	Up	0.339217	0	AAAAATCTGCATGAACTTTGTGGC	24
novel773_mature>novel808_mature>novel828_mature	0	4	339.217	8.40606	0.0186383	0.0532646	Up	0.339217	0	AAAATCTGAATGGACTTTTTGG	22
novel868_mature	0	4	339.217	8.40606	0.0186383	0.0532646	Up	0.339217	0	CTGCTGACTCTCACCCTCCCAGG	23
novel970_star	0	4	339.217	8.40606	0.0186383	0.0532646	Up	0.339217	0	AATCAGCTAATTACACTGCCTAC	23
oar-miR-410-3p	1	381	343.248	8.42311	3.37965e-153	3.97269e-152	Up	32.3104	0.0941313	AATATAACACAGATGGCCTGT	21
novel413_mature	0	5	424.021	8.72799	0.00731614	0.0225084	Up	0.424021	0	CAAAAGTCCGTTCGGGTTTTTC	22
oar-miR-433-5p	0	5	424.021	8.72799	0.00731614	0.0225084	Up	0.424021	0	TACGGTGAGCCTGTCATTGTTCA	23
novel217_mature	0	6	508.825	8.99103	0.00287182	0.00927018	Up	0.508825	0	AAAAAGTTTGTCTAGGTTTTT	21
novel30_star	0	6	508.825	8.99103	0.00287182	0.00927018	Up	0.508825	0	CTCACTGAACAATGAGTGCAAC	22
novel774_mature	0	6	508.825	8.99103	0.00287182	0.00927018	Up	0.508825	0	AGAAACTAGAATGAACTTTTTG	22
oar-miR-323b	0	6	508.825	8.99103	0.00287182	0.00927018	Up	0.508825	0	CCCAATACACGGTCGATCTCT	21
oar-miR-654-3p	0	6	508.825	8.99103	0.00287182	0.00927018	Up	0.508825	0	TATGTCTGCTGACCATCACCTTTA	24
novel612_mature	0	7	593.629	9.21342	0.00112728	0.00385878	Up	0.593629	0	AAAACCCGAATGAACATTTTGG	22
novel1011_mature>novel1060_mature	0	8	678.434	9.40606	0.000442495	0.00155309	Up	0.678434	0	CGCGAGCCCGGGCGGAGCGGA	21
novel1107_mature	0	8	678.434	9.40606	0.000442495	0.00155309	Up	0.678434	0	ATTTGTTTTGATGATGGA	18
oar-miR-487b-5p	0	8	678.434	9.40606	0.000442495	0.00155309	Up	0.678434	0	AGTGGTTATCCCTGTCCTGTTC	22
novel794_mature	0	9	763.238	9.57599	0.000173694	0.000625497	Up	0.763238	0	TCTCCCATCTGGGAAGATCCCACA	24
novel207_mature	0	10	848.042	9.72799	6.81803e-05	0.000252835	Up	0.848042	0	GAAAACCTGAACAAACTTTGTGG	23
oar-miR-329a-5p	0	10	848.042	9.72799	6.81803e-05	0.000252835	Up	0.848042	0	GAGGTTTTCTAGGTCTCCGTTT	22
oar-miR-758-3p	0	11	932.846	9.8655	2.6763e-05	0.000103561	Up	0.932846	0	TTTGTGACCTGGTCCACTAA	20
oar-miR-376a-3p	0	14	1187.26	10.2134	1.61868e-06	6.54829e-06	Up	1.18726	0	ATCATAGAGGAAAATCCACGT	21
oar-miR-496-3p	0	16	1356.87	10.4061	2.49408e-07	1.04634e-06	Up	1.35687	0	TGAGTATTACATGGCCAATCT	21
oar-miR-370-5p	0	23	1950.5	10.9296	3.58128e-10	1.69026e-09	Up	1.9505	0	CAGGTCACGTCTCTGCAGTTAC	22
oar-miR-3958-5p	0	23	1950.5	10.9296	3.58128e-10	1.69026e-09	Up	1.9505	0	AGGTTGTCCGTGATGTATTTGC	22
oar-miR-329a-3p	0	29	2459.32	11.264	1.31006e-12	6.80139e-12	Up	2.45932	0	AACACACCTGGTTAACCTTTTT	22
oar-miR-381-5p	0	33	2798.54	11.4505	3.11023e-14	1.67764e-13	Up	2.79854	0	AGCGAGGTTGCCCTTTGTAT	20
oar-miR-3956-3p	0	37	3137.76	11.6155	7.38403e-16	4.16313e-15	Up	3.13776	0	TCTGACCTTCCTGCATCCCGTTC	23
oar-miR-154a-5p	0	45	3816.19	11.8979	4.16195e-19	2.48124e-18	Up	3.81619	0	TAGGTTATCCGTGTAGCCTTCG	22
oar-miR-655-5p	0	46	3900.99	11.9296	1.6337e-19	9.78648e-19	Up	3.90099	0	AGAGGTTATCCGTGTTATGTTC	22
oar-miR-380-5p	0	59	5003.45	12.2887	8.58127e-25	5.45524e-24	Up	5.00345	0	ATGGTTGACCACAGAACATGCG	22
oar-miR-377-5p	0	60	5088.25	12.313	3.36843e-25	2.15234e-24	Up	5.08825	0	AGAGGTTGCCTTTGGTGAATTC	22
oar-miR-495-5p	0	75	6360.32	12.6349	2.7262e-31	1.8562e-30	Up	6.36032	0	AGAAGTCGCCCATGTTCTTTTCG	23
oar-miR-376a-5p	0	108	9158.85	13.161	1.08005e-44	7.91614e-44	Up	9.15885	0	TAGATTCTCCTTCTATGAGTAC	22
