# Supplementary material for: Analysis of dynamic and widespread lncRNA and miRNA expression in fetal sheep skeletal muscle
Source: PeerJ. 2020 Sep 22;8:e9957. doi: 10.7717/peerj.9957 (PMC7518186; doi:10.7717/peerj.9957)
Supplement: Supplemental Information 15 [file peerj-08-9957-s015.xlsx]

## Sheet: Sheet1
Table S15 LncRNA Primers for qRT-PCR
Genes and Reference Sequences (Gen bank no.)	Forward primer	Reverse primer	Product length(bp)	Ta(℃)	Amplification efficiency(%)
TCONS_00144061	GTAATCTTGGTGGGCGATAC	GAACAGCCTCCATTGACG	102	60	0.985704
TCONS_00105394	CTAAGGCGCACATCACTG	GGAAGCTGAGGAATGTCG	90	60	0.931909
TCONS_00105227	TCCTCCTCTCGCCCGTAA	TGGGATTGCGAGCGATAA	83	60	0.946687
TCONS_00091985	CGGCAGGACACTTACTAATTC	GATGAGTGCTGTTGTGGTAT	80	60	0.964514
TCONS_00091984	ATGATTGCTCTTCCATCCTTG	TATCATTGATGCCCTATGGTCT	92	60	0.958073
Sheep GAPDH（NM_001190390.1）	TGCCATCAATGACCCCTTCA	ATGACGAGCTTCCCGTTCTC	114	60	0.984354
