# Supplementary material for: Analysis of dynamic and widespread lncRNA and miRNA expression in fetal sheep skeletal muscle
Source: PeerJ. 2020 Sep 22;8:e9957. doi: 10.7717/peerj.9957 (PMC7518186; doi:10.7717/peerj.9957)
Supplement: Supplemental Information 16 [file peerj-08-9957-s016.xlsx]

## Sheet: Sheet1
Table S16 miRNA Primers for qRT-PCR.
miRNA	miRNA Sequence	RT primer	Forward primer	Reverse primer	Product length (bp)	Ta(℃)	Amplification efficiency(%)
oar-miR-103	AGCAGCATTGTACAGGGCTATG	GTCGTATCCAGTGCAGGGTCCGAGGTATTCGCACTGGATACGACATAGCCC	GCGGCGGAGAGCAGCATTGTACAGG	GTGCAGGGTCCGAGGT	64	60	0.980322
oar-miR-150	TCTCCCAACCCTTGTACCAGTG	GTCGTATCCAGTGCAGGGTCCGAGGTATTCGCACTGGATACGACACTGGTA	GCGGCGGAGTCTCCCAACCCTTGTA	GTGCAGGGTCCGAGGT	64	60	0.960639
oar-miR-362	AATCCTTGGAACCTAGGTGTGAGT	GTCGTATCCAGTGCAGGGTCCGAGGTATTCGCACTGGATACGAACTCACAC	GCGGCGGAGAATCCTTGGAACCTAGGT	GTGCAGGGTCCGAGGT	66	60	0.900249
oar-miR-410-3p	AATATAACACAGATGGCCTGT	GTCGTATCCAGTGCAGGGTCCGAGGTATTCGCACTGGATACGAACAGGCCA	GCGGCGGAGAATATAACACAGATG	GTGCAGGGTCCGAGGT	63	60	0.972356
oar-miR-221	AGCTACATTGTCTGCTGGGTTT	GTCGTATCCAGTGCAGGGTCCGAGGTATTCGCACTGGATACGAAAACCCAG	GCGGCGGAGAGCTACATTGTCTGCT	GTGCAGGGTCCGAGGT	64	60	0.930698
U6	CAAGGATGACACGCAAATTCG	GTCGTATCCAGTGCAGGGTCCGAGGTATTCGCACTGGATACGACGAATTTG	GCGGCGGAGCAAGGATGACACGCA	GTGCAGGGTCCGAGGT	63	60	0.958073
